# Supplementary material for: Structure-based inhibitor design for reshaping bacterial morphology
Source: Commun Biol. 2022 Apr 28;5:395. doi: 10.1038/s42003-022-03355-3 (PMC9050674; doi:10.1038/s42003-022-03355-3)
Supplement: Supplementary file 3 — Supplementary Data 1 [file 42003_2022_3355_MOESM3_ESM.zip]

Archive with 7 entries (6 files):
- AMBER_MD_topology_coordinate_files/
- AMBER_MD_topology_coordinate_files/PGP3-BMK-S101.inpcrd
- AMBER_MD_topology_coordinate_files/PGP3-BMK-S101.prmtop
- AMBER_MD_topology_coordinate_files/PGP3-BMK-S203.inpcrd
- AMBER_MD_topology_coordinate_files/PGP3-BMK-S203.prmtop
- AMBER_MD_topology_coordinate_files/PGP3-BMK-S301.inpcrd
- AMBER_MD_topology_coordinate_files/PGP3-BMK-S301.prmtop
