# Supplementary material for: Structure-based inhibitor design for reshaping bacterial morphology
Source: Commun Biol. 2022 Apr 28;5:395. doi: 10.1038/s42003-022-03355-3 (PMC9050674; doi:10.1038/s42003-022-03355-3)
Supplement: Supplementary file 3 — Supplementary Data 1 [file 42003_2022_3355_MOESM3_ESM.zip › AMBER_MD_topology_coordinate_files/PGP3-BMK-S101.inpcrd]

default_name
 36734
  23.2793592  45.5409828  26.7299949  22.7683592  45.0589828  26.0049949
  23.2503592  44.9899828  27.5799949  22.8623592  46.4439828  26.8999949
  24.6853592  45.7009828  26.3119949  24.6923592  46.3269828  25.4179949
  25.5183592  46.3779828  27.4199949  25.5043592  45.7509828  28.3109949
  26.5633592  46.4379828  27.1109949  25.0493592  47.7889828  27.8009949
  25.0413592  48.4379828  26.9249949  24.0283592  47.7499828  28.1799949
  26.0863592  48.5559828  29.0729949  25.0633592  49.9899828  29.4929949
  25.5313592  50.5579828  30.2969949  24.9463592  50.6419828  28.6279949
  24.0763592  49.6719828  29.8279949  25.2983592  44.3439828  25.9439949
  24.7563592  43.2959828  26.2969949  26.4433592  44.3819828  25.2469949
  26.8293592  45.2849828  25.0069949  27.2523592  43.2259828  24.8669949
  26.9563592  42.3799828  25.4849949  27.0223592  42.8399828  23.3949949
  27.3713592  43.6459828  22.7469949  27.6533592  41.9799828  23.1769949
  25.5663592  42.4859828  23.0359949  25.1603592  41.7889828  23.7669949
  24.9373592  43.3759828  23.0669949  25.4563592  41.8639828  21.6449949
  24.8233592  40.7899828  21.5429949  26.0083592  42.4729828  20.7029949
  28.7313592  43.5019828  25.1589949  29.1753592  44.6489828  25.0859949
  29.4903592  42.4429828  25.4779949  29.0493592  41.5339828  25.5399949
  30.9143592  42.5059828  25.7899949  31.3573592  43.2539828  25.1309949
  31.0993592  42.9689828  27.2549949  30.5343592  43.8879828  27.4149949
  30.6393592  42.2309828  27.9139949  32.5513592  43.2169828  27.7159949
  33.1313592  42.3039828  27.5939949  33.2453592  44.3119828  26.8899949
  34.2023592  44.5899828  27.3309949  33.4533592  43.9699828  25.8769949
  32.6333592  45.2099828  26.8149949  32.5703592  43.5569828  29.2139949
  33.5733592  43.7959828  29.5639949  31.9293592  44.4079828  29.4359949
  32.2083592  42.7189828  29.8089949  31.5793592  41.1649828  25.4709949
  31.1213592  40.1289828  25.9459949  32.6823592  41.1849828  24.7069949
  32.9863592  42.0749828  24.3319949  33.5433592  40.0259828  24.4529949
  32.9213592  39.1789828  24.1809949  34.4983592  40.3439828  23.2629949
  34.9703592  41.3009828  23.4789949  35.6293592  39.3059828  23.0869949
  36.2393592  39.5069828  22.2079949  36.3163592  39.3179828  23.9299949
  35.2303592  38.2959828  22.9929949  33.7103592  40.5009828  21.9399949
  33.3693592  39.5239828  21.5939949  32.8053592  41.0839828  22.1099949
  34.4943592  41.2009828  20.8199949  33.8553592  41.3639828  19.9509949
  34.8613592  42.1749828  21.1449949  35.3483592  40.6129828  20.4849949
  34.3073592  39.6689828  25.7429949  34.7773592  40.5549828  26.4559949
  34.4263592  38.3619828  26.0299949  33.9863592  37.7049828  25.3989949
  35.1693592  37.7879828  27.1559949  34.7003592  38.1559828  28.0679949
  35.0203592  36.2519828  27.1239949  35.4103592  35.8419828  28.0549949
  33.9583592  36.0019828  27.1139949  35.7203592  35.5459828  25.9459949
  35.3933592  35.9749828  24.9979949  36.7963592  35.7089828  26.0079949
  35.4793592  34.0349828  25.9299949  35.6833592  33.6239828  26.9179949
  34.4253592  33.8419828  25.7279949  36.3613592  33.3289828  24.8919949
  36.1473592  33.7019828  23.8919949  37.4163592  33.5209828  25.0899949
  36.1393592  31.8759828  24.9009949  35.1603592  31.6959828  24.6929949
  36.7073592  31.4379828  24.1899949  36.3673592  31.4979828  25.8079949
  36.6463592  38.2229828  27.1499949  37.2743592  38.2459828  26.0929949
  37.1953592  38.5969828  28.3129949  36.6443592  38.5589828  29.1599949
  38.5463592  39.1469828  28.4119949  38.8453592  39.1459828  29.4609949
  39.2523592  38.4969828  27.8939949  38.6673592  40.5819828  27.8739949
  39.7423592  40.9619828  27.4169949  37.5803592  41.3699828  27.9069949
  36.7183592  40.9739828  28.2539949  37.5753592  42.8089828  27.6479949
  38.5983592  43.1779828  27.5469949  36.8053592  43.1669828  26.3619949
  35.7733592  42.8279828  26.4299949  36.7463592  44.2549828  26.3079949
  37.4433592  42.6539828  25.0579949  38.5123592  42.8679828  25.0629949
  37.3383592  41.5709828  24.9859949  36.8333592  43.3079828  23.8119949
  35.8523592  44.0479828  23.8899949  37.4123592  43.0439828  22.6419949
  38.2153592  42.4269828  22.5919949  37.0593592  43.4779828  21.8029949
  36.9473592  43.5399828  28.8359949  36.0983592  42.9929828  29.5409949
  37.3583592  44.8039828  29.0049949  38.0483592  45.1589828  28.3589949
  36.7883592  45.7699828  29.9339949  36.3423592  45.2709828  30.7939949
  37.9153592  46.6999828  30.3909949  37.5523592  47.4779828  31.0619949
  38.6793592  46.1429828  30.9309949  38.3863592  47.1899828  29.5379949
  35.7443592  46.6399828  29.2209949  35.7443592  46.7679828  27.9959949
  34.8643592  47.2529828  30.0189949  34.9233592  47.0579828  31.0099949
  33.7603592  48.1099828  29.6119949  34.0133592  48.5819828  28.6599949
  32.4973592  47.2419828  29.4219949  32.7043592  46.4909828  28.6639949
  32.3233592  46.6889828  30.3469949  31.1963592  47.9839828  29.0459949
  31.0203592  48.7869828  29.7629949  31.2733592  48.6069828  27.6439949
  30.3373592  49.1009828  27.3849949  32.0593592  49.3549828  27.5839949
  31.4713592  47.8509828  26.8839949  29.9943592  47.0329828  29.1439949
  29.0613592  47.5529828  28.9279949  30.0833592  46.2049828  28.4389949
  29.9083592  46.6069828  30.1439949  33.6003592  49.2059828  30.6629949
  33.3703592  48.8999828  31.8319949  33.6873592  50.4739828  30.2379949
  33.8603592  50.6439828  29.2559949  33.4743592  51.6409828  31.0849949
  33.7773592  51.4449828  32.1159949  34.3023592  52.8199828  30.5369949
  34.1353592  52.9449828  29.4659949  33.9733592  53.7489828  31.0039949
  35.7913592  52.6749828  30.7879949  36.5723592  51.8789828  29.9249949
  36.1123592  51.3829828  29.0839949  37.9453592  51.7019828  30.1729949
  38.5393592  51.0799828  29.5179949  38.5393592  52.3259828  31.2829949
  39.5843592  52.1609828  31.4789949  37.7723592  53.1449828  32.1339949
  38.2373592  53.6279828  32.9809949  36.3953592  53.3149828  31.8909949
  35.8063592  53.9279828  32.5569949  31.9833592  51.9939828  31.0339949
  31.4973592  52.5759828  30.0619949  31.2733592  51.6279828  32.1079949
  31.7693592  51.1689828  32.8629949  29.8673592  51.9279828  32.3529949
  29.2873592  51.8509828  31.4319949  29.3293592  50.9659828  33.4389949
  29.8823592  51.1219828  34.3669949  28.2933592  51.2249828  33.6689949
  29.3953592  49.4679828  33.0849949  30.4243592  49.2089828  32.8309949
  29.0113592  48.6179828  34.3039949  29.0703592  47.5579828  34.0619949
  29.6833592  48.8009828  35.1439949  27.9943592  48.8299828  34.6339949
  28.5093592  49.1169828  31.8799949  28.5403592  48.0489828  31.6719949
  27.4683592  49.3889828  32.0599949  28.8373592  49.6289828  30.9749949
  29.7743592  53.3399828  32.9329949  30.5843592  53.6949828  33.7839949
  28.7783592  54.1179828  32.4919949  28.1493592  53.7379828  31.7949949
  28.4913592  55.4649828  32.9739949  29.2563592  55.7809828  33.6819949
  28.5323592  56.4419828  31.7809949  29.5313592  56.3969828  31.3459949
  27.8503592  56.1009828  31.0009949  28.1853592  57.8999828  32.1479949
  27.1393592  57.9779828  32.4429949  28.7813592  58.2099828  33.0059949
  28.4583592  58.8889828  31.0129949  27.5853592  59.7569828  30.7959949
  29.5363592  58.7769828  30.3879949  27.1363592  55.4669828  33.6939949
  26.1493592  54.9729828  33.1509949  27.1103592  56.0309828  34.9119949
  27.9773592  56.4169828  35.2629949  25.9443592  56.1749828  35.7869949
  25.0333592  55.9379828  35.2349949  26.0663592  55.2339828  37.0119949
  26.8343592  55.6229828  37.6749949  25.1433592  55.2789828  37.5879949
  26.3923592  53.7559828  36.7279949  27.3033592  53.7009828  36.1309949
  26.6723592  53.0069828  38.0369949  26.9053592  51.9619828  37.8399949
  27.5173592  53.4409828  38.5739949  25.8063592  53.0339828  38.6979949
  25.2733592  53.0529828  35.9539949  25.5993592  52.0509828  35.6829949
  24.3633592  52.9709828  36.5499949  25.0183592  53.5699828  35.0309949
  25.8393592  57.6319828  36.2569949  26.8433592  58.3419828  36.2749949
  24.6463592  58.0649828  36.6999949  23.8553592  57.4369828  36.6299949
  24.4383592  59.3419828  37.3969949  24.9273592  60.1359828  36.8369949
  22.9353592  59.6699828  37.5309949  22.4063592  58.8319828  37.9829949
  22.7883592  60.5179828  38.2009949  22.2943592  60.0399828  36.1949949
  22.7243592  61.0679828  35.6289949  21.4023592  59.2909828  35.7419949
  25.0613592  59.3129828  38.7959949  24.9663592  58.3109828  39.5059949
  25.6983592  60.4279828  39.1789949  25.7323592  61.2079828  38.5359949
  26.3803592  60.5789828  40.4589949  26.9023592  59.6479828  40.6949949
  27.4063592  61.7249828  40.3389949  28.0033592  61.5549828  39.4419949
  26.9073592  62.6809828  40.1759949  28.3443592  61.8099828  41.5629949
  27.8453592  62.3049828  42.3969949  28.5613592  60.7979828  41.9019949
  29.6953592  62.4749828  41.2739949  30.3803592  62.2739828  42.0989949
  30.1453592  62.0189828  40.3919949  29.5853592  63.9819828  41.0709949
  28.7773592  64.1889828  40.3739949  29.3303592  64.4789828  42.0079949
  30.8443592  64.5359828  40.5489949  31.1113592  64.0629828  39.6949949
  30.7133592  65.5179828  40.3529949  31.5793592  64.4239828  41.2389949
  25.3973592  60.9079828  41.5949949  25.5993592  60.4319828  42.7119949
  24.3493592  61.7079828  41.3229949  24.2403592  62.0599828  40.3809949
  23.3723592  62.1499828  42.3159949  23.9153592  62.5359828  43.1819949
  22.5203592  63.2979828  41.7299949  23.1663592  64.1619828  41.5669949
  22.1283592  63.0189828  40.7509949  21.3453592  63.7049828  42.6379949
  20.5803592  62.9299828  42.5819949  21.6813592  63.7369828  43.6749949
  20.6973592  65.0489828  42.2899949  21.3313592  65.8659828  42.6349949
  20.6273592  65.1509828  41.2059949  19.2823592  65.1709828  42.8819949
  18.8743592  66.1599828  42.6749949  18.6163592  64.4479828  42.4099949
  19.2613592  64.9369828  44.3389949  19.8633592  65.6019828  44.8029949
  18.3163592  65.0359828  44.6819949  19.5823592  63.9959828  44.5379949
  22.4723592  60.9869828  42.7599949  21.8503592  60.3199828  41.9339949
  22.4203592  60.7809828  44.0859949  22.9863592  61.3879828  44.6599949
  21.5773592  59.8279828  44.8149949  21.7363592  60.0969828  45.8569949
  20.0513592  59.9839828  44.5519949  19.8223592  59.7799828  43.5059949
  19.4973592  59.2359828  45.1199949  19.4533592  61.3529828  44.9119949
  20.1763592  62.2009828  45.4839949  18.2443592  61.5239828  44.6479949
  22.0803592  58.3799828  44.7589949  21.4483592  57.5019828  45.3409949
  23.2153592  58.1299828  44.0839949  23.6713592  58.9129828  43.6379949
  23.8513592  56.8259828  43.9299949  23.1133592  56.1109828  43.5619949
  24.9893592  56.9709828  42.8999949  24.5763592  57.2889828  41.9419949
  25.6723592  57.7649828  43.2019949  25.7913592  55.7049828  42.6749949
  25.2923592  54.6879828  41.8349949  24.3463592  54.8129828  41.3299949
  26.0243592  53.4989828  41.6649949  25.6393592  52.7139828  41.0319949
  27.2523592  53.3279828  42.3319949  27.8193592  52.4199828  42.2059949
  27.7483592  54.3359828  43.1769949  28.6873592  54.1969828  43.6929949
  27.0193592  55.5259828  43.3459949  27.3993592  56.2949828  44.0019949
  24.4153592  56.3449828  45.2759949  25.0313592  57.1259828  46.0019949
  24.2093592  55.0539828  45.5789949  23.6933592  54.4879828  44.9189949
  24.6333592  54.4019828  46.8149949  25.1213592  55.1169828  47.4789949
  23.4033592  53.8189828  47.5469949  22.9553592  53.0379828  46.9289949
  23.7373592  53.3189828  48.4569949  22.2993592  54.8359828  47.9169949
  21.9163592  55.2839828  46.9999949  21.1243592  54.1119828  48.5889949
  20.3363592  54.8109828  48.8619949  20.6883592  53.3649828  47.9249949
  21.4413592  53.6029828  49.4999949  22.8073592  55.9759828  48.8149949
  21.9933592  56.6409828  49.1009949  23.2563592  55.5879828  49.7299949
  23.5523592  56.5889828  48.3089949  25.6623592  53.2969828  46.5349949
  26.7113592  53.2789828  47.1789949  25.3703592  52.3739828  45.6009949
  24.5043592  52.4609828  45.0879949  26.2373592  51.2459828  45.2469949
  27.2483592  51.6499828  45.1719949  26.2443592  50.1709828  46.3629949
  27.0543592  49.4619828  46.1819949  26.4393592  50.6089828  47.3409949
  25.0353592  49.4359828  46.4169949  24.3363592  50.0309828  46.6399949
  25.9093592  50.6749828  43.8619949  24.7953592  50.8259828  43.3699949
  26.8923592  49.9889828  43.2649949  27.7823592  49.9499828  43.7459949
  26.7953592  49.1749828  42.0569949  25.7603592  49.1079828  41.7289949
  27.6453592  49.8199828  40.9359949  27.2353592  50.8009828  40.6969949
  28.6473592  50.0089828  41.3259949  27.7733592  49.0129828  39.6209949
  28.0983592  47.9999828  39.8529949  26.4393592  48.9069828  38.8679949
  26.5623592  48.3779828  37.9229949  25.6963592  48.3619828  39.4489949
  26.0323592  49.8919828  38.6439949  28.8613592  49.6179828  38.7219949
  28.9913592  49.0329828  37.8109949  28.6243592  50.6399828  38.4309949
  29.8223592  49.6439828  39.2339949  27.2893592  47.7779828  42.4439949
  28.4073592  47.6539828  42.9459949  26.4693592  46.7389828  42.2159949
  25.5653592  46.9179828  41.7979949  26.7733592  45.3549828  42.5849949
  27.8383592  45.2779828  42.8079949  26.0083592  44.9179828  43.8529949
  24.9353592  44.9319828  43.6719949  26.2573592  43.8729828  44.0399949
  26.3523592  45.7239828  45.1189949  27.4193592  45.9289828  45.1119949
  25.8693592  46.7019828  45.0979949  26.0453592  44.9749828  46.4289949
  26.3713592  43.9379828  46.3369949  26.6503592  45.3949828  47.2329949
  24.5703592  45.0079828  46.8499949  23.9223592  44.7219828  46.0199949
  24.3983592  44.2849828  47.6479949  24.1873592  46.3399828  47.3519949
  24.3543592  47.0359828  46.6379949  23.2083592  46.3469828  47.5979949
  24.7343592  46.5729828  48.1679949  26.5223592  44.3769828  41.4379949
  25.5473592  44.5149828  40.7029949  27.3843592  43.3519828  41.3629949
  28.1423592  43.3469828  42.0349949  27.2313592  42.1219828  40.5949949
  26.3853592  42.1859828  39.9069949  28.5583592  41.8819828  39.8359949
  28.8483592  42.7999828  39.3339949  29.3853592  41.6609828  40.5139949
  28.4843592  40.7899828  38.7669949  27.4833592  40.0919828  38.6209949
  29.5643592  40.6519828  38.0019949  30.3763592  41.2309828  38.1639949
  29.5773592  39.9359828  37.2839949  27.0113592  41.0199828  41.6429949
  27.9713592  40.5519828  42.2579949  25.7383592  40.6699828  41.8999949
  25.0133592  41.1079828  41.3509949  25.2953592  39.8069828  43.0009949
  24.2063592  39.7799828  42.9359949  25.8093592  38.3329828  42.9049949
  26.8663592  38.2839828  42.6469949  25.7263592  37.8309828  43.8699949
  25.0153592  37.4769828  41.9199949  25.3723592  37.3579828  40.7509949
  23.9403592  36.8479828  42.4029949  23.6823592  36.9489828  43.3739949
  23.3983592  36.2559828  41.7909949  25.5713592  40.4919828  44.3529949
  24.9923592  41.5359828  44.6529949  26.4683592  39.8969828  45.1479949
  26.9113592  39.0559828  44.8009949  26.9453592  40.3509828  46.4489949
  26.1913592  40.9689828  46.9359949  27.2463592  39.1179828  47.3489949
  27.8533592  39.4119828  48.2059949  26.2963592  38.7879828  47.7729949
  27.8923592  37.8699828  46.7099949  28.4983592  37.9829828  45.6199949
  27.7493592  36.7999828  47.3389949  28.2173592  41.2019828  46.3089949
  28.3973592  42.1329828  47.0939949  29.0763592  40.9169828  45.3129949
  28.8613592  40.1309828  44.7159949  30.3183592  41.6399828  45.0539949
  30.8913592  41.6779828  45.9819949  31.1433592  40.8819828  43.9869949
  31.2933592  39.8509828  44.3109949  30.5743592  40.8219828  43.0569949
  32.5183592  41.5239828  43.7069949  32.3803592  42.5749828  43.4659949
  33.1293592  41.4999828  44.6099949  33.2793592  40.8719828  42.5429949
  33.6013592  39.8739828  42.8399949  32.6113592  40.7339828  41.6899949
  34.4973592  41.6989828  42.0999949  35.1473592  41.9149828  42.9489949
  35.0893592  41.1279828  41.3829949  34.0893592  42.9619828  41.4559949
  33.5803592  43.5299828  42.1199949  34.9083592  43.4639828  41.1449949
  33.4953592  42.7589828  40.6619949  30.0063592  43.0649828  44.5709949
  29.3063592  43.2519828  43.5759949  30.5763592  44.0569828  45.2679949
  31.1403592  43.8079828  46.0679949  30.5283592  45.4699828  44.9049949
  29.5313592  45.7329828  44.5549949  30.9053592  46.3329828  46.1319949
  31.8453592  45.9949828  46.5719949  31.0743592  47.3669828  45.8229949
  29.8093592  46.3589828  47.2009949  28.8823592  47.1619828  47.1189949
  29.9113592  45.4929828  48.2119949  30.6903592  44.8529828  48.2589949
  29.2053592  45.4849828  48.9329949  31.5393592  45.7519828  43.7869949
  32.6543592  45.2279828  43.7989949  31.1343592  46.5999828  42.8329949
  30.1943592  46.9719828  42.8939949  31.9943592  47.1699828  41.8019949
  32.9243592  46.6099828  41.7199949  31.3003592  47.0999828  40.4119949
  30.3553592  47.6399828  40.4709949  32.1663592  47.7699828  39.3169949
  31.6493592  47.8229828  38.3599949  32.4273592  48.7969828  39.5609949
  33.0983592  47.2259828  39.1599949  30.9763592  45.6389828  40.0199949
  31.8983592  45.0579828  39.9839949  30.3573592  45.1739828  40.7879949
  30.2373592  45.4959828  38.6819949  30.0213592  44.4499828  38.4759949
  29.2933592  46.0419828  38.6919949  30.8273592  45.8519828  37.8399949
  32.2193592  48.6359828  42.2249949  31.2503592  49.3979828  42.2509949
  33.4683592  49.0479828  42.5429949  34.6083592  48.1509828  42.7509949
  34.9283592  47.7519828  41.7869949  34.3653592  47.3169828  43.4089949
  35.7213592  48.9999828  43.3539949  36.7103592  48.7049828  43.0039949
  35.7093592  48.8949828  44.4389949  35.3593592  50.4239828  42.9879949
  35.8463592  50.6679828  42.0429949  35.6963592  51.1379828  43.7379949
  33.8363592  50.4419828  42.8319949  33.3623592  50.7349828  43.7699949
  33.4693592  51.4379828  41.7179949  33.3243592  51.0619828  40.5529949
  33.3723592  52.7189828  42.0919949  33.5273592  52.9499828  43.0619949
  33.0993592  53.8349828  41.1939949  33.1943592  53.4809828  40.1679949
  31.6513592  54.3529828  41.3649949  31.5053592  55.1679828  40.6539949
  30.5663592  53.3039828  41.0889949  29.5843592  53.7679828  41.0339949
  30.7353592  52.8099828  40.1379949  30.5353592  52.5329828  41.8589949
  31.4653592  54.9029828  42.6539949  30.7523592  55.5279828  42.6289949
  34.1623592  54.9269828  41.3529949  34.8193592  55.0489828  42.3879949
  34.2993592  55.7239828  40.2909949  33.7223592  55.5229828  39.4839949
  35.1743592  56.8789828  40.1589949  35.3193592  57.3059828  41.1529949
  36.5633592  56.4529828  39.6379949  37.1883592  57.3379828  39.5229949
  37.0493592  55.8509828  40.4059949  36.6103592  55.6649828  38.3359949
  36.5313592  54.2549828  38.3639949  36.4143592  53.7349828  39.3049949
  36.6113592  53.5139828  37.1689949  36.5533592  52.4359828  37.1949949
  36.7753592  54.1779828  35.9409949  36.8343592  53.6189828  35.0199949
  36.8563592  55.5809828  35.9079949  36.9603592  56.0789828  34.9579949
  36.7733592  56.3259828  37.1009949  36.8283592  57.4019828  37.0629949
  34.4553592  57.9619828  39.3519949  33.5223592  57.6619828  38.6149949
  34.8683592  59.2269828  39.4969949  35.6553592  59.4109828  40.1089949
  34.2723592  60.3759828  38.8169949  33.1943592  60.3799828  38.9899949
  34.8853592  61.6549828  39.4089949  34.4843592  62.5489828  38.9329949
  34.6743592  61.7319828  40.4769949  35.9683592  61.6789828  39.2839949
  34.5513592  60.3359828  37.3079949  35.6453592  59.9549828  36.8869949
  33.5733592  60.7679828  36.4979949  32.6933592  61.0559828  36.9029949
  33.7633592  61.0069828  35.0699949  34.2943592  60.1569828  34.6479949
  32.3833592  61.1189828  34.3959949  31.7613592  60.2839828  34.7239949
  31.8583592  62.0149828  34.7109949  32.4123592  61.0719828  32.8899949
  32.9413592  62.0969828  32.0929949  32.8103592  61.6569828  30.8479949
  33.1223592  62.2049828  29.9729949  32.2343592  60.4599828  30.7769949
  32.0303592  59.9409828  29.9319949  31.9533592  60.0669828  32.0699949
  31.4683592  59.1299828  32.2979949  34.5523592  62.3279828  34.9179949
  34.1923592  63.3089828  35.5749949  35.6233592  62.3759828  34.0939949
  36.0903592  61.2999828  33.2139949  35.3113592  60.9159828  32.5569949
  36.4533592  60.4729828  33.8259949  37.2463592  61.8979828  32.4149949
  36.8623592  62.3259828  31.4879949  38.0063592  61.1689828  32.1429949
  37.7733592  63.0069828  33.3069949  38.3173592  63.7699828  32.7469949
  38.4663592  62.5869828  34.0369949  36.5253592  63.5359828  34.0309949
  36.8013592  63.8439828  35.0409949  35.9493592  64.7609828  33.2999949
  36.3633592  65.8799828  33.5979949  35.0113592  64.5579828  32.3609949
  34.7013592  63.6089828  32.1979949  34.4483592  65.5939828  31.4939949
  35.0043592  66.5289828  31.5919949  34.5713592  65.1099828  30.0309949
  34.1543592  64.1089828  29.9459949  33.9713592  65.7379828  29.3719949
  36.0173592  65.1069828  29.4949949  36.3643592  66.1369828  29.4129949
  36.6813592  64.6149828  30.2059949  36.1353592  64.3999828  28.1319949
  35.9423592  63.3329828  28.2529949  35.3483592  64.7739828  27.4749949
  37.4843592  64.6169828  27.4249949  37.4513592  64.1679828  26.4319949
  37.6793592  65.6799828  27.2849949  38.6083592  64.0129828  28.1619949
  38.4233592  63.0269828  28.3039949  39.4633592  64.1219828  27.6319949
  38.7053592  64.4649828  29.0589949  32.9783592  65.9229828  31.8289949
  32.4203592  66.8299828  31.2119949  32.3553592  65.2249828  32.7959949
  32.8783592  64.5039828  33.2729949  30.9563592  65.3969828  33.1959949
  30.6273592  66.3979828  32.9069949  30.0723592  64.3669828  32.4509949
  30.3653592  64.3409828  31.3999949  30.2483592  63.3609828  32.8319949
  28.5673592  64.6659828  32.5099949  28.0703592  65.2869828  33.4469949
  27.8293592  64.2319828  31.4869949  28.2633592  63.7229828  30.7299949
  26.8373592  64.4179828  31.4739949  30.8583592  65.3009828  34.7229949
  31.0373592  64.2269828  35.2919949  30.5203592  66.4209828  35.3769949
  30.3503592  67.2549828  34.8339949  30.4153592  66.5489828  36.8329949
  31.2753592  66.0709828  37.3029949  30.4093592  68.0489828  37.1909949
  29.5683592  68.5259828  36.6799949  30.2183592  68.1909828  38.2559949
  31.7343592  68.7579828  36.8469949  32.3683592  68.8159828  37.7329949
  32.3113592  68.1949828  36.1109949  31.4893592  70.1659828  36.3099949
  31.1243592  71.0669828  37.0589949  31.6933592  70.3589828  35.0049949
  32.0023592  69.5989828  34.4179949  31.5443592  71.2769828  34.6129949
  29.1343592  65.9239828  37.4119949  29.0263592  65.8439828  38.6309949
  28.1813592  65.4819828  36.5769949  28.3293592  65.5909828  35.5819949
  26.9353592  64.8339828  36.9929949  26.7333592  65.0169828  38.0499949
  25.7773592  65.3969828  36.1319949  25.9553592  65.1729828  35.0799949
  24.8433592  64.8879828  36.3759949  25.5513592  66.9169828  36.2849949
  26.4103592  67.4629828  35.8939949  24.6973592  67.2199828  35.6789949
  25.2903592  67.3599828  37.7279949  24.5833592  66.6169828  38.4459949
  25.8153592  68.4349828  38.0919949  26.9893592  63.3059828  36.8219949
  25.9833592  62.6409828  37.0689949  28.1413592  62.7469828  36.4179949
  28.9353592  63.3519828  36.2599949  28.3183592  61.3329828  36.1049949
  27.4353592  60.7819828  36.4249949  28.4813592  61.1499828  34.5819949
  29.3513592  61.7189828  34.2509949  28.7133592  60.1079828  34.3599949
  27.2663592  61.5739828  33.7359949  27.0093592  62.6139828  33.9339949
  27.5623592  61.5409828  32.6879949  26.0233592  60.6959828  33.9339949
  26.3033592  59.6449828  33.8769949  25.6273592  60.8629828  34.9319949
  24.9253592  60.9889828  32.9049949  24.6333592  62.0389828  32.9499949
  25.2913592  60.7979828  31.8959949  23.7333592  60.1569828  33.1399949
  23.3373592  60.3939828  34.0459949  23.0463592  60.3369828  32.4229949
  23.9873592  59.1809828  33.1279949  29.4933592  60.7209828  36.8719949
  30.4583592  61.4019828  37.2189949  29.4043592  59.4029828  37.0829949
  28.5613592  58.9429828  36.7589949  30.4413592  58.5129828  37.5949949
  31.3873592  59.0539828  37.6379949  30.0983592  57.9969828  39.0189949
  30.8543592  57.2579828  39.2889949  30.2243592  59.1199828  40.0539949
  30.1243592  58.7489828  41.0739949  31.1913592  59.6179828  39.9859949
  29.4523592  59.8639828  39.8889949  28.7273592  57.2849828  39.0849949
  27.9273592  57.9599828  38.7829949  28.7313592  56.4669828  38.3669949
  28.3753592  56.6919828  40.4499949  27.4883592  56.0659828  40.3679949
  29.1843592  56.0779828  40.8399949  28.1583592  57.4699828  41.1819949
  30.6413592  57.3699828  36.5949949  29.7553592  57.0549828  35.8019949
  31.8213592  56.7509828  36.6659949  32.4743592  57.0739828  37.3719949
  32.2643592  55.6289828  35.8599949  31.4903592  55.3779828  35.1459949
  33.5503592  56.0259828  35.1189949  34.2483592  56.4229828  35.8549949
  34.0323592  55.1439828  34.6919949  33.3533592  57.0679828  34.0029949
  32.7733592  57.9039828  34.3939949  34.7113592  57.6309828  33.5759949
  34.5793592  58.4369828  32.8559949  35.2603592  58.0389828  34.4249949
  35.3323592  56.8569828  33.1229949  32.6033592  56.4839828  32.7939949
  32.5913592  57.1809828  31.9559949  33.0733592  55.5659828  32.4409949
  31.5663592  56.2549828  33.0369949  32.5353592  54.4069828  36.7419949
  32.8583592  54.5379828  37.9219949  32.4413592  53.2199828  36.1299949
  32.1443592  53.2139828  35.1629949  32.7773592  51.9259828  36.7079949
  33.5863592  52.0689828  37.4269949  31.5673592  51.3439828  37.4459949
  31.8243592  50.4069828  37.9369949  31.2093592  52.0309828  38.2059949
  30.7373592  51.1489828  36.7649949  33.2823592  50.9999828  35.6049949
  32.6623592  50.9199828  34.5459949  34.3843592  50.2779828  35.8589949
  34.8393592  50.3829828  36.7569949  34.9263592  49.2839828  34.9349949
  34.6603592  49.5319828  33.9079949  36.4783592  49.2489828  35.0249949
  36.7593592  49.1159828  36.0709949  37.0863592  48.0829828  34.2089949
  38.1723592  48.1219828  34.1939949  36.8253592  47.1079828  34.6219949
  36.7433592  48.1069828  33.1749949  37.0743592  50.5859828  34.5319949
  37.0233592  50.6299828  33.4429949  36.4683592  51.4189828  34.8819949
  38.5143592  50.8389828  34.9939949  38.8653592  51.8009828  34.6239949
  38.5823592  50.8579828  36.0819949  39.2043592  50.0799828  34.6279949
  34.3263592  47.9239828  35.3179949  34.5513592  47.4199828  36.4219949
  33.5953592  47.3299828  34.3679949  33.4533592  47.8319828  33.4989949
  33.1693592  45.9399828  34.3899949  33.2883592  45.5089828  35.3849949
  31.6883592  45.8509828  33.9739949  31.0753592  46.3739828  34.7089949
  31.5223592  46.3609828  33.0229949  31.1923592  44.4199828  33.8789949
  31.0993592  43.6329828  35.0459949  31.3203592  44.0619828  36.0119949
  30.7663592  42.2699828  34.9479949  30.7223592  41.6609828  35.8359949
  30.5013592  41.6959828  33.6909949  30.2493592  40.6489828  33.6179949
  30.5623592  42.4869828  32.5289949  30.3553592  42.0459828  31.5649949
  30.9203592  43.8439828  32.6209949  31.0033592  44.4379828  31.7219949
  34.0333592  45.1769828  33.3809949  34.1523592  45.5909828  32.2299949
  34.5963592  44.0439828  33.8159949  34.4323592  43.7629828  34.7739949
  35.4193592  43.1559828  33.0079949  35.3723592  43.4389828  31.9569949
  36.8773592  43.2419828  33.4829949  36.9533592  43.0779828  34.5579949
  37.4833592  42.4769828  32.9979949  37.4223592  44.5029828  33.1599949
  38.2953592  44.5479828  33.5279949  34.8843592  41.7329828  33.1279949
  34.6423592  41.2549828  34.2379949  34.7493592  41.0429828  31.9869949
  34.9733592  41.5049828  31.1159949  34.4763592  39.6099828  31.9349949
  33.8583592  39.3239828  32.7839949  33.7583592  39.2729828  30.6109949
  34.2813592  39.7689828  29.7899949  33.8263592  38.2029828  30.3999949
  32.2703592  39.6739828  30.5929949  32.1883592  40.6929828  30.9679949
  31.7293592  39.6729828  29.1579949  30.6903592  39.9999828  29.1229949
  32.3083592  40.3359828  28.5179949  31.7813592  38.6769828  28.7199949
  31.4083592  38.7649828  31.4869949  30.3573592  39.0479828  31.4289949
  31.4863592  37.7219828  31.1789949  31.6973592  38.8239828  32.5359949
  35.8183592  38.8589828  31.9449949  36.7713592  39.3219828  31.3129949
  35.9043592  37.6839828  32.6059949  34.8513592  37.0619828  33.4159949
  33.9213592  36.9469828  32.8569949  34.6523592  37.6819828  34.2899949
  35.3993592  35.6969828  33.8439949  35.0583592  34.9269828  33.1529949
  35.0843592  35.4069828  34.8459949  36.9063592  35.8409828  33.7099949
  37.4043592  34.8849828  33.5489949  37.3143592  36.2629828  34.6279949
  37.0963592  36.8349828  32.5569949  38.0013592  37.4239828  32.7109949
  37.1553592  36.1129828  31.2009949  36.1163592  35.8179828  30.6079949
  38.3693592  35.8249828  30.7119949  39.1873592  36.1239828  31.2269949
  38.5743592  35.0639828  29.4829949  37.9793592  35.5199828  28.6889949
  40.0613592  35.1139828  29.0799949  40.4153592  36.1459828  29.0949949
  40.6743592  34.5779828  29.8049949  40.3023592  34.5379828  27.6969949
  40.3883592  33.1409828  27.5079949  40.3643592  32.4729828  28.3559949
  40.4403592  32.6039828  26.2099949  40.4603592  31.5349828  26.0619949
  40.4463592  33.4649828  25.0999949  40.4303592  32.9439828  23.8429949
  40.6413592  33.5829828  23.1779949  40.4463592  34.8599828  25.2889949
  40.4773592  35.5229828  24.4419949  40.3613592  35.3989828  26.5839949
  40.3073592  36.4699828  26.7149949  38.1333592  33.6019828  29.6719949
  37.3763592  33.0809828  28.8529949  38.6093592  32.9559828  30.7499949
  39.2053592  33.4619828  31.3939949  38.2563592  31.5899828  31.1059949
  38.1353592  30.9749828  30.2119949  39.3353592  30.9759828  32.0149949
  39.5193592  31.6079828  32.8859949  38.9533592  30.0319828  32.4099949
  40.6633592  30.6789828  31.3119949  40.4773592  30.2189828  30.3419949
  41.1893592  31.6139828  31.1199949  41.5213592  29.7349828  32.1639949
  41.6143592  30.1399828  33.1729949  41.0013592  28.7799828  32.2609949
  42.9183592  29.4909828  31.5909949  42.8543592  29.1409828  30.5619949
  43.4953592  30.4139828  31.5939949  43.6393592  28.4879828  32.3889949
  43.1313592  27.6149828  32.3709949  44.5593592  28.3369828  31.9989949
  43.7253592  28.8079828  33.3429949  36.9723592  31.6119828  31.9309949
  36.8773592  32.3249828  32.9309949  36.0073592  30.7859828  31.5089949
  36.1833592  30.2649828  30.6589949  34.7823592  30.4429828  32.2249949
  34.2153592  29.8339828  31.5189949  35.1563592  29.5809828  33.4699949
  36.2103592  29.3009828  33.4369949  35.0563592  30.1219828  34.4119949
  34.3413592  28.2909828  33.5499949  33.1283592  28.3269828  33.7349949
  35.0003592  27.1419828  33.3859949  35.9983592  27.1479828  33.2309949
  34.4943592  26.2709828  33.4399949  33.8863592  31.6659828  32.5469949
  33.4743592  31.8199828  33.6989949  33.5523592  32.5459828  31.5709949
  33.9633592  32.5269828  30.1619949  33.7833592  31.5609828  29.6899949
  35.0253592  32.7569828  30.0919949  33.1813592  33.6469828  29.4729949
  32.2743592  33.2369828  29.0269949  33.7503592  34.1339828  28.6829949
  32.8093592  34.5879828  30.6089949  31.9253592  35.1879828  30.3909949
  33.6253592  35.2849828  30.7949949  32.6403592  33.6649828  31.8229949
  32.9313592  34.1859828  32.7339949  31.1903592  33.1539828  31.9269949
  30.8653592  32.1229828  31.3319949  30.2923592  33.8869828  32.6179949
  30.5843592  35.0819828  33.4139949  31.1503592  35.8249828  32.8519949
  31.1683592  34.7959828  34.2889949  29.2243592  35.6399828  33.8389949
  28.9213592  36.4319828  33.1529949  29.2373592  36.0559828  34.8449949
  28.2683592  34.4629828  33.7059949  27.2393592  34.7769828  33.5299949
  28.2743592  33.8859828  34.6319949  28.8523592  33.6089828  32.5739949
  28.6493592  32.5519828  32.7549949  28.2983592  34.0119828  31.1959949
  28.9173592  34.8149828  30.5009949  27.1403592  33.4669828  30.7919949
  26.6793592  32.7979828  31.3899949  26.4863592  33.8209828  29.5249949
  27.1963592  33.7229828  28.7009949  25.2843592  32.8869828  29.2919949
  24.6533592  32.8759828  30.1829949  24.6603592  33.2919828  28.4919949
  25.6723592  31.4539828  28.8979949  26.2713592  31.4669828  27.9859949
  26.2903592  30.9999828  29.6729949  24.4293592  30.5839828  28.7029949
  23.5563592  30.5359828  29.5679949  24.3353592  29.8969828  27.5639949
  25.0693592  29.9539828  26.8729949  23.5283592  29.3129828  27.4019949
  25.9503592  35.2599828  29.5489949  25.9813592  35.9479828  28.5289949
  25.4543592  35.6859828  30.7189949  25.5073592  35.0519828  31.5039949
  24.8243592  36.9709828  30.9859949  25.2213592  37.7049828  30.2829949
  23.2873592  36.8949828  30.8109949  22.8663592  36.2009828  31.5399949
  22.8463592  37.8679828  31.0349949  22.8273592  36.4949828  29.4059949
  22.9613592  37.2699828  28.4629949  22.3033592  35.2759828  29.2589949
  22.2173592  34.6599828  30.0539949  21.9893592  34.9769828  28.3469949
  25.2053592  37.4259828  32.3939949  25.2823592  36.6129828  33.3159949
  25.3983592  38.7379828  32.5529949  25.3353592  39.3299828  31.7339949
  25.5693592  39.4209828  33.8289949  25.5663592  38.7169828  34.6629949
  26.9093592  40.1939828  33.8089949  26.9553592  40.8489828  32.9389949
  27.1533592  41.0259828  35.0789949  28.1313592  41.5019828  35.0639949
  26.4193592  41.8229828  35.1879949  27.1013592  40.4039828  35.9719949
  27.9653592  39.2599828  33.7029949  27.8463592  38.7739828  32.8999949
  24.3893592  40.3869828  33.9829949  24.0363592  41.0819828  33.0289949
  23.8283592  40.4619828  35.1979949  24.1813592  39.8549828  35.9289949
  22.8963592  41.5029828  35.6079949  22.7503592  42.2159828  34.7979949
  21.5173592  40.9049828  35.9469949  21.2103592  40.2209828  35.1539949
  21.5823592  40.3029828  36.8529949  20.4433592  41.9999828  36.0949949
  20.7873592  42.7989828  36.7529949  20.2963592  42.4709828  35.1239949
  19.0963592  41.4839828  36.6129949  18.3423592  42.2369828  36.3849949
  18.7983592  40.5869828  36.0689949  19.1023592  41.2249828  38.1259949
  19.7483592  40.3819828  38.3709949  19.4913592  42.0939828  38.6569949
  17.7453592  40.9509828  38.6239949  17.3373592  40.1799828  38.1149949
  17.7783592  40.7339828  39.6099949  17.1843592  41.7869828  38.4859949
  23.5153592  42.2339828  36.8019949  23.6073592  41.6829828  37.8999949
  23.9153592  43.4899828  36.5709949  23.7903592  43.8639828  35.6389949
  24.3643592  44.4229828  37.5969949  24.7953592  43.8819828  38.4379949
  25.3933592  45.4039828  36.9919949  24.8993592  46.0579828  36.2779949
  25.7583592  46.0579828  37.7849949  26.6023592  44.7559828  36.2899949
  26.2473592  44.1649828  35.4459949  27.5323592  45.8319828  35.7149949
  28.3723592  45.3829828  35.1849949  26.9983592  46.4679828  35.0079949
  27.9363592  46.4709828  36.4999949  27.3693592  43.8269828  37.2349949
  28.2923592  43.4659828  36.7789949  27.6223592  44.3449828  38.1589949
  26.7743592  42.9519828  37.4979949  23.1593592  45.2569828  38.0529949
  22.2473592  45.4979828  37.2629949  23.1753592  45.7209828  39.3119949
  23.9573592  45.4729828  39.9039949  22.1673592  46.6199828  39.8739949
  21.5203592  46.9869828  39.0759949  21.2413592  45.9049828  40.9019949
  21.8493592  45.6249828  41.7639949  20.1373592  46.8689828  41.3999949
  19.5133592  46.4149828  42.1679949  20.5473592  47.7739828  41.8479949
  19.4843592  47.1739828  40.5809949  20.6303592  44.5969828  40.3399949
  20.0903592  44.8049828  39.4169949  21.4323592  43.9109828  40.0659949
  19.7113592  43.8479828  41.3159949  19.4493592  42.8659828  40.9239949
  20.1993592  43.6979828  42.2799949  18.7773592  44.3829828  41.4859949
  22.8933592  47.8339828  40.4609949  23.6373592  47.7009828  41.4329949
  22.6283592  49.0159828  39.8839949  22.0033592  49.0219828  39.0869949
  22.9983592  50.3179828  40.4189949  23.9323592  50.2649828  40.9779949
  23.1673592  51.3019828  39.2499949  23.4033592  52.3039828  39.6079949
  23.9823592  50.9929828  38.5959949  22.2733592  51.3669828  38.6319949
  21.8423592  50.7839828  41.3149949  20.7523592  51.0939828  40.8339949
  22.0893592  50.7939828  42.6299949  23.0263592  50.5539828  42.9299949
  21.1523592  51.1779828  43.6769949  20.1273592  50.9259828  43.3949949
  21.5353592  50.4479828  44.9819949  22.5613592  50.6859828  45.2699949
  20.9093592  50.8039828  45.8019949  21.3953592  48.9399828  44.9119949
  22.4983592  48.1489828  44.5299949  23.4443592  48.6089828  44.2879949
  22.3653592  46.7519828  44.4359949  23.2053592  46.1559828  44.1229949
  21.1343592  46.1369828  44.7289949  21.0333592  45.0639828  44.6469949
  20.0313592  46.9229828  45.1139949  19.0833592  46.4539828  45.3339949
  20.1613592  48.3229828  45.2069949  19.3103592  48.9229828  45.4949949
  21.2983592  52.6799828  43.9369949  22.4053592  53.1819828  44.1419949
  20.1533592  53.3689828  43.9539949  19.2973592  52.8629828  43.7609949
  19.9813592  54.7649828  44.3389949  20.9433592  55.1949828  44.6119949
  19.3733592  55.5549828  43.1499949  18.4643592  55.0719828  42.7939949
  19.0623592  56.5449828  43.4869949  20.3173592  55.7489828  41.9719949
  20.5833592  54.6849828  41.0839949  20.0883592  53.7339828  41.2089949
  21.5193592  54.8459828  40.0439949  21.7303592  54.0229828  39.3769949
  22.1903592  56.0729828  39.8859949  23.1323592  56.2089828  38.9129949
  23.6293592  57.0119828  38.9909949  21.8933592  57.1529828  40.7369949
  22.3933592  58.1019828  40.6079949  20.9493592  56.9929828  41.7679949
  20.7273592  57.8259828  42.4159949  19.0743592  54.8149828  45.5819949
  18.5253592  53.7929828  46.0009949  18.9053592  56.0109828  46.1719949
  19.4103592  56.7989828  45.7879949  18.0353592  56.2789828  47.3279949
  18.3573592  55.6729828  48.1749949  18.1213592  57.7769828  47.6909949
  17.8683592  58.3629828  46.8059949  17.3563592  58.0199828  48.4299949
  19.4693592  58.2559828  48.2469949  19.6663592  57.7929828  49.2139949
  20.2723592  57.9389828  47.5839949  19.4833592  59.7859828  48.3699949
  19.1293592  60.2079828  47.4319949  18.7663592  60.1069828  49.1269949
  20.8653592  60.3689828  48.6829949  21.1173592  60.2109828  49.7319949
  21.6363592  59.8689828  48.0969949  20.9063592  61.8089828  48.3719949
  20.6913592  61.9479828  47.3899949  20.2193592  62.2939828  48.9319949
  21.8253592  62.1759828  48.5709949  16.5543592  55.9719828  47.0509949
  15.8203592  55.5709828  47.9529949  16.1393592  56.2039828  45.7999949
  16.8353592  56.5329828  45.1419949  14.7653592  56.3149828  45.3289949
  14.0763592  56.1619828  46.1609949  14.5553592  57.7619828  44.7929949
  13.5203592  57.8769828  44.4659949  14.6793592  58.4649828  45.6169949
  15.4773592  58.2429828  43.6499949  16.6333592  57.7689828  43.5589949
  15.0063592  59.1109828  42.8849949  14.4173592  55.2559828  44.2669949
  13.2423592  55.1309828  43.9239949  15.4033592  54.5069828  43.7409949
  16.3423592  54.6409828  44.0869949  15.2263592  53.5509828  42.6439949
  14.3493592  52.9469828  42.8819949  14.9443592  54.2949828  41.3149949
  14.7643592  53.5789828  40.5109949  14.0133592  54.8539828  41.4069949
  16.0663592  55.2559828  40.8929949  16.2983592  55.9229828  41.7219949
  16.9803592  54.6969828  40.6889949  15.6923592  56.1139828  39.6779949
  15.6573592  55.4949828  38.7809949  14.6883592  56.5179828  39.8139949
  16.6563592  57.2879828  39.4819949  16.3453592  57.8909828  38.6279949
  16.6503592  57.9419828  40.3559949  18.0263592  56.8099828  39.2479949
  18.0473592  56.2019828  38.4369949  18.6453592  57.5889828  39.0679949
  18.3583592  56.3019828  40.0549949  16.3893592  52.5559828  42.5309949
  17.4153592  52.6849828  43.1969949  16.2063592  51.5709828  41.6419949
  15.3273592  51.5579828  41.1439949  17.1833592  50.5819828  41.2049949
  18.1793592  50.8289828  41.5779949  16.7683592  49.1949828  41.7309949
  15.7063592  49.0449828  41.5259949  17.2893592  48.4139828  41.1739949
  17.0493592  48.9849828  43.2279949  18.0863592  48.6809828  43.3609949
  16.9433592  49.9279828  43.7629949  16.0983592  47.9709828  43.8829949
  16.3123592  47.9279828  44.9509949  15.0753592  48.3399828  43.7949949
  16.1913592  46.5569828  43.2899949  16.0303592  46.5749828  42.2119949
  17.1843592  46.1369828  43.4599949  15.1783592  45.6669828  43.8829949
  15.2583592  44.7469828  43.4739949  15.3243592  45.6059828  44.8799949
  14.2563592  46.0359828  43.7009949  17.2123592  50.5949828  39.6739949
  16.1573592  50.5139828  39.0429949  18.4133592  50.6689828  39.0869949
  19.2323592  50.7479828  39.6779949  18.6513592  50.5749828  37.6499949
  17.7203592  50.5459828  37.0799949  19.4793592  51.7949828  37.2019949
  20.2573592  52.0109828  37.9339949  19.9923592  51.5769828  36.2629949
  18.5953592  53.0379828  36.9919949  17.9093592  52.8699828  36.1609949
  17.9783592  53.2009828  37.8759949  19.3723592  54.3279828  36.7279949
  18.7043592  55.3839828  36.7659949  20.6003592  54.2629828  36.5029949
  19.4233592  49.2769828  37.3959949  20.5703592  49.1409828  37.8189949
  18.7823592  48.3319828  36.6919949  17.8413592  48.5209828  36.3789949
  19.3773592  47.0669828  36.2659949  20.0883592  46.7219828  37.0149949
  18.2683592  46.0109828  36.0889949  17.5273592  46.3509828  35.3639949
  18.7093592  45.1039828  35.6689949  17.5703592  45.6519828  37.4179949
  18.3163592  45.5049828  38.1969949  16.9383592  46.4769828  37.7479949
  16.7133592  44.3879828  37.3279949  16.7413592  43.6089828  38.3069949
  16.0453592  44.2109828  36.2869949  20.0743592  47.2699828  34.9119949
  19.5453592  47.9459828  34.0289949  21.2703592  46.6789828  34.7699949
  21.6263592  46.1479828  35.5549949  22.1353592  46.7579828  33.5939949
  21.5993592  47.2309828  32.7679949  23.3953592  47.6169828  33.8949949
  23.9123592  47.1479828  34.7289949  24.3823592  47.6489828  32.7059949
  25.2723592  48.2329828  32.9349949  24.7353592  46.6539828  32.4419949
  23.9193592  48.0829828  31.8199949  23.0343592  49.0519828  34.3409949
  22.6413592  49.6209828  33.4979949  22.2383592  49.0339828  35.0829949
  24.1933592  49.8069828  34.9919949  23.8173592  50.7399828  35.4079949
  24.6343592  49.2379828  35.8109949  24.9803592  50.0509828  34.2789949
  22.4663592  45.3209828  33.1839949  23.1043592  44.5899828  33.9409949
  22.0253592  44.9349828  31.9799949  21.5193592  45.6079828  31.4249949
  22.1703592  43.5989828  31.4139949  22.3553592  42.8599828  32.1949949
  20.8593592  43.2489828  30.6809949  20.6883592  43.9309828  29.8459949
  20.9373592  42.2539828  30.2409949  19.6353592  43.2789828  31.5809949
  18.8513592  44.4509828  31.6629949  19.1123592  45.3229828  31.0829949
  17.7303592  44.4949828  32.5119949  17.1353592  45.3939828  32.5779949
  17.3823592  43.3639828  33.2739949  16.5163592  43.3929828  33.9169949
  18.1613592  42.1929828  33.1949949  17.8923592  41.3279828  33.7819949
  19.2913592  42.1519828  32.3559949  19.8913592  41.2549828  32.3079949
  23.3213592  43.6259828  30.3999949  23.3143592  44.4439828  29.4779949
  24.3093592  42.7379828  30.5839949  24.2383592  42.1099828  31.3759949
  25.5053592  42.6099828  29.7529949  25.3953592  43.2069828  28.8479949
  26.7673592  43.1399828  30.4989949  26.8723592  42.5549828  31.4129949
  28.0533592  42.9359828  29.6649949  28.9223592  43.3769828  30.1509949
  28.2823592  41.8799828  29.5139949  27.9643592  43.3989828  28.6819949
  26.6413592  44.6249828  30.9219949  26.8433592  45.2779828  30.0739949
  25.6263592  44.8539828  31.2359949  27.5473592  45.0169828  32.0949949
  27.3323592  46.0349828  32.4209949  27.3993592  44.3579828  32.9509949
  28.5963592  44.9839828  31.8119949  25.6123592  41.1399828  29.3299949
  25.9113592  40.2799828  30.1579949  25.3883592  40.8659828  28.0379949
  25.1543592  41.6319828  27.4189949  25.5453592  39.5509828  27.4249949
  25.1983592  38.7709828  28.1029949  24.7193592  39.5349828  26.1209949
  23.7063592  39.8839828  26.3259949  25.1433592  40.2579828  25.4249949
  24.6283592  38.1559828  25.4389949  25.5983592  37.6609828  25.4459949
  23.9563592  37.5079828  25.9999949  24.1683592  38.2629828  23.9809949
  23.1813592  38.7269828  23.9359949  24.8493592  38.9289828  23.4509949
  24.1463592  36.9059828  23.2689949  25.1183592  36.4169828  23.3579949
  23.4083592  36.2449828  23.7249949  23.8373592  37.0699828  21.8399949
  23.8523592  36.1709828  21.3799949  22.9233592  37.4869828  21.7369949
  24.5243592  37.6789828  21.4169949  27.0283592  39.3529828  27.0689949
  27.6703592  40.2519828  26.5269949  27.5583592  38.1559828  27.3459949
  26.9783592  37.4559828  27.7919949  28.9143592  37.7619828  26.9789949
  29.5953592  38.6009828  27.1169949  29.3573592  36.6029828  27.8959949
  28.5933592  35.8259828  27.9139949  30.7113592  35.9579828  27.5389949
  30.9813592  35.1999828  28.2709949  30.6843592  35.4559828  26.5719949
  31.5143592  36.6949828  27.5069949  29.4913592  37.1389828  29.1959949
  29.5033592  36.4139828  29.8069949  28.9163592  37.2969828  25.5139949
  28.0433592  36.5389828  25.0909949  29.9363592  37.7409828  24.7689949
  30.5833592  38.3869828  25.2029949  30.2753592  37.2849828  23.4259949
  29.5193592  36.5969828  23.0439949  30.3953592  38.5019828  22.4809949
  31.2063592  39.1449828  22.8179949  30.6893592  38.1539828  21.4889949
  29.1273592  39.3749828  22.3439949  28.8753592  39.7819828  23.3239949
  29.4133592  40.5659828  21.4149949  28.5233592  41.1709828  21.2499949
  30.1813592  41.2159828  21.8359949  29.7593592  40.2299828  20.4369949
  27.9103592  38.5799828  21.8429949  27.0493592  39.2329828  21.7039949
  28.1173592  38.0949828  20.8889949  27.6103592  37.8109828  22.5549949
  31.6103592  36.5259828  23.4889949  32.4273592  36.7449828  24.3869949
  31.8293592  35.6229828  22.5229949  31.1143592  35.4799828  21.8249949
  33.0343592  34.7979828  22.4229949  33.3723592  34.4929828  23.4149949
  32.6933592  33.5599828  21.5569949  31.9823592  33.8299828  20.7739949
  33.5763592  33.2089828  21.0179949  32.1383592  32.3759828  22.3729949
  31.3403592  32.7079828  23.0389949  31.6913592  31.6469828  21.6959949
  33.2303592  31.6629828  23.1739949  33.2643592  31.8539828  24.4089949
  34.0423592  30.9569828  22.5389949  34.1883592  35.5559828  21.7399949
  35.3463592  35.2629828  22.0299949  33.8943592  36.5139828  20.8439949
  32.9223592  36.7089828  20.6579949  34.8863592  37.2149828  20.0289949
  34.4163592  38.0959828  19.5919949  35.7023592  37.5719828  20.6579949
  35.4493592  36.3439828  18.8969949  34.8703592  35.3139828  18.5509949
  36.5843592  36.7749828  18.3229949  37.0053592  37.6209828  18.6819949
  37.2683592  36.1289828  17.1939949  36.7923592  35.1729828  16.9689949
  37.1863592  37.0009828  15.9169949  37.6873592  37.9559828  16.0859949
  37.7203592  36.5179828  15.0969949  35.7563592  37.2449828  15.4299949
  35.0163592  36.3009828  15.1639949  35.3513592  38.5129828  15.3359949
  35.9783592  39.2659828  15.5739949  34.4103592  38.7099828  15.0289949
  38.7103592  35.7649828  17.5719949  39.6433592  35.9939828  16.8009949
  38.8893592  35.1879828  18.7699949  38.0743592  35.0309828  19.3459949
  40.1743592  34.7459828  19.2979949  40.9193592  35.5309828  19.1529949
  40.0063592  34.4399828  20.7949949  39.2073592  33.7109828  20.9449949
  40.9093592  33.9629828  21.1689949  39.7453592  35.6599828  21.6549949
  40.6723592  36.7219828  21.6779949  41.5733592  36.6759828  21.0849949
  40.4413592  37.8439828  22.4929949  41.1613592  38.6469828  22.5049949
  39.2843592  37.9079828  23.2929949  39.0893592  38.9819828  24.1099949
  38.3733592  38.8519828  24.7199949  38.3433592  36.8599828  23.2539949
  37.4463592  36.9039828  23.8529949  38.5763592  35.7369828  22.4379949
  37.8623592  34.9269828  22.4269949  40.6393592  33.4659828  18.5949949
  39.8563592  32.5369828  18.3929949  41.9313592  33.4299828  18.2409949
  42.5063592  34.2309828  18.4549949  42.5913592  32.2849828  17.6239949
  41.9183592  31.8279828  16.8939949  43.8593592  32.7849828  16.9059949
  44.3543592  33.5479828  17.5109949  44.5863592  31.9809828  16.7849949
  43.4903592  33.3309828  15.5119949  43.5823592  32.5329828  14.7749949
  42.4373592  33.6179828  15.5029949  44.2923592  34.5599828  15.0699949
  44.2073592  35.3339828  15.8349949  45.3513592  34.3089828  14.9919949
  43.7693592  35.1049828  13.7319949  43.9363592  34.3789828  12.9359949
  42.6943592  35.2819828  13.7849949  44.4223592  36.3739828  13.3699949
  44.0703592  36.6939828  12.4789949  44.2233592  37.0689828  14.0769949
  45.4213592  36.2369828  13.3079949  42.9153592  31.2329828  18.6899949
  43.2793592  31.5619828  19.8199949  42.6983592  29.9659828  18.3199949
  42.4313592  29.7859828  17.3629949  42.6223592  28.8309828  19.2249949
  43.2583592  29.0409828  20.0849949  41.1723592  28.6959828  19.7369949
  40.8383592  29.6269828  20.1969949  40.4933592  28.4919828  18.9079949
  41.0433592  27.6609828  20.6889949  40.1363592  27.6059828  20.9509949
  43.1823592  27.5739828  18.5539949  42.9593592  27.3469828  17.3639949
  43.8833592  26.7529828  19.3459949  44.0003592  27.0249828  20.3129949
  44.4483592  25.4599828  18.9739949  44.0203592  25.1399828  18.0219949
  45.9753592  25.5909828  18.7879949  46.3463592  24.6369828  18.4089949
  46.1853592  26.3149828  17.9999949  46.7593592  25.9849828  20.0599949
  46.7643592  27.0689828  20.1789949  46.2893592  25.5859828  20.9579949
  48.1883592  25.4519828  20.0439949  49.0863592  26.2299828  19.6549949
  48.3583592  24.2779828  20.4389949  44.0363592  24.4109828  20.0139949
  43.7223592  24.7479828  21.1569949  44.0453592  23.1329828  19.6119949
  44.3363592  22.9259828  18.6679949  43.7373592  22.0009828  20.4799949
  43.0763592  22.3219828  21.2869949  43.0403592  20.8939828  19.6459949
  42.9623592  21.1869828  18.5969949  43.6223592  19.9709828  19.6409949
  41.6333592  20.5799828  20.1799949  41.6983592  20.3439828  21.2439949
  41.0153592  21.4749828  20.1029949  40.9553592  19.4069828  19.4519949
  40.9043592  19.6059828  18.3809949  41.5803592  18.5199828  19.5659949
  39.5533592  19.0929828  19.9979949  39.2083592  18.1319828  19.6159949
  39.5743592  19.0129828  21.0859949  38.5723592  20.1209828  19.6049949
  37.6793592  19.9499828  20.0599949  38.9023592  21.0299828  19.8939949
  38.4443592  20.1119828  18.6039949  45.0263592  21.4319828  21.0959949
  46.0973592  21.4789828  20.4909949  44.8823592  20.8599828  22.2979949
  43.9693592  20.9149828  22.7299949  45.8633592  20.0359828  22.9979949
  46.8123592  20.0119828  22.4619949  46.0603592  20.5749828  24.4289949
  45.0963592  20.5949828  24.9349949  46.6793592  19.8819828  25.0009949
  46.6933592  21.9769828  24.5069949  46.0773592  22.6699828  23.9309949
  46.7003592  22.4749828  25.9599949  47.1153592  23.4799828  26.0369949
  45.6883592  22.5089828  26.3639949  47.2933592  21.8209828  26.5999949
  48.1113592  21.9979828  23.9139949  48.6003592  22.9519828  24.0889949
  48.7383592  21.2249828  24.3609949  48.1013592  21.8419828  22.8359949
  45.3243592  18.6029828  23.0699949  44.1103592  18.3919828  23.0489949
  46.2403592  17.6269828  23.1629949  47.2123592  17.8959828  23.2149949
  45.9663592  16.2019828  22.9749949  44.8883592  16.0499828  23.0529949
  46.3943592  15.7879828  21.5399949  46.5753592  16.6739828  20.9279949
  47.3633592  15.2879828  21.5749949  45.3873592  14.8859828  20.7969949
  45.9203592  14.3449828  20.0149949  44.9833592  14.1279828  21.4689949
  44.2293592  15.6599828  20.1469949  43.7203592  16.6329828  20.6959949
  43.8113592  15.2359828  18.9529949  44.2463592  14.4359828  18.5169949
  43.0573592  15.7209828  18.4899949  46.5203592  15.3269828  24.1169949
  46.8623592  14.1689828  23.8849949  46.5793592  15.8779828  25.3449949
  46.2993592  16.8449828  25.4249949  46.9263592  15.2139828  26.6069949
  46.1893592  14.4319828  26.7999949  48.3383592  14.5899828  26.5529949
  48.6323592  14.2019828  27.5289949  48.3923592  13.7519828  25.8589949
  49.0893592  15.3209828  26.2499949  46.8813592  16.2389828  27.7499949
  47.4753592  17.3099828  27.6209949  46.2273592  15.8929828  28.8749949
  45.7513592  15.0029828  28.8969949  46.2293592  16.6589828  30.1269949
  47.2723592  16.8379828  30.3959949  45.5313592  18.0229828  29.9579949
  45.4663592  18.5529828  30.9079949  46.0663592  18.6769828  29.2699949
  44.5203592  17.9039828  29.5779949  45.5773592  15.8639828  31.2699949
  44.4833592  15.3279828  31.0929949  46.2333592  15.8599828  32.4459949
  47.1363592  16.3119828  32.4559949  45.7923592  15.3419828  33.7489949
  45.0223592  16.0059828  34.1449949  45.2483592  13.8999828  33.6559949
  45.0833592  13.4779828  34.6479949  44.2903592  13.8559828  33.1389949
  45.9423592  13.2419828  33.1309949  47.0053592  15.3319828  34.6919949
  48.0413592  14.7909828  34.3109949  46.8373592  15.8879828  35.9109949
  45.9083592  16.2439828  36.0829949  47.7843592  16.1619828  37.0149949
  47.7423592  17.2409828  37.1659949  47.2273592  15.5209828  38.2999949
  47.8453592  15.7599828  39.1659949  46.2203592  15.8789828  38.5159949
  47.1813592  14.4339828  38.2119949  49.2823592  15.8489828  36.7929949
  49.8693592  15.0359828  37.5079949  49.8773592  16.4919828  35.7759949
  49.3243592  17.1609828  35.2599949  51.2193592  16.2339828  35.2609949
  51.6343592  15.3249828  35.7009949  51.1123592  16.0449828  33.7359949
  52.0893592  15.8699828  33.2809949  50.4923592  15.1839828  33.4889949
  50.6733592  16.9179828  33.2509949  52.1733592  17.4019828  35.5449949
  51.7373592  18.5149828  35.8399949  53.4783592  17.1059828  35.3939949
  53.6653592  16.1449828  35.1489949  54.6853592  17.9469828  35.4529949
  55.4543592  17.3239828  35.9119949  55.1653592  18.2919828  34.0099949
  55.9873592  19.0029828  34.1099949  55.7643592  17.0509828  33.3229949
  56.2013592  17.3019828  32.3569949  56.5573592  16.6089828  33.9269949
  55.0083592  16.2829828  33.1539949  54.0873592  18.9509828  33.1119949
  53.4243592  18.1879828  32.7019949  53.4443592  19.6039828  33.7009949
  54.6783592  19.7899828  31.9719949  53.8863592  20.2609828  31.3889949
  55.3213592  20.5819828  32.3569949  55.2683592  19.1799828  31.2879949
  54.5983592  19.1989828  36.3529949  54.5763592  20.3339828  35.8749949
  54.5933592  18.9719828  37.6739949  54.5983592  18.0159828  37.9979949
  54.7603592  20.0159828  38.6829949  54.2983592  20.9399828  38.3389949
  54.0793592  19.5739828  39.9919949  54.6203592  18.7469828  40.4559949
  54.1313592  20.4029828  40.6959949  52.6143592  19.1909828  39.8789949
  51.6353592  20.1739828  39.6269949  51.9233592  21.2069828  39.5039949
  50.2773592  19.8089828  39.5379949  49.5283592  20.5629828  39.3439949
  49.8953592  18.4629828  39.6999949  48.8543592  18.1839828  39.6289949
  50.8713592  17.4799828  39.9479949  50.5793592  16.4459828  40.0659949
  52.2283592  17.8429828  40.0369949  52.9703592  17.0819828  40.2279949
  56.2723592  20.1499828  38.9909949  56.9583592  19.1259828  39.0469949
  56.8123592  21.3709828  39.2119949  56.1373592  22.6269828  38.8849949
  55.3483592  22.8079828  39.6169949  55.6913592  22.6139828  37.8899949
  57.1993592  23.7149828  38.9709949  56.8123592  24.6459828  39.3739949
  57.5823592  23.9219828  37.9729949  58.3133592  23.1299828  39.8099949
  58.1623592  23.4539828  40.8429949  59.2873592  23.4989828  39.4919949
  58.2013592  21.6009828  39.6679949  58.8713592  21.2339828  38.8899949
  58.5383592  20.9739828  41.0489949  57.6233592  20.5889828  41.7759949
  59.8293592  20.9469828  41.4619949  60.9723592  21.0869828  40.5589949
  61.0013592  22.1009828  40.1619949  60.9123592  20.3949828  39.7179949
  62.2173592  20.8119828  41.4009949  63.0773592  21.4089828  41.0969949
  62.4933592  19.7619828  41.3029949  61.7843592  21.0809828  42.8299949
  61.9493592  22.1379828  43.0509949  62.3583592  20.5009828  43.5539949
  60.2873592  20.7389828  42.8559949  60.1433592  19.6849828  43.1009949
  59.5693592  21.6219828  43.8979949  59.0963592  22.7039828  43.5529949
  59.4833592  21.1679828  45.1619949  59.9163592  20.2819828  45.3809949
  58.6663592  21.7949828  46.2109949  57.6453592  21.7829828  45.8269949
  58.6883592  20.9549828  47.5069949  58.7083592  19.8909828  47.2659949
  59.6093592  21.1539828  48.0579949  57.4573592  21.2299828  48.3999949
  57.2043592  22.2889828  48.3649949  56.5833592  20.7169828  47.9949949
  57.6483592  20.8729828  49.8809949  58.5583592  21.3449828  50.2539949
  56.8283592  21.3189828  50.4459949  57.6803592  19.3679828  50.1639949
  56.7703592  18.8919828  49.7959949  58.5203592  18.9009828  49.6499949
  57.8023592  19.1089828  51.6079949  57.8253592  18.1129828  51.7729949
  58.6533592  19.5269828  51.9549949  57.0113592  19.5119828  52.0919949
  59.0303592  23.2619828  46.5179949  58.1223592  24.0699828  46.6759949
  60.3233592  23.6289828  46.5519949  61.0363592  22.9319828  46.3939949
  60.7753592  25.0109828  46.7739949  60.2393592  25.4069828  47.6349949
  62.2833592  25.0259828  47.1179949  62.5993592  26.0639828  47.2289949
  62.6063592  24.3119828  48.4389949  63.6633592  24.4089828  48.6899949
  62.0313592  24.7369828  49.2629949  62.3753592  23.2479828  48.3879949
  63.0643592  24.4749828  46.0719949  63.9773592  24.5799828  46.2929949
  60.4793592  25.9469828  45.5799949  60.4013592  27.1599828  45.7729949
  60.2693592  25.3939828  44.3729949  60.3363592  24.3889828  44.2959949
  59.8553592  26.1239828  43.1739949  60.2363592  27.1449828  43.2209949
  60.4573592  25.4439828  41.9089949  60.1693592  24.3929828  41.8999949
  59.9343592  26.0799828  40.6019949  60.3893592  25.6369828  39.7179949
  58.8603592  25.9489828  40.4749949  60.1383592  27.1499828  40.5889949
  62.0063592  25.5079828  41.9619949  62.3263592  26.5489828  42.0089949
  62.3603592  25.0459828  42.8839949  62.7393592  24.8169828  40.8029949
  63.8143592  24.8059828  40.9859949  62.4163592  23.7829828  40.6949949
  62.5833592  25.3269828  39.8529949  58.3143592  26.2049828  43.1089949
  57.7993592  27.2109828  42.6269949  57.5753592  25.2219828  43.6589949
  58.0553592  24.4069828  44.0189949  56.1253592  25.3009828  43.8719949
  55.6353592  25.5849828  42.9379949  55.5683592  23.9469828  44.3529949
  56.1393592  23.6129828  45.2169949  54.5463592  24.0899828  44.7089949
  55.5343592  22.8399828  43.2839949  54.8763592  23.1339828  42.4659949
  56.5243592  22.7179828  42.8489949  55.0703592  21.4739828  43.8179949
  54.9243592  20.5329828  43.0459949  54.8223592  21.3349828  45.1229949
  54.9353592  22.1189828  45.7479949  54.5103592  20.4409828  45.4739949
  55.7863592  26.3449828  44.9479949  54.7893592  27.0459828  44.8119949
  56.6383592  26.4719828  45.9819949  57.4103592  25.8199828  46.0349949
  56.5523592  27.4679828  47.0479949  55.5373592  27.4919828  47.4459949
  57.5383592  27.0909828  48.1729949  58.5093592  26.8669828  47.7349949
  57.7053592  27.9479828  48.8289949  57.0493592  25.9179828  49.0499949
  56.2853592  26.2689828  49.7429949  56.5683592  25.1599828  48.4309949
  58.1643592  25.2329828  49.8489949  57.9513592  24.0579828  50.2169949
  59.2053592  25.8829828  50.0929949  56.9083592  28.8699828  46.5259949
  56.3263592  29.8379828  47.0109949  57.7983592  28.9889828  45.5199949
  58.2573592  28.1549828  45.1809949  58.0843592  30.2519828  44.8339949
  58.2653592  31.0189828  45.5899949  59.3523592  30.1339828  43.9539949
  60.1993592  29.8549828  44.5839949  59.2393592  29.3319828  43.2239949
  59.6813592  31.4469828  43.2139949  58.8733592  31.6949828  42.5259949
  59.7233592  32.2619828  43.9379949  60.9743592  31.4369828  42.3959949
  61.8303592  31.1969828  43.0279949  60.9203592  30.6829828  41.6089949
  61.1713592  32.7629828  41.7959949  60.4683592  33.4569828  42.0409949
  62.1393592  33.1359828  40.9449949  63.0663592  32.2729828  40.5119949
  63.0573592  31.3149828  40.8309949  63.7773592  32.5769828  39.8599949
  62.1663592  34.4029828  40.5199949  61.4873592  35.0699828  40.8609949
  62.8383592  34.7119828  39.8189949  56.8813592  30.6919828  43.9829949
  56.4673592  31.8439828  44.0859949  56.3133592  29.7769828  43.1749949
  56.7313592  28.8569828  43.1369949  55.1223592  29.9959828  42.3479949
  55.3203592  30.8519828  41.6989949  54.8753592  28.7449828  41.4539949
  54.9533592  27.8639828  42.0929949  53.4673592  28.7149828  40.8199949
  53.3563592  27.9139828  40.0919949  52.6873592  28.5529828  41.5659949
  53.2573592  29.6599828  40.3229949  55.9573592  28.6289828  40.3549949
  55.7863592  29.3749828  39.5779949  56.9383592  28.8649828  40.7669949
  56.0403592  27.2309828  39.7319949  56.9073592  27.1469828  39.0799949
  56.1393592  26.4729828  40.5089949  55.1603592  26.9899828  39.1379949
  53.8933592  30.3539828  43.2049949  53.1383592  31.2499828  42.8309949
  53.7103592  29.6819828  44.3539949  54.3573592  28.9369828  44.5789949
  52.6133592  29.9129828  45.2879949  51.6713592  29.8899828  44.7369949
  52.6003592  28.7939828  46.3389949  51.7983592  28.9419828  47.0629949
  52.4373592  27.8219828  45.8739949  53.5403592  28.7459828  46.8889949
  52.7413592  31.2689828  45.9939949  51.7483592  31.9859828  46.0859949
  53.9543592  31.6479828  46.4399949  54.7283592  31.0059828  46.3279949
  54.2333592  32.9279828  47.0929949  53.5263592  33.0489828  47.9149949
  55.6663592  32.9129828  47.6689949  55.7833592  32.0309828  48.2979949
  56.3823592  32.8029828  46.8539949  56.0073592  34.1519828  48.5249949
  55.8743592  35.0669828  47.9509949  55.2903592  34.2139828  49.3439949
  57.4263592  34.1339828  49.1189949  57.5143592  34.9359828  49.8539949
  57.5713592  33.2049828  49.6729949  58.5493592  34.2839828  48.0779949
  59.5203592  34.1749828  48.5619949  58.4913592  33.5019828  47.3209949
  58.5083592  35.5999828  47.4189949  57.5903592  35.7519828  47.0229949
  58.6833592  36.3269828  48.0989949  59.2013592  35.6369828  46.6819949
  54.0653592  34.1109828  46.1249949  53.4833592  35.1199828  46.5119949
  54.5363592  33.9819828  44.8739949  55.0123592  33.1249828  44.6229949
  54.4453592  35.0229828  43.8489949  54.7483592  35.9769828  44.2799949
  55.3953592  34.6739828  42.6899949  55.2633592  33.6279828  42.4069949
  55.1443592  35.2629828  41.8049949  56.8653592  34.9609828  43.0549949
  57.0093592  36.0339828  43.1839949  57.1093592  34.5009828  44.0129949
  57.8823592  34.4549828  42.0319949  59.0863592  34.6489828  42.3059949
  57.4683592  33.8839828  40.9989949  53.0123592  35.1839828  43.3139949
  52.6493592  36.2969828  42.9409949  52.1793592  34.1269828  43.3339949
  52.5383592  33.2359828  43.6499949  50.7493592  34.2109828  43.0309949
  50.6263592  34.7729828  42.1039949  50.1733592  32.7859828  42.8429949
  50.7273592  32.2749828  42.0539949  50.3623592  32.2109828  43.7509949
  48.6613592  32.7129828  42.5089949  48.1093592  33.3179828  43.2249949
  48.3383592  33.2419828  41.1019949  47.2653592  33.2119828  40.9099949
  48.6563592  34.2779828  40.9769949  48.8223592  32.6449828  40.3319949
  48.1263592  31.2869828  42.6889949  47.0543592  31.2399828  42.4959949
  48.6173592  30.5919828  42.0069949  48.2923592  30.9289828  43.7049949
  50.0043592  34.9459828  44.1599949  49.1603592  35.7869828  43.8639949
  50.3353592  34.6669828  45.4349949  51.0403592  33.9599828  45.5959949
  49.7493592  35.3029828  46.6199949  48.6623592  35.2119828  46.5619949
  50.2523592  34.5879828  47.8929949  51.3353592  34.4769828  47.8409949
  50.0603592  35.2099828  48.7689949  49.6023592  33.2149828  48.1339949
  48.5503592  33.3389828  48.3929949  49.5993592  32.6499828  47.2019949
  50.3323592  32.3829828  49.2059949  50.0793592  31.3289828  49.0799949
  51.4073592  32.4419828  49.0339949  50.0223592  32.8039828  50.6509949
  50.7433592  32.3439828  51.3269949  50.1153592  33.8829828  50.7769949
  48.6763592  32.3659828  51.0629949  48.5133592  32.6339828  52.0229949
  47.9833592  32.8009828  50.4709949  48.6083592  31.3619828  50.9789949
  50.0903592  36.8009828  46.7139949  49.2163592  37.5969828  47.0509949
  51.3343592  37.1809828  46.3679949  51.9953592  36.4529828  46.1259949
  51.8283592  38.5589828  46.3139949  51.6333592  39.0629828  47.2619949
  53.3433592  38.5339828  46.0249949  53.5293592  37.8179828  45.2239949
  53.6663592  39.5019828  45.6369949  54.2263592  38.2099828  47.2469949
  54.1913592  39.0389828  47.9549949  53.8393592  37.3409828  47.7759949
  55.6893592  37.9329828  46.8819949  56.4893592  37.7549828  47.8259949
  56.0123592  37.8959828  45.6729949  51.1453592  39.3419828  45.1809949
  50.7443592  40.4859828  45.3899949  50.9953592  38.7139828  44.0009949
  51.3453592  37.7689828  43.9179949  50.3643592  39.2899828  42.8169949
  50.8273592  40.2549828  42.6059949  50.5963592  38.3539828  41.6219949
  50.1663592  38.7629828  40.7099949  51.6593592  38.2199828  41.4329949
  50.1613592  37.3669828  41.7799949  48.8583592  39.4959828  43.0279949
  48.3603592  40.5819828  42.7449949  48.1523592  38.4909828  43.5789949
  48.6323592  37.6239828  43.7819949  46.7223592  38.5529828  43.8929949
  46.1973592  38.8999828  43.0009949  46.1743592  37.1639828  44.2989949
  46.7993592  36.7319828  45.0829949  45.1753592  37.2659828  44.7269949
  46.0473592  36.1659828  43.1419949  46.0683592  36.5349828  41.9699949
  45.9153592  34.8809828  43.4749949  45.9053592  34.6059828  44.4459949
  45.8283592  34.1879828  42.7459949  46.3923592  39.5539828  45.0059949
  45.3263592  40.1549828  44.9429949  47.2973592  39.7829828  45.9749949
  48.1523592  39.2439828  45.9769949  47.1413592  40.8039828  47.0139949
  46.1743592  40.6619828  47.5009949  48.2533592  40.6359828  48.0609949
  48.1713592  41.3869828  48.8469949  48.1933592  39.6589828  48.5409949
  49.2463592  40.7269828  47.6179949  47.1913592  42.2269828  46.4319949
  46.4203592  43.0849828  46.8609949  48.0503592  42.4549828  45.4219949
  48.6453592  41.6919828  45.1269949  48.1703592  43.7119828  44.6819949
  48.1623592  44.5389828  45.3949949  49.5293592  43.7349828  43.9169949
  49.6333592  42.7879828  43.3869949  49.6303592  44.8579828  42.8559949
  50.6023592  44.8609828  42.3679949  48.8993592  44.7379828  42.0559949
  49.4763592  45.8399828  43.3039949  50.6993592  43.8449828  44.9259949
  50.7483592  44.8589828  45.3269949  50.5163592  43.1999828  45.7849949
  52.0673592  43.4529828  44.3559949  52.8323592  43.4789828  45.1319949
  52.0523592  42.4439828  43.9439949  52.3823592  44.1339828  43.5709949
  46.9663592  43.9059828  43.7399949  46.4043592  44.9939828  43.7229949
  46.5373592  42.8799828  42.9859949  47.0493592  42.0059828  43.0179949
  45.4293592  42.9859828  42.0259949  45.5323592  43.9109828  41.4579949
  45.4713592  41.7799828  41.0649949  45.3563592  40.8609828  41.6429949
  44.6163592  41.8099828  40.3889949  46.7183592  41.6529828  40.1999949
  47.3733592  42.7889828  39.6719949  46.9943592  43.7839828  39.8469949
  48.5523592  42.6409828  38.9179949  49.0463592  43.5159828  38.5259949
  49.0863592  41.3589828  38.6889949  50.2613592  41.2159828  38.0109949
  50.5313592  40.3109828  37.9249949  48.4063592  40.2219828  39.1599949
  48.7913592  39.2329828  38.9599949  47.2273592  40.3689828  39.9139949
  46.7293592  39.4889828  40.2949949  44.0433592  43.0319828  42.6969949
  43.1003592  43.5339828  42.0829949  43.9273592  42.5599828  43.9519949
  44.7423592  42.1389828  44.3769949  42.7193592  42.6559828  44.7769949
  41.8283592  42.4709828  44.1729949  42.7903592  41.6409828  45.9359949
  43.7553592  41.6719828  46.4459949  42.0303592  41.8599828  46.6879949
  42.5263592  40.3369828  45.4679949  43.2573592  40.0679828  44.9289949
  42.5963592  44.0429828  45.4219949  41.4743592  44.4879828  45.6689949
  43.7273592  44.7279828  45.6819949  44.6123592  44.3019828  45.4509949
  43.7543592  46.0849828  46.2199949  43.1093592  46.0779828  47.1009949
  45.1813592  46.4549828  46.6899949  45.1133592  47.2729828  47.4049949
  45.6443592  45.6239828  47.2199949  46.0483592  46.9029828  45.6719949
  46.1393592  46.2159828  45.0219949  43.1843592  47.0939828  45.2079949
  43.2273592  46.8849828  43.9929949  42.6293592  48.1819828  45.7469949
  42.6483592  48.2729828  46.7549949  41.9803592  49.2529828  45.0139949
  42.3243592  49.2609828  43.9779949  40.4553592  49.0089828  45.0009949
  40.2473592  48.0449828  44.5349949  40.0833592  48.9249828  46.0229949
  39.6383592  50.0699828  44.2839949  39.1753592  51.2049828  44.9829949
  39.3923592  51.3229828  46.0349949  38.4373592  52.2009828  44.3139949
  38.0853592  53.0639828  44.8559949  38.1573592  52.0649828  42.9409949
  37.4513592  53.0289828  42.2819949  37.1393592  53.7249828  42.8409949
  38.5813592  50.9119828  42.2539949  38.3363592  50.7909828  41.2089949
  39.3313592  49.9229828  42.9169949  39.6673592  49.0519828  42.3729949
  42.4093592  50.5639828  45.6659949  42.0203592  50.8389828  46.8009949
  43.1943592  51.3709828  44.9399949  43.5023592  51.0539828  44.0279949
  43.5583592  52.7299828  45.3249949  43.6843592  52.7949828  46.4039949
  44.9043592  53.0959828  44.6529949  44.8693592  52.8769828  43.5869949
  45.3213592  54.5609828  44.8709949  46.3253592  54.7469828  44.4999949
  44.6593592  55.2529828  44.3499949  45.3103592  54.8239828  45.9299949
  45.9233592  52.2949828  45.2189949  46.5563592  52.0989828  44.5369949
  42.4233592  53.6339828  44.7889949  42.2333592  53.6889828  43.5719949
  41.6493592  54.3199828  45.6619949  41.8153592  54.3189828  47.1199949
  42.7923592  54.7029828  47.4169949  41.7083592  53.3059828  47.5039949
  40.6913592  55.1909828  47.6749949  41.0333592  56.2209828  47.7819949
  40.3343592  54.8519828  48.6479949  39.6263592  55.1149828  46.5949949
  38.8983592  55.9229828  46.6629949  39.0723592  54.1819828  46.7069949
  40.4383592  55.0749828  45.2879949  39.8763592  54.5419828  44.5219949
  40.7153592  56.4909828  44.7339949  39.9033592  57.3999828  44.9089949
  41.8433592  56.6749828  44.0339949  42.4463592  55.8769828  43.8939949
  42.2323592  57.8999828  43.3469949  41.3213592  58.3719828  42.9779949
  42.9033592  58.8969828  44.3099949  43.0893592  59.8189828  43.7599949
  42.1993592  59.1699828  45.0979949  44.2143592  58.3969828  44.9519949
  43.9843592  57.5669828  45.6199949  44.8933592  57.9979828  44.1979949
  44.9343592  59.4959828  45.7469949  44.2153592  60.0099828  46.3859949
  45.6583592  59.0309828  46.4179949  45.6693592  60.5019828  44.8449949
  46.4883592  60.0109828  44.3179949  45.0043592  60.9109828  44.0849949
  46.2033592  61.6309828  45.6229949  46.6823592  62.2679828  45.0019949
  45.4453592  62.1169828  46.0809949  46.8533592  61.2899828  46.3169949
  43.0553592  57.5859828  42.0979949  43.7193592  56.5529828  42.0399949
  43.0263592  58.5059828  41.1219949  42.4663592  59.3359828  41.2659949
  43.7773592  58.4299828  39.8749949  43.6753592  57.4349828  39.4349949
  43.2113592  59.4809828  38.9039949  43.7713592  59.4909828  37.9679949
  42.1713592  59.2719828  38.6609949  43.2523592  60.4889828  39.3199949
  45.2503592  58.7589828  40.1419949  45.5793592  59.8689828  40.5679949
  46.1263592  57.7809828  39.8819949  45.7683592  56.8909828  39.5579949
  47.5783592  57.9349828  39.9079949  47.8673592  58.7919828  40.5169949
  48.2263592  56.6639828  40.5009949  48.1623592  55.8479828  39.7839949
  49.2893592  56.8549828  40.6339949  47.6743592  56.1779828  41.8589949
  46.6063592  55.9789828  41.7649949  48.3443592  54.8489828  42.2399949
  48.0933592  54.5299828  43.2489949  48.0253592  54.0569828  41.5639949
  49.4293592  54.9139828  42.1819949  47.8593592  57.2269828  42.9659949
  47.4913592  56.8589828  43.9239949  48.9103592  57.4869828  43.0879949
  47.3113592  58.1429828  42.7429949  48.1193592  58.1559828  38.4799949
  49.2653592  58.5789828  38.3369949  47.2963592  57.9179828  37.4379949
  46.3753592  57.5609828  37.6519949  47.5593592  58.2179828  36.0289949
  48.5403592  57.8399828  35.7619949  46.5313592  57.4809828  35.1369949
  46.7793592  57.6489828  34.0929949  46.6383592  56.4069828  35.2809949
  45.0703592  57.8609828  35.2819949  44.5633592  59.0259828  34.6649949
  45.2083592  59.6619828  34.0779949  43.2083592  59.3719828  34.8149949
  42.8253592  60.2709828  34.3559949  42.3523592  58.5439828  35.5649949
  41.3153592  58.8079828  35.6989949  42.8443592  57.3609828  36.1429949
  42.1863592  56.7119828  36.6969949  44.1993592  57.0189828  35.9999949
  44.5593592  56.0999828  36.4309949  47.5543592  59.7279828  35.7359949
  47.1173592  60.5369828  36.5549949  48.0283592  60.0839828  34.5329949
  48.3553592  59.3539828  33.9139949  48.0563592  61.4389828  33.9999949
  47.2833592  62.0249828  34.5029949  49.4273592  62.0829828  34.3059949
  49.6433592  61.9999828  35.3719949  50.2163592  61.5369828  33.7879949
  49.4973592  63.5689828  33.9409949  48.5483592  64.3169828  34.1629949
  50.6093592  63.9949828  33.3389949  51.3653592  63.3519828  33.1519949
  50.6863592  64.9649828  33.0699949  47.6803592  61.3669828  32.5169949
  48.5253592  61.0739828  31.6699949  46.3973592  61.6289828  32.2229949
  45.7733592  61.8629828  32.9839949  45.8013592  61.5959828  30.8919949
  44.7943592  62.0069828  30.9599949  46.3683592  62.2479828  30.2249949
  45.7113592  60.1829828  30.3109949  45.5973592  59.2059828  31.0499949
  45.7753592  60.0999828  28.9739949  45.8663592  60.9649828  28.4629949
  45.7353592  58.8819828  28.1659949  44.8053592  58.3519828  28.3779949
  45.7673592  59.3099828  26.6919949  45.9333592  58.4689828  26.0209949
  44.8243592  59.7659828  26.4059949  46.5623592  60.0319828  26.4979949
  46.9223592  57.9439828  28.4199949  48.0213592  58.3979828  28.7309949
  46.7063592  56.6359828  28.2169949  45.7793592  56.3479828  27.9269949
  47.7563592  55.6259828  28.1599949  48.4713592  55.7869828  28.9659949
  47.1463592  54.2099828  28.2739949  46.1983592  54.1619828  27.7369949
  47.7973592  53.4819828  27.7849949  46.9173592  53.7129828  29.6869949
  45.8263592  54.1949828  30.4289949  45.1753592  54.9259828  29.9829949
  45.5973592  53.7399828  31.7409949  44.7603592  54.1159828  32.3089949
  46.4663592  52.7929828  32.3139949  46.2943592  52.4449828  33.3209949
  47.5543592  52.2959828  31.5709949  48.2163592  51.5619828  32.0049949
  47.7793592  52.7539828  30.2589949  48.6113592  52.3649828  29.6949949
  48.4543592  55.7139828  26.7989949  47.8023592  55.7009828  25.7539949
  49.7893592  55.7459828  26.8319949  50.2343592  55.7349828  27.7419949
  50.6543592  55.4939828  25.6869949  50.1753592  55.7959828  24.7519949
  51.9993592  56.2369828  25.8719949  52.4343592  55.9719828  26.8369949
  52.7163592  55.9209828  25.1119949  51.8953592  57.7619828  25.7749949
  50.9763592  58.3039828  25.1649949  52.8463592  58.4639828  26.3909949
  53.5933592  57.9839828  26.8739949  52.8333592  59.4719828  26.3439949
  50.9723592  53.9949828  25.6349949  50.9323592  53.2929828  26.6449949
  51.3423592  53.5239828  24.4389949  51.3313592  54.1679828  23.6609949
  51.9633592  52.2239828  24.1909949  51.3713592  51.4769828  24.7209949
  51.8713592  51.9679828  22.6499949  51.7053592  52.9219828  22.1459949
  53.1363592  51.4079828  21.9839949  52.9913592  51.2749828  20.9109949
  53.9793592  52.0899828  22.0989949  53.4123592  50.4389828  22.3929949
  50.6693592  51.0609828  22.2999949  50.6983592  50.8119828  21.2389949
  50.7553592  50.1129828  22.8319949  49.2983592  51.6829828  22.5939949
  48.4943592  51.0299828  22.2559949  49.1553592  51.8499828  23.6609949
  49.1823592  52.6399828  22.0859949  53.4043592  52.2409828  24.7799949
  54.0523592  53.2919828  24.7579949  53.9133592  51.1139828  25.3299949
  53.2633592  49.7989828  25.3459949  52.9793592  49.4509828  24.3529949
  52.3623592  49.8489828  25.9579949  54.2683592  48.8539828  25.9999949
  54.8943592  48.3989828  25.2329949  53.7973592  48.0489828  26.5599949
  55.1083592  49.7719828  26.8669949  56.0773592  49.3479828  27.1299949
  54.5673592  49.9639828  27.7879949  55.1793592  51.0849828  26.0849949
  55.2043592  51.9209828  26.7859949  56.4633592  51.1469828  25.2359949
  57.4993592  51.5719828  25.7479949  56.3913592  50.7579828  23.9529949
  55.5063592  50.4039828  23.6179949  57.4383592  50.9209828  22.9449949
  57.8773592  51.9039828  23.1279949  58.5853592  49.8889828  23.0679949
  59.4283592  50.2799828  22.4959949  58.9453592  49.8459828  24.0959949
  58.2833592  48.4639828  22.5469949  57.8323592  48.5159828  21.5569949
  59.5733592  47.6589828  22.3549949  59.3563592  46.6709828  21.9519949
  60.2403592  48.1549828  21.6509949  60.1143592  47.5289828  23.2899949
  57.3073592  47.7259828  23.4639949  57.2983592  46.6569828  23.2639949
  57.5953592  47.8689828  24.5009949  56.2883592  48.0929828  23.3389949
  56.8243592  50.9859828  21.5459949  55.7953592  50.3689828  21.2789949
  57.4993592  51.7089828  20.6459949  58.3743592  52.1149828  20.9439949
  57.0203592  52.1049828  19.3199949  55.9383592  52.2529828  19.3489949
  57.7103592  53.4439828  18.9539949  58.7883592  53.3049828  18.8469949
  57.3513592  53.8059828  17.9889949  57.4343592  54.5449828  19.9839949
  56.3213592  55.0579828  20.0619949  58.4323592  54.8809828  20.8049949
  59.3363592  54.4409828  20.7159949  58.2733592  55.5789828  21.5179949
  57.3223592  51.0369828  18.2459949  57.7593592  51.3649828  17.1419949
  57.0603592  49.7589828  18.5619949  56.6863592  49.5739828  19.4829949
  57.2053592  48.6079828  17.6739949  57.6933592  48.9089828  16.7459949
  58.1223592  47.5759828  18.3699949  58.4943592  46.8559828  17.6389949
  58.9983592  48.0729828  18.7849949  57.4803592  46.8569828  19.4019949
  58.0933592  46.2199828  19.7429949  55.8113592  48.0689828  17.2899949
  54.8323592  48.8169828  17.2719949  55.7443592  46.7829828  16.9249949
  56.5873592  46.2319828  17.0049949  54.5823592  46.0869828  16.3829949
  53.6963592  46.7169828  16.4789949  54.8203592  45.8289828  14.8819949
  53.9293592  45.3819828  14.4449949  54.9403592  46.7819828  14.3649949
  56.0163592  44.9459828  14.5499949  57.2953592  45.5199828  14.3909949
  57.4313592  46.5839828  14.5129949  58.3983592  44.7099828  14.0629949
  59.3743592  45.1529828  13.9309949  58.2253592  43.3239828  13.8849949
  59.0663592  42.7039828  13.6129949  56.9543592  42.7439828  14.0609949
  56.8213592  41.6809828  13.9259949  55.8523592  43.5529828  14.3969949
  54.8803592  43.1009828  14.5259949  54.3073592  44.8049828  17.1749949
  55.2323592  44.2059828  17.7239949  53.0383592  44.3699828  17.2019949
  52.3373592  44.9019828  16.7059949  52.5873592  43.1569828  17.8849949
  53.0593592  43.1129828  18.8649949  51.0423592  43.2049828  18.0649949
  50.5893592  43.2399828  17.0719949  50.4763592  41.9429828  18.7509949
  49.4153592  42.0539828  18.9719949  50.5703592  41.0589828  18.1209949
  50.9883592  41.7359828  19.6899949  50.5553592  44.4749828  18.8029949
  50.7123592  45.3519828  18.1739949  49.4753592  44.4109828  18.9379949
  51.2203592  44.7239828  20.1649949  50.7473592  45.5599828  20.6779949
  51.1553592  43.8569828  20.8179949  52.2753592  44.9669828  20.0499949
  52.9983592  41.9139828  17.0749949  52.8153592  41.8679828  15.8579949
  53.5363592  40.9069828  17.7789949  53.6463592  41.0489828  18.7749949
  53.9413592  39.5999828  17.2549949  53.8533592  39.5899828  16.1669949
  55.4223592  39.3319828  17.6209949  55.7043592  38.3599828  17.2119949
  56.3793592  40.3709828  17.0309949  57.4173592  40.1299828  17.2599949
  56.2793592  40.4209828  15.9469949  56.1693592  41.3629828  17.4289949
  55.6253592  39.2479828  19.0229949  55.4323592  40.0889828  19.4079949
  53.0393592  38.4699828  17.7819949  52.9953592  37.4009828  17.1739949
  52.3153592  38.6999828  18.8899949  52.4023592  39.6009828  19.3379949
  51.3693592  37.7649828  19.4839949  50.9103592  37.1929828  18.6799949
  52.1073592  36.7599828  20.3909949  52.9243592  36.2769828  19.8549949
  52.5403592  37.2699828  21.2459949  51.2383592  35.7599828  20.8759949
  51.7143592  35.2349828  21.5029949  50.2553592  38.5659828  20.1589949
  50.5193592  39.2969828  21.1129949  49.0203592  38.4449828  19.6479949
  48.8883592  37.8289828  18.8589949  47.8403592  39.1689828  20.1279949
  48.1303592  40.1919828  20.3659949  46.7413592  39.1629828  19.0379949
  46.4733592  38.1379828  18.7739949  45.8273592  39.6269828  19.4129949
  47.1443592  39.9149828  17.7719949  47.1453592  41.1639828  17.8309949
  47.4423592  39.2349828  16.7659949  47.2443592  38.5149828  21.3799949
  47.4563592  37.3269828  21.6319949  46.4603592  39.2999828  22.1389949
  46.3313592  40.2589828  21.8449949  45.6983592  38.8619828  23.3079949
  46.3963592  38.4229828  24.0179949  45.0133592  40.0809828  23.9649949
  45.7723592  40.8169828  24.2309949  44.3593592  40.5789828  23.2459949
  44.2053592  39.7519828  25.2139949  44.8293592  39.7069828  26.4759949
  45.8793592  39.9349828  26.5629949  44.0843592  39.3749828  27.6239949
  44.5553592  39.3609828  28.5949949  42.7163592  39.0639828  27.5139949
  42.1443592  38.8089828  28.3949949  42.0893592  39.1059828  26.2559949
  41.0373592  38.8769828  26.1659949  42.8273592  39.4639828  25.1129949
  42.3373592  39.5079828  24.1539949  44.6613592  37.7839828  22.9619949
  44.0163592  37.8319828  21.9129949  44.4883592  36.8409828  23.8979949
  45.0553592  36.8929828  24.7349949  43.4563592  35.8189828  23.8759949
  43.3093592  35.4709828  24.8969949  42.5113592  36.2579828  23.5659949
  43.7803592  34.6049828  23.0059949  42.8693592  33.8529828  22.6739949
  45.0583592  34.3999828  22.6479949  45.7333592  35.0959828  22.9279949
  45.5673592  33.2409828  21.9159949  44.9783592  33.1229828  21.0059949
  47.0383592  33.5439828  21.5479949  47.1673592  34.6159828  21.3899949
  47.6993592  33.2989828  22.3749949  47.5543592  32.8369828  20.2889949
  47.2493592  31.7899828  20.2909949  47.1003592  33.2929828  19.4069949
  49.0883592  32.9169828  20.2149949  49.4223592  33.9199828  20.4789949
  49.4973592  32.2579828  20.9819949  49.6793592  32.5189828  18.8569949
  50.7173592  32.2089828  18.9859949  49.1453592  31.6689828  18.4299949
  49.6673592  33.6489828  17.9129949  50.2003592  34.4179828  18.2959949
  50.0753592  33.3679828  17.0329949  48.7183592  33.9589828  17.7559949
  45.4393592  31.9959828  22.8229949  46.2193592  31.8239828  23.7599949
  44.3923592  31.1879828  22.5939949  43.8043592  31.3899828  21.7949949
  43.9483592  30.1169828  23.4839949  44.1843592  30.3609828  24.5189949
  42.4243592  29.9809828  23.3429949  42.0283592  29.1809828  23.9699949
  41.9313592  30.8999828  23.6499949  42.1273592  29.7759828  22.3139949
  44.5593592  28.7619828  23.1109949  44.8993592  28.5099828  21.9549949
  44.6253592  27.8729828  24.1109949  44.3523592  28.1869828  25.0339949
  44.8603592  26.4399828  23.9729949  44.7863592  26.1669828  22.9219949
  46.2623592  26.0419828  24.4609949  46.3563592  26.1909828  25.5369949
  46.3673592  24.9709828  24.2969949  47.4033592  26.7719828  23.7309949
  47.0703592  27.0669828  22.7359949  47.6463592  27.7009828  24.2469949
  48.6563592  25.9099828  23.5439949  48.3983592  25.0109828  22.9869949
  49.3983592  26.4349828  22.9409949  49.2343592  25.4949828  24.8279949
  48.8413592  24.6549828  25.2269949  50.2193592  26.1169828  25.4909949
  50.6693592  25.5789828  26.6309949  50.2693592  24.7199828  26.9799949
  51.4053592  26.0269828  27.1529949  50.7553592  27.2599828  25.0399949
  50.4203592  27.6599828  24.1749949  51.4993592  27.7209828  25.5419949
  43.7473592  25.7139828  24.7309949  43.4363592  26.0849828  25.8629949
  43.1363592  24.7049828  24.0909949  43.4793592  24.4529828  23.1729949
  41.8833592  24.0749828  24.5119949  41.6393592  24.4509828  25.5029949
  40.7263592  24.4929828  23.5679949  39.8183592  23.9879828  23.9029949
  40.4283592  25.9999828  23.5649949  39.5863592  26.2299828  22.9119949
  40.1693592  26.3499828  24.5629949  41.2833592  26.5819828  23.2199949
  40.9543592  24.0549828  22.2399949  41.7133592  24.5049828  21.8979949
  42.0173592  22.5519828  24.6649949  42.7793592  21.9089828  23.9479949
  41.2493592  21.9889828  25.6089949  40.6543592  22.6039828  26.1529949
  41.1663592  20.5689828  25.9429949  41.1753592  20.0059828  25.0079949
  42.3883592  20.1489828  26.7819949  43.3043592  20.3339828  26.2249949
  42.4563592  20.7739828  27.6739949  42.3863592  18.6919828  27.2009949
  42.7163592  17.6879828  26.2679949  42.9753592  17.9549828  25.2569949
  42.7003592  16.3339828  26.6509949  42.9573592  15.5679828  25.9339949
  42.3543592  15.9799828  27.9699949  42.3473592  14.9419828  28.2669949
  42.0243592  16.9809828  28.9029949  41.7683592  16.7079828  29.9159949
  42.0323592  18.3349828  28.5179949  41.7693592  19.0969828  29.2379949
  39.8293592  20.2929828  26.6449949  39.4433592  21.0429828  27.5419949
  39.1163592  19.2339828  26.2159949  39.5323592  18.6589828  25.4969949
  37.7543592  18.8519828  26.6379949  37.5033592  17.9659828  26.0529949
  37.6493592  18.4729828  28.1459949  37.9513592  19.3119828  28.7739949
  36.6113592  18.2669828  28.4089949  38.4213592  17.2169828  28.5569949
  38.5843592  16.2849828  27.7719949  38.9023592  17.1859828  29.8009949
  38.7553592  17.9689828  30.4219949  39.4163592  16.3759828  30.1149949
  36.6923592  19.8949828  26.2259949  35.6323592  19.9739828  26.8469949
  37.0133592  20.7369828  25.2249949  37.9083592  20.5919828  24.7819949
  36.2423592  21.8879828  24.7399949  36.8033592  22.2579828  23.8819949
  34.8313592  21.4909828  24.2259949  34.2353592  21.0819828  25.0399949
  34.2883592  22.3859828  23.9159949  34.8323592  20.4839828  23.0519949
  35.4033592  19.5929828  23.3149949  33.8113592  20.1459828  22.8719949
  35.3583592  21.0659828  21.7349949  34.9683592  22.2089828  21.4089949
  36.1403592  20.3539828  21.0669949  36.2513592  23.0789828  25.7269949
  35.4573592  24.0049828  25.5719949  37.1533592  23.0659828  26.7249949
  37.7633592  22.2629828  26.7909949  37.4133592  24.1489828  27.6739949
  36.6963592  24.9619828  27.5459949  37.3423592  23.6109828  29.1209949
  37.8053592  22.6259828  29.1979949  37.9393592  24.2579828  29.7659949
  35.9173592  23.5799828  29.6969949  35.3483592  24.4289828  29.3159949
  35.4003592  22.6859828  29.3489949  35.9203592  23.6569828  31.2339949
  36.4843592  22.8219828  31.6539949  36.4553592  24.5589828  31.5329949
  34.5183592  23.7189828  31.8559949  34.5913592  24.0449828  32.8939949
  33.8943592  24.4489828  31.3379949  33.8603592  22.4029828  31.8439949
  32.9443592  22.4769828  32.2639949  33.7653592  22.0819828  30.8909949
  34.4163592  21.7399828  32.3659949  38.8093592  24.7359828  27.4369949
  39.7023592  24.0459828  26.9519949  38.9993592  26.0079828  27.8229949
  38.2183592  26.5009828  28.2309949  40.2583592  26.7449828  27.7189949
  40.7223592  26.5439828  26.7529949  39.9633592  28.2689828  27.8309949
  39.5193592  28.4669828  28.8089949  41.2363592  29.1289828  27.7139949
  41.0103592  30.1819828  27.8699949  41.9893592  28.8609828  28.4519949
  41.6883592  29.0289828  26.7269949  38.9493592  28.7449828  26.7719949
  38.7523592  29.8129828  26.8739949  39.3263592  28.5729828  25.7629949
  37.9903592  28.2349828  26.8579949  41.2003592  26.2799828  28.8469949
  40.9983592  26.6079828  30.0179949  42.2423592  25.5239828  28.4669949
  42.3403592  25.3239828  27.4799949  43.3063592  25.0309828  29.3399949
  42.8723592  24.6299828  30.2569949  44.0573592  23.9139828  28.5949949
  44.8493592  23.4889828  29.2119949  43.3823592  23.1009828  28.3259949
  44.5153592  24.2759828  27.6729949  44.3043592  26.1499828  29.6879949
  44.7863592  26.2069828  30.8179949  44.5763592  27.0539828  28.7329949
  44.1403592  26.9249828  27.8289949  45.3913592  28.2569828  28.8839949
  45.1363592  28.6959828  29.8489949  46.8993592  27.9159828  28.9239949
  47.4633592  28.7809828  29.2749949  47.1033592  27.1109828  29.6299949
  47.4083592  27.5559828  27.6529949  47.2783592  28.2799828  27.0589949
  45.0043592  29.3019828  27.8299949  44.4253592  28.9659828  26.7979949
  45.3623592  30.5679828  28.0819949  45.8223592  30.7719828  28.9579949
  45.2403592  31.6789828  27.1389949  45.3953592  31.2619828  26.1469949
  43.8323592  32.3149828  27.1629949  43.6693592  32.8609828  26.2319949
  43.0663592  31.5389828  27.1799949  43.6023592  33.2689828  28.3239949
  43.4163592  32.7569828  29.6199949  43.3883592  31.6899828  29.7709949
  43.3043592  33.6279828  30.7189949  43.1793592  33.2279828  31.7139949
  43.3603592  35.0189828  30.5169949  43.2693592  35.8549828  31.5859949
  43.1723592  36.7609828  31.3319949  43.5053592  35.5409828  29.2169949
  43.5293592  36.6089828  29.0549949  43.6333592  34.6659828  28.1219949
  43.7703592  35.0719828  27.1319949  46.3753592  32.6869828  27.3259949
  47.0423592  32.7069828  28.3629949  46.5503592  33.5529828  26.3199949
  47.5163592  34.6389828  26.3249949  46.8843592  35.8769828  26.9869949
  45.9543592  36.4789828  26.4529949  47.8763592  34.9519828  24.8629949
  49.0843592  35.8299828  24.7299949  49.3393592  36.6229828  23.6279949
  50.4973592  37.2459828  23.8559949  51.0453592  36.9079828  25.0119949
  50.1523592  36.0059828  25.5729949  45.9663592  33.4589828  25.5009949
  48.4073592  34.3189828  26.8679949  47.0403592  35.4019828  24.3269949
  48.1173592  34.0219828  24.3529949  48.7433592  36.7489828  22.8179949
  50.9553592  37.9409828  23.1699949  50.3323592  35.5439828  26.5279949
  47.3973592  36.2219828  28.1739949  48.1713592  35.6739828  28.5229949
  46.8663592  37.2149828  29.1089949  45.7783592  37.2109828  29.0749949
  47.3383592  36.7529828  30.4929949  46.9283592  37.3829828  31.2829949
  46.9903592  35.7369828  30.6869949  48.7523592  36.7859828  30.5609949
  49.0293592  37.6919828  30.5769949  47.3553592  38.6579828  28.8749949
  47.0173592  39.5509828  29.6519949  48.1403592  38.8859828  27.8179949
  48.3553592  38.1059828  27.2129949  48.5903592  40.1939828  27.3719949
  47.8353592  40.9559828  27.5699949  49.4913592  40.4769828  27.9139949
  48.8573592  40.1529828  25.8709949  48.3673592  39.2689828  25.1729949
  49.6453592  41.1129828  25.3809949  50.0133592  41.8019828  26.0269949
  50.0363592  41.2579828  23.9859949  49.8093592  40.3259828  23.4639949
  49.1943592  42.3729828  23.3129949  48.1413592  42.1929828  23.5379949
  49.5513592  43.8099828  23.7349949  48.8393592  44.5219828  23.3209949
  49.5443592  43.9289828  24.8169949  50.5413592  44.0989828  23.3819949
  49.3283592  42.2969828  21.9089949  50.2303592  42.4669828  21.6819949
  51.5563592  41.4379828  23.9329949  52.1023592  42.2749828  24.6519949
  52.2353592  40.6379828  23.0979949  53.6863592  40.6809828  22.9509949
  54.0403592  41.5659828  21.7539949  53.6243592  41.3049828  20.6269949
  54.2853592  39.2709828  22.7389949  53.9763592  38.2719828  23.8629949
  53.8963592  38.7049828  25.0319949  53.8313592  37.0779828  23.5269949
  51.7213592  39.9969828  22.5069949  54.1273592  41.0909828  23.8539949
  55.3713592  39.3479828  22.6639949  53.9473592  38.8569828  21.7889949
  54.8393592  42.5989828  22.0349949  55.1383592  42.6919828  22.9969949
  55.4683592  43.5129828  21.0929949  54.8473592  43.6689828  20.2119949
  55.7193592  44.8429828  21.8319949  56.1753592  44.6479828  22.8029949
  56.4463592  45.4449828  21.2899949  54.4873592  45.7009828  22.0479949
  53.6373592  45.4639828  23.1489949  53.8513592  44.6639828  23.8429949
  52.4973592  46.2669828  23.3419949  51.8353592  46.0889828  24.1739949
  52.2063592  47.3099828  22.4439949  51.3273592  47.9169828  22.5939949
  53.0563592  47.5549828  21.3499949  52.8353592  48.3569828  20.6599949
  54.1953592  46.7509828  21.1509949  54.8403592  46.9419828  20.3059949
  56.8423592  42.9469828  20.7089949  57.5143592  42.3369828  21.5469949
  57.2843592  43.1949828  19.4619949  56.6753592  43.6929828  18.8239949
  58.6243592  42.8489828  18.9879949  58.7753592  41.7889828  19.1879949
  58.7693592  43.1069828  17.4669949  57.9383592  42.6309828  16.9529949
  58.6593592  44.1689828  17.2399949  60.0793592  42.5609828  16.8389949
  60.3133592  41.5879828  17.2659949  59.8973592  42.3599828  15.7849949
  61.3033592  43.4979828  16.9259949  61.0693592  44.4459828  16.4409949
  61.5833592  43.7399828  17.9469949  62.4953592  42.9329828  16.2769949
  62.7203592  43.3219828  15.3719949  63.3093592  41.9909828  16.7859949
  63.0433592  41.3749828  17.9439949  62.1943592  41.5789828  18.4529949
  63.6313592  40.6149828  18.2619949  64.4153592  41.6459828  16.1149949
  64.6473592  42.0919828  15.2389949  65.0143592  40.9149828  16.4719949
  59.6463592  43.6959828  19.7469949  59.5653592  44.9239828  19.7439949
  60.6193592  43.0289828  20.3729949  60.6193592  42.0169828  20.3379949
  61.7233592  43.6719828  21.0569949  62.0103592  44.5609828  20.4899949
  61.2853592  44.1289828  22.4579949  61.9923592  44.8539828  22.8549949
  60.3103592  44.6139828  22.4449949  61.2233592  43.2949828  23.1569949
  62.9113592  42.7209828  21.0679949  62.8093592  41.6159828  21.5939949
  64.0513592  43.1699828  20.5239949  64.0453592  44.0829828  20.0869949
  65.3563592  42.5469828  20.7269949  65.2883592  41.4659828  20.5889949
  66.3443592  43.1519828  19.7179949  67.3343592  42.7069828  19.8179949
  66.0103592  42.9779828  18.6949949  66.4493592  44.2299828  19.8509949
  65.8303592  42.8749828  22.1509949  65.4153592  43.8879828  22.7159949
  66.6893592  42.0279828  22.7389949  66.9863592  41.2049828  22.2329949
  67.2243592  42.2019828  24.0949949  66.3753592  42.1929828  24.7809949
  68.1563592  41.0159828  24.4429949  68.9133592  40.8949828  23.6669949
  68.8533592  41.1369828  25.8109949  69.4223592  40.2369828  26.0439949
  69.5563592  41.9699828  25.8379949  68.1283592  41.2869828  26.6109949
  67.3793592  39.8349828  24.5009949  67.9553592  39.1049828  24.6719949
  67.9443592  43.5579828  24.2289949  68.8233592  43.8779828  23.4279949
  67.5343592  44.3459828  25.2319949  66.8043592  44.0009828  25.8429949
  68.0803592  45.6569828  25.5419949  68.1743592  45.7269828  26.6239949
  69.0983592  45.7519828  25.1579949  67.2573592  46.8479828  25.0299949
  67.7203592  47.9709828  25.2089949  66.0713592  46.6529828  24.4129949
  65.7233592  45.7109828  24.3049949  65.2563592  47.7569828  23.8719949
  65.9093592  48.4029828  23.2859949  64.1493592  47.2239828  22.9219949
  63.4703592  46.5599828  23.4479949  63.3053592  48.3329828  22.2659949
  62.6163592  47.9149828  21.5309949  62.7013592  48.8709828  22.9969949
  63.9333592  49.0619828  21.7519949  64.7423592  46.5029828  21.8629949
  65.1413592  45.7219828  22.2249949  64.5723592  48.4919828  25.0469949
  63.8723592  47.8279828  25.8099949  64.7513592  49.8269828  25.2039949
  65.7053592  50.6299828  24.4339949  65.3373592  50.7319828  23.4129949
  66.7023592  50.1909828  24.3979949  65.7613592  51.9959828  25.1069949
  65.9303592  52.8109828  24.4029949  66.5773592  52.0089828  25.8309949
  64.4463592  52.1059828  25.8449949  63.7053592  52.5349828  25.1699949
  64.5153592  52.7629828  26.7079949  64.0863592  50.6619828  26.2209949
  64.5163592  50.4149828  27.1899949  62.5583592  50.5059828  26.2719949
  61.8933592  50.5489828  25.2359949  62.0243592  50.3309828  27.4879949
  62.6483592  50.2999828  28.2839949  60.6043592  50.1619828  27.7819949
  60.0133592  50.2859828  26.8729949  60.3283592  48.7539828  28.3779949
  60.8403592  48.6949828  29.3409949  58.8333592  48.5199828  28.6709949
  58.6633592  47.5259828  29.0819949  58.4413592  49.2309828  29.3979949
  58.2373592  48.6189828  27.7659949  60.9173592  47.6169828  27.5129949
  61.9973592  47.7349828  27.4799949  60.7733592  46.6579828  28.0059949
  60.3763592  47.5469828  26.0749949  61.0573592  47.0079828  25.4229949
  59.4173592  47.0389828  26.0369949  60.2473592  48.5229828  25.6179949
  60.2093592  51.2849828  28.7329949  60.8573592  51.4959828  29.7579949
  59.1413592  51.9989828  28.3669949  58.6593592  51.7389828  27.5159949
  58.6393592  53.1679828  29.0659949  59.3163592  53.4499828  29.8709949
  58.5463592  54.3299828  28.0589949  57.8553592  54.0839828  27.2509949
  58.1363592  55.2099828  28.5519949  59.8993592  54.6999828  27.4719949
  60.8083592  55.4689828  28.2249949  60.5263592  55.8329828  29.1969949
  62.0953592  55.7439828  27.7279949  62.7853592  56.3249828  28.3219949
  62.4793592  55.2499828  26.4669949  63.7333592  55.4999828  25.9869949
  64.2583592  56.0119828  26.5819949  61.5683592  54.4939828  25.7029949
  61.8523592  54.1129828  24.7339949  60.2813592  54.2189828  26.2029949
  59.5973592  53.6189828  25.6199949  57.2733592  52.8379828  29.6689949
  56.5143592  52.0419828  29.1129949  56.9663592  53.4739828  30.8089949
  57.6643592  54.0929828  31.2039949  55.7003592  53.3719828  31.5249949
  55.5293592  52.3269828  31.7879949  55.7943592  54.2059828  32.8089949
  54.8573592  54.1929828  33.3639949  56.5683592  53.8349828  33.4779949
  56.0353592  55.2419828  32.5769949  54.5553592  53.8929828  30.6489949
  54.6233592  55.0079828  30.1279949  53.5193592  53.0609828  30.4799949
  53.5563592  52.1599828  30.9419949  52.3513592  53.3149828  29.6409949
  52.6993592  53.5809828  28.6409949  51.5293592  52.0199828  29.5649949
  50.6743592  52.1269828  28.9009949  52.1353592  51.2019828  29.1749949
  51.1503592  51.7189828  30.5429949  51.4803592  54.4589828  30.1839949
  50.8773592  55.1869828  29.4019949  51.4703592  54.6589828  31.5099949
  52.0183592  54.0329828  32.0819949  50.8843592  55.8079828  32.1919949
  51.0853592  56.6699828  31.5599949  49.3513592  55.6369828  32.3419949
  48.9853592  54.9189828  31.6079949  49.0923592  55.2219828  33.3139949
  48.5623592  56.9349828  32.1499949  49.0063592  58.0149828  32.5349949
  47.3783592  56.8349828  31.5479949  47.0403592  55.9319828  31.2459949
  46.8213592  57.6659828  31.3909949  51.6353592  56.0599828  33.5079949
  52.5213592  55.2909828  33.8869949  51.2683592  57.1389828  34.2159949
  50.5443592  57.7339828  33.8379949  51.7963592  57.4789828  35.5359949
  52.8773592  57.3579828  35.5229949  51.4213592  58.9339828  35.8829949
  50.3473592  59.0899828  35.8699949  51.7643592  59.1809828  36.8879949
  52.0093592  59.8559828  34.9909949  51.7883592  60.7279828  35.2819949
  51.1773592  56.5519828  36.5969949  50.0533592  56.0749828  36.4359949
  51.9013592  56.2949828  37.6899949  52.8243592  56.7019828  37.7859949
  51.4283592  55.4179828  38.7449949  50.5133592  55.8169828  39.1699949
  51.1793592  54.4579828  38.3019949  52.4503592  55.2119828  39.8569949
  53.3983592  55.9829828  39.9929949  52.2313592  54.1559828  40.6509949
  51.4093592  53.5939828  40.4619949  53.1143592  53.6759828  41.7099949
  54.0303592  54.2659828  41.7269949  52.4233592  53.8179828  43.0929949
  51.4593592  53.3079828  43.0429949  53.2293592  53.1689828  44.2379949
  52.7483592  53.3389828  45.2019949  53.3193592  52.0889828  44.1189949
  54.2363592  53.5839828  44.2929949  52.1473592  55.2919828  43.4419949
  51.6213592  55.3779828  44.3929949  53.0783592  55.8519828  43.5249949
  51.5343592  55.7859828  42.6899949  53.4803592  52.2269828  41.3739949
  52.5963592  51.3989828  41.1609949  54.7873592  51.9259828  41.3559949
  55.4433592  52.6709828  41.5509949  55.3553592  50.6039828  41.0969949
  54.9003592  50.1939828  40.1939949  56.8823592  50.7619828  40.8609949
  57.3163592  51.2199828  41.7509949  57.5963592  49.4179828  40.6309949
  58.6563592  49.5799828  40.4399949  57.5243592  48.7509828  41.4889949
  57.1803592  48.8999828  39.7669949  57.1853592  51.6949828  39.6709949
  58.2563592  51.8479828  39.5579949  56.8123592  51.2759828  38.7349949
  56.7403592  52.6819828  39.7889949  55.0553592  49.6849828  42.2979949
  55.3633592  50.0269828  43.4389949  54.4203592  48.5379828  42.0259949
  54.2003592  48.3459828  41.0559949  53.9653592  47.5529828  43.0079949
  53.9983592  47.9649828  44.0169949  52.5213592  47.1349828  42.6589949
  52.5083592  46.5629828  41.7289949  52.1553592  46.4569828  43.4309949
  51.5253592  48.2959828  42.5129949  51.7563592  48.8569828  41.6079949
  50.5323592  47.8789828  42.3499949  51.4813592  49.2669828  43.7059949
  52.4413592  49.7679828  43.8269949  50.7723592  50.0609828  43.4799949
  51.0713592  48.5999828  45.0229949  50.1623592  48.0159828  44.8879949
  51.8413592  47.9079828  45.3599949  50.8463592  49.6029828  46.0749949
  50.5223592  49.1459828  46.9149949  51.7053592  50.0969828  46.2639949
  50.1463592  50.2639828  45.7589949  54.8283592  46.2869828  42.9719949
  54.9993592  45.6399828  44.0049949  55.3683592  45.9419828  41.7919949
  55.1803592  46.5379828  40.9989949  56.2883592  44.8319828  41.5579949
  56.6843592  44.5039828  42.5199949  55.5863592  43.6049828  40.8999949
  55.2913592  43.8979828  39.8929949  56.5513592  42.4089828  40.7409949
  56.0863592  41.5939828  40.1889949  57.4463592  42.6709828  40.1779949
  56.8683592  42.0209828  41.7099949  54.3033592  43.1899828  41.6629949
  54.5403592  43.0259828  42.7139949  53.5923592  44.0139828  41.6309949
  53.5733592  41.9529828  41.1219949  52.6063592  41.8289828  41.6099949
  53.3933592  42.0299828  40.0509949  54.1443592  41.0429828  41.3019949
  57.4653592  45.3919828  40.7539949  57.2683592  46.2159828  39.8609949
  58.6813592  44.9509828  41.0989949  58.7383592  44.2899828  41.8639949
  59.9463592  45.3249828  40.4789949  59.8293592  45.3019828  39.3959949
  60.3303592  46.7629828  40.8649949  61.3113592  47.0289828  40.4749949
  59.6223592  47.4809828  40.4579949  60.3523592  46.8899828  41.9459949
  61.0053592  44.2759828  40.8309949  61.9883592  44.5889828  41.5029949
  60.7803592  43.0189828  40.4089949  59.9623592  42.8439828  39.8419949
  61.6593592  41.8789828  40.6739949  62.6853592  42.2439828  40.6059949
  61.4443592  41.3379828  42.1049949  62.2843592  40.6909828  42.3599949
  61.4883592  42.1579828  42.8219949  60.1353592  40.5459828  42.3049949
  59.2813592  41.1869828  42.0909949  60.0733592  39.7149828  41.6039949
  60.0313592  39.9789828  43.7209949  60.8703592  39.3049828  43.9019949
  60.1283592  40.7939828  44.4379949  58.7153592  39.2349828  43.9619949
  57.8673592  39.9029828  43.8069949  58.6053592  38.4019828  43.2669949
  58.6623592  38.7189828  45.3359949  58.8223592  39.4759828  45.9869949
  57.7403592  38.3249828  45.5059949  59.3663592  38.0049828  45.4559949
  61.5393592  40.7859828  39.6079949  60.5943592  40.7769828  38.8179949
  62.4653592  39.8169828  39.6609949  63.2283592  39.9239828  40.3169949
  62.3973592  38.5589828  38.9269949  62.1043592  38.7719828  37.9019949
  63.7923592  37.8989828  38.9069949  64.5433592  38.6309828  38.6049949
  64.0813592  37.5609828  39.9029949  63.8653592  36.7249828  37.9269949
  63.6423592  35.5799828  38.3789949  64.1133592  36.9999828  36.7339949
  61.3633592  37.6209828  39.5729949  61.3613592  37.4159828  40.7879949
  60.5023592  37.0459828  38.7279949  60.5863592  37.2889828  37.7479949
  59.4453592  36.0969828  39.0499949  59.6003592  35.7329828  40.0639949
  58.0703592  36.7849828  38.9829949  57.8553592  37.0829828  37.9559949
  57.3003592  36.0609828  39.2549949  57.9643592  38.0119828  39.9099949
  58.3913592  37.7619828  40.8819949  58.5633592  38.8349828  39.5179949
  56.5263592  38.4819828  40.1309949  55.9463592  37.6659828  40.5639949
  56.5023592  39.3079828  40.8409949  55.9043592  38.9069828  38.8729949
  56.5353592  39.1299828  38.1119949  54.5873592  38.9909828  38.6439949
  53.6863592  38.7689828  39.6079949  53.9853592  38.5879828  40.5589949
  52.7013592  38.7299828  39.3769949  54.1653592  39.2919828  37.4149949
  54.8293592  39.4529828  36.6709949  53.1733592  39.3319828  37.2109949
  59.5673592  34.8869828  38.1219949  60.1353592  34.9949828  37.0349949
  59.0743592  33.7209828  38.5699949  58.6043592  33.7179828  39.4689949
  59.2873592  32.4279828  37.9199949  60.3683592  32.2829828  37.8849949
  58.6913592  31.2999828  38.7879949  59.0433592  31.3999828  39.8159949
  57.6053592  31.3809828  38.8379949  59.0703592  29.9149828  38.2939949
  60.3383592  29.3819828  38.6019949  61.0233592  29.9349828  39.2269949
  60.7293592  28.1379828  38.0689949  61.7043592  27.7379828  38.3049949
  59.8483592  27.4189828  37.2369949  60.2223592  26.2109828  36.7249949
  61.1053592  25.9659828  36.9599949  58.5793592  27.9489828  36.9329949
  57.9003592  27.4099828  36.2909949  58.1893592  29.1919828  37.4649949
  57.2203592  29.5989828  37.2169949  58.7613592  32.3579828  36.4709949
  59.4983592  31.9329828  35.5819949  57.5083592  32.7749828  36.2329949
  56.9543592  33.1079828  37.0099949  56.8673592  32.6889828  34.9199949
  57.3003592  31.8829828  34.3269949  55.3663592  32.4349828  35.1309949
  54.9833592  33.1499828  35.8569949  54.8103592  32.6049828  34.2059949
  55.0363592  31.0289828  35.5899949  55.4113592  29.9259828  34.7969949
  55.9493592  30.0929828  33.8799949  55.1023592  28.6149828  35.2029949
  55.3953592  27.7729828  34.5929949  54.4113592  28.4019828  36.4099949
  54.1713592  27.3979828  36.7269949  54.0423592  29.4999828  37.2069949
  53.5203592  29.3309828  38.1319949  54.3583592  30.8109828  36.8049949
  54.0873592  31.6459828  37.4299949  57.0113592  33.9849828  34.1169949
  57.2913592  33.9209828  32.9219949  56.8273592  35.1509828  34.7519949
  56.6003592  35.1369828  35.7359949  56.8623592  36.4529828  34.0899949
  56.3783592  36.3989828  33.1139949  56.0833592  37.4289828  34.9779949
  56.1533592  38.4479828  34.6059949  55.0253592  37.1779828  35.0079949
  56.4503592  37.4159828  36.0039949  58.2893592  37.0019828  33.9029949
  58.4583592  38.0119828  33.2229949  59.3153592  36.3659828  34.4949949
  59.1163592  35.5479828  35.0539949  60.6983592  36.8389828  34.4869949
  61.3473592  36.0719828  34.9039949  61.0123592  37.0059828  33.4579949
  60.8473592  38.1279828  35.2949949  60.0943592  38.3469828  36.2449949
  61.7743592  39.0079828  34.8839949  62.3593592  38.7519828  34.0979949
  61.8853592  40.3829828  35.3789949  61.9963592  40.3669828  36.4619949
  63.1193592  41.0749828  34.7839949  63.0763592  40.9659828  33.7079949
  63.0933592  42.1439828  34.9859949  64.4463592  40.5359828  35.3219949
  64.6593592  40.5039828  36.5319949  65.3373592  40.1039828  34.4299949
  65.1153592  40.1359828  33.4419949  66.2163592  39.7209828  34.7449949
  60.6083592  41.1629828  35.0419949  60.3263592  41.4649828  33.8819949
  59.8193592  41.3999828  36.0939949  60.1583592  41.1149828  37.0049949
  58.4763592  41.9419828  36.0609949  58.0673592  41.9499828  35.0499949
  57.5973592  41.0849828  36.9909949  58.0213592  41.0049828  37.9929949
  56.6023592  41.5219828  37.0979949  57.4473592  39.7929828  36.4549949
  58.3103592  39.4169828  36.3369949  58.4983592  43.3449828  36.6519949
  59.0503592  43.5539828  37.7329949  57.8003592  44.2659828  35.9819949
  57.4143592  44.0089828  35.0829949  57.3273592  45.5169828  36.5559949
  57.6043592  45.5579828  37.6039949  57.9723592  46.7389828  35.8569949
  57.7993592  46.6379828  34.7899949  57.3633592  48.0859828  36.3009949
  57.8713592  48.9229828  35.8239949  56.3103592  48.1689828  36.0339949
  57.4473592  48.2219828  37.3789949  59.4913592  46.7759828  36.0829949
  59.9483592  47.6179828  35.5629949  59.7213592  46.8739828  37.1449949
  59.9803592  45.8719828  35.7219949  55.7993592  45.4889828  36.4729949
  55.2383592  45.0799828  35.4559949  55.1403592  45.9409828  37.5479949
  55.6863592  46.2409828  38.3449949  53.7013592  46.1669828  37.6229949
  53.3233592  46.2199828  36.6059949  52.9633592  45.0039828  38.3389949
  53.3493592  44.9379828  39.3549949  51.4483592  45.2499828  38.4699949
  50.9863592  44.4469828  39.0399949  51.2193592  46.1759828  38.9979949
  50.9653592  45.2909828  37.4929949  53.2053592  43.6479828  37.6519949
  52.5703592  42.8669828  38.0699949  52.9893592  43.7079828  36.5859949
  54.2383592  43.3179828  37.7599949  53.4883592  47.5399828  38.2609949
  53.9983592  47.7849828  39.3519949  52.7403592  48.4179828  37.5779949
  52.3423592  48.1179828  36.6979949  52.4023592  49.7679828  38.0279949
  52.9553592  50.0289828  38.9289949  52.7343592  50.8029828  36.9119949
  52.1303592  50.5539828  36.0389949  52.3583592  52.2399828  37.3299949
  52.5913592  52.9709828  36.5579949  51.2903592  52.3389828  37.5139949
  52.8883592  52.5369828  38.2359949  54.2143592  50.7529828  36.4699949
  54.8613592  51.0809828  37.2829949  54.5033592  49.7249828  36.2569949
  54.4993592  51.5709828  35.2019949  55.4853592  51.3349828  34.8079949
  53.7713592  51.3599828  34.4209949  54.4673592  52.6429828  35.3809949
  50.8983592  49.7929828  38.3249949  50.1063592  49.3799828  37.4819949
  50.5193592  50.3479828  39.4849949  51.2473592  50.6659828  40.1139949
  49.1543592  50.7229828  39.8379949  48.4343592  50.0279828  39.4019949
  49.0373592  50.7209828  41.3819949  49.2533592  49.7259828  41.7549949
  49.7983592  51.3759828  41.8099949  47.6803592  51.1459828  41.9569949
  46.6783592  51.1059828  41.2109949  47.6643592  51.4939828  43.1569949
  48.9113592  52.1479828  39.3239949  49.6273592  53.0719828  39.7069949
  47.8853592  52.3139828  38.4859949  47.3383592  51.4989828  38.2379949
  47.4503592  53.5939828  37.9279949  48.2593592  54.3259828  37.9429949
  47.0133592  53.3459828  36.4769949  46.2033592  52.6169828  36.4369949
  46.6353592  54.2569828  36.0149949  48.1503592  52.8419828  35.6419949
  49.2803592  53.5989828  35.3999949  49.4643592  54.5389828  35.7359949
  50.1133592  52.8489828  34.6839949  51.0873592  53.1739828  34.3539949
  49.6213592  51.6469828  34.4319949  48.3753592  51.6249828  35.0489949
  47.7523592  50.7429828  35.0289949  46.2573592  54.1819828  38.6879949
  45.8013592  55.2699828  38.3429949  45.7603592  53.4869828  39.7189949
  46.2013592  52.6089828  39.9689949  44.5543592  53.8389828  40.4429949
  44.6823592  53.5719828  41.4899949  44.3883592  54.9119828  40.3979949
  43.3303592  53.1419828  39.8579949  43.3113592  52.7619828  38.6879949
  42.3013592  52.9799828  40.6989949  42.4183592  53.3129828  41.6469949
  40.9773592  52.4519828  40.3689949  40.4273592  52.5149828  41.3039949
  40.2373592  53.3149828  39.3169949  40.7023592  53.1829828  38.3389949
  39.2143592  52.9519828  39.2059949  40.1303592  54.7999828  39.6139949
  39.8033592  55.2669828  40.9049949  39.6233592  54.5759828  41.7139949
  39.7003592  56.6489828  41.1499949  39.4393592  57.0049828  42.1339949
  39.9353592  57.5689828  40.1109949  39.8693592  58.6299828  40.3039949
  40.2503592  57.1059828  38.8209949  40.4203592  57.8089828  38.0189949
  40.3423592  55.7249828  38.5719949  40.5743592  55.3739828  37.5769949
  40.9933592  50.9609828  39.9879949  40.1463592  50.5199828  39.2139949
  41.9603592  50.1869828  40.5069949  42.6333592  50.6099828  41.1329949
  42.1453592  48.7729828  40.1979949  42.7883592  48.3419828  40.9649949
  41.1893592  48.2509828  40.2669949  42.7723592  48.5009828  38.8219949
  42.7833592  47.3489828  38.3929949  43.2753592  49.5359828  38.1259949
  43.2313592  50.4569828  38.5389949  43.9023592  49.4319828  36.8099949
  43.4903592  48.5869828  36.2569949  43.6503592  50.7339828  35.9949949
  44.1203592  51.5609828  36.5269949  44.2983592  50.6549828  34.5929949
  44.1193592  51.5599828  34.0159949  45.3793592  50.5329828  34.6439949
  43.9003592  49.8139828  34.0239949  42.1433592  51.0729828  35.8659949
  41.6633592  50.3839828  35.1709949  41.6313592  50.9299828  36.8169949
  41.8773592  52.5269828  35.4479949  40.8113592  52.7479828  35.4609949
  42.3593592  53.2269828  36.1309949  42.2443592  52.7389828  34.4459949
  45.4123592  49.2479828  37.0459949  46.0543592  50.0969828  37.6679949
  45.9613592  48.1379828  36.5339949  45.3503592  47.4889828  36.0519949
  47.3673592  47.7619828  36.6259949  47.9253592  48.5909828  37.0459949
  47.5463592  46.5249828  37.5339949  47.0243592  45.6689828  37.1089949
  48.5993592  46.2429828  37.5629949  47.0703592  46.7179828  38.9569949
  45.7393592  46.4009828  39.2969949  45.0753592  45.9919828  38.5509949
  45.2573592  46.6669828  40.5909949  44.2293592  46.4449828  40.8389949
  46.1093592  47.2539828  41.5429949  45.6353592  47.5939828  42.7729949
  44.7963592  47.2009828  42.9789949  47.4553592  47.5049828  41.2279949
  48.1093592  47.9129828  41.9809949  47.9393592  47.2429828  39.9329949
  48.9653592  47.4749828  39.6849949  47.8973592  47.4619828  35.2269949
  47.2973592  46.6529828  34.5249949  49.0413592  48.0539828  34.8519949
  49.4843592  48.6889828  35.5029949  49.8143592  47.6599828  33.6719949
  49.1863592  47.0959828  32.9859949  50.3473592  48.9009828  32.9369949
  50.8053592  48.5969828  31.9969949  49.5333592  49.5779828  32.6749949
  51.3233592  49.5839828  33.6929949  50.8783592  50.0499828  34.3879949
  50.9813592  46.7629828  34.0949949  51.4723592  46.8579828  35.2179949
  51.3903592  45.8809828  33.1759949  50.9243592  45.8979828  32.2779949
  52.3393592  44.7919828  33.3769949  52.8423592  44.8979828  34.3379949
  51.5493592  43.4689828  33.3639949  51.0173592  43.4029828  32.4159949
  52.2423592  42.6289828  33.3629949  50.5713592  43.3189828  34.5529949
  51.1223592  43.0559828  35.4549949  50.0603592  44.2539828  34.7709949
  49.4603592  42.3009828  34.3089949  49.0093592  42.0999828  33.1849949
  49.0013592  41.6489828  35.3739949  49.4003592  41.8149828  36.2889949
  48.2683592  40.9579828  35.2559949  53.3953592  44.8369828  32.2659949
  53.0493592  45.0769828  31.1109949  54.6713592  44.6119828  32.6159949
  54.8663592  44.4509828  33.5959949  55.8353592  44.6609828  31.7239949
  55.5103592  44.5599828  30.6879949  56.5993592  46.0009828  31.8589949
  57.1683592  46.0199828  32.7859949  57.3453592  46.0809828  31.0689949
  55.7443592  47.2469828  31.8539949  55.1783592  47.6849828  33.0679949
  55.3703592  47.1499828  33.9839949  54.3253592  48.7949828  33.0899949
  53.8693592  49.0889828  34.0219949  54.0683592  49.4989828  31.9019949
  53.2303592  50.5689828  31.9119949  52.6583592  50.5519828  32.6699949
  54.6633592  49.0909828  30.6959949  54.4593592  49.6479828  29.8009949
  55.4943592  47.9549828  30.6619949  55.9293592  47.6309828  29.7279949
  56.7243592  43.4709828  32.0769949  57.5133592  43.5519828  33.0189949
  56.5513592  42.3489828  31.3669949  55.9053592  42.3629828  30.5889949
  57.1913592  41.0739828  31.6899949  57.6813592  41.1069828  32.6659949
  56.1203592  39.9609828  31.7149949  55.6283592  39.9049828  30.7519949
  56.5893592  38.9879828  31.8489949  55.0173592  40.0709828  32.7569949
  55.1133592  40.9449828  33.8639949  55.9863592  41.5539828  34.0269949
  54.0593592  41.0429828  34.7859949  54.1403592  41.7209828  35.6229949
  52.9103592  40.2489828  34.6219949  51.8993592  40.3309828  35.5289949
  51.1843592  39.7369828  35.3529949  52.8103592  39.3649828  33.5349949
  51.9213592  38.7669828  33.4099949  53.8673592  39.2679828  32.6099949
  53.7873592  38.5819828  31.7799949  58.2673592  40.7339828  30.6579949
  58.2193592  41.1709828  29.5049949  59.2353592  39.9289828  31.1169949
  59.1533592  39.6309828  32.0799949  60.3153592  39.2939828  30.3649949
  60.6633592  38.5269828  31.0549949  59.8523592  38.5479828  29.0929949
  59.6393592  39.2599828  28.2939949  60.6593592  37.9159828  28.7229949
  58.6303592  37.6909828  29.2969949  58.5453592  36.7079828  30.2659949
  59.2963592  36.4139828  30.8769949  57.3093592  36.2099828  30.2199949
  56.9533592  35.4209828  30.8649949  56.5603592  36.7789828  29.2879949
  57.4103592  37.6959828  28.6699949  57.0843592  38.3079828  27.8459949
  61.5393592  40.1869828  30.1639949  62.3703592  39.8799828  29.3189949
  61.6683592  41.2729828  30.9419949  60.9533592  41.4299828  31.6389949
  62.7223592  42.2869828  30.8529949  62.6783592  42.7089828  29.8519949
  62.4183592  43.3989828  31.8889949  62.5093592  42.9839828  32.8889949
  63.1843592  44.1689828  31.8409949  61.0253592  44.0699828  31.7779949
  60.2543592  43.3019828  31.8479949  60.7953592  45.0219828  32.9609949
  59.8053592  45.4779828  32.9159949  60.8633592  44.4879828  33.9079949
  61.5333592  45.8249828  32.9769949  60.8133592  44.8079828  30.4469949
  59.8473592  45.3129828  30.4339949  61.5813592  45.5639828  30.2849949
  60.8253592  44.1209828  29.6019949  64.1413592  41.7009828  31.0459949
  64.3153592  40.6769828  31.6989949  65.1713592  42.3399828  30.4759949
  64.9773592  43.1819828  29.9489949  66.5783592  42.0219828  30.7469949
  66.6913592  40.9669828  30.9999949  67.4293592  42.3009828  29.4859949
  68.4503592  41.9539828  29.6529949  67.0583592  41.7329828  28.6359949
  67.4983592  43.6669828  29.1279949  66.6623592  43.9209828  28.7629949
  67.1163592  42.8639828  31.9179949  68.1303592  42.4959828  32.5109949
  66.4433592  43.9789828  32.2459949  65.6103592  44.2019828  31.7179949
  66.8323592  44.9339828  33.2709949  67.2753592  44.3739828  34.0979949
  67.8903592  45.8979828  32.6989949  68.6303592  45.3279828  32.1359949
  67.4243592  46.5699828  31.9789949  68.6323592  46.7159828  33.7659949
  67.9323592  47.3329828  34.3299949  69.0923592  46.0319828  34.4799949
  69.7113592  47.6049828  33.1349949  70.2943592  47.0069828  32.4319949
  69.2433592  48.3909828  32.5409949  70.6883592  48.2139828  34.1469949
  71.1643592  47.4389828  34.7499949  71.4833592  48.7249828  33.6029949
  70.0373592  49.1929828  35.0309949  69.5023592  49.8529828  34.4789949
  69.4003592  48.7229828  35.6569949  70.7423592  49.6859828  35.5619949
  65.5883592  45.6469828  33.8019949  64.7043592  46.0009828  33.0239949
  65.5503592  45.8819828  35.1199949  66.3213592  45.5429828  35.6829949
  64.5433592  46.6799828  35.8119949  63.7363592  46.9619828  35.1319949
  63.9413592  45.8599828  36.9919949  64.7423592  45.6319828  37.6979949
  62.8793592  46.6799828  37.7499949  62.4903592  46.1469828  38.6159949
  63.2913592  47.6109828  38.1249949  62.0453592  46.9349828  37.0999949
  63.3543592  44.5099828  36.5109949  62.6133592  44.6839828  35.7289949
  64.1463592  43.9189828  36.0529949  62.7273592  43.6499828  37.6159949
  62.4933592  42.6529828  37.2499949  63.4013592  43.5399828  38.4649949
  61.7923592  44.0829828  37.9699949  65.2573592  47.9519828  36.3039949
  66.2613592  47.8619828  37.0129949  64.7203592  49.1239828  35.9309949
  63.8853592  49.0979828  35.3599949  65.2253592  50.4609828  36.2779949
  66.1973592  50.3789828  36.7669949  65.3953592  51.3169828  34.9949949
  64.4353592  51.4379828  34.4919949  65.7333592  52.3229828  35.2449949
  66.4143592  50.7579828  33.9979949  67.4643592  50.2599828  34.4589949
  66.1503592  50.8639828  32.7819949  64.3133592  51.1819828  37.2909949
  64.4263592  52.3959828  37.4589949  63.4393592  50.4379828  37.9879949
  63.4283592  49.4449828  37.8059949  62.5423592  50.9129828  39.0429949
  62.9203592  51.8719828  39.4009949  61.1023592  51.1459828  38.5099949
  60.4843592  51.4249828  39.3619949  61.0263592  52.3329828  37.5419949
  60.0153592  52.4579828  37.1549949  61.3153592  53.2579828  38.0359949
  61.6953592  52.2039828  36.6949949  60.4573592  49.8899828  37.8949949
  59.4253592  50.0849828  37.6039949  60.9913592  49.5589828  37.0049949
  60.4423592  49.0579828  38.5989949  62.6043592  49.9949828  40.2719949
  63.1933592  48.9149828  40.2349949  61.9713592  50.4369828  41.3649949
  61.5263592  51.3439828  41.3179949  61.7973592  49.6979828  42.6109949
  61.8623592  48.6339828  42.3849949  62.9343592  50.0029828  43.6069949
  62.7813592  49.4029828  44.5059949  63.8803592  49.6619828  43.1849949
  63.0633592  51.4819828  44.0109949  63.3443592  52.0729828  43.1379949
  62.0973592  51.8629828  44.3429949  64.1013592  51.6839828  45.1269949
  63.7863592  51.1569828  46.0279949  65.0403592  51.2209828  44.8209949
  64.3733592  53.1599828  45.4479949  65.1933592  53.2389828  46.1629949
  64.6833592  53.6959828  44.5499949  63.1903592  53.8239828  46.0239949
  63.4093592  54.7889828  46.2249949  62.4283592  53.7829828  45.3619949
  62.9193592  53.3549828  46.8759949  60.3823592  49.9119828  43.1549949
  59.7283592  50.8959828  42.8089949  59.9113592  48.9889828  44.0099949
  60.5173592  48.2159828  44.2519949  58.5943592  49.0209828  44.6539949
  57.8503592  49.0419828  43.8559949  58.3763592  47.7229828  45.4789949
  59.1953592  47.6299828  46.1949949  57.0603592  47.7199828  46.2839949
  56.9033592  46.7609828  46.7789949  57.0523592  48.4779828  47.0669949
  56.2023592  47.8969828  45.6339949  58.4033592  46.4779828  44.5759949
  58.2213592  45.5719828  45.1539949  57.6383592  46.5389828  43.8039949
  59.3593592  46.3519828  44.0729949  58.4173592  50.2939828  45.5069949
  59.3333592  50.7169828  46.2139949  57.2253592  50.8979828  45.4049949
  56.5433592  50.4839828  44.7809949  56.8153592  52.1219828  46.0829949
  55.7323592  52.0899828  46.2019949  57.2373592  52.1569828  47.0889949
  57.1833592  53.4119828  45.3399949  56.7233592  54.4789828  45.7449949
  57.9843592  53.3309828  44.2609949  58.3133592  52.4169828  43.9789949
  58.4303592  54.4719828  43.4659949  58.8083592  55.2429828  44.1399949
  59.5693592  54.0119828  42.5289949  60.3493592  53.5509828  43.1379949
  59.2003592  53.2319828  41.8599949  60.1943592  55.1369828  41.6739949
  59.4413592  55.5759828  41.0199949  60.5593592  55.9359828  42.3179949
  61.3513592  54.6559828  40.7969949  61.9683592  53.6269828  41.0659949
  61.6463592  55.4039828  39.7309949  61.1133592  56.2379828  39.5309949
  62.4013592  55.1259828  39.1199949  57.2673592  55.0229828  42.6299949
  56.5763592  54.2649828  41.9489949  57.1003592  56.3529828  42.6579949
  57.7253592  56.8999828  43.2349949  56.1823592  57.0889828  41.7979949
  55.2333592  56.5589828  41.7099949  55.9433592  58.5069828  42.3639949
  56.8903592  58.9959828  42.5969949  55.4903592  59.1189828  41.5819949
  55.0013592  58.5819828  43.5789949  54.7323592  59.6289828  43.7189949
  54.0683592  58.0599828  43.3629949  55.6223592  58.0609828  44.8869949
  55.7113592  56.9749828  44.8599949  56.6383592  58.4479828  44.9719949
  54.8533592  58.4839828  46.1459949  55.4343592  58.2209828  47.0299949
  54.7113592  59.5649828  46.1699949  53.5473592  57.8129828  46.2459949
  53.6783592  56.8119828  46.2179949  53.1033592  58.0629828  47.1179949
  52.9463592  58.0939828  45.4809949  56.8603592  57.2339828  40.4309949
  57.9763592  57.7499828  40.3419949  56.1763592  56.7669828  39.3829949
  55.2573592  56.3779828  39.5499949  56.6373592  56.7779828  38.0019949
  57.6133592  57.2609828  37.9479949  56.7763592  55.3059828  37.5159949
  57.2523592  54.7489828  38.3249949  55.4363592  54.5879828  37.2619949
  55.6063592  53.5229828  37.1129949  54.7663592  54.6779828  38.1149949
  54.9193592  54.9729828  36.3819949  57.7023592  55.1589828  36.2929949
  57.5713592  54.1629828  35.8729949  57.4173592  55.8529828  35.5029949
  59.1873592  55.3239828  36.6449949  59.8223592  55.0569828  35.8009949
  59.4233592  56.3459828  36.9319949  59.4623592  54.6869828  37.4829949
  55.6533592  57.6329828  37.1959949  54.4463592  57.5859828  37.4309949
  56.1783592  58.4299828  36.2609949  57.1893592  58.4719828  36.1809949
  55.4153592  59.2259828  35.3059949  54.4713592  59.5559828  35.7369949
  56.2693592  60.4399828  34.8889949  57.2223592  60.0869828  34.4989949
  55.7943592  60.9689828  34.0619949  56.5143592  61.4559828  36.0159949
  55.5713592  61.9509828  36.2509949  56.8153592  60.9439828  36.9319949
  57.6053592  62.4799828  35.6469949  58.5083592  62.2789828  36.2259949
  57.8983592  62.3469828  34.6049949  57.1723592  63.9409828  35.8269949
  57.9413592  64.6049828  35.4299949  56.2593592  64.1399828  35.2639949
  56.9573592  64.2759828  37.2439949  56.6663592  65.2399828  37.3239949
  56.2403592  63.6749828  37.6259949  57.8163592  64.1399828  37.7569949
  55.1793592  58.3969828  34.0369949  55.8693592  57.4099828  33.7849949
  54.2393592  58.8489828  33.1989949  53.6863592  59.6429828  33.4909949
  54.0373592  58.3619828  31.8399949  53.9213592  57.2759828  31.8619949
  52.7563592  59.0129828  31.2899949  51.9313592  58.7979828  31.9699949
  52.8643592  60.0979828  31.2989949  52.3803592  58.5419828  29.8739949
  53.1123592  58.8939828  29.1489949  52.4233592  57.4529828  29.8339949
  50.9793592  58.9969828  29.4539949  50.6953592  58.4569828  28.5499949
  50.2603592  58.7039828  30.2189949  50.8823592  60.5059828  29.1909949
  51.2003592  61.0789828  30.0619949  51.5333592  60.7859828  28.3619949
  49.5033592  60.9029828  28.8709949  48.9283592  60.7629828  29.6919949
  49.4783592  61.8759828  28.6029949  49.1523592  60.3249828  28.1189949
  55.2453592  58.7559828  30.9749949  55.6593592  59.9159828  30.9769949
  55.8043592  57.7799828  30.2479949  55.4113592  56.8489828  30.3039949
  56.9553592  57.9659828  29.3729949  56.9253592  57.1879828  28.6119949
  56.8713592  58.9129828  28.8369949  58.3213592  57.9079828  30.0739949
  59.3283592  58.1269828  29.4029949  58.3793592  57.6029828  31.3849949
  57.5123592  57.4509828  31.8809949  59.6243592  57.3579828  32.1229949
  60.4193592  58.0179828  31.7719949  59.3913592  57.5379828  33.6429949
  58.3403592  57.4259828  33.8949949  59.8983592  56.7459828  34.1979949
  59.9233592  58.8719828  34.1889949  60.9393592  59.0429828  33.8309949
  59.3263592  59.7069828  33.8239949  59.9613592  58.8659828  35.7179949
  61.0223592  58.4919828  36.2599949  58.9223592  59.2019828  36.3239949
  60.0353592  55.8959828  31.9019949  59.1843592  55.0079828  31.8559949
  61.3533592  55.6619828  31.7989949  61.9743592  56.4529828  31.8819949
  61.9843592  54.3599828  31.5899949  61.5253592  53.8899828  30.7199949
  63.4883592  54.6149828  31.3249949  63.5973592  55.3909828  30.5659949
  63.9343592  55.0349828  32.2279949  64.3113592  53.3839828  30.8829949
  64.0583592  52.5309828  31.5149949  64.0223592  52.9999828  29.4249949
  64.5613592  52.0949828  29.1449949  62.9643592  52.8179828  29.2499949
  64.3293592  53.7979828  28.7499949  65.8133592  53.6449828  31.0619949
  66.4023592  52.7829828  30.7459949  66.1423592  54.5049828  30.4779949
  66.0573592  53.8369828  32.1079949  61.7983592  53.4789828  32.8389949
  62.1443592  53.8999828  33.9429949  61.2543592  52.2659828  32.6489949
  60.9893592  52.0039828  31.7079949  61.0093592  51.2819828  33.7109949
  61.2073592  51.7359828  34.6779949  59.5213592  50.8299828  33.7149949
  59.3943592  50.1549828  34.5609949  58.6113592  52.0269828  34.0149949
  57.5823592  51.7069828  34.1649949  58.9313592  52.5459828  34.9179949
  58.6183592  52.7459828  33.1969949  59.0383592  50.0779828  32.4469949
  57.9873592  50.3099828  32.2629949  59.5633592  50.4319828  31.5669949
  59.1483592  48.5489828  32.5279949  58.7773592  48.0879828  31.6139949
  60.1723592  48.2079828  32.6679949  58.5493592  48.1679828  33.3509949
  61.9583592  50.0809828  33.6219949  62.0573592  49.3139828  34.5799949
  62.6573592  49.9179828  32.4929949  62.5493592  50.5899828  31.7469949
  63.5053592  48.7719828  32.2279949  64.4213592  48.8369828  32.8149949
  62.9823592  47.8639828  32.5309949  63.8413592  48.6509828  30.7459949
  63.4273592  49.4689828  29.9249949  64.5993592  47.5989828  30.4259949
  64.8773592  46.9819828  31.1779949  64.9383592  47.1659828  29.0759949
  64.5743592  47.8699828  28.3269949  66.4703592  47.0089828  28.9659949
  66.7953592  46.1849828  29.6019949  66.7033592  46.7129828  27.9459949
  67.3213592  48.2439828  29.3339949  67.1603592  48.4759828  30.3879949
  68.8153592  47.9259828  29.1699949  69.4323592  48.7679828  29.4859949
  69.1043592  47.0649828  29.7729949  69.0623592  47.7049828  28.1309949
  66.9413592  49.4929828  28.5259949  67.6293592  50.3149828  28.7229949
  66.9513592  49.2989828  27.4539949  65.9473592  49.8429828  28.7989949
  64.2963592  45.7919828  28.8509949  64.3083592  44.9679828  29.7619949
  63.7883592  45.5119828  27.6389949  63.8173592  46.2319828  26.9269949
  63.2513592  44.2049828  27.2409949  62.4793592  43.9259828  27.9569949
  62.5973592  44.3139828  25.8549949  62.0563592  43.3959828  25.6199949
  61.8583592  45.1069828  25.8439949  63.5573592  44.5319828  24.8439949
  64.1103592  43.7669828  24.7719949  64.3343592  43.1149828  27.2139949
  65.5153592  43.4069828  27.0419949  63.9133592  41.8569828  27.3609949
  62.9253592  41.6819828  27.4859949  64.7733592  40.6849828  27.2959949
  65.5993592  40.8289828  26.5989949  65.1933592  40.5019828  28.2839949
  63.9723592  39.4679828  26.8579949  62.9503592  39.6029828  26.1849949
  64.4323592  38.2919828  27.3079949  65.2793592  38.3049828  27.8569949
  63.8203592  36.9799828  27.1049949  62.8123592  37.1039828  26.7049949
  64.6533592  36.1979828  26.0739949  64.1613592  35.2679828  25.7889949
  64.8133592  36.7759828  25.1659949  65.6383592  35.9459828  26.4689949
  63.6603592  36.2029828  28.4249949  63.4903592  34.9849828  28.3829949
  63.7373592  36.8759828  29.5899949  63.8373592  37.8799828  29.5499949
  63.6883592  36.2539828  30.9209949  64.4253592  35.4489828  30.9259949
  64.1003592  37.2859828  31.9949949  64.3413592  36.7659828  32.9219949
  65.0053592  37.8189828  31.6989949  63.0863592  38.2219828  32.2959949
  63.0233592  38.8339828  31.5769949  62.3093592  35.6449828  31.2349949
  61.2953592  36.0679828  30.6829949  62.2763592  34.6499828  32.1319949
  63.1393592  34.3679828  32.5759949  61.0683592  33.9219828  32.5059949
  61.2453592  33.4089828  33.4499949  60.2483592  34.6199828  32.6749949
  60.6383592  32.8969828  31.4539949  61.4243592  32.4999828  30.5929949
  59.3743592  32.4619828  31.5469949  58.7773592  32.8739828  32.2519949
  58.7633592  31.4759828  30.6659949  59.5033592  30.7229828  30.3849949
  57.6213592  30.7839828  31.4419949  58.0153592  30.4139828  32.3889949
  56.8403592  31.4999828  31.7049949  57.0073592  29.5999828  30.6779949
  56.5753592  29.9459828  29.7389949  57.7963592  28.8969828  30.4079949
  55.9343592  28.8649828  31.4859949  56.3813592  28.4149828  32.3719949
  55.1573592  29.5509828  31.8219949  55.3243592  27.7939828  30.6929949
  55.6903592  26.8659828  30.8499949  54.3663592  27.9639828  29.7679949
  53.8683592  29.1779828  29.4859949  54.2233592  29.9899828  29.9709949
  53.1583592  29.2989828  28.7789949  53.9073592  26.8969828  29.1049949
  54.2733592  25.9759828  29.3049949  53.2033592  27.0069828  28.3929949
  58.2423592  32.1879828  29.4029949  57.0993592  32.6399828  29.3439949
  59.1203592  32.2749828  28.3959949  60.0463592  31.9009828  28.5519949
  58.8933592  32.8399828  27.0679949  57.8793592  32.5599828  26.7699949
  58.9683592  34.3929828  27.1129949  58.3163592  34.7249828  27.9209949
  60.3763592  34.9209828  27.4359949  60.3793592  36.0079828  27.4929949
  60.7283592  34.5429828  28.3959949  61.1043592  34.6379828  26.6769949
  58.4153592  35.0599828  25.8429949  58.4283592  36.1469828  25.9379949
  58.9973592  34.8029828  24.9579949  57.3803592  34.7679828  25.6659949
  59.8523592  32.1459828  26.0829949  60.9433592  31.7249828  26.4709949
  59.4433592  32.0189828  24.8109949  58.5363592  32.3919828  24.5639949
  60.1743592  31.3079828  23.7549949  60.5743592  30.3829828  24.1739949
  59.1603592  30.9459828  22.6449949  59.6133592  30.2509828  21.9359949
  58.3003592  30.4269828  23.0719949  58.7013592  32.0749828  21.9209949
  59.4323592  32.4499828  21.4519949  61.3483592  32.1009828  23.1399949
  62.0893592  31.5429828  22.3319949  61.5173592  33.3809828  23.4959949
  60.8853592  33.7869828  24.1719949  62.5353592  34.2579828  22.9339949
  63.5223592  33.9119828  23.2439949  62.4873592  34.2079828  21.8449949
  62.3383592  35.7059828  23.3879949  61.4783592  35.9699828  24.2319949
  63.1383592  36.6549828  22.8539949  64.1813592  36.4369828  21.8489949
  63.7913592  35.9559828  20.9519949  64.9593592  35.7999828  22.2709949
  64.7453592  37.8249828  21.5249949  64.2373592  38.2329828  20.6499949
  65.8143592  37.8109828  21.3109949  64.3963592  38.6649828  22.7429949
  64.3383592  39.7299828  22.5229949  65.1703592  38.5389828  23.4999949
  63.0853592  38.0579828  23.2599949  63.0613592  38.0999828  24.3419949
  61.8483592  38.7639828  22.6909949  61.5053592  38.5689828  21.5269949
  61.1933592  39.5639828  23.5419949  61.5683592  39.6359828  24.4789949
  59.9593592  40.3119828  23.3069949  60.1353592  41.0649828  22.5379949
  58.8093592  39.3719828  22.8809949  57.8603592  39.9079828  22.8279949
  58.9773592  38.9419828  21.8939949  58.6813592  38.5469828  23.5839949
  59.5693592  41.0019828  24.6189949  59.8333592  40.4629828  25.6959949
  58.8863592  42.1579828  24.5379949  58.6823592  42.5399828  23.6239949
  58.1513592  42.7059828  25.6779949  58.6353592  42.4389828  26.6189949
  58.0133592  44.2509828  25.5989949  59.0043592  44.7049828  25.5689949
  57.5423592  44.5259828  24.6559949  57.1973592  44.8479828  26.7869949
  56.3253592  44.2349828  26.9869949  58.0083592  44.8649828  28.0879949
  57.4353592  45.3189828  28.8939949  58.2733592  43.8579828  28.4109949
  58.9303592  45.4279828  27.9709949  56.5653592  46.2099828  26.4919949
  55.8563592  46.4799828  27.2749949  57.3033592  47.0019828  26.4559949
  56.0153592  46.1969828  25.5509949  56.7403592  42.1219828  25.6139949
  56.0373592  42.3239828  24.6269949  56.3063592  41.5109828  26.7209949
  54.9083592  41.2299828  27.0069949  54.3343592  42.4209828  27.7879949
  54.8523592  42.7789828  28.8469949  54.8623592  39.9729828  27.8879949
  53.5113592  39.6439828  28.4659949  52.6643592  38.7209828  27.8629949
  51.5663592  38.7319828  28.6059949  51.6443592  39.5609828  29.6449949
  52.8853592  40.1639828  29.5809949  56.9563592  41.3949828  27.4859949
  54.3313592  41.0649828  26.0979949  55.5843592  40.0659828  28.6919949
  55.1803592  39.1139828  27.2989949  50.7053592  38.1119828  28.4049949
  53.2073592  40.9049828  30.2969949  50.9353592  39.7059828  30.3549949
  53.2423592  42.9939828  27.2649949  52.8883592  42.6369828  26.3849949
  52.4633592  44.0539828  27.8889949  52.9653592  44.4109828  28.7829949
  52.3353592  45.2169828  26.8909949  53.3293592  45.5429828  26.5809949
  51.8433592  44.8589828  25.9869949  51.5973592  46.4359828  27.4199949
  52.0913592  47.1289828  28.5459949  52.9973592  46.7999828  29.0339949
  51.4153592  48.2629828  29.0329949  51.8033592  48.7929828  29.8889949
  50.2413592  48.7089828  28.3979949  49.7263592  49.5829828  28.7679949
  49.7413592  48.0189828  27.2769949  48.8383592  48.3599828  26.7909949
  50.4183592  46.8849828  26.7879949  50.0273592  46.3599828  25.9279949
  51.0803592  43.4999828  28.2429949  50.3793592  42.9959828  27.3679949
  50.6853592  43.6159828  29.5159949  51.3093592  44.0699828  30.1699949
  49.3753592  43.2169828  30.0179949  48.7463592  42.7809828  29.2429949
  49.5273592  42.4259828  30.7489949  48.6513592  44.3909828  30.6809949
  49.2903592  45.3469828  31.1199949  47.3183592  44.2839828  30.7879949
  46.8743592  43.4679828  30.3899949  46.4613592  45.1449828  31.5989949
  47.0863592  45.7159828  32.2809949  45.6453592  46.1579828  30.7429949
  45.0863592  45.5689828  30.0129949  44.5923592  46.9149828  31.5809949
  44.1213592  47.6869828  30.9869949  43.7913592  46.2629828  31.9299949
  45.0353592  47.3929828  32.4559949  46.5003592  47.1539828  29.9189949
  47.2583592  46.6179828  29.3499949  45.8593592  47.6259828  29.1719949
  47.1703592  48.2769828  30.7239949  47.7693592  48.9119828  30.0719949
  46.4393592  48.9189828  31.2149949  47.8293592  47.8719828  31.4849949
  45.5573592  44.2389828  32.4409949  44.8863592  43.3649828  31.8919949
  45.4893592  44.5079828  33.7519949  46.0793592  45.2479828  34.1129949
  44.4763592  43.9819828  34.6579949  43.8593592  43.2569828  34.1339949
  45.1563592  43.2699828  35.8469949  45.8353592  42.5259828  35.4259949
  45.7973592  43.9559828  36.3969949  44.1763592  42.5609828  36.8149949
  43.2313592  42.4049828  36.3019949  44.6883592  41.1659828  37.1999949
  44.0233592  40.6809828  37.9149949  44.7503592  40.5189828  36.3239949
  45.6823592  41.2169828  37.6399949  43.8583592  43.3979828  38.0629949
  43.1533592  42.8799828  38.7129949  44.7573592  43.5999828  38.6429949
  43.4093592  44.3559828  37.8019949  43.6033592  45.1609828  35.1019949
  44.1153592  46.1579828  35.6049949  42.2863592  45.0329828  34.9079949
  41.9533592  44.1669828  34.5019949  41.2603592  45.9999828  35.2819949
  41.5523592  46.4529828  36.2309949  41.1563592  47.1169828  34.2319949
  40.4453592  47.8799828  34.5459949  42.1153592  47.6149828  34.0849949
  40.8323592  46.7289828  33.2659949  39.9463592  45.2559828  35.5249949
  39.6663592  44.2619828  34.8549949  39.1483592  45.7099828  36.5039949
  39.4163592  46.5549828  36.9949949  37.9243592  45.0439828  36.9509949
  37.3993592  45.7109828  37.6309949  37.2603592  44.8849828  36.1009949
  38.1693592  43.7129828  37.6809949  37.2653592  42.8799828  37.7509949
  39.4013592  43.4999828  38.1749949  40.0703592  44.2529828  38.0899949
  39.8903592  42.2789828  38.8059949  40.7083592  42.5439828  39.4749949
  39.1093592  41.8449828  39.4319949  40.3953592  41.2089828  37.8259949
  40.9133592  40.1919828  38.2849949  40.2273592  41.4069828  36.5059949
  39.8283592  42.2859828  36.2059949  40.5233592  40.4289828  35.4539949
  40.8453592  39.4829828  35.8889949  39.2733592  40.1809828  34.5679949
  39.1933592  40.9629828  33.8099949  39.4113592  39.2549828  34.0079949
  37.9123592  40.1409828  35.2779949  37.7063592  41.1109828  35.7299949
  37.1403592  40.0049828  34.5199949  37.7663592  39.0389828  36.3319949
  37.9303592  38.0659828  35.8709949  38.5303592  39.1469828  37.0999949
  36.3813592  39.0909828  36.9829949  36.2043592  40.0739828  37.4199949
  35.6083592  38.9279828  36.2319949  36.2363592  38.0769828  38.0379949
  35.3123592  38.1409828  38.4409949  36.3683592  37.1559828  37.6429949
  36.9293592  38.2369828  38.7559949  41.6173592  40.9629828  34.5269949
  41.6753592  42.1639828  34.2679949  42.4003592  40.0499828  33.9319949
  42.2803592  39.0789828  34.1919949  43.2533592  40.3249828  32.7779949
  43.8683592  41.1999828  32.9829949  44.1363592  39.0959828  32.4779949
  43.4893592  38.2279828  32.3829949  44.6223592  39.2009828  31.5059949
  45.1953592  38.7799828  33.5489949  44.7273592  38.6949828  34.5299949
  45.6223592  37.8019828  33.3339949  46.3703592  39.7549828  33.6459949
  47.1723592  39.6259828  34.5649949  46.5003592  40.7169828  32.7299949
  45.8363592  40.8009828  31.9739949  47.2763592  41.3649828  32.7979949
  42.3563592  40.5829828  31.5599949  41.4923592  39.7669828  31.2359949
  42.5613592  41.7279828  30.9049949  43.3043592  42.3379828  31.2209949
  41.7853592  42.1929828  29.7619949  41.2003592  41.3589828  29.3779949
  40.8023592  43.3169828  30.1749949  40.3113592  43.6659828  29.2649949
  39.6853592  42.7969828  31.0909949  38.9293592  43.5659828  31.2339949
  39.1863592  41.9279828  30.6609949  40.0633592  42.5179828  32.0729949
  41.5033592  44.5409828  30.7999949  40.7923592  45.3329828  31.0199949
  41.9983592  44.2839828  31.7359949  42.2553592  44.9629828  30.1339949
  42.7243592  42.5919828  28.6289949  43.8853592  42.9159828  28.8839949
  42.1963592  42.5699828  27.3919949  41.2403592  42.2469828  27.3119949
  42.8363592  42.9659828  26.1369949  43.5723592  42.2029828  25.9199949
  41.7973592  42.8559828  24.9929949  41.3683592  41.8539828  25.0009949
  40.9533592  43.5129828  25.1909949  42.3293592  43.1249828  23.5729949
  43.0263592  44.1429828  23.3619949  42.0103592  42.2989828  22.6929949
  43.5243592  44.3419828  26.2689949  42.8043592  45.3359828  26.3749949
  44.8783592  44.4049828  26.3439949  45.7793592  43.2469828  26.3449949
  45.8303592  42.8349828  25.3389949  45.4693592  42.4479828  27.0149949
  47.1443592  43.7659828  26.7659949  47.9613592  43.2299828  26.2879949
  47.2453592  43.6409828  27.8419949  47.1183592  45.2439828  26.4529949
  47.4833592  45.3949828  25.4359949  47.7623592  45.8139828  27.1219949
  45.6413592  45.6359828  26.5949949  45.4363592  45.9229828  27.6249949
  45.3123592  46.8169828  25.6699949  45.0443592  47.9079828  26.1679949
  45.2973592  46.5979828  24.3439949  45.5003592  45.6659828  24.0049949
  45.0623592  47.6399828  23.3439949  45.6423592  48.5229828  23.6109949
  45.5053592  47.1339828  21.9529949  44.9453592  46.2289828  21.7139949
  45.2243592  47.8629828  21.1909949  47.0163592  46.8399828  21.8169949
  47.3033592  46.1409828  22.6009949  47.3103592  46.1559828  20.4749949
  48.3653592  45.8969828  20.3969949  46.7393592  45.2349828  20.3649949
  47.0643592  46.8049828  19.6339949  47.8883592  48.0979828  21.9739949
  48.9423592  47.8609828  21.8249949  47.6153592  48.8619828  21.2459949
  47.7993592  48.5329828  22.9689949  43.5863592  48.0669828  23.2709949
  43.3223592  49.2339828  22.9849949  42.6363592  47.1609828  23.5749949
  42.9243592  46.2139828  23.7849949  41.2033592  47.4549828  23.6539949
  40.9063592  48.0099828  22.7619949  40.4143592  46.1259828  23.7009949
  40.5733592  45.5509828  22.7899949  40.8053592  45.5279828  24.5179949
  38.9073592  46.2769828  23.9179949  38.2293592  46.6829828  22.9489949
  38.4553592  45.9989828  25.0509949  40.8873592  48.3119828  24.8919949
  40.1313592  49.2769828  24.7769949  41.4943592  47.9849828  26.0509949
  42.0843592  47.1619828  26.0629949  41.3853592  48.7539828  27.2899949
  40.3263592  48.8289828  27.5429949  42.1213592  48.0579828  28.4589949
  41.6813592  47.0759828  28.6409949  43.1663592  47.8699828  28.2029949
  42.0683592  48.8699828  29.7499949  43.0593592  49.8389828  30.0319949
  43.9023592  49.9659828  29.3679949  42.9363592  50.6739828  31.1579949
  43.6843592  51.4269828  31.3579949  41.8283592  50.5359828  32.0139949
  41.7233592  51.1819828  32.8699949  40.8543592  49.5529828  31.7559949
  40.0063592  49.4439828  32.4159949  40.9793592  48.7209828  30.6289949
  40.2263592  47.9809828  30.4269949  41.9383592  50.1709828  27.1049949
  41.2553592  51.1239828  27.4669949  43.1623592  50.2949828  26.5609949
  43.6563592  49.4469828  26.3139949  43.8403592  51.5599828  26.2669949
  43.9403592  52.0989828  27.2119949  45.2703592  51.2759828  25.7239949
  45.1973592  50.4669828  24.9949949  45.9303592  52.4639828  24.9919949
  46.9653592  52.2379828  24.7349949  45.4203592  52.6999828  24.0569949
  45.9333592  53.3629828  25.6059949  46.1983592  50.7979828  26.8579949
  47.1643592  50.4759828  26.4689949  46.3793592  51.5919828  27.5799949
  45.7743592  49.9639828  27.4159949  42.9843592  52.4509828  25.3519949
  42.8073592  53.6219828  25.6639949  42.3943592  51.8849828  24.2859949
  42.5833592  50.9089828  24.1009949  41.4853592  52.5719828  23.3669949
  42.0173592  53.4349828  22.9629949  41.1593592  51.6149828  22.1999949
  42.0793592  51.3089828  21.7009949  40.6783592  50.7049828  22.5599949
  40.3223592  52.2159828  21.2319949  39.4843592  52.3989828  21.6289949
  40.2033592  53.0899828  24.0559949  39.7923592  54.2189828  23.7949949
  39.5953592  52.2929828  24.9509949  39.9893592  51.3759828  25.1189949
  38.3723592  52.6359828  25.6839949  37.6503592  53.0859828  24.9999949
  37.7803592  51.3419828  26.2749949  38.5683592  50.7479828  26.7399949
  37.0753592  51.5819828  27.0699949  37.0283592  50.5059828  25.2299949
  36.1183592  51.0329828  24.9379949  37.6313592  50.4109828  24.3269949
  36.6793592  49.1039828  25.7409949  37.6053592  48.5639828  25.9469949
  36.1453592  49.1749828  26.6899949  35.8323592  48.3149828  24.7339949
  34.8283592  48.7359828  24.6739949  36.2673592  48.3789828  23.7359949
  35.7433592  46.8959828  25.1079949  36.6763592  46.4949828  25.0609949
  35.3993592  46.8099828  26.0559949  35.1423592  46.3979828  24.4679949
  38.6253592  53.6329828  26.8269949  37.7953592  54.5119828  27.0569949
  39.7753592  53.5319828  27.5149949  40.4003592  52.7669828  27.2889949
  40.2043592  54.4529828  28.5649949  39.3933592  54.5579828  29.2899949
  41.4463592  53.8719828  29.2839949  41.2093592  52.8829828  29.6779949
  42.2563592  53.7149828  28.5699949  41.9763592  54.7259828  30.4279949
  42.8183592  55.8229828  30.1499949  43.1093592  56.0449828  29.1349949
  43.2823592  56.6449828  31.1879949  43.9143592  57.4839828  30.9589949
  42.9113592  56.3769828  32.5149949  43.2643592  57.0129828  33.3069949
  42.0783592  55.2819828  32.8069949  41.7923592  55.0809828  33.8289949
  41.6163592  54.4559828  31.7649949  40.9813592  53.6219828  32.0079949
  40.5203592  55.8359828  27.9679949  40.0703592  56.8429828  28.5099949
  41.2683592  55.8829828  26.8509949  41.6063592  55.0089828  26.4669949
  41.6933592  57.1129828  26.1739949  42.1273592  57.7869828  26.9159949
  42.7493592  56.7979828  25.0879949  42.3673592  56.0439828  24.3979949
  42.9373592  57.6899828  24.4889949  44.1053592  56.3329828  25.6269949
  44.2783592  56.1049828  26.8209949  45.0823592  56.1889828  24.7309949
  44.9073592  56.3769828  23.7549949  46.0043592  55.8979828  25.0369949
  40.5303592  57.8569828  25.5039949  40.6143592  59.0699828  25.3379949
  39.4213592  57.1699828  25.1799949  39.4083592  56.1719828  25.3399949
  38.1983592  57.7929828  24.6739949  38.4483592  58.3869828  23.7919949
  37.2153592  56.6859828  24.2639949  36.3043592  57.1069828  23.8389949
  37.6513592  56.0309828  23.5099949  36.9253592  56.0659828  25.1129949
  37.5333592  58.7149828  25.7159949  36.8713592  59.6809828  25.3399949
  37.7433592  58.4329828  27.0119949  38.3213592  57.6309828  27.2259949
  37.1873592  59.1609828  28.1489949  36.2943592  59.7149828  27.8519949
  36.7943592  58.1159828  29.2369949  37.6743592  57.5069828  29.4479949
  36.3633592  58.7569828  30.5709949  36.1623592  57.9879828  31.3089949
  37.1443592  59.3739828  31.0099949  35.4683592  59.3689828  30.4579949
  35.6843592  57.1619828  28.7319949  34.7333592  57.6939828  28.6829949
  35.8903592  56.8349828  27.7139949  35.5223592  55.8949828  29.5759949
  34.7613592  55.2519828  29.1379949  36.4533592  55.3299828  29.6179949
  35.2073592  56.1109828  30.5959949  38.2243592  60.1599828  28.7059949
  37.8723592  61.3139828  28.9459949  39.4683592  59.7149828  28.9579949
  39.6793592  58.7549828  28.7149949  40.4343592  60.3959828  29.8299949
  39.9193592  61.1099828  30.4759949  41.1173592  59.3289828  30.7159949
  41.3833592  58.4539828  30.1239949  42.0603592  59.6899828  31.1309949
  40.2713592  58.9209828  31.9019949  40.1663592  59.7939828  33.0029949
  40.7023592  60.7319828  33.0069949  39.3393592  59.4649828  34.0909949
  39.2463592  60.1439828  34.9259949  38.6353592  58.2479828  34.0919949
  38.0053592  58.0079828  34.9319949  38.7543592  57.3609828  33.0029949
  38.2133592  56.4269828  32.9999949  39.5693592  57.6989828  31.9059949
  39.6473592  57.0199828  31.0709949  41.5343592  61.1949828  29.1159949
  42.3073592  61.8619828  29.8039949  41.6293592  61.1589828  27.7769949
  40.9633592  60.6069828  27.2539949  42.6903592  61.8349828  27.0259949
  43.6453592  61.5389828  27.4649949  42.6503592  61.3239828  25.5769949
  42.7233592  60.2399828  25.6449949  41.6843592  61.5439828  25.1199949
  43.7843592  61.8159828  24.6569949  43.5503592  62.8019828  24.2569949
  44.7053592  61.9209828  25.2309949  44.0503592  60.8419828  23.4999949
  43.1873592  60.0539828  23.1179949  45.2643592  60.8719828  22.9489949
  45.9593592  61.5249828  23.2799949  45.4773592  60.2449828  22.1869949
  42.5543592  63.3659828  27.1089949  41.5033592  63.9239828  26.7909949
  43.6263592  64.0149828  27.5899949  44.4353592  63.4639828  27.8359949
  43.7233592  65.4499828  27.8309949  42.7423592  65.8799828  28.0349949
  44.6833592  65.6949828  29.0189949  45.6393592  65.2079828  28.8149949
  44.9083592  66.7609828  29.0939949  44.1563592  65.2139828  30.3909949
  43.8613592  64.1679828  30.3049949  45.2643592  65.2819828  31.4549949
  44.9103592  64.9159828  32.4179949  46.1233592  64.6749828  31.1709949
  45.6133592  66.3049828  31.5979949  42.9253592  66.0139828  30.8519949
  42.6293592  65.7309828  31.8619949  43.1293592  67.0849828  30.8609949
  42.0653592  65.8409828  30.2059949  44.3183592  66.1209828  26.5899949
  43.7703592  67.0399828  25.9859949  45.3663304  65.7071804  26.0991145
  52.9033592  37.3129828  26.1059949  52.7193592  35.5099828  34.4569949
  50.6923592  35.0949828  33.0169949  52.0653592  35.6129828  33.0369949
  52.2513592  34.7739828  30.7129949  49.5393592  36.9809828  33.5339949
  49.5693592  35.7739828  33.2939949  54.1383592  35.1139828  31.9179949
  52.9103592  35.1339828  31.8329949  54.3293592  35.2539828  27.8329949
  51.1673592  38.2189828  37.6359949  52.8023592  34.1919828  29.4799949
  51.1793592  34.7719828  36.4709949  51.9273592  36.3519828  38.5599949
  52.1693592  34.4029828  35.4019949  50.0723592  33.7869828  36.6269949
  50.6733592  36.1799828  36.5229949  52.2133592  35.9559828  27.9589949
  51.3123592  36.9769828  37.6659949  54.7223592  36.0849828  26.8469949
  48.2733592  34.9739828  33.2729949  53.8603592  33.0979828  29.7339949
  53.1063592  35.2189828  28.3709949  50.5043592  32.3349828  36.9299949
  51.0993592  32.1139828  38.3239949  50.6903592  30.6939828  38.7549949
  49.8143592  30.1339828  37.6329949  49.3203592  31.3659828  36.8829949
  52.7613592  36.4849828  34.9399949  53.7773592  35.2809828  34.3329949
  50.5943592  34.1049828  32.8309949  51.9923592  36.6789828  32.8269949
  51.2473592  34.8749828  30.7349949  55.0123592  34.6239828  28.2319949
  51.9493592  33.6419828  29.0779949  51.7003592  34.7129828  37.3369949
  53.0013592  33.9849828  35.9619949  51.8133592  33.5709828  34.7969949
  49.4853592  33.7929828  35.7119949  49.4033592  34.1159828  37.4239949
  49.5973592  36.1979828  36.6969949  50.8033592  36.7319828  35.6029949
  47.4463592  35.6269828  33.0039949  48.3193592  34.1639828  32.5429949
  48.0503592  34.5539828  34.2509949  54.0833592  32.5379828  28.8279949
  54.7993592  33.5179828  30.0929949  53.5133592  32.3819828  30.4789949
  51.2263592  31.9789828  36.1959949  50.7123592  32.8439828  39.0359949
  52.1783592  32.2349828  38.2999949  50.1333592  30.7349828  39.6919949
  51.5513592  30.0529828  38.9239949  48.9983592  29.5169828  38.0079949
  50.4193592  29.5179828  36.9659949  49.0053592  31.1329828  35.8659949
  48.4613592  31.7919828  37.4069949  38.8896010  31.6822880  38.1246710
  51.3205140  54.5379680  51.7458050  43.4280080  23.1752050  37.5122840
  52.2425460  67.5023720  40.9406290  60.8235470  42.4852540  51.7440780
  16.7885490  37.1473150  47.7248190  59.9265850  23.0319050  25.0073260
  50.2892270  24.8089630  54.5812630  49.5934360  30.3224330  10.4178250
  62.4692440  60.3661090  47.6466130  39.9430650  67.3359390  45.3410010
  66.6967650  45.8566110  12.2090170  63.5603120  15.9075160  48.7358810
  53.3743592  32.8709828  40.4979949  52.8313592  33.6999828  40.6379949
  53.2453592  32.2539828  41.2769949  55.7223592  33.3609828  38.8809949
  54.8763592  33.0379828  39.3109949  56.4033592  33.5459828  39.5949949
  49.6153592  39.4499828  31.8459949  49.3433592  40.3199828  32.2619949
  49.4983592  38.7129828  32.5149949  54.6413592  35.6299828  37.3779949
  53.8793592  36.0639828  37.8629949  55.0353592  34.9109828  37.9539949
  82.3662040  78.9924310  59.0436770  82.2856090  78.0778920  58.7728480
  81.9526460  79.4891380  58.3376480  80.4980080  80.7703330  60.9246040
  79.7222180  80.2903770  61.2144610  81.1493010  80.0908980  60.7502200
  74.5145910  81.0823140  61.8021800  73.6830790  80.8271850  62.2018310
  75.1226890  81.1533910  62.5379720  72.9237860  76.0425030  55.5864190
  72.0354560  76.3841000  55.4844070  73.2079050  75.8425350  54.6945020
  70.8870870  78.6430680  61.4703890  71.4586980  77.8752880  61.4707530
  70.8872410  78.9419440  60.5610500  80.9694240  76.2530900  61.1585130
  81.3459060  75.3802780  61.0458800  80.8713750  76.5889600  60.2675570
  75.0999250  74.6256530  56.6202570  75.2066000  75.5260260  56.9271330
  74.1891610  74.5774500  56.3297220  72.7482410  76.5475540  61.8655160
  73.4292520  76.8113910  62.4842560  72.4330460  75.7076410  62.1993170
  76.9406980  77.5942900  60.9527750  77.4485200  78.0923870  61.5932770
  77.4720220  76.8178100  60.7767110  74.9058410  73.9451420  63.2261620
  75.2475220  74.7893470  62.9315490  73.9674220  74.0935160  63.3426960
  78.5886300  71.4333690  59.5506210  78.8961280  70.8780580  58.8341710
  77.6587000  71.5678150  59.3679200  80.9767060  79.4982520  56.2866330
  80.0496340  79.4319900  56.5154800  81.1291880  80.4362650  56.1721570
  80.9636140  75.7699520  53.2833490  80.0239810  75.9313480  53.3685950
  81.2819400  76.4885200  52.7369480  76.5823700  80.0247260  59.0686060
  76.1780700  79.3124510  58.5731960  76.6686820  79.6800500  59.9574100
  73.2828330  78.9192240  56.5692710  73.1625930  79.6454330  55.9573980
  72.9729220  78.1495150  56.0920620  70.9213700  82.0907380  62.3761350
  70.9994120  82.2256150  61.4317070  71.5355380  81.3823270  62.5689470
  75.7491990  72.2627310  59.9516380  75.3060140  73.0436850  59.6200900
  76.3076980  72.5857200  60.6587320  78.8650810  71.8838010  54.8322210
  78.2404990  71.8797880  55.5575520  78.7780930  71.0168970  54.4358180
  77.7867890  72.8074640  61.8105980  78.0840220  73.7137470  61.7298000
  78.3353450  72.3193420  61.1965550  75.5406210  77.3860880  57.6797630
  75.3147130  77.1698050  58.5844250  74.7598740  77.8189340  57.3343600
  81.3768840  76.0287790  58.3091560  81.7698410  76.3459990  57.4960250
  81.7385690  75.1499670  58.4236080  70.4133010  72.6188590  60.5321760
  70.1246060  73.1891450  61.2446740  71.1578770  72.1393040  60.8952990
  70.6003240  76.5608710  51.7424480  70.5177910  77.5039470  51.8839470
  70.2486300  76.4183620  50.8636830  81.9623980  78.6193540  62.4042340
  81.2305100  79.1280350  62.7532440  81.5648320  77.8023520  62.1031120
  78.4001370  75.2947740  60.8094830  78.4037430  74.8537690  59.9599370
  79.2952490  75.6165070  60.9166650  74.2503750  75.1774230  59.7689040
  73.9103800  75.6549460  60.5256090  73.4881070  74.7239350  59.4090140
  78.4621520  76.2959820  53.8001590  78.5834340  76.2546300  54.7487410
  78.0770030  77.1583970  53.6448320  82.4249890  74.0727220  61.8165280
  82.4422630  74.5235870  62.6607130  82.1765470  73.1732860  62.0298720
  77.4743020  78.6060960  53.1984890  76.9059920  78.1579210  52.5720800
  78.1832020  78.9653740  52.6650040  78.7009340  79.3549520  62.5560240
  79.0679470  78.8808090  63.3021580  78.5114400  80.2291090  62.8968580
  71.5649830  74.0993210  58.6853710  71.2796750  73.7348880  59.5232330
  71.5028690  73.3673670  58.0716850  75.0190500  82.6019150  55.4711300
  74.2452760  82.0616770  55.3110020  75.7485130  82.0825760  55.1329060
  81.2388420  72.9922470  55.4067080  80.4253030  72.4935640  55.3312390
  81.0450370  73.8320720  54.9903430  75.0627900  82.2699530  59.1090110
  75.5806570  81.4667790  59.0547000  74.6111920  82.2078670  59.9506940
  71.0580490  79.2352160  52.6450410  71.9275340  79.5176960  52.9286330
  70.5670810  80.0488030  52.5299220  78.2215300  80.6225370  56.7658690
  78.6778080  81.4330620  56.9918880  77.8703510  80.3048510  57.5977180
  74.1227080  70.9663020  57.2381210  73.9941710  70.9580920  58.1866130
  73.2989100  71.3046110  56.8872220  73.0427000  81.0525630  54.7732470
  72.4354950  81.7924530  54.7827770  73.5176350  81.1424990  53.9470670
  77.9505850  76.4519340  56.6734800  77.2422000  76.9205680  57.1148410
  78.2350330  75.7941350  57.3079990  76.1540870  74.7604420  54.0485510
  77.0031400  75.1974570  53.9825700  75.7872140  75.0724680  54.8757570
  75.0532290  81.0136780  52.5221040  75.8195560  80.9018140  53.0846470
  75.1306980  80.3174750  51.8697810  73.7479050  78.4461850  53.2053930
  73.8282640  77.4989360  53.3171330  74.6398800  78.7768730  53.3114590
  81.4176200  82.0510990  52.5998380  80.8686300  82.4980290  53.2441120
  82.0395460  81.5460240  53.1236050  77.0851320  81.0101910  54.4963680
  77.5067740  80.8441780  55.3395070  77.2102160  80.2002140  54.0018820
  79.5978960  80.0339520  51.7440780  80.1184620  79.3188540  51.3781930
  80.2447360  80.6725390  52.0441290  75.9810220  77.0835140  51.4421840
  75.7799280  76.2202500  51.8035180  75.8102270  76.9968500  50.5043440
  74.7793020  74.1835760  51.4299720  75.0818920  74.1903190  50.5218870
  75.5187610  73.8333620  51.9267380  77.9977950  73.1270380  52.4155920
  77.6499950  72.4494370  51.8358370  78.1990720  72.6659890  53.2299310
  71.3383590  79.6558030  58.8120290  70.6832430  79.3869670  58.1679990
  72.1761540  79.5462510  58.3622270  70.5521670  76.8656960  54.7545620
  69.6485750  77.1287160  54.5797280  71.0362290  77.1368130  53.9745580
  73.0948880  75.9222500  52.6640000  73.8040580  75.5005720  52.1787280
  72.3788820  75.9897730  52.0323350  72.7423040  71.9761830  51.7042650
  73.4651170  72.5170770  52.0223870  73.0147560  71.7025250  50.8284190
  72.4315230  71.2268020  61.6065270  73.0791420  70.6765400  61.1660430
  72.8517070  71.4811170  62.4281080  80.8229470  71.7107610  62.7764500
  80.0401260  72.1853110  63.0561260  80.5292400  70.8062440  62.6677680
  72.1669880  72.0155090  55.2978220  72.9249240  72.1283970  54.7242250
  71.7047050  72.8524290  55.2521650  78.7083690  74.1294360  58.2880530
  77.8958200  73.7551250  57.9476410  79.2125330  73.3739440  58.5901720
  74.5395030  72.5419140  53.8380190  75.0687790  71.7548940  53.7088140
  75.1723350  73.2210330  54.0715720  76.7332870  72.2794280  56.8925580
  76.1035610  71.5781590  57.0595710  76.1938010  73.0398410  56.6758740
  82.3662040  78.9924310  40.2693280  82.2856090  78.0778920  39.9984990
  81.9526460  79.4891380  39.5632990  80.4980080  80.7703330  42.1502550
  79.7222180  80.2903770  42.4401120  81.1493010  80.0908980  41.9758710
  74.5145910  81.0823140  43.0278310  73.6830790  80.8271850  43.4274820
  75.1226890  81.1533910  43.7636230  72.9237860  76.0425030  36.8120700
  72.0354560  76.3841000  36.7100580  73.2079050  75.8425350  35.9201530
  70.8870870  78.6430680  42.6960400  71.4586980  77.8752880  42.6964040
  70.8872410  78.9419440  41.7867010  72.1295740  74.0515040  44.4829330
  71.9498580  73.1540790  44.7632090  71.7275820  74.5986910  45.1576280
  80.9694240  76.2530900  42.3841640  81.3459060  75.3802780  42.2715310
  80.8713750  76.5889600  41.4932080  75.0999250  74.6256530  37.8459080
  75.2066000  75.5260260  38.1527840  74.1891610  74.5774500  37.5553730
  72.7482410  76.5475540  43.0911670  73.4292520  76.8113910  43.7099070
  72.4330460  75.7076410  43.4249680  76.9406980  77.5942900  42.1784260
  77.4485200  78.0923870  42.8189280  77.4720220  76.8178100  42.0023620
  75.2243080  72.2341460  46.4447680  75.2261520  72.7513850  45.6393580
  74.3947390  71.7571640  46.4217610  76.4745930  81.8736640  44.6221180
  76.1415310  82.5005560  45.2642250  76.6512610  82.3998520  43.8422850
  74.9058410  73.9451420  44.4518130  75.2475220  74.7893470  44.1572000
  73.9674220  74.0935160  44.5683470  78.5886300  71.4333690  40.7762720
  78.8961280  70.8780580  40.0598220  77.6587000  71.5678150  40.5935710
  80.9767060  79.4982520  37.5122840  80.0496340  79.4319900  37.7411310
  81.1291880  80.4362650  37.3978080  80.9636140  75.7699520  34.5090000
  80.0239810  75.9313480  34.5942460  81.2819400  76.4885200  33.9625990
  76.5823700  80.0247260  40.2942570  76.1780700  79.3124510  39.7988470
  76.6686820  79.6800500  41.1830610  75.2952320  76.7990470  44.0741610
  75.8466910  76.9085810  43.2994860  75.8095830  77.1728070  44.7896840
  74.9695050  80.3209830  47.6846950  74.8302820  81.1932630  48.0534350
  74.0876410  79.9782640  47.5394890  73.2828330  78.9192240  37.7949220
  73.1625930  79.6454330  37.1830490  72.9729220  78.1495150  37.3177130
  70.9213700  82.0907380  43.6017860  70.9994120  82.2256150  42.6573580
  71.5355380  81.3823270  43.7945980  75.7491990  72.2627310  41.1772890
  75.3060140  73.0436850  40.8457410  76.3076980  72.5857200  41.8843830
  80.0361800  75.1295830  46.7808210  79.5741170  75.3378850  47.5928150
  79.6339910  74.3155180  46.4778880  78.8650810  71.8838010  36.0578720
  78.2404990  71.8797880  36.7832030  78.7780930  71.0168970  35.6614690
  77.7867890  72.8074640  43.0362490  78.0840220  73.7137470  42.9554510
  78.3353450  72.3193420  42.4222060  75.5406210  77.3860880  38.9054140
  75.3147130  77.1698050  39.8100760  74.7598740  77.8189340  38.5600110
  77.9805420  78.2846460  49.5714410  77.8849020  77.3441190  49.4214810
  78.8237400  78.5061530  49.1762480  81.3768840  76.0287790  39.5348070
  81.7698410  76.3459990  38.7216760  81.7385690  75.1499670  39.6492590
  73.1115960  74.6960130  47.7248190  72.7179350  75.5435340  47.9320970
  72.4234360  74.0586500  47.9156830  79.6861010  74.7795100  50.7944930
  78.9959330  74.5867300  51.4291020  80.4293310  75.0629740  51.3269230
  70.4133010  72.6188590  41.7578270  70.1246060  73.1891450  42.4703250
  71.1578770  72.1393040  42.1209500  70.6003240  76.5608710  32.9680990
  70.5177910  77.5039470  33.1095980  70.2486300  76.4183620  32.0893340
  81.9623980  78.6193540  43.6298850  81.2305100  79.1280350  43.9788950
  81.5648320  77.8023520  43.3287630  78.4001370  75.2947740  42.0351340
  78.4037430  74.8537690  41.1855880  79.2952490  75.6165070  42.1423160
  74.2503750  75.1774230  40.9945550  73.9103800  75.6549460  41.7512600
  73.4881070  74.7239350  40.6346650  78.4621520  76.2959820  35.0258100
  78.5834340  76.2546300  35.9743920  78.0770030  77.1583970  34.8704830
  82.4249890  74.0727220  43.0421790  82.4422630  74.5235870  43.8863640
  82.1765470  73.1732860  43.2555230  77.4743020  78.6060960  34.4241400
  76.9059920  78.1579210  33.7977310  78.1832020  78.9653740  33.8906550
  78.7009340  79.3549520  43.7816750  79.0679470  78.8808090  44.5278090
  78.5114400  80.2291090  44.1225090  71.5649830  74.0993210  39.9110220
  71.2796750  73.7348880  40.7488840  71.5028690  73.3673670  39.2973360
  76.4908710  78.3958160  46.1000960  76.1865780  79.2750140  46.3251320
  77.4455170  78.4557950  46.1358400  75.0190500  82.6019150  36.6967810
  74.2452760  82.0616770  36.5366530  75.7485130  82.0825760  36.3585570
  81.2388420  72.9922470  36.6323590  80.4253030  72.4935640  36.5568900
  81.0450370  73.8320720  36.2159940  81.1597280  81.6693570  48.3763200
  81.0934590  80.7489240  48.1220790  80.5302420  81.7669010  49.0907840
  75.0627900  82.2699530  40.3346620  75.5806570  81.4667790  40.2803510
  74.6111920  82.2078670  41.1763450  72.5472440  79.2360900  47.2472320
  72.1887380  79.9014750  47.8345660  72.2527000  78.4044450  47.6184940
  75.7485560  79.6945140  50.1311870  75.4485700  79.8402320  49.2339690
  76.5196800  79.1350430  50.0385260  71.0580490  79.2352160  33.8706920
  71.9275340  79.5176960  34.1542840  70.5670810  80.0488030  33.7555730
  78.2215300  80.6225370  37.9915200  78.6778080  81.4330620  38.2175390
  77.8703510  80.3048510  38.8233690  74.1227080  70.9663020  38.4637720
  73.9941710  70.9580920  39.4122640  73.2989100  71.3046110  38.1128730
  71.1221010  72.7254140  47.9244420  70.4079530  72.9251060  48.5297030
  71.5416050  71.9493710  48.2959220  73.0427000  81.0525630  35.9988980
  72.4354950  81.7924530  36.0084280  73.5176350  81.1424990  35.1727180
  77.9505850  76.4519340  37.8991310  77.2422000  76.9205680  38.3404920
  78.2350330  75.7941350  38.5336500  79.5761780  77.8716040  45.8983840
  80.0747030  78.3461860  46.5635690  79.7184730  76.9479560  46.1053870
  76.1540870  74.7604420  35.2742020  77.0031400  75.1974570  35.2082210
  75.7872140  75.0724680  36.1014080  75.0532290  81.0136780  33.7477550
  75.8195560  80.9018140  34.3102980  75.1306980  80.3174750  33.0954320
  73.7479050  78.4461850  34.4310440  73.8282640  77.4989360  34.5427840
  74.6398800  78.7768730  34.5371100  71.2749850  80.2676770  49.6666610
  71.7788870  79.6884050  50.2382840  70.5357270  80.5517000  50.2042980
  78.3287790  81.6747760  49.2002130  77.5633460  82.2432760  49.1156800
  78.5103750  81.3823970  48.3070360  81.4176200  82.0510990  33.8254890
  80.8686300  82.4980290  34.4697630  82.0395460  81.5460240  34.3492560
  73.3072930  78.4106360  50.5616680  73.3478270  78.1120230  51.4701910
  74.1618430  78.8113970  50.4024200  77.0851320  81.0101910  35.7220190
  77.5067740  80.8441780  36.5651580  77.2102160  80.2002140  35.2275330
  75.2478740  76.9898460  48.5291170  74.7175200  76.4989410  47.9014510
  75.9166810  77.4182660  47.9949100  79.5978960  80.0339520  32.9697290
  80.1184620  79.3188540  32.6038440  80.2447360  80.6725390  33.2697800
  75.7351040  73.9560830  48.6088460  75.6407910  73.3381580  47.8839330
  75.1548430  74.6827120  48.3818370  78.5012480  72.5134070  45.6415850
  78.0529780  72.5358330  44.7961400  77.8677680  72.1153090  46.2386150
  78.9072030  81.4088400  46.2628290  79.3260140  82.2521130  46.0904530
  77.9880660  81.5460440  46.0335070  81.2435930  79.1404580  47.6466130
  81.3632140  78.5445720  48.3860970  82.1029930  79.1774270  47.2267430
  75.9810220  77.0835140  32.6678350  75.7799280  76.2202500  33.0291690
  75.8102270  76.9968500  31.7299950  78.0104700  75.6825930  48.9041950
  78.6004390  75.3741780  49.5919770  77.1924940  75.2105680  49.0601850
  74.7793020  74.1835760  32.6556230  75.0818920  74.1903190  31.7475380
  75.5187610  73.8333620  33.1523890  77.9977950  73.1270380  33.6412430
  77.6499950  72.4494370  33.0614880  78.1990720  72.6659890  34.4555820
  71.3383590  79.6558030  40.0376800  70.6832430  79.3869670  39.3936500
  72.1761540  79.5462510  39.5878780  72.3759520  80.0410600  44.5780140
  72.7432560  79.9538000  45.4576160  71.8070340  79.2777150  44.4787000
  71.9275520  76.9519690  48.4838560  71.0331570  76.9186450  48.8232270
  72.4673070  77.1506480  49.2489810  70.5521670  76.8656960  35.9802130
  69.6485750  77.1287160  35.8053790  71.0362290  77.1368130  35.2002090
  73.0948880  75.9222500  33.8896510  73.8040580  75.5005720  33.4043790
  72.3788820  75.9897730  33.2579860  72.7423040  71.9761830  32.9299160
  73.4651170  72.5170770  33.2480380  73.0147560  71.7025250  32.0540700
  72.4315230  71.2268020  42.8321780  73.0791420  70.6765400  42.3916940
  72.8517070  71.4811170  43.6537590  72.1847230  71.3823690  45.5747100
  71.8362050  71.8387510  46.3405280  71.8534930  70.4880820  45.6569530
  79.6972050  72.5735570  49.0966520  79.6360940  73.1657400  49.8461930
  80.6372430  72.4661530  48.9516780  72.8567870  70.9099890  48.8497870
  73.4050860  70.7287940  48.0863980  72.9223180  70.1194000  49.3854180
  80.8229470  71.7107610  44.0021010  80.0401260  72.1853110  44.2817770
  80.5292400  70.8062440  43.8934190  72.1669880  72.0155090  36.5234730
  72.9249240  72.1283970  35.9498760  71.7047050  72.8524290  36.4778160
  78.7083690  74.1294360  39.5137040  77.8958200  73.7551250  39.1732920
  79.2125330  73.3739440  39.8158230  74.5395030  72.5419140  35.0636700
  75.0687790  71.7548940  34.9344650  75.1723350  73.2210330  35.2972230
  76.7332870  72.2794280  38.1182090  76.1035610  71.5781590  38.2852220
  76.1938010  73.0398410  37.9015250  76.8588430  71.5578260  50.5534580
  76.5772700  72.0611860  49.7895400  77.2408130  70.7600010  50.1876710
  82.3662040  78.9924310  21.4949790  82.2856090  78.0778920  21.2241500
  81.9526460  79.4891380  20.7889500  80.4980080  80.7703330  23.3759060
  79.7222180  80.2903770  23.6657630  81.1493010  80.0908980  23.2015220
  74.5145910  81.0823140  24.2534820  73.6830790  80.8271850  24.6531330
  75.1226890  81.1533910  24.9892740  72.9237860  76.0425030  18.0377210
  72.0354560  76.3841000  17.9357090  73.2079050  75.8425350  17.1458040
  70.8870870  78.6430680  23.9216910  71.4586980  77.8752880  23.9220550
  70.8872410  78.9419440  23.0123520  72.1295740  74.0515040  25.7085840
  71.9498580  73.1540790  25.9888600  71.7275820  74.5986910  26.3832790
  80.9694240  76.2530900  23.6098150  81.3459060  75.3802780  23.4971820
  80.8713750  76.5889600  22.7188590  75.0999250  74.6256530  19.0715590
  75.2066000  75.5260260  19.3784350  74.1891610  74.5774500  18.7810240
  72.7482410  76.5475540  24.3168180  73.4292520  76.8113910  24.9355580
  72.4330460  75.7076410  24.6506190  76.9406980  77.5942900  23.4040770
  77.4485200  78.0923870  24.0445790  77.4720220  76.8178100  23.2280130
  75.2243080  72.2341460  27.6704190  75.2261520  72.7513850  26.8650090
  74.3947390  71.7571640  27.6474120  76.4745930  81.8736640  25.8477690
  76.1415310  82.5005560  26.4898760  76.6512610  82.3998520  25.0679360
  74.9058410  73.9451420  25.6774640  75.2475220  74.7893470  25.3828510
  73.9674220  74.0935160  25.7939980  78.5886300  71.4333690  22.0019230
  78.8961280  70.8780580  21.2854730  77.6587000  71.5678150  21.8192220
  80.9767060  79.4982520  18.7379350  80.0496340  79.4319900  18.9667820
  81.1291880  80.4362650  18.6234590  80.9636140  75.7699520  15.7346510
  80.0239810  75.9313480  15.8198970  81.2819400  76.4885200  15.1882500
  76.5823700  80.0247260  21.5199080  76.1780700  79.3124510  21.0244980
  76.6686820  79.6800500  22.4087120  75.2952320  76.7990470  25.2998120
  75.8466910  76.9085810  24.5251370  75.8095830  77.1728070  26.0153350
  74.9695050  80.3209830  28.9103460  74.8302820  81.1932630  29.2790860
  74.0876410  79.9782640  28.7651400  73.2828330  78.9192240  19.0205730
  73.1625930  79.6454330  18.4087000  72.9729220  78.1495150  18.5433640
  70.9213700  82.0907380  24.8274370  70.9994120  82.2256150  23.8830090
  71.5355380  81.3823270  25.0202490  75.7491990  72.2627310  22.4029400
  75.3060140  73.0436850  22.0713920  76.3076980  72.5857200  23.1100340
  80.0361800  75.1295830  28.0064720  79.5741170  75.3378850  28.8184660
  79.6339910  74.3155180  27.7035390  78.8650810  71.8838010  17.2835230
  78.2404990  71.8797880  18.0088540  78.7780930  71.0168970  16.8871200
  77.7867890  72.8074640  24.2619000  78.0840220  73.7137470  24.1811020
  78.3353450  72.3193420  23.6478570  75.5406210  77.3860880  20.1310650
  75.3147130  77.1698050  21.0357270  74.7598740  77.8189340  19.7856620
  77.9805420  78.2846460  30.7970920  77.8849020  77.3441190  30.6471320
  78.8237400  78.5061530  30.4018990  81.3768840  76.0287790  20.7604580
  81.7698410  76.3459990  19.9473270  81.7385690  75.1499670  20.8749100
  73.1115960  74.6960130  28.9504700  72.7179350  75.5435340  29.1577480
  72.4234360  74.0586500  29.1413340  79.6861010  74.7795100  32.0201440
  78.9959330  74.5867300  32.6547530  80.4293310  75.0629740  32.5525740
  70.4133010  72.6188590  22.9834780  70.1246060  73.1891450  23.6959760
  71.1578770  72.1393040  23.3466010  70.6003240  76.5608710  14.1937500
  70.5177910  77.5039470  14.3352490  70.2486300  76.4183620  13.3149850
  81.9623980  78.6193540  24.8555360  81.2305100  79.1280350  25.2045460
  81.5648320  77.8023520  24.5544140  78.4001370  75.2947740  23.2607850
  78.4037430  74.8537690  22.4112390  79.2952490  75.6165070  23.3679670
  74.2503750  75.1774230  22.2202060  73.9103800  75.6549460  22.9769110
  73.4881070  74.7239350  21.8603160  78.4621520  76.2959820  16.2514610
  78.5834340  76.2546300  17.2000430  78.0770030  77.1583970  16.0961340
  82.4249890  74.0727220  24.2678300  82.4422630  74.5235870  25.1120150
  82.1765470  73.1732860  24.4811740  77.4743020  78.6060960  15.6497910
  76.9059920  78.1579210  15.0233820  78.1832020  78.9653740  15.1163060
  78.7009340  79.3549520  25.0073260  79.0679470  78.8808090  25.7534600
  78.5114400  80.2291090  25.3481600  71.5649830  74.0993210  21.1366730
  71.2796750  73.7348880  21.9745350  71.5028690  73.3673670  20.5229870
  76.4908710  78.3958160  27.3257470  76.1865780  79.2750140  27.5507830
  77.4455170  78.4557950  27.3614910  75.0190500  82.6019150  17.9224320
  74.2452760  82.0616770  17.7623040  75.7485130  82.0825760  17.5842080
  81.2388420  72.9922470  17.8580100  80.4253030  72.4935640  17.7825410
  81.0450370  73.8320720  17.4416450  81.1597280  81.6693570  29.6019710
  81.0934590  80.7489240  29.3477300  80.5302420  81.7669010  30.3164350
  75.0627900  82.2699530  21.5603130  75.5806570  81.4667790  21.5060020
  74.6111920  82.2078670  22.4019960  72.5472440  79.2360900  28.4728830
  72.1887380  79.9014750  29.0602170  72.2527000  78.4044450  28.8441450
  75.7485560  79.6945140  31.3568380  75.4485700  79.8402320  30.4596200
  76.5196800  79.1350430  31.2641770  71.0580490  79.2352160  15.0963430
  71.9275340  79.5176960  15.3799350  70.5670810  80.0488030  14.9812240
  78.2215300  80.6225370  19.2171710  78.6778080  81.4330620  19.4431900
  77.8703510  80.3048510  20.0490200  74.1227080  70.9663020  19.6894230
  73.9941710  70.9580920  20.6379150  73.2989100  71.3046110  19.3385240
  71.1221010  72.7254140  29.1500930  70.4079530  72.9251060  29.7553540
  71.5416050  71.9493710  29.5215730  73.0427000  81.0525630  17.2245490
  72.4354950  81.7924530  17.2340790  73.5176350  81.1424990  16.3983690
  77.9505850  76.4519340  19.1247820  77.2422000  76.9205680  19.5661430
  78.2350330  75.7941350  19.7593010  79.5761780  77.8716040  27.1240350
  80.0747030  78.3461860  27.7892200  79.7184730  76.9479560  27.3310380
  76.1540870  74.7604420  16.4998530  77.0031400  75.1974570  16.4338720
  75.7872140  75.0724680  17.3270590  75.0532290  81.0136780  14.9734060
  75.8195560  80.9018140  15.5359490  75.1306980  80.3174750  14.3210830
  73.7479050  78.4461850  15.6566950  73.8282640  77.4989360  15.7684350
  74.6398800  78.7768730  15.7627610  71.2749850  80.2676770  30.8923120
  71.7788870  79.6884050  31.4639350  70.5357270  80.5517000  31.4299490
  78.3287790  81.6747760  30.4258640  77.5633460  82.2432760  30.3413310
  78.5103750  81.3823970  29.5326870  81.4176200  82.0510990  15.0511400
  80.8686300  82.4980290  15.6954140  82.0395460  81.5460240  15.5749070
  73.3072930  78.4106360  31.7873190  73.3478270  78.1120230  32.6958420
  74.1618430  78.8113970  31.6280710  77.0851320  81.0101910  16.9476700
  77.5067740  80.8441780  17.7908090  77.2102160  80.2002140  16.4531840
  75.2478740  76.9898460  29.7547680  74.7175200  76.4989410  29.1271020
  75.9166810  77.4182660  29.2205610  79.5978960  80.0339520  14.1953800
  80.1184620  79.3188540  13.8294950  80.2447360  80.6725390  14.4954310
  75.7351040  73.9560830  29.8344970  75.6407910  73.3381580  29.1095840
  75.1548430  74.6827120  29.6074880  78.5012480  72.5134070  26.8672360
  78.0529780  72.5358330  26.0217910  77.8677680  72.1153090  27.4642660
  78.9072030  81.4088400  27.4884800  79.3260140  82.2521130  27.3161040
  77.9880660  81.5460440  27.2591580  81.2435930  79.1404580  28.8722640
  81.3632140  78.5445720  29.6117480  82.1029930  79.1774270  28.4523940
  75.9810220  77.0835140  13.8934860  75.7799280  76.2202500  14.2548200
  75.8102270  76.9968500  12.9556460  78.0104700  75.6825930  30.1298460
  78.6004390  75.3741780  30.8176280  77.1924940  75.2105680  30.2858360
  74.7793020  74.1835760  13.8812740  75.0818920  74.1903190  12.9731890
  75.5187610  73.8333620  14.3780400  77.9977950  73.1270380  14.8668940
  77.6499950  72.4494370  14.2871390  78.1990720  72.6659890  15.6812330
  71.3383590  79.6558030  21.2633310  70.6832430  79.3869670  20.6193010
  72.1761540  79.5462510  20.8135290  72.3759520  80.0410600  25.8036650
  72.7432560  79.9538000  26.6832670  71.8070340  79.2777150  25.7043510
  71.9275520  76.9519690  29.7095070  71.0331570  76.9186450  30.0488780
  72.4673070  77.1506480  30.4746320  70.5521670  76.8656960  17.2058640
  69.6485750  77.1287160  17.0310300  71.0362290  77.1368130  16.4258600
  73.0948880  75.9222500  15.1153020  73.8040580  75.5005720  14.6300300
  72.3788820  75.9897730  14.4836370  72.7423040  71.9761830  14.1555670
  73.4651170  72.5170770  14.4736890  73.0147560  71.7025250  13.2797210
  72.4315230  71.2268020  24.0578290  73.0791420  70.6765400  23.6173450
  72.8517070  71.4811170  24.8794100  72.1847230  71.3823690  26.8003610
  71.8362050  71.8387510  27.5661790  71.8534930  70.4880820  26.8826040
  79.6972050  72.5735570  30.3223030  79.6360940  73.1657400  31.0718440
  80.6372430  72.4661530  30.1773290  72.8567870  70.9099890  30.0754380
  73.4050860  70.7287940  29.3120490  72.9223180  70.1194000  30.6110690
  80.8229470  71.7107610  25.2277520  80.0401260  72.1853110  25.5074280
  80.5292400  70.8062440  25.1190700  72.1669880  72.0155090  17.7491240
  72.9249240  72.1283970  17.1755270  71.7047050  72.8524290  17.7034670
  78.7083690  74.1294360  20.7393550  77.8958200  73.7551250  20.3989430
  79.2125330  73.3739440  21.0414740  74.5395030  72.5419140  16.2893210
  75.0687790  71.7548940  16.1601160  75.1723350  73.2210330  16.5228740
  76.7332870  72.2794280  19.3438600  76.1035610  71.5781590  19.5108730
  76.1938010  73.0398410  19.1271760  76.8588430  71.5578260  31.7791090
  76.5772700  72.0611860  31.0151910  77.2408130  70.7600010  31.4133220
  82.3662040  78.9924310   2.7206300  82.2856090  78.0778920   2.4498010
  81.9526460  79.4891380   2.0146010  80.4980080  80.7703330   4.6015570
  79.7222180  80.2903770   4.8914140  81.1493010  80.0908980   4.4271730
  74.5145910  81.0823140   5.4791330  73.6830790  80.8271850   5.8787840
  75.1226890  81.1533910   6.2149250  70.8870870  78.6430680   5.1473420
  71.4586980  77.8752880   5.1477060  70.8872410  78.9419440   4.2380030
  72.1295740  74.0515040   6.9342350  71.9498580  73.1540790   7.2145110
  71.7275820  74.5986910   7.6089300  80.9694240  76.2530900   4.8354660
  81.3459060  75.3802780   4.7228330  80.8713750  76.5889600   3.9445100
  72.7482410  76.5475540   5.5424690  73.4292520  76.8113910   6.1612090
  72.4330460  75.7076410   5.8762700  76.9406980  77.5942900   4.6297280
  77.4485200  78.0923870   5.2702300  77.4720220  76.8178100   4.4536640
  75.2243080  72.2341460   8.8960700  75.2261520  72.7513850   8.0906600
  74.3947390  71.7571640   8.8730630  76.4745930  81.8736640   7.0734200
  76.1415310  82.5005560   7.7155270  76.6512610  82.3998520   6.2935870
  74.9058410  73.9451420   6.9031150  75.2475220  74.7893470   6.6085020
  73.9674220  74.0935160   7.0196490  78.5886300  71.4333690   3.2275740
  78.8961280  70.8780580   2.5111240  77.6587000  71.5678150   3.0448730
  76.5823700  80.0247260   2.7455590  76.1780700  79.3124510   2.2501490
  76.6686820  79.6800500   3.6343630  75.2952320  76.7990470   6.5254630
  75.8466910  76.9085810   5.7507880  75.8095830  77.1728070   7.2409860
  74.9695050  80.3209830  10.1359970  74.8302820  81.1932630  10.5047370
  74.0876410  79.9782640   9.9907910  70.9213700  82.0907380   6.0530880
  70.9994120  82.2256150   5.1086600  71.5355380  81.3823270   6.2459000
  75.7491990  72.2627310   3.6285910  75.3060140  73.0436850   3.2970430
  76.3076980  72.5857200   4.3356850  80.0361800  75.1295830   9.2321230
  79.5741170  75.3378850  10.0441170  79.6339910  74.3155180   8.9291900
  77.7867890  72.8074640   5.4875510  78.0840220  73.7137470   5.4067530
  78.3353450  72.3193420   4.8735080  77.9805420  78.2846460  12.0227430
  77.8849020  77.3441190  11.8727830  78.8237400  78.5061530  11.6275500
  73.1115960  74.6960130  10.1761210  72.7179350  75.5435340  10.3833990
  72.4234360  74.0586500  10.3669850  79.6861010  74.7795100  13.2457950
  78.9959330  74.5867300  13.8804040  80.4293310  75.0629740  13.7782250
  70.4133010  72.6188590   4.2091290  70.1246060  73.1891450   4.9216270
  71.1578770  72.1393040   4.5722520  81.9623980  78.6193540   6.0811870
  81.2305100  79.1280350   6.4301970  81.5648320  77.8023520   5.7800650
  78.4001370  75.2947740   4.4864360  78.4037430  74.8537690   3.6368900
  79.2952490  75.6165070   4.5936180  74.2503750  75.1774230   3.4458570
  73.9103800  75.6549460   4.2025620  73.4881070  74.7239350   3.0859670
  82.4249890  74.0727220   5.4934810  82.4422630  74.5235870   6.3376660
  82.1765470  73.1732860   5.7068250  78.7009340  79.3549520   6.2329770
  79.0679470  78.8808090   6.9791110  78.5114400  80.2291090   6.5738110
  71.5649830  74.0993210   2.3623240  71.2796750  73.7348880   3.2001860
  71.5028690  73.3673670   1.7486380  76.4908710  78.3958160   8.5513980
  76.1865780  79.2750140   8.7764340  77.4455170  78.4557950   8.5871420
  81.1597280  81.6693570  10.8276220  81.0934590  80.7489240  10.5733810
  80.5302420  81.7669010  11.5420860  75.0627900  82.2699530   2.7859640
  75.5806570  81.4667790   2.7316530  74.6111920  82.2078670   3.6276470
  72.5472440  79.2360900   9.6985340  72.1887380  79.9014750  10.2858680
  72.2527000  78.4044450  10.0697960  75.7485560  79.6945140  12.5824890
  75.4485700  79.8402320  11.6852710  76.5196800  79.1350430  12.4898280
  71.1221010  72.7254140  10.3757440  70.4079530  72.9251060  10.9810050
  71.5416050  71.9493710  10.7472240  79.5761780  77.8716040   8.3496860
  80.0747030  78.3461860   9.0148710  79.7184730  76.9479560   8.5566890
  71.2749850  80.2676770  12.1179630  71.7788870  79.6884050  12.6895860
  70.5357270  80.5517000  12.6556000  78.3287790  81.6747760  11.6515150
  77.5633460  82.2432760  11.5669820  78.5103750  81.3823970  10.7583380
  73.3072930  78.4106360  13.0129700  73.3478270  78.1120230  13.9214930
  74.1618430  78.8113970  12.8537220  75.2478740  76.9898460  10.9804190
  74.7175200  76.4989410  10.3527530  75.9166810  77.4182660  10.4462120
  75.7351040  73.9560830  11.0601480  75.6407910  73.3381580  10.3352350
  75.1548430  74.6827120  10.8331390  78.5012480  72.5134070   8.0928870
  78.0529780  72.5358330   7.2474420  77.8677680  72.1153090   8.6899170
  78.9072030  81.4088400   8.7141310  79.3260140  82.2521130   8.5417550
  77.9880660  81.5460440   8.4848090  81.2435930  79.1404580  10.0979150
  81.3632140  78.5445720  10.8373990  82.1029930  79.1774270   9.6780450
  78.0104700  75.6825930  11.3554970  78.6004390  75.3741780  12.0432790
  77.1924940  75.2105680  11.5114870  71.3383590  79.6558030   2.4889820
  70.6832430  79.3869670   1.8449520  72.1761540  79.5462510   2.0391800
  72.3759520  80.0410600   7.0293160  72.7432560  79.9538000   7.9089180
  71.8070340  79.2777150   6.9300020  71.9275520  76.9519690  10.9351580
  71.0331570  76.9186450  11.2745290  72.4673070  77.1506480  11.7002830
  72.4315230  71.2268020   5.2834800  73.0791420  70.6765400   4.8429960
  72.8517070  71.4811170   6.1050610  72.1847230  71.3823690   8.0260120
  71.8362050  71.8387510   8.7918300  71.8534930  70.4880820   8.1082550
  79.6972050  72.5735570  11.5479540  79.6360940  73.1657400  12.2974950
  80.6372430  72.4661530  11.4029800  72.8567870  70.9099890  11.3010890
  73.4050860  70.7287940  10.5377000  72.9223180  70.1194000  11.8367200
  80.8229470  71.7107610   6.4534030  80.0401260  72.1853110   6.7330790
  80.5292400  70.8062440   6.3447210  78.7083690  74.1294360   1.9650060
  77.8958200  73.7551250   1.6245940  79.2125330  73.3739440   2.2671250
  76.8588430  71.5578260  13.0047600  76.5772700  72.0611860  12.2408420
  77.2408130  70.7600010  12.6389730  82.3662040  60.2180820  59.0436770
  82.2856090  59.3035430  58.7728480  81.9526460  60.7147890  58.3376480
  80.4980080  61.9959840  60.9246040  79.7222180  61.5160280  61.2144610
  81.1493010  61.3165490  60.7502200  74.5145910  62.3079650  61.8021800
  73.6830790  62.0528360  62.2018310  75.1226890  62.3790420  62.5379720
  74.4947170  66.3419740  61.9979820  74.7975210  65.4517480  61.8190040
  75.2390760  66.8989960  61.7702070  72.9237860  57.2681540  55.5864190
  72.0354560  57.6097510  55.4844070  73.2079050  57.0681860  54.6945020
  70.8870870  59.8687190  61.4703890  71.4586980  59.1009390  61.4707530
  70.8872410  60.1675950  60.5610500  80.7450820  68.6878040  59.3249160
  80.1262260  69.1435540  58.7543600  81.6002600  68.8429500  58.9238860
  79.9389070  64.6717030  60.9316200  79.8697350  63.7306970  60.7705330
  80.7008930  64.7618440  61.5038770  80.9694240  57.4787410  61.1585130
  81.3459060  56.6059290  61.0458800  80.8713750  57.8146110  60.2675570
  75.0999250  55.8513040  56.6202570  75.2066000  56.7516770  56.9271330
  74.1891610  55.8031010  56.3297220  72.7482410  57.7732050  61.8655160
  73.4292520  58.0370420  62.4842560  72.4330460  56.9332920  62.1993170
  76.9406980  58.8199410  60.9527750  77.4485200  59.3180380  61.5932770
  77.4720220  58.0434610  60.7767110  81.6114170  63.5717280  56.7181070
  80.9931440  64.0366730  56.1543790  82.1237420  64.2644760  57.1350580
  74.9058410  55.1707930  63.2261620  75.2475220  56.0149980  62.9315490
  73.9674220  55.3191670  63.3426960  70.9797370  64.2573810  54.0920700
  70.6025350  64.7460910  53.3605600  71.2370440  64.9299090  54.7227230
  78.5886300  52.6590200  59.5506210  78.8961280  52.1037090  58.8341710
  77.6587000  52.7934660  59.3679200  80.9767060  60.7239030  56.2866330
  80.0496340  60.6576410  56.5154800  81.1291880  61.6619160  56.1721570
  80.9636140  56.9956030  53.2833490  80.0239810  57.1569990  53.3685950
  81.2819400  57.7141710  52.7369480  76.5823700  61.2503770  59.0686060
  76.1780700  60.5381020  58.5731960  76.6686820  60.9057010  59.9574100
  77.0505400  64.9371330  61.2325270  76.7533690  64.3316800  60.5533050
  78.0005220  64.9748640  61.1214630  81.2924430  66.4642210  57.7655570
  81.7320340  67.2066540  57.3510960  81.2311320  66.7068780  58.6894530
  73.2828330  60.1448750  56.5692710  73.1625930  60.8710840  55.9573980
  72.9729220  59.3751660  56.0920620  70.9213700  63.3163890  62.3761350
  70.9994120  63.4512660  61.4317070  71.5355380  62.6079780  62.5689470
  72.1661330  65.0164080  58.7867530  71.7589410  65.1578670  57.9321130
  73.0574340  64.7324240  58.5838740  76.4382990  69.2309860  56.8990200
  76.2625470  68.3145400  56.6858000  75.5838730  69.5897150  57.1388000
  75.7491990  53.4883820  59.9516380  75.3060140  54.2693360  59.6200900
  76.3076980  53.8113710  60.6587320  78.8650810  53.1094520  54.8322210
  78.2404990  53.1054390  55.5575520  78.7780930  52.2425480  54.4358180
  77.7867890  54.0331150  61.8105980  78.0840220  54.9393980  61.7298000
  78.3353450  53.5449930  61.1965550  75.5406210  58.6117390  57.6797630
  75.3147130  58.3954560  58.5844250  74.7598740  59.0445850  57.3343600
  81.3768840  57.2544300  58.3091560  81.7698410  57.5716500  57.4960250
  81.7385690  56.3756180  58.4236080  70.4133010  53.8445100  60.5321760
  70.1246060  54.4147960  61.2446740  71.1578770  53.3649550  60.8952990
  70.6003240  57.7865220  51.7424480  70.5177910  58.7295980  51.8839470
  70.2486300  57.6440130  50.8636830  81.9623980  59.8450050  62.4042340
  81.2305100  60.3536860  62.7532440  81.5648320  59.0280030  62.1031120
  78.4001370  56.5204250  60.8094830  78.4037430  56.0794200  59.9599370
  79.2952490  56.8421580  60.9166650  74.2503750  56.4030740  59.7689040
  73.9103800  56.8805970  60.5256090  73.4881070  55.9495860  59.4090140
  78.4621520  57.5216330  53.8001590  78.5834340  57.4802810  54.7487410
  78.0770030  58.3840480  53.6448320  82.4249890  55.2983730  61.8165280
  82.4422630  55.7492380  62.6607130  82.1765470  54.3989370  62.0298720
  77.4743020  59.8317470  53.1984890  76.9059920  59.3835720  52.5720800
  78.1832020  60.1910250  52.6650040  78.7009340  60.5806030  62.5560240
  79.0679470  60.1064600  63.3021580  78.5114400  61.4547600  62.8968580
  71.5649830  55.3249720  58.6853710  71.2796750  54.9605390  59.5232330
  71.5028690  54.5930180  58.0716850  75.0190500  63.8275660  55.4711300
  74.2452760  63.2873280  55.3110020  75.7485130  63.3082270  55.1329060
  81.2388420  54.2178980  55.4067080  80.4253030  53.7192150  55.3312390
  81.0450370  55.0577230  54.9903430  75.0627900  63.4956040  59.1090110
  75.5806570  62.6924300  59.0547000  74.6111920  63.4335180  59.9506940
  79.9497400  64.7622320  54.3817410  80.2913100  65.5064550  53.8860730
  79.1210110  65.0753440  54.7442240  78.9188090  64.8435850  57.1533330
  79.6059220  65.3905060  57.5340920  78.1320510  65.3876580  57.1882940
  71.0580490  60.4608670  52.6450410  71.9275340  60.7433470  52.9286330
  70.5670810  61.2744540  52.5299220  78.2215300  61.8481880  56.7658690
  78.6778080  62.6587130  56.9918880  77.8703510  61.5305020  57.5977180
  74.1227080  52.1919530  57.2381210  73.9941710  52.1837430  58.1866130
  73.2989100  52.5302620  56.8872220  81.7979990  65.3620570  62.7128440
  82.4402220  64.6613730  62.8260610  82.3229340  66.1419010  62.5325330
  71.4251740  69.6736050  53.2112040  71.7849380  70.2725390  52.5569310
  71.2844080  70.2195940  53.9847070  77.4420360  67.0567250  54.0285710
  77.4330460  67.7896940  53.4130220  76.5218720  66.8098830  54.1212670
  73.0427000  62.2782140  54.7732470  72.4354950  63.0181040  54.7827770
  73.5176350  62.3681500  53.9470670  80.4279960  67.1195490  52.6910900
  80.5291940  66.9159480  51.7612880  79.5281700  66.8653770  52.8958680
  77.9505850  57.6775850  56.6734800  77.2422000  58.1462190  57.1148410
  78.2350330  57.0197860  57.3079990  79.0698070  69.6381810  57.3858570
  79.3239570  69.6003200  56.4637940  78.1210550  69.5115140  57.3786820
  76.1540870  55.9860930  54.0485510  77.0031400  56.4231080  53.9825700
  75.7872140  56.2981190  54.8757570  75.0532290  62.2393290  52.5221040
  75.8195560  62.1274650  53.0846470  75.1306980  61.5431260  51.8697810
  73.7479050  59.6718360  53.2053930  73.8282640  58.7245870  53.3171330
  74.6398800  60.0025240  53.3114590  74.5493760  69.8213750  60.3088470
  75.2856240  69.2729210  60.5797040  74.9334680  70.6869760  60.1694460
  71.4339240  65.8887320  56.1829980  70.5079020  66.1308460  56.1735390
  71.8995670  66.7161580  56.0614730  77.6596070  68.9944060  52.1314040
  78.4524680  69.2832890  51.6795830  77.1400420  68.5636230  51.4526520
  78.1773470  64.2147470  51.9956390  78.0724110  63.5999820  52.7217770
  78.0097690  63.6913360  51.2119400  81.4176200  63.2767500  52.5998380
  80.8686300  63.7236800  53.2441120  82.0395460  62.7716750  53.1236050
  77.0851320  62.2358420  54.4963680  77.5067740  62.0698290  55.3395070
  77.2102160  61.4258650  54.0018820  79.5978960  61.2596030  51.7440780
  80.1184620  60.5445050  51.3781930  80.2447360  61.8981900  52.0441290
  75.9810220  58.3091650  51.4421840  75.7799280  57.4459010  51.8035180
  75.8102270  58.2225010  50.5043440  74.7793020  55.4092270  51.4299720
  75.0818920  55.4159700  50.5218870  75.5187610  55.0590130  51.9267380
  77.9977950  54.3526890  52.4155920  77.6499950  53.6750880  51.8358370
  78.1990720  53.8916400  53.2299310  80.1626990  69.3407640  54.0342520
  81.0577780  69.6792610  54.0561280  80.1944620  68.6187050  53.4066800
  73.8023150  64.7134690  52.2629520  74.2398020  65.2564360  52.9187100
  74.2870880  63.8881640  52.2725860  71.0168950  67.5023720  59.7149780
  71.3471960  66.6344780  59.4828420  71.4459950  67.7082240  60.5454740
  75.6130870  65.8332730  57.3751750  75.3126410  65.7097700  58.2755660
  75.5068360  64.9741320  56.9667480  71.5059160  68.3694310  62.4531410
  71.0690150  68.5495110  63.2855560  72.0736840  69.1268930  62.3113130
  71.3383590  60.8814540  58.8120290  70.6832430  60.6126180  58.1679990
  72.1761540  60.7719020  58.3622270  70.5521670  58.0913470  54.7545620
  69.6485750  58.3543670  54.5797280  71.0362290  58.3624640  53.9745580
  73.0948880  57.1479010  52.6640000  73.8040580  56.7262230  52.1787280
  72.3788820  57.2154240  52.0323350  72.7423040  53.2018340  51.7042650
  73.4651170  53.7427280  52.0223870  73.0147560  52.9281760  50.8284190
  72.4315230  52.4524530  61.6065270  73.0791420  51.9021910  61.1660430
  72.8517070  52.7067680  62.4281080  76.8656960  68.3065430  61.3699010
  77.3821980  67.6952790  60.8447270  77.5154340  68.8094210  61.8610020
  79.6052460  69.1973920  62.1967990  79.8930270  68.9428220  61.3201000
  80.1175680  68.6451280  62.7873560  80.8229470  52.9364120  62.7764500
  80.0401260  53.4109620  63.0561260  80.5292400  52.0318950  62.6677680
  71.5441860  69.4094820  57.7946360  71.3763900  68.7765500  58.4928250
  70.6776370  69.6154220  57.4440550  72.1669880  53.2411600  55.2978220
  72.9249240  53.3540480  54.7242250  71.7047050  54.0780800  55.2521650
  78.7083690  55.3550870  58.2880530  77.8958200  54.9807760  57.9476410
  79.2125330  54.5995950  58.5901720  73.1504560  68.1028050  55.2396500
  72.6252180  68.4836080  54.5358460  73.0749140  68.7278820  55.9606210
  74.5395030  53.7675650  53.8380190  75.0687790  52.9805450  53.7088140
  75.1723350  54.4466840  54.0715720  76.7332870  53.5050790  56.8925580
  76.1035610  52.8038100  57.0595710  76.1938010  54.2654920  56.6758740
  75.7497530  70.0510430  54.1145750  76.4816350  69.7669710  53.5669640
  76.0091200  69.8123710  55.0045130  74.9112320  66.1675160  54.1192080
  74.2821200  66.6360260  54.6677910  75.0260150  65.3224380  54.5538270
  82.3662040  60.2180820  40.2693280  82.2856090  59.3035430  39.9984990
  81.9526460  60.7147890  39.5632990  80.4980080  61.9959840  42.1502550
  79.7222180  61.5160280  42.4401120  81.1493010  61.3165490  41.9758710
  74.5145910  62.3079650  43.0278310  73.6830790  62.0528360  43.4274820
  75.1226890  62.3790420  43.7636230  74.4947170  66.3419740  43.2236330
  74.7975210  65.4517480  43.0446550  75.2390760  66.8989960  42.9958580
  72.9237860  57.2681540  36.8120700  72.0354560  57.6097510  36.7100580
  73.2079050  57.0681860  35.9201530  70.8870870  59.8687190  42.6960400
  71.4586980  59.1009390  42.6964040  70.8872410  60.1675950  41.7867010
  80.7450820  68.6878040  40.5505670  80.1262260  69.1435540  39.9800110
  81.6002600  68.8429500  40.1495370  79.9389070  64.6717030  42.1572710
  79.8697350  63.7306970  41.9961840  80.7008930  64.7618440  42.7295280
  72.1295740  55.2771550  44.4829330  71.9498580  54.3797300  44.7632090
  71.7275820  55.8243420  45.1576280  80.9694240  57.4787410  42.3841640
  81.3459060  56.6059290  42.2715310  80.8713750  57.8146110  41.4932080
  75.0999250  55.8513040  37.8459080  75.2066000  56.7516770  38.1527840
  74.1891610  55.8031010  37.5553730  72.7482410  57.7732050  43.0911670
  73.4292520  58.0370420  43.7099070  72.4330460  56.9332920  43.4249680
  76.9406980  58.8199410  42.1784260  77.4485200  59.3180380  42.8189280
  77.4720220  58.0434610  42.0023620  75.2243080  53.4597970  46.4447680
  75.2261520  53.9770360  45.6393580  74.3947390  52.9828150  46.4217610
  81.6114170  63.5717280  37.9437580  80.9931440  64.0366730  37.3800300
  82.1237420  64.2644760  38.3607090  76.4745930  63.0993150  44.6221180
  76.1415310  63.7262070  45.2642250  76.6512610  63.6255030  43.8422850
  74.9058410  55.1707930  44.4518130  75.2475220  56.0149980  44.1572000
  73.9674220  55.3191670  44.5683470  75.6865030  65.0673950  46.4370360
  76.3039030  65.7425030  46.1554810  74.8258150  65.4761930  46.3457860
  70.9797370  64.2573810  35.3177210  70.6025350  64.7460910  34.5862110
  71.2370440  64.9299090  35.9483740  78.5886300  52.6590200  40.7762720
  78.8961280  52.1037090  40.0598220  77.6587000  52.7934660  40.5935710
  80.9767060  60.7239030  37.5122840  80.0496340  60.6576410  37.7411310
  81.1291880  61.6619160  37.3978080  80.9636140  56.9956030  34.5090000
  80.0239810  57.1569990  34.5942460  81.2819400  57.7141710  33.9625990
  76.5823700  61.2503770  40.2942570  76.1780700  60.5381020  39.7988470
  76.6686820  60.9057010  41.1830610  77.0505400  64.9371330  42.4581780
  76.7533690  64.3316800  41.7789560  78.0005220  64.9748640  42.3471140
  75.2952320  58.0246980  44.0741610  75.8466910  58.1342320  43.2994860
  75.8095830  58.3984580  44.7896840  76.1423830  64.6753020  49.1089580
  75.2452360  64.8992990  49.3562980  76.1676700  64.7987960  48.1600980
  74.9695050  61.5466340  47.6846950  74.8302820  62.4189140  48.0534350
  74.0876410  61.2039150  47.5394890  81.2924430  66.4642210  38.9912080
  81.7320340  67.2066540  38.5767470  81.2311320  66.7068780  39.9151040
  76.7675400  67.4888040  49.8932100  76.7390830  67.8930990  49.0260530
  76.6040370  66.5598400  49.7303700  73.2828330  60.1448750  37.7949220
  73.1625930  60.8710840  37.1830490  72.9729220  59.3751660  37.3177130
  70.9213700  63.3163890  43.6017860  70.9994120  63.4512660  42.6573580
  71.5355380  62.6079780  43.7945980  72.1661330  65.0164080  40.0124040
  71.7589410  65.1578670  39.1577640  73.0574340  64.7324240  39.8095250
  81.9840210  69.1655990  46.9191090  82.4984880  69.0764000  47.7213520
  81.1409290  69.5115690  47.2119000  76.4382990  69.2309860  38.1246710
  76.2625470  68.3145400  37.9114510  75.5838730  69.5897150  38.3644510
  70.9773220  64.3578060  46.1412320  71.1404260  63.8883420  45.3231690
  71.4425670  63.8501620  46.8061160  75.7491990  53.4883820  41.1772890
  75.3060140  54.2693360  40.8457410  76.3076980  53.8113710  41.8843830
  80.0361800  56.3552340  46.7808210  79.5741170  56.5635360  47.5928150
  79.6339910  55.5411690  46.4778880  78.8650810  53.1094520  36.0578720
  78.2404990  53.1054390  36.7832030  78.7780930  52.2425480  35.6614690
  77.7867890  54.0331150  43.0362490  78.0840220  54.9393980  42.9554510
  78.3353450  53.5449930  42.4222060  75.5406210  58.6117390  38.9054140
  75.3147130  58.3954560  39.8100760  74.7598740  59.0445850  38.5600110
  77.9805420  59.5102970  49.5714410  77.8849020  58.5697700  49.4214810
  78.8237400  59.7318040  49.1762480  81.3768840  57.2544300  39.5348070
  81.7698410  57.5716500  38.7216760  81.7385690  56.3756180  39.6492590
  73.1115960  55.9216640  47.7248190  72.7179350  56.7691850  47.9320970
  72.4234360  55.2843010  47.9156830  79.6861010  56.0051610  50.7944930
  78.9959330  55.8123810  51.4291020  80.4293310  56.2886250  51.3269230
  70.4133010  53.8445100  41.7578270  70.1246060  54.4147960  42.4703250
  71.1578770  53.3649550  42.1209500  70.6003240  57.7865220  32.9680990
  70.5177910  58.7295980  33.1095980  70.2486300  57.6440130  32.0893340
  81.9623980  59.8450050  43.6298850  81.2305100  60.3536860  43.9788950
  81.5648320  59.0280030  43.3287630  78.4001370  56.5204250  42.0351340
  78.4037430  56.0794200  41.1855880  79.2952490  56.8421580  42.1423160
  74.2503750  56.4030740  40.9945550  73.9103800  56.8805970  41.7512600
  73.4881070  55.9495860  40.6346650  78.4621520  57.5216330  35.0258100
  78.5834340  57.4802810  35.9743920  78.0770030  58.3840480  34.8704830
  82.4249890  55.2983730  43.0421790  82.4422630  55.7492380  43.8863640
  82.1765470  54.3989370  43.2555230  77.4743020  59.8317470  34.4241400
  76.9059920  59.3835720  33.7977310  78.1832020  60.1910250  33.8906550
  72.5512200  63.7329490  48.3008130  72.1666990  63.0923160  48.8991090
  72.8624390  64.4365610  48.8702860  78.7009340  60.5806030  43.7816750
  79.0679470  60.1064600  44.5278090  78.5114400  61.4547600  44.1225090
  71.5649830  55.3249720  39.9110220  71.2796750  54.9605390  40.7488840
  71.5028690  54.5930180  39.2973360  76.4908710  59.6214670  46.1000960
  76.1865780  60.5006650  46.3251320  77.4455170  59.6814460  46.1358400
  75.0190500  63.8275660  36.6967810  74.2452760  63.2873280  36.5366530
  75.7485130  63.3082270  36.3585570  81.2388420  54.2178980  36.6323590
  80.4253030  53.7192150  36.5568900  81.0450370  55.0577230  36.2159940
  81.1597280  62.8950080  48.3763200  81.0934590  61.9745750  48.1220790
  80.5302420  62.9925520  49.0907840  75.0627900  63.4956040  40.3346620
  75.5806570  62.6924300  40.2803510  74.6111920  63.4335180  41.1763450
  79.9497400  64.7622320  35.6073920  80.2913100  65.5064550  35.1117240
  79.1210110  65.0753440  35.9698750  72.5472440  60.4617410  47.2472320
  72.1887380  61.1271260  47.8345660  72.2527000  59.6300960  47.6184940
  75.7485560  60.9201650  50.1311870  75.4485700  61.0658830  49.2339690
  76.5196800  60.3606940  50.0385260  81.0914010  65.7170650  48.1267000
  81.1058550  64.7851610  47.9085910  80.3839110  65.8030410  48.7656770
  78.9188090  64.8435850  38.3789840  79.6059220  65.3905060  38.7597430
  78.1320510  65.3876580  38.4139450  71.0580490  60.4608670  33.8706920
  71.9275340  60.7433470  34.1542840  70.5670810  61.2744540  33.7555730
  78.2215300  61.8481880  37.9915200  78.6778080  62.6587130  38.2175390
  77.8703510  61.5305020  38.8233690  80.5247910  67.3588220  45.2207500
  81.1690130  67.5647600  45.8980920  80.8877350  66.5976620  44.7678350
  74.1227080  52.1919530  38.4637720  73.9941710  52.1837430  39.4122640
  73.2989100  52.5302620  38.1128730  81.7979990  65.3620570  43.9384950
  82.4402220  64.6613730  44.0517120  82.3229340  66.1419010  43.7581840
  71.4251740  69.6736050  34.4368550  71.7849380  70.2725390  33.7825820
  71.2844080  70.2195940  35.2103580  71.1221010  53.9510650  47.9244420
  70.4079530  54.1507570  48.5297030  71.5416050  53.1750220  48.2959220
  71.4093600  67.9390910  48.9110950  71.5184720  66.9985650  48.7706340
  70.7574160  68.2045660  48.2624680  79.4006190  66.2106800  50.3109070
  79.0803060  65.4916040  50.8554760  78.7264550  66.8861870  50.3845130
  77.4420360  67.0567250  35.2542220  77.4330460  67.7896940  34.6386730
  76.5218720  66.8098830  35.3469180  73.0427000  62.2782140  35.9988980
  72.4354950  63.0181040  36.0084280  73.5176350  62.3681500  35.1727180
  80.4279960  67.1195490  33.9167410  80.5291940  66.9159480  32.9869390
  79.5281700  66.8653770  34.1215190  77.9505850  57.6775850  37.8991310
  77.2422000  58.1462190  38.3404920  78.2350330  57.0197860  38.5336500
  79.5761780  59.0972550  45.8983840  80.0747030  59.5718370  46.5635690
  79.7184730  58.1736070  46.1053870  79.0698070  69.6381810  38.6115080
  79.3239570  69.6003200  37.6894450  78.1210550  69.5115140  38.6043330
  76.1540870  55.9860930  35.2742020  77.0031400  56.4231080  35.2082210
  75.7872140  56.2981190  36.1014080  75.0532290  62.2393290  33.7477550
  75.8195560  62.1274650  34.3102980  75.1306980  61.5431260  33.0954320
  73.7479050  59.6718360  34.4310440  73.8282640  58.7245870  34.5427840
  74.6398800  60.0025240  34.5371100  74.5493760  69.8213750  41.5344980
  75.2856240  69.2729210  41.8053550  74.9334680  70.6869760  41.3950970
  71.4339240  65.8887320  37.4086490  70.5079020  66.1308460  37.3991900
  71.8995670  66.7161580  37.2871240  73.5552040  69.0059820  50.7230560
  74.3564770  69.3271870  51.1365960  73.0403860  68.6455400  51.4450470
  77.6596070  68.9944060  33.3570550  78.4524680  69.2832890  32.9052340
  77.1400420  68.5636230  32.6783030  82.3916670  65.1139690  50.6705970
  81.7854830  65.1371290  49.9301720  82.0870780  64.3822730  51.2073220
  71.2749850  61.4933280  49.6666610  71.7788870  60.9140560  50.2382840
  70.5357270  61.7773510  50.2042980  78.1773470  64.2147470  33.2212900
  78.0724110  63.5999820  33.9474280  78.0097690  63.6913360  32.4375910
  78.3287790  62.9004270  49.2002130  77.5633460  63.4689270  49.1156800
  78.5103750  62.6080480  48.3070360  81.4176200  63.2767500  33.8254890
  80.8686300  63.7236800  34.4697630  82.0395460  62.7716750  34.3492560
  73.3072930  59.6362870  50.5616680  73.3478270  59.3376740  51.4701910
  74.1618430  60.0370480  50.4024200  77.0851320  62.2358420  35.7220190
  77.5067740  62.0698290  36.5651580  77.2102160  61.4258650  35.2275330
  75.2478740  58.2154970  48.5291170  74.7175200  57.7245920  47.9014510
  75.9166810  58.6439170  47.9949100  79.5978960  61.2596030  32.9697290
  80.1184620  60.5445050  32.6038440  80.2447360  61.8981900  33.2697800
  75.7351040  55.1817340  48.6088460  75.6407910  54.5638090  47.8839330
  75.1548430  55.9083630  48.3818370  78.5012480  53.7390580  45.6415850
  78.0529780  53.7614840  44.7961400  77.8677680  53.3409600  46.2386150
  78.9072030  62.6344910  46.2628290  79.3260140  63.4777640  46.0904530
  77.9880660  62.7716950  46.0335070  81.2435930  60.3661090  47.6466130
  81.3632140  59.7702230  48.3860970  82.1029930  60.4030780  47.2267430
  75.9810220  58.3091650  32.6678350  75.7799280  57.4459010  33.0291690
  75.8102270  58.2225010  31.7299950  76.7579450  68.9397920  47.3786020
  76.2200540  69.6643980  47.0594720  77.0113410  68.4628260  46.5883360
  78.0104700  56.9082440  48.9041950  78.6004390  56.5998290  49.5919770
  77.1924940  56.4362190  49.0601850  74.7793020  55.4092270  32.6556230
  75.0818920  55.4159700  31.7475380  75.5187610  55.0590130  33.1523890
  79.6141660  70.1749130  47.6372670  79.5400360  71.0784270  47.9445040
  78.7120500  69.8561030  47.6094740  77.9977950  54.3526890  33.6412430
  77.6499950  53.6750880  33.0614880  78.1990720  53.8916400  34.4555820
  80.1626990  69.3407640  35.2599030  81.0577780  69.6792610  35.2817790
  80.1944620  68.6187050  34.6323310  73.8023150  64.7134690  33.4886030
  74.2398020  65.2564360  34.1443610  74.2870880  63.8881640  33.4982370
  71.0168950  67.5023720  40.9406290  71.3471960  66.6344780  40.7084930
  71.4459950  67.7082240  41.7711250  75.6130870  65.8332730  38.6008260
  75.3126410  65.7097700  39.5012170  75.5068360  64.9741320  38.1923990
  71.5059160  68.3694310  43.6787920  71.0690150  68.5495110  44.5112070
  72.0736840  69.1268930  43.5369640  71.3383590  60.8814540  40.0376800
  70.6832430  60.6126180  39.3936500  72.1761540  60.7719020  39.5878780
  72.3759520  61.2667110  44.5780140  72.7432560  61.1794510  45.4576160
  71.8070340  60.5033660  44.4787000  71.9275520  58.1776200  48.4838560
  71.0331570  58.1442960  48.8232270  72.4673070  58.3762990  49.2489810
  70.5521670  58.0913470  35.9802130  69.6485750  58.3543670  35.8053790
  71.0362290  58.3624640  35.2002090  73.0948880  57.1479010  33.8896510
  73.8040580  56.7262230  33.4043790  72.3788820  57.2154240  33.2579860
  72.7423040  53.2018340  32.9299160  73.4651170  53.7427280  33.2480380
  73.0147560  52.9281760  32.0540700  72.4315230  52.4524530  42.8321780
  73.0791420  51.9021910  42.3916940  72.8517070  52.7067680  43.6537590
  72.1847230  52.6080200  45.5747100  71.8362050  53.0644020  46.3405280
  71.8534930  51.7137330  45.6569530  73.7911600  65.7799800  49.7400290
  73.7481230  65.4092710  50.6214750  73.9222610  66.7177370  49.8802110
  77.4917630  67.3359390  45.3410010  77.2508990  67.6033950  44.4540530
  78.4320270  67.5065120  45.3960870  79.6972050  53.7992080  49.0966520
  79.6360940  54.3913910  49.8461930  80.6372430  53.6918040  48.9516780
  72.8567870  52.1356400  48.8497870  73.4050860  51.9544450  48.0863980
  72.9223180  51.3450510  49.3854180  73.6299630  68.7262050  46.8598070
  73.0359950  68.5946750  47.5988110  73.6223470  67.8900190  46.3940170
  73.2611860  66.0920430  45.8106110  72.5345920  65.4725720  45.7432060
  73.3221010  66.4861040  44.9404190  76.8656960  68.3065430  42.5955520
  77.3821980  67.6952790  42.0703780  77.5154340  68.8094210  43.0866530
  79.6052460  69.1973920  43.4224500  79.8930270  68.9428220  42.5457510
  80.1175680  68.6451280  44.0130070  80.8229470  52.9364120  44.0021010
  80.0401260  53.4109620  44.2817770  80.5292400  52.0318950  43.8934190
  71.5441860  69.4094820  39.0202870  71.3763900  68.7765500  39.7184760
  70.6776370  69.6154220  38.6697060  72.1669880  53.2411600  36.5234730
  72.9249240  53.3540480  35.9498760  71.7047050  54.0780800  36.4778160
  78.7083690  55.3550870  39.5137040  77.8958200  54.9807760  39.1732920
  79.2125330  54.5995950  39.8158230  73.1504560  68.1028050  36.4653010
  72.6252180  68.4836080  35.7614970  73.0749140  68.7278820  37.1862720
  74.5395030  53.7675650  35.0636700  75.0687790  52.9805450  34.9344650
  75.1723350  54.4466840  35.2972230  76.7332870  53.5050790  38.1182090
  76.1035610  52.8038100  38.2852220  76.1938010  54.2654920  37.9015250
  79.6724820  70.1190020  50.7892700  80.5992130  69.8834290  50.8328660
  79.6575250  70.9462020  50.3078730  76.8588430  52.7834770  50.5534580
  76.5772700  53.2868370  49.7895400  77.2408130  51.9856520  50.1876710
  75.7497530  70.0510430  35.3402260  76.4816350  69.7669710  34.7926150
  76.0091200  69.8123710  36.2301640  74.9112320  66.1675160  35.3448590
  74.2821200  66.6360260  35.8934420  75.0260150  65.3224380  35.7794780
  82.3662040  60.2180820  21.4949790  82.2856090  59.3035430  21.2241500
  81.9526460  60.7147890  20.7889500  80.4980080  61.9959840  23.3759060
  79.7222180  61.5160280  23.6657630  81.1493010  61.3165490  23.2015220
  74.5145910  62.3079650  24.2534820  73.6830790  62.0528360  24.6531330
  75.1226890  62.3790420  24.9892740  74.4947170  66.3419740  24.4492840
  74.7975210  65.4517480  24.2703060  75.2390760  66.8989960  24.2215090
  72.9237860  57.2681540  18.0377210  72.0354560  57.6097510  17.9357090
  73.2079050  57.0681860  17.1458040  70.8870870  59.8687190  23.9216910
  71.4586980  59.1009390  23.9220550  70.8872410  60.1675950  23.0123520
  80.7450820  68.6878040  21.7762180  80.1262260  69.1435540  21.2056620
  81.6002600  68.8429500  21.3751880  79.9389070  64.6717030  23.3829220
  79.8697350  63.7306970  23.2218350  80.7008930  64.7618440  23.9551790
  72.1295740  55.2771550  25.7085840  71.9498580  54.3797300  25.9888600
  71.7275820  55.8243420  26.3832790  80.9694240  57.4787410  23.6098150
  81.3459060  56.6059290  23.4971820  80.8713750  57.8146110  22.7188590
  75.0999250  55.8513040  19.0715590  75.2066000  56.7516770  19.3784350
  74.1891610  55.8031010  18.7810240  72.7482410  57.7732050  24.3168180
  73.4292520  58.0370420  24.9355580  72.4330460  56.9332920  24.6506190
  76.9406980  58.8199410  23.4040770  77.4485200  59.3180380  24.0445790
  77.4720220  58.0434610  23.2280130  75.2243080  53.4597970  27.6704190
  75.2261520  53.9770360  26.8650090  74.3947390  52.9828150  27.6474120
  81.6114170  63.5717280  19.1694090  80.9931440  64.0366730  18.6056810
  82.1237420  64.2644760  19.5863600  76.4745930  63.0993150  25.8477690
  76.1415310  63.7262070  26.4898760  76.6512610  63.6255030  25.0679360
  74.9058410  55.1707930  25.6774640  75.2475220  56.0149980  25.3828510
  73.9674220  55.3191670  25.7939980  75.6865030  65.0673950  27.6626870
  76.3039030  65.7425030  27.3811320  74.8258150  65.4761930  27.5714370
  70.9797370  64.2573810  16.5433720  70.6025350  64.7460910  15.8118620
  71.2370440  64.9299090  17.1740250  78.5886300  52.6590200  22.0019230
  78.8961280  52.1037090  21.2854730  77.6587000  52.7934660  21.8192220
  80.9767060  60.7239030  18.7379350  80.0496340  60.6576410  18.9667820
  81.1291880  61.6619160  18.6234590  80.9636140  56.9956030  15.7346510
  80.0239810  57.1569990  15.8198970  81.2819400  57.7141710  15.1882500
  76.5823700  61.2503770  21.5199080  76.1780700  60.5381020  21.0244980
  76.6686820  60.9057010  22.4087120  77.0505400  64.9371330  23.6838290
  76.7533690  64.3316800  23.0046070  78.0005220  64.9748640  23.5727650
  75.2952320  58.0246980  25.2998120  75.8466910  58.1342320  24.5251370
  75.8095830  58.3984580  26.0153350  76.1423830  64.6753020  30.3346090
  75.2452360  64.8992990  30.5819490  76.1676700  64.7987960  29.3857490
  74.9695050  61.5466340  28.9103460  74.8302820  62.4189140  29.2790860
  74.0876410  61.2039150  28.7651400  81.2924430  66.4642210  20.2168590
  81.7320340  67.2066540  19.8023980  81.2311320  66.7068780  21.1407550
  76.7675400  67.4888040  31.1188610  76.7390830  67.8930990  30.2517040
  76.6040370  66.5598400  30.9560210  73.2828330  60.1448750  19.0205730
  73.1625930  60.8710840  18.4087000  72.9729220  59.3751660  18.5433640
  70.9213700  63.3163890  24.8274370  70.9994120  63.4512660  23.8830090
  71.5355380  62.6079780  25.0202490  72.1661330  65.0164080  21.2380550
  71.7589410  65.1578670  20.3834150  73.0574340  64.7324240  21.0351760
  81.9840210  69.1655990  28.1447600  82.4984880  69.0764000  28.9470030
  81.1409290  69.5115690  28.4375510  76.4382990  69.2309860  19.3503220
  76.2625470  68.3145400  19.1371020  75.5838730  69.5897150  19.5901020
  70.9773220  64.3578060  27.3668830  71.1404260  63.8883420  26.5488200
  71.4425670  63.8501620  28.0317670  75.7491990  53.4883820  22.4029400
  75.3060140  54.2693360  22.0713920  76.3076980  53.8113710  23.1100340
  80.0361800  56.3552340  28.0064720  79.5741170  56.5635360  28.8184660
  79.6339910  55.5411690  27.7035390  78.8650810  53.1094520  17.2835230
  78.2404990  53.1054390  18.0088540  78.7780930  52.2425480  16.8871200
  77.7867890  54.0331150  24.2619000  78.0840220  54.9393980  24.1811020
  78.3353450  53.5449930  23.6478570  75.5406210  58.6117390  20.1310650
  75.3147130  58.3954560  21.0357270  74.7598740  59.0445850  19.7856620
  77.9805420  59.5102970  30.7970920  77.8849020  58.5697700  30.6471320
  78.8237400  59.7318040  30.4018990  81.3768840  57.2544300  20.7604580
  81.7698410  57.5716500  19.9473270  81.7385690  56.3756180  20.8749100
  73.1115960  55.9216640  28.9504700  72.7179350  56.7691850  29.1577480
  72.4234360  55.2843010  29.1413340  79.6861010  56.0051610  32.0201440
  78.9959330  55.8123810  32.6547530  80.4293310  56.2886250  32.5525740
  70.4133010  53.8445100  22.9834780  70.1246060  54.4147960  23.6959760
  71.1578770  53.3649550  23.3466010  70.6003240  57.7865220  14.1937500
  70.5177910  58.7295980  14.3352490  70.2486300  57.6440130  13.3149850
  81.9623980  59.8450050  24.8555360  81.2305100  60.3536860  25.2045460
  81.5648320  59.0280030  24.5544140  78.4001370  56.5204250  23.2607850
  78.4037430  56.0794200  22.4112390  79.2952490  56.8421580  23.3679670
  74.2503750  56.4030740  22.2202060  73.9103800  56.8805970  22.9769110
  73.4881070  55.9495860  21.8603160  78.4621520  57.5216330  16.2514610
  78.5834340  57.4802810  17.2000430  78.0770030  58.3840480  16.0961340
  82.4249890  55.2983730  24.2678300  82.4422630  55.7492380  25.1120150
  82.1765470  54.3989370  24.4811740  77.4743020  59.8317470  15.6497910
  76.9059920  59.3835720  15.0233820  78.1832020  60.1910250  15.1163060
  72.5512200  63.7329490  29.5264640  72.1666990  63.0923160  30.1247600
  72.8624390  64.4365610  30.0959370  78.7009340  60.5806030  25.0073260
  79.0679470  60.1064600  25.7534600  78.5114400  61.4547600  25.3481600
  71.5649830  55.3249720  21.1366730  71.2796750  54.9605390  21.9745350
  71.5028690  54.5930180  20.5229870  76.4908710  59.6214670  27.3257470
  76.1865780  60.5006650  27.5507830  77.4455170  59.6814460  27.3614910
  75.0190500  63.8275660  17.9224320  74.2452760  63.2873280  17.7623040
  75.7485130  63.3082270  17.5842080  81.2388420  54.2178980  17.8580100
  80.4253030  53.7192150  17.7825410  81.0450370  55.0577230  17.4416450
  81.1597280  62.8950080  29.6019710  81.0934590  61.9745750  29.3477300
  80.5302420  62.9925520  30.3164350  75.0627900  63.4956040  21.5603130
  75.5806570  62.6924300  21.5060020  74.6111920  63.4335180  22.4019960
  79.9497400  64.7622320  16.8330430  80.2913100  65.5064550  16.3373750
  79.1210110  65.0753440  17.1955260  72.5472440  60.4617410  28.4728830
  72.1887380  61.1271260  29.0602170  72.2527000  59.6300960  28.8441450
  75.7485560  60.9201650  31.3568380  75.4485700  61.0658830  30.4596200
  76.5196800  60.3606940  31.2641770  81.0914010  65.7170650  29.3523510
  81.1058550  64.7851610  29.1342420  80.3839110  65.8030410  29.9913280
  78.9188090  64.8435850  19.6046350  79.6059220  65.3905060  19.9853940
  78.1320510  65.3876580  19.6395960  71.0580490  60.4608670  15.0963430
  71.9275340  60.7433470  15.3799350  70.5670810  61.2744540  14.9812240
  78.2215300  61.8481880  19.2171710  78.6778080  62.6587130  19.4431900
  77.8703510  61.5305020  20.0490200  80.5247910  67.3588220  26.4464010
  81.1690130  67.5647600  27.1237430  80.8877350  66.5976620  25.9934860
  74.1227080  52.1919530  19.6894230  73.9941710  52.1837430  20.6379150
  73.2989100  52.5302620  19.3385240  81.7979990  65.3620570  25.1641460
  82.4402220  64.6613730  25.2773630  82.3229340  66.1419010  24.9838350
  71.4251740  69.6736050  15.6625060  71.7849380  70.2725390  15.0082330
  71.2844080  70.2195940  16.4360090  71.1221010  53.9510650  29.1500930
  70.4079530  54.1507570  29.7553540  71.5416050  53.1750220  29.5215730
  71.4093600  67.9390910  30.1367460  71.5184720  66.9985650  29.9962850
  70.7574160  68.2045660  29.4881190  79.4006190  66.2106800  31.5365580
  79.0803060  65.4916040  32.0811270  78.7264550  66.8861870  31.6101640
  77.4420360  67.0567250  16.4798730  77.4330460  67.7896940  15.8643240
  76.5218720  66.8098830  16.5725690  73.0427000  62.2782140  17.2245490
  72.4354950  63.0181040  17.2340790  73.5176350  62.3681500  16.3983690
  80.4279960  67.1195490  15.1423920  80.5291940  66.9159480  14.2125900
  79.5281700  66.8653770  15.3471700  77.9505850  57.6775850  19.1247820
  77.2422000  58.1462190  19.5661430  78.2350330  57.0197860  19.7593010
  79.5761780  59.0972550  27.1240350  80.0747030  59.5718370  27.7892200
  79.7184730  58.1736070  27.3310380  79.0698070  69.6381810  19.8371590
  79.3239570  69.6003200  18.9150960  78.1210550  69.5115140  19.8299840
  76.1540870  55.9860930  16.4998530  77.0031400  56.4231080  16.4338720
  75.7872140  56.2981190  17.3270590  75.0532290  62.2393290  14.9734060
  75.8195560  62.1274650  15.5359490  75.1306980  61.5431260  14.3210830
  73.7479050  59.6718360  15.6566950  73.8282640  58.7245870  15.7684350
  74.6398800  60.0025240  15.7627610  74.5493760  69.8213750  22.7601490
  75.2856240  69.2729210  23.0310060  74.9334680  70.6869760  22.6207480
  71.4339240  65.8887320  18.6343000  70.5079020  66.1308460  18.6248410
  71.8995670  66.7161580  18.5127750  73.5552040  69.0059820  31.9487070
  74.3564770  69.3271870  32.3622470  73.0403860  68.6455400  32.6706980
  77.6596070  68.9944060  14.5827060  78.4524680  69.2832890  14.1308850
  77.1400420  68.5636230  13.9039540  82.3916670  65.1139690  31.8962480
  81.7854830  65.1371290  31.1558230  82.0870780  64.3822730  32.4329730
  71.2749850  61.4933280  30.8923120  71.7788870  60.9140560  31.4639350
  70.5357270  61.7773510  31.4299490  78.1773470  64.2147470  14.4469410
  78.0724110  63.5999820  15.1730790  78.0097690  63.6913360  13.6632420
  78.3287790  62.9004270  30.4258640  77.5633460  63.4689270  30.3413310
  78.5103750  62.6080480  29.5326870  81.4176200  63.2767500  15.0511400
  80.8686300  63.7236800  15.6954140  82.0395460  62.7716750  15.5749070
  73.3072930  59.6362870  31.7873190  73.3478270  59.3376740  32.6958420
  74.1618430  60.0370480  31.6280710  77.0851320  62.2358420  16.9476700
  77.5067740  62.0698290  17.7908090  77.2102160  61.4258650  16.4531840
  75.2478740  58.2154970  29.7547680  74.7175200  57.7245920  29.1271020
  75.9166810  58.6439170  29.2205610  79.5978960  61.2596030  14.1953800
  80.1184620  60.5445050  13.8294950  80.2447360  61.8981900  14.4954310
  75.7351040  55.1817340  29.8344970  75.6407910  54.5638090  29.1095840
  75.1548430  55.9083630  29.6074880  78.5012480  53.7390580  26.8672360
  78.0529780  53.7614840  26.0217910  77.8677680  53.3409600  27.4642660
  78.9072030  62.6344910  27.4884800  79.3260140  63.4777640  27.3161040
  77.9880660  62.7716950  27.2591580  81.2435930  60.3661090  28.8722640
  81.3632140  59.7702230  29.6117480  82.1029930  60.4030780  28.4523940
  75.9810220  58.3091650  13.8934860  75.7799280  57.4459010  14.2548200
  75.8102270  58.2225010  12.9556460  76.7579450  68.9397920  28.6042530
  76.2200540  69.6643980  28.2851230  77.0113410  68.4628260  27.8139870
  78.0104700  56.9082440  30.1298460  78.6004390  56.5998290  30.8176280
  77.1924940  56.4362190  30.2858360  74.7793020  55.4092270  13.8812740
  75.0818920  55.4159700  12.9731890  75.5187610  55.0590130  14.3780400
  79.6141660  70.1749130  28.8629180  79.5400360  71.0784270  29.1701550
  78.7120500  69.8561030  28.8351250  77.9977950  54.3526890  14.8668940
  77.6499950  53.6750880  14.2871390  78.1990720  53.8916400  15.6812330
  80.1626990  69.3407640  16.4855540  81.0577780  69.6792610  16.5074300
  80.1944620  68.6187050  15.8579820  73.8023150  64.7134690  14.7142540
  74.2398020  65.2564360  15.3700120  74.2870880  63.8881640  14.7238880
  71.0168950  67.5023720  22.1662800  71.3471960  66.6344780  21.9341440
  71.4459950  67.7082240  22.9967760  75.6130870  65.8332730  19.8264770
  75.3126410  65.7097700  20.7268680  75.5068360  64.9741320  19.4180500
  71.5059160  68.3694310  24.9044430  71.0690150  68.5495110  25.7368580
  72.0736840  69.1268930  24.7626150  71.3383590  60.8814540  21.2633310
  70.6832430  60.6126180  20.6193010  72.1761540  60.7719020  20.8135290
  72.3759520  61.2667110  25.8036650  72.7432560  61.1794510  26.6832670
  71.8070340  60.5033660  25.7043510  71.9275520  58.1776200  29.7095070
  71.0331570  58.1442960  30.0488780  72.4673070  58.3762990  30.4746320
  70.5521670  58.0913470  17.2058640  69.6485750  58.3543670  17.0310300
  71.0362290  58.3624640  16.4258600  73.0948880  57.1479010  15.1153020
  73.8040580  56.7262230  14.6300300  72.3788820  57.2154240  14.4836370
  72.7423040  53.2018340  14.1555670  73.4651170  53.7427280  14.4736890
  73.0147560  52.9281760  13.2797210  72.4315230  52.4524530  24.0578290
  73.0791420  51.9021910  23.6173450  72.8517070  52.7067680  24.8794100
  72.1847230  52.6080200  26.8003610  71.8362050  53.0644020  27.5661790
  71.8534930  51.7137330  26.8826040  73.7911600  65.7799800  30.9656800
  73.7481230  65.4092710  31.8471260  73.9222610  66.7177370  31.1058620
  77.4917630  67.3359390  26.5666520  77.2508990  67.6033950  25.6797040
  78.4320270  67.5065120  26.6217380  79.6972050  53.7992080  30.3223030
  79.6360940  54.3913910  31.0718440  80.6372430  53.6918040  30.1773290
  72.8567870  52.1356400  30.0754380  73.4050860  51.9544450  29.3120490
  72.9223180  51.3450510  30.6110690  73.6299630  68.7262050  28.0854580
  73.0359950  68.5946750  28.8244620  73.6223470  67.8900190  27.6196680
  73.2611860  66.0920430  27.0362620  72.5345920  65.4725720  26.9688570
  73.3221010  66.4861040  26.1660700  76.8656960  68.3065430  23.8212030
  77.3821980  67.6952790  23.2960290  77.5154340  68.8094210  24.3123040
  79.6052460  69.1973920  24.6481010  79.8930270  68.9428220  23.7714020
  80.1175680  68.6451280  25.2386580  80.8229470  52.9364120  25.2277520
  80.0401260  53.4109620  25.5074280  80.5292400  52.0318950  25.1190700
  71.5441860  69.4094820  20.2459380  71.3763900  68.7765500  20.9441270
  70.6776370  69.6154220  19.8953570  72.1669880  53.2411600  17.7491240
  72.9249240  53.3540480  17.1755270  71.7047050  54.0780800  17.7034670
  78.7083690  55.3550870  20.7393550  77.8958200  54.9807760  20.3989430
  79.2125330  54.5995950  21.0414740  73.1504560  68.1028050  17.6909520
  72.6252180  68.4836080  16.9871480  73.0749140  68.7278820  18.4119230
  74.5395030  53.7675650  16.2893210  75.0687790  52.9805450  16.1601160
  75.1723350  54.4466840  16.5228740  76.7332870  53.5050790  19.3438600
  76.1035610  52.8038100  19.5108730  76.1938010  54.2654920  19.1271760
  79.6724820  70.1190020  32.0149210  80.5992130  69.8834290  32.0585170
  79.6575250  70.9462020  31.5335240  76.8588430  52.7834770  31.7791090
  76.5772700  53.2868370  31.0151910  77.2408130  51.9856520  31.4133220
  75.7497530  70.0510430  16.5658770  76.4816350  69.7669710  16.0182660
  76.0091200  69.8123710  17.4558150  74.9112320  66.1675160  16.5705100
  74.2821200  66.6360260  17.1190930  75.0260150  65.3224380  17.0051290
  82.3662040  60.2180820   2.7206300  82.2856090  59.3035430   2.4498010
  81.9526460  60.7147890   2.0146010  80.4980080  61.9959840   4.6015570
  79.7222180  61.5160280   4.8914140  81.1493010  61.3165490   4.4271730
  74.5145910  62.3079650   5.4791330  73.6830790  62.0528360   5.8787840
  75.1226890  62.3790420   6.2149250  74.4947170  66.3419740   5.6749350
  74.7975210  65.4517480   5.4959570  75.2390760  66.8989960   5.4471600
  70.8870870  59.8687190   5.1473420  71.4586980  59.1009390   5.1477060
  70.8872410  60.1675950   4.2380030  80.7450820  68.6878040   3.0018690
  80.1262260  69.1435540   2.4313130  81.6002600  68.8429500   2.6008390
  79.9389070  64.6717030   4.6085730  79.8697350  63.7306970   4.4474860
  80.7008930  64.7618440   5.1808300  72.1295740  55.2771550   6.9342350
  71.9498580  54.3797300   7.2145110  71.7275820  55.8243420   7.6089300
  80.9694240  57.4787410   4.8354660  81.3459060  56.6059290   4.7228330
  80.8713750  57.8146110   3.9445100  72.7482410  57.7732050   5.5424690
  73.4292520  58.0370420   6.1612090  72.4330460  56.9332920   5.8762700
  76.9406980  58.8199410   4.6297280  77.4485200  59.3180380   5.2702300
  77.4720220  58.0434610   4.4536640  75.2243080  53.4597970   8.8960700
  75.2261520  53.9770360   8.0906600  74.3947390  52.9828150   8.8730630
  76.4745930  63.0993150   7.0734200  76.1415310  63.7262070   7.7155270
  76.6512610  63.6255030   6.2935870  74.9058410  55.1707930   6.9031150
  75.2475220  56.0149980   6.6085020  73.9674220  55.3191670   7.0196490
  75.6865030  65.0673950   8.8883380  76.3039030  65.7425030   8.6067830
  74.8258150  65.4761930   8.7970880  78.5886300  52.6590200   3.2275740
  78.8961280  52.1037090   2.5111240  77.6587000  52.7934660   3.0448730
  76.5823700  61.2503770   2.7455590  76.1780700  60.5381020   2.2501490
  76.6686820  60.9057010   3.6343630  77.0505400  64.9371330   4.9094800
  76.7533690  64.3316800   4.2302580  78.0005220  64.9748640   4.7984160
  75.2952320  58.0246980   6.5254630  75.8466910  58.1342320   5.7507880
  75.8095830  58.3984580   7.2409860  76.1423830  64.6753020  11.5602600
  75.2452360  64.8992990  11.8076000  76.1676700  64.7987960  10.6114000
  74.9695050  61.5466340  10.1359970  74.8302820  62.4189140  10.5047370
  74.0876410  61.2039150   9.9907910  76.7675400  67.4888040  12.3445120
  76.7390830  67.8930990  11.4773550  76.6040370  66.5598400  12.1816720
  70.9213700  63.3163890   6.0530880  70.9994120  63.4512660   5.1086600
  71.5355380  62.6079780   6.2459000  72.1661330  65.0164080   2.4637060
  71.7589410  65.1578670   1.6090660  73.0574340  64.7324240   2.2608270
  81.9840210  69.1655990   9.3704110  82.4984880  69.0764000  10.1726540
  81.1409290  69.5115690   9.6632020  70.9773220  64.3578060   8.5925340
  71.1404260  63.8883420   7.7744710  71.4425670  63.8501620   9.2574180
  75.7491990  53.4883820   3.6285910  75.3060140  54.2693360   3.2970430
  76.3076980  53.8113710   4.3356850  80.0361800  56.3552340   9.2321230
  79.5741170  56.5635360  10.0441170  79.6339910  55.5411690   8.9291900
  77.7867890  54.0331150   5.4875510  78.0840220  54.9393980   5.4067530
  78.3353450  53.5449930   4.8735080  77.9805420  59.5102970  12.0227430
  77.8849020  58.5697700  11.8727830  78.8237400  59.7318040  11.6275500
  73.1115960  55.9216640  10.1761210  72.7179350  56.7691850  10.3833990
  72.4234360  55.2843010  10.3669850  79.6861010  56.0051610  13.2457950
  78.9959330  55.8123810  13.8804040  80.4293310  56.2886250  13.7782250
  70.4133010  53.8445100   4.2091290  70.1246060  54.4147960   4.9216270
  71.1578770  53.3649550   4.5722520  81.9623980  59.8450050   6.0811870
  81.2305100  60.3536860   6.4301970  81.5648320  59.0280030   5.7800650
  78.4001370  56.5204250   4.4864360  78.4037430  56.0794200   3.6368900
  79.2952490  56.8421580   4.5936180  74.2503750  56.4030740   3.4458570
  73.9103800  56.8805970   4.2025620  73.4881070  55.9495860   3.0859670
  82.4249890  55.2983730   5.4934810  82.4422630  55.7492380   6.3376660
  82.1765470  54.3989370   5.7068250  72.5512200  63.7329490  10.7521150
  72.1666990  63.0923160  11.3504110  72.8624390  64.4365610  11.3215880
  78.7009340  60.5806030   6.2329770  79.0679470  60.1064600   6.9791110
  78.5114400  61.4547600   6.5738110  71.5649830  55.3249720   2.3623240
  71.2796750  54.9605390   3.2001860  71.5028690  54.5930180   1.7486380
  76.4908710  59.6214670   8.5513980  76.1865780  60.5006650   8.7764340
  77.4455170  59.6814460   8.5871420  81.1597280  62.8950080  10.8276220
  81.0934590  61.9745750  10.5733810  80.5302420  62.9925520  11.5420860
  75.0627900  63.4956040   2.7859640  75.5806570  62.6924300   2.7316530
  74.6111920  63.4335180   3.6276470  72.5472440  60.4617410   9.6985340
  72.1887380  61.1271260  10.2858680  72.2527000  59.6300960  10.0697960
  75.7485560  60.9201650  12.5824890  75.4485700  61.0658830  11.6852710
  76.5196800  60.3606940  12.4898280  81.0914010  65.7170650  10.5780020
  81.1058550  64.7851610  10.3598930  80.3839110  65.8030410  11.2169790
  80.5247910  67.3588220   7.6720520  81.1690130  67.5647600   8.3493940
  80.8877350  66.5976620   7.2191370  81.7979990  65.3620570   6.3897970
  82.4402220  64.6613730   6.5030140  82.3229340  66.1419010   6.2094860
  71.1221010  53.9510650  10.3757440  70.4079530  54.1507570  10.9810050
  71.5416050  53.1750220  10.7472240  71.4093600  67.9390910  11.3623970
  71.5184720  66.9985650  11.2219360  70.7574160  68.2045660  10.7137700
  79.4006190  66.2106800  12.7622090  79.0803060  65.4916040  13.3067780
  78.7264550  66.8861870  12.8358150  79.5761780  59.0972550   8.3496860
  80.0747030  59.5718370   9.0148710  79.7184730  58.1736070   8.5566890
  74.5493760  69.8213750   3.9858000  75.2856240  69.2729210   4.2566570
  74.9334680  70.6869760   3.8463990  73.5552040  69.0059820  13.1743580
  74.3564770  69.3271870  13.5878980  73.0403860  68.6455400  13.8963490
  82.3916670  65.1139690  13.1218990  81.7854830  65.1371290  12.3814740
  82.0870780  64.3822730  13.6586240  71.2749850  61.4933280  12.1179630
  71.7788870  60.9140560  12.6895860  70.5357270  61.7773510  12.6556000
  78.3287790  62.9004270  11.6515150  77.5633460  63.4689270  11.5669820
  78.5103750  62.6080480  10.7583380  73.3072930  59.6362870  13.0129700
  73.3478270  59.3376740  13.9214930  74.1618430  60.0370480  12.8537220
  75.2478740  58.2154970  10.9804190  74.7175200  57.7245920  10.3527530
  75.9166810  58.6439170  10.4462120  75.7351040  55.1817340  11.0601480
  75.6407910  54.5638090  10.3352350  75.1548430  55.9083630  10.8331390
  78.5012480  53.7390580   8.0928870  78.0529780  53.7614840   7.2474420
  77.8677680  53.3409600   8.6899170  78.9072030  62.6344910   8.7141310
  79.3260140  63.4777640   8.5417550  77.9880660  62.7716950   8.4848090
  81.2435930  60.3661090  10.0979150  81.3632140  59.7702230  10.8373990
  82.1029930  60.4030780   9.6780450  76.7579450  68.9397920   9.8299040
  76.2200540  69.6643980   9.5107740  77.0113410  68.4628260   9.0396380
  78.0104700  56.9082440  11.3554970  78.6004390  56.5998290  12.0432790
  77.1924940  56.4362190  11.5114870  79.6141660  70.1749130  10.0885690
  79.5400360  71.0784270  10.3958060  78.7120500  69.8561030  10.0607760
  71.0168950  67.5023720   3.3919310  71.3471960  66.6344780   3.1597950
  71.4459950  67.7082240   4.2224270  71.5059160  68.3694310   6.1300940
  71.0690150  68.5495110   6.9625090  72.0736840  69.1268930   5.9882660
  71.3383590  60.8814540   2.4889820  70.6832430  60.6126180   1.8449520
  72.1761540  60.7719020   2.0391800  72.3759520  61.2667110   7.0293160
  72.7432560  61.1794510   7.9089180  71.8070340  60.5033660   6.9300020
  71.9275520  58.1776200  10.9351580  71.0331570  58.1442960  11.2745290
  72.4673070  58.3762990  11.7002830  72.4315230  52.4524530   5.2834800
  73.0791420  51.9021910   4.8429960  72.8517070  52.7067680   6.1050610
  72.1847230  52.6080200   8.0260120  71.8362050  53.0644020   8.7918300
  71.8534930  51.7137330   8.1082550  73.7911600  65.7799800  12.1913310
  73.7481230  65.4092710  13.0727770  73.9222610  66.7177370  12.3315130
  77.4917630  67.3359390   7.7923030  77.2508990  67.6033950   6.9053550
  78.4320270  67.5065120   7.8473890  79.6972050  53.7992080  11.5479540
  79.6360940  54.3913910  12.2974950  80.6372430  53.6918040  11.4029800
  72.8567870  52.1356400  11.3010890  73.4050860  51.9544450  10.5377000
  72.9223180  51.3450510  11.8367200  73.6299630  68.7262050   9.3111090
  73.0359950  68.5946750  10.0501130  73.6223470  67.8900190   8.8453190
  73.2611860  66.0920430   8.2619130  72.5345920  65.4725720   8.1945080
  73.3221010  66.4861040   7.3917210  76.8656960  68.3065430   5.0468540
  77.3821980  67.6952790   4.5216800  77.5154340  68.8094210   5.5379550
  79.6052460  69.1973920   5.8737520  79.8930270  68.9428220   4.9970530
  80.1175680  68.6451280   6.4643090  80.8229470  52.9364120   6.4534030
  80.0401260  53.4109620   6.7330790  80.5292400  52.0318950   6.3447210
  78.7083690  55.3550870   1.9650060  77.8958200  54.9807760   1.6245940
  79.2125330  54.5995950   2.2671250  79.6724820  70.1190020  13.2405720
  80.5992130  69.8834290  13.2841680  79.6575250  70.9462020  12.7591750
  76.8588430  52.7834770  13.0047600  76.5772700  53.2868370  12.2408420
  77.2408130  51.9856520  12.6389730  82.3662040  41.4437330  59.0436770
  82.2856090  40.5291940  58.7728480  81.9526460  41.9404400  58.3376480
  80.4980080  43.2216350  60.9246040  79.7222180  42.7416790  61.2144610
  81.1493010  42.5422000  60.7502200  74.5145910  43.5336160  61.8021800
  73.6830790  43.2784870  62.2018310  75.1226890  43.6046930  62.5379720
  74.4947170  47.5676250  61.9979820  74.7975210  46.6773990  61.8190040
  75.2390760  48.1246470  61.7702070  72.9237860  38.4938050  55.5864190
  72.0354560  38.8354020  55.4844070  73.2079050  38.2938370  54.6945020
  70.8870870  41.0943700  61.4703890  71.4586980  40.3265900  61.4707530
  70.8872410  41.3932460  60.5610500  80.7450820  49.9134550  59.3249160
  80.1262260  50.3692050  58.7543600  81.6002600  50.0686010  58.9238860
  79.9389070  45.8973540  60.9316200  79.8697350  44.9563480  60.7705330
  80.7008930  45.9874950  61.5038770  80.9694240  38.7043920  61.1585130
  81.3459060  37.8315800  61.0458800  80.8713750  39.0402620  60.2675570
  75.0999250  37.0769550  56.6202570  75.2066000  37.9773280  56.9271330
  74.1891610  37.0287520  56.3297220  72.7482410  38.9988560  61.8655160
  73.4292520  39.2626930  62.4842560  72.4330460  38.1589430  62.1993170
  76.9406980  40.0455920  60.9527750  77.4485200  40.5436890  61.5932770
  77.4720220  39.2691120  60.7767110  81.6114170  44.7973790  56.7181070
  80.9931440  45.2623240  56.1543790  82.1237420  45.4901270  57.1350580
  74.9058410  36.3964440  63.2261620  75.2475220  37.2406490  62.9315490
  73.9674220  36.5448180  63.3426960  70.9797370  45.4830320  54.0920700
  70.6025350  45.9717420  53.3605600  71.2370440  46.1555600  54.7227230
  78.5886300  33.8846710  59.5506210  78.8961280  33.3293600  58.8341710
  77.6587000  34.0191170  59.3679200  80.9767060  41.9495540  56.2866330
  80.0496340  41.8832920  56.5154800  81.1291880  42.8875670  56.1721570
  80.9636140  38.2212540  53.2833490  80.0239810  38.3826500  53.3685950
  81.2819400  38.9398220  52.7369480  76.5823700  42.4760280  59.0686060
  76.1780700  41.7637530  58.5731960  76.6686820  42.1313520  59.9574100
  77.0505400  46.1627840  61.2325270  76.7533690  45.5573310  60.5533050
  78.0005220  46.2005150  61.1214630  81.2924430  47.6898720  57.7655570
  81.7320340  48.4323050  57.3510960  81.2311320  47.9325290  58.6894530
  73.2828330  41.3705260  56.5692710  73.1625930  42.0967350  55.9573980
  72.9729220  40.6008170  56.0920620  70.9213700  44.5420400  62.3761350
  70.9994120  44.6769170  61.4317070  71.5355380  43.8336290  62.5689470
  72.1661330  46.2420590  58.7867530  71.7589410  46.3835180  57.9321130
  73.0574340  45.9580750  58.5838740  76.4382990  50.4566370  56.8990200
  76.2625470  49.5401910  56.6858000  75.5838730  50.8153660  57.1388000
  75.7491990  34.7140330  59.9516380  75.3060140  35.4949870  59.6200900
  76.3076980  35.0370220  60.6587320  78.8650810  34.3351030  54.8322210
  78.2404990  34.3310900  55.5575520  78.7780930  33.4681990  54.4358180
  77.7867890  35.2587660  61.8105980  78.0840220  36.1650490  61.7298000
  78.3353450  34.7706440  61.1965550  75.5406210  39.8373900  57.6797630
  75.3147130  39.6211070  58.5844250  74.7598740  40.2702360  57.3343600
  81.3768840  38.4800810  58.3091560  81.7698410  38.7973010  57.4960250
  81.7385690  37.6012690  58.4236080  70.4133010  35.0701610  60.5321760
  70.1246060  35.6404470  61.2446740  71.1578770  34.5906060  60.8952990
  70.6003240  39.0121730  51.7424480  70.5177910  39.9552490  51.8839470
  70.2486300  38.8696640  50.8636830  81.9623980  41.0706560  62.4042340
  81.2305100  41.5793370  62.7532440  81.5648320  40.2536540  62.1031120
  78.4001370  37.7460760  60.8094830  78.4037430  37.3050710  59.9599370
  79.2952490  38.0678090  60.9166650  74.2503750  37.6287250  59.7689040
  73.9103800  38.1062480  60.5256090  73.4881070  37.1752370  59.4090140
  78.4621520  38.7472840  53.8001590  78.5834340  38.7059320  54.7487410
  78.0770030  39.6096990  53.6448320  82.4249890  36.5240240  61.8165280
  82.4422630  36.9748890  62.6607130  82.1765470  35.6245880  62.0298720
  77.4743020  41.0573980  53.1984890  76.9059920  40.6092230  52.5720800
  78.1832020  41.4166760  52.6650040  78.7009340  41.8062540  62.5560240
  79.0679470  41.3321110  63.3021580  78.5114400  42.6804110  62.8968580
  71.5649830  36.5506230  58.6853710  71.2796750  36.1861900  59.5232330
  71.5028690  35.8186690  58.0716850  75.0190500  45.0532170  55.4711300
  74.2452760  44.5129790  55.3110020  75.7485130  44.5338780  55.1329060
  81.2388420  35.4435490  55.4067080  80.4253030  34.9448660  55.3312390
  81.0450370  36.2833740  54.9903430  75.0627900  44.7212550  59.1090110
  75.5806570  43.9180810  59.0547000  74.6111920  44.6591690  59.9506940
  79.9497400  45.9878830  54.3817410  80.2913100  46.7321060  53.8860730
  79.1210110  46.3009950  54.7442240  78.9188090  46.0692360  57.1533330
  79.6059220  46.6161570  57.5340920  78.1320510  46.6133090  57.1882940
  71.0580490  41.6865180  52.6450410  71.9275340  41.9689980  52.9286330
  70.5670810  42.5001050  52.5299220  78.2215300  43.0738390  56.7658690
  78.6778080  43.8843640  56.9918880  77.8703510  42.7561530  57.5977180
  74.1227080  33.4176040  57.2381210  73.9941710  33.4093940  58.1866130
  73.2989100  33.7559130  56.8872220  81.7979990  46.5877080  62.7128440
  82.4402220  45.8870240  62.8260610  82.3229340  47.3675520  62.5325330
  71.4251740  50.8992560  53.2112040  71.7849380  51.4981900  52.5569310
  71.2844080  51.4452450  53.9847070  77.4420360  48.2823760  54.0285710
  77.4330460  49.0153450  53.4130220  76.5218720  48.0355340  54.1212670
  73.0427000  43.5038650  54.7732470  72.4354950  44.2437550  54.7827770
  73.5176350  43.5938010  53.9470670  80.4279960  48.3452000  52.6910900
  80.5291940  48.1415990  51.7612880  79.5281700  48.0910280  52.8958680
  77.9505850  38.9032360  56.6734800  77.2422000  39.3718700  57.1148410
  78.2350330  38.2454370  57.3079990  79.0698070  50.8638320  57.3858570
  79.3239570  50.8259710  56.4637940  78.1210550  50.7371650  57.3786820
  76.1540870  37.2117440  54.0485510  77.0031400  37.6487590  53.9825700
  75.7872140  37.5237700  54.8757570  75.0532290  43.4649800  52.5221040
  75.8195560  43.3531160  53.0846470  75.1306980  42.7687770  51.8697810
  73.7479050  40.8974870  53.2053930  73.8282640  39.9502380  53.3171330
  74.6398800  41.2281750  53.3114590  74.5493760  51.0470260  60.3088470
  75.2856240  50.4985720  60.5797040  74.9334680  51.9126270  60.1694460
  71.4339240  47.1143830  56.1829980  70.5079020  47.3564970  56.1735390
  71.8995670  47.9418090  56.0614730  77.6596070  50.2200570  52.1314040
  78.4524680  50.5089400  51.6795830  77.1400420  49.7892740  51.4526520
  78.1773470  45.4403980  51.9956390  78.0724110  44.8256330  52.7217770
  78.0097690  44.9169870  51.2119400  81.4176200  44.5024010  52.5998380
  80.8686300  44.9493310  53.2441120  82.0395460  43.9973260  53.1236050
  77.0851320  43.4614930  54.4963680  77.5067740  43.2954800  55.3395070
  77.2102160  42.6515160  54.0018820  79.5978960  42.4852540  51.7440780
  80.1184620  41.7701560  51.3781930  80.2447360  43.1238410  52.0441290
  75.9810220  39.5348160  51.4421840  75.7799280  38.6715520  51.8035180
  75.8102270  39.4481520  50.5043440  74.7793020  36.6348780  51.4299720
  75.0818920  36.6416210  50.5218870  75.5187610  36.2846640  51.9267380
  77.9977950  35.5783400  52.4155920  77.6499950  34.9007390  51.8358370
  78.1990720  35.1172910  53.2299310  80.1626990  50.5664150  54.0342520
  81.0577780  50.9049120  54.0561280  80.1944620  49.8443560  53.4066800
  73.8023150  45.9391200  52.2629520  74.2398020  46.4820870  52.9187100
  74.2870880  45.1138150  52.2725860  71.0168950  48.7280230  59.7149780
  71.3471960  47.8601290  59.4828420  71.4459950  48.9338750  60.5454740
  75.6130870  47.0589240  57.3751750  75.3126410  46.9354210  58.2755660
  75.5068360  46.1997830  56.9667480  71.5059160  49.5950820  62.4531410
  71.0690150  49.7751620  63.2855560  72.0736840  50.3525440  62.3113130
  71.3383590  42.1071050  58.8120290  70.6832430  41.8382690  58.1679990
  72.1761540  41.9975530  58.3622270  70.5521670  39.3169980  54.7545620
  69.6485750  39.5800180  54.5797280  71.0362290  39.5881150  53.9745580
  73.0948880  38.3735520  52.6640000  73.8040580  37.9518740  52.1787280
  72.3788820  38.4410750  52.0323350  72.7423040  34.4274850  51.7042650
  73.4651170  34.9683790  52.0223870  73.0147560  34.1538270  50.8284190
  72.4315230  33.6781040  61.6065270  73.0791420  33.1278420  61.1660430
  72.8517070  33.9324190  62.4281080  76.8656960  49.5321940  61.3699010
  77.3821980  48.9209300  60.8447270  77.5154340  50.0350720  61.8610020
  79.6052460  50.4230430  62.1967990  79.8930270  50.1684730  61.3201000
  80.1175680  49.8707790  62.7873560  80.8229470  34.1620630  62.7764500
  80.0401260  34.6366130  63.0561260  80.5292400  33.2575460  62.6677680
  71.5441860  50.6351330  57.7946360  71.3763900  50.0022010  58.4928250
  70.6776370  50.8410730  57.4440550  72.1669880  34.4668110  55.2978220
  72.9249240  34.5796990  54.7242250  71.7047050  35.3037310  55.2521650
  78.7083690  36.5807380  58.2880530  77.8958200  36.2064270  57.9476410
  79.2125330  35.8252460  58.5901720  73.1504560  49.3284560  55.2396500
  72.6252180  49.7092590  54.5358460  73.0749140  49.9535330  55.9606210
  74.5395030  34.9932160  53.8380190  75.0687790  34.2061960  53.7088140
  75.1723350  35.6723350  54.0715720  76.7332870  34.7307300  56.8925580
  76.1035610  34.0294610  57.0595710  76.1938010  35.4911430  56.6758740
  75.7497530  51.2766940  54.1145750  76.4816350  50.9926220  53.5669640
  76.0091200  51.0380220  55.0045130  74.9112320  47.3931670  54.1192080
  74.2821200  47.8616770  54.6677910  75.0260150  46.5480890  54.5538270
  82.3662040  41.4437330  40.2693280  82.2856090  40.5291940  39.9984990
  81.9526460  41.9404400  39.5632990  80.4980080  43.2216350  42.1502550
  79.7222180  42.7416790  42.4401120  81.1493010  42.5422000  41.9758710
  74.5145910  43.5336160  43.0278310  73.6830790  43.2784870  43.4274820
  75.1226890  43.6046930  43.7636230  74.4947170  47.5676250  43.2236330
  74.7975210  46.6773990  43.0446550  75.2390760  48.1246470  42.9958580
  72.9237860  38.4938050  36.8120700  72.0354560  38.8354020  36.7100580
  73.2079050  38.2938370  35.9201530  70.8870870  41.0943700  42.6960400
  71.4586980  40.3265900  42.6964040  70.8872410  41.3932460  41.7867010
  80.7450820  49.9134550  40.5505670  80.1262260  50.3692050  39.9800110
  81.6002600  50.0686010  40.1495370  79.9389070  45.8973540  42.1572710
  79.8697350  44.9563480  41.9961840  80.7008930  45.9874950  42.7295280
  72.1295740  36.5028060  44.4829330  71.9498580  35.6053810  44.7632090
  71.7275820  37.0499930  45.1576280  80.9694240  38.7043920  42.3841640
  81.3459060  37.8315800  42.2715310  80.8713750  39.0402620  41.4932080
  75.0999250  37.0769550  37.8459080  75.2066000  37.9773280  38.1527840
  74.1891610  37.0287520  37.5553730  72.7482410  38.9988560  43.0911670
  73.4292520  39.2626930  43.7099070  72.4330460  38.1589430  43.4249680
  76.9406980  40.0455920  42.1784260  77.4485200  40.5436890  42.8189280
  77.4720220  39.2691120  42.0023620  75.2243080  34.6854480  46.4447680
  75.2261520  35.2026870  45.6393580  74.3947390  34.2084660  46.4217610
  81.6114170  44.7973790  37.9437580  80.9931440  45.2623240  37.3800300
  82.1237420  45.4901270  38.3607090  76.4745930  44.3249660  44.6221180
  76.1415310  44.9518580  45.2642250  76.6512610  44.8511540  43.8422850
  74.9058410  36.3964440  44.4518130  75.2475220  37.2406490  44.1572000
  73.9674220  36.5448180  44.5683470  75.6865030  46.2930460  46.4370360
  76.3039030  46.9681540  46.1554810  74.8258150  46.7018440  46.3457860
  78.5886300  33.8846710  40.7762720  78.8961280  33.3293600  40.0598220
  77.6587000  34.0191170  40.5935710  80.9767060  41.9495540  37.5122840
  80.0496340  41.8832920  37.7411310  81.1291880  42.8875670  37.3978080
  80.9636140  38.2212540  34.5090000  80.0239810  38.3826500  34.5942460
  81.2819400  38.9398220  33.9625990  76.5823700  42.4760280  40.2942570
  76.1780700  41.7637530  39.7988470  76.6686820  42.1313520  41.1830610
  77.0505400  46.1627840  42.4581780  76.7533690  45.5573310  41.7789560
  78.0005220  46.2005150  42.3471140  75.2952320  39.2503490  44.0741610
  75.8466910  39.3598830  43.2994860  75.8095830  39.6241090  44.7896840
  76.1423830  45.9009530  49.1089580  75.2452360  46.1249500  49.3562980
  76.1676700  46.0244470  48.1600980  74.9695050  42.7722850  47.6846950
  74.8302820  43.6445650  48.0534350  74.0876410  42.4295660  47.5394890
  81.2924430  47.6898720  38.9912080  81.7320340  48.4323050  38.5767470
  81.2311320  47.9325290  39.9151040  76.7675400  48.7144550  49.8932100
  76.7390830  49.1187500  49.0260530  76.6040370  47.7854910  49.7303700
  73.2828330  41.3705260  37.7949220  73.1625930  42.0967350  37.1830490
  72.9729220  40.6008170  37.3177130  70.9213700  44.5420400  43.6017860
  70.9994120  44.6769170  42.6573580  71.5355380  43.8336290  43.7945980
  72.1661330  46.2420590  40.0124040  71.7589410  46.3835180  39.1577640
  73.0574340  45.9580750  39.8095250  81.9840210  50.3912500  46.9191090
  82.4984880  50.3020510  47.7213520  81.1409290  50.7372200  47.2119000
  76.4382990  50.4566370  38.1246710  76.2625470  49.5401910  37.9114510
  75.5838730  50.8153660  38.3644510  70.9773220  45.5834570  46.1412320
  71.1404260  45.1139930  45.3231690  71.4425670  45.0758130  46.8061160
  75.7491990  34.7140330  41.1772890  75.3060140  35.4949870  40.8457410
  76.3076980  35.0370220  41.8843830  80.0361800  37.5808850  46.7808210
  79.5741170  37.7891870  47.5928150  79.6339910  36.7668200  46.4778880
  78.8650810  34.3351030  36.0578720  78.2404990  34.3310900  36.7832030
  78.7780930  33.4681990  35.6614690  77.7867890  35.2587660  43.0362490
  78.0840220  36.1650490  42.9554510  78.3353450  34.7706440  42.4222060
  75.5406210  39.8373900  38.9054140  75.3147130  39.6211070  39.8100760
  74.7598740  40.2702360  38.5600110  77.9805420  40.7359480  49.5714410
  77.8849020  39.7954210  49.4214810  78.8237400  40.9574550  49.1762480
  81.3768840  38.4800810  39.5348070  81.7698410  38.7973010  38.7216760
  81.7385690  37.6012690  39.6492590  73.1115960  37.1473150  47.7248190
  72.7179350  37.9948360  47.9320970  72.4234360  36.5099520  47.9156830
  79.6861010  37.2308120  50.7944930  78.9959330  37.0380320  51.4291020
  80.4293310  37.5142760  51.3269230  70.4133010  35.0701610  41.7578270
  70.1246060  35.6404470  42.4703250  71.1578770  34.5906060  42.1209500
  70.6003240  39.0121730  32.9680990  70.5177910  39.9552490  33.1095980
  70.2486300  38.8696640  32.0893340  81.9623980  41.0706560  43.6298850
  81.2305100  41.5793370  43.9788950  81.5648320  40.2536540  43.3287630
  78.4001370  37.7460760  42.0351340  78.4037430  37.3050710  41.1855880
  79.2952490  38.0678090  42.1423160  74.2503750  37.6287250  40.9945550
  73.9103800  38.1062480  41.7512600  73.4881070  37.1752370  40.6346650
  78.4621520  38.7472840  35.0258100  78.5834340  38.7059320  35.9743920
  78.0770030  39.6096990  34.8704830  82.4249890  36.5240240  43.0421790
  82.4422630  36.9748890  43.8863640  82.1765470  35.6245880  43.2555230
  77.4743020  41.0573980  34.4241400  76.9059920  40.6092230  33.7977310
  78.1832020  41.4166760  33.8906550  72.5512200  44.9586000  48.3008130
  72.1666990  44.3179670  48.8991090  72.8624390  45.6622120  48.8702860
  78.7009340  41.8062540  43.7816750  79.0679470  41.3321110  44.5278090
  78.5114400  42.6804110  44.1225090  71.5649830  36.5506230  39.9110220
  71.2796750  36.1861900  40.7488840  71.5028690  35.8186690  39.2973360
  76.4908710  40.8471180  46.1000960  76.1865780  41.7263160  46.3251320
  77.4455170  40.9070970  46.1358400  75.0190500  45.0532170  36.6967810
  74.2452760  44.5129790  36.5366530  75.7485130  44.5338780  36.3585570
  81.2388420  35.4435490  36.6323590  80.4253030  34.9448660  36.5568900
  81.0450370  36.2833740  36.2159940  81.1597280  44.1206590  48.3763200
  81.0934590  43.2002260  48.1220790  80.5302420  44.2182030  49.0907840
  75.0627900  44.7212550  40.3346620  75.5806570  43.9180810  40.2803510
  74.6111920  44.6591690  41.1763450  79.9497400  45.9878830  35.6073920
  80.2913100  46.7321060  35.1117240  79.1210110  46.3009950  35.9698750
  72.5472440  41.6873920  47.2472320  72.1887380  42.3527770  47.8345660
  72.2527000  40.8557470  47.6184940  75.7485560  42.1458160  50.1311870
  75.4485700  42.2915340  49.2339690  76.5196800  41.5863450  50.0385260
  81.0914010  46.9427160  48.1267000  81.1058550  46.0108120  47.9085910
  80.3839110  47.0286920  48.7656770  78.9188090  46.0692360  38.3789840
  79.6059220  46.6161570  38.7597430  78.1320510  46.6133090  38.4139450
  78.2215300  43.0738390  37.9915200  78.6778080  43.8843640  38.2175390
  77.8703510  42.7561530  38.8233690  80.5247910  48.5844730  45.2207500
  81.1690130  48.7904110  45.8980920  80.8877350  47.8233130  44.7678350
  74.1227080  33.4176040  38.4637720  73.9941710  33.4093940  39.4122640
  73.2989100  33.7559130  38.1128730  81.7979990  46.5877080  43.9384950
  82.4402220  45.8870240  44.0517120  82.3229340  47.3675520  43.7581840
  71.1221010  35.1767160  47.9244420  70.4079530  35.3764080  48.5297030
  71.5416050  34.4006730  48.2959220  71.4093600  49.1647420  48.9110950
  71.5184720  48.2242160  48.7706340  70.7574160  49.4302170  48.2624680
  79.4006190  47.4363310  50.3109070  79.0803060  46.7172550  50.8554760
  78.7264550  48.1118380  50.3845130  77.4420360  48.2823760  35.2542220
  77.4330460  49.0153450  34.6386730  76.5218720  48.0355340  35.3469180
  73.0427000  43.5038650  35.9988980  72.4354950  44.2437550  36.0084280
  73.5176350  43.5938010  35.1727180  80.4279960  48.3452000  33.9167410
  80.5291940  48.1415990  32.9869390  79.5281700  48.0910280  34.1215190
  77.9505850  38.9032360  37.8991310  77.2422000  39.3718700  38.3404920
  78.2350330  38.2454370  38.5336500  79.5761780  40.3229060  45.8983840
  80.0747030  40.7974880  46.5635690  79.7184730  39.3992580  46.1053870
  79.0698070  50.8638320  38.6115080  79.3239570  50.8259710  37.6894450
  78.1210550  50.7371650  38.6043330  76.1540870  37.2117440  35.2742020
  77.0031400  37.6487590  35.2082210  75.7872140  37.5237700  36.1014080
  75.0532290  43.4649800  33.7477550  75.8195560  43.3531160  34.3102980
  75.1306980  42.7687770  33.0954320  73.7479050  40.8974870  34.4310440
  73.8282640  39.9502380  34.5427840  74.6398800  41.2281750  34.5371100
  74.5493760  51.0470260  41.5344980  75.2856240  50.4985720  41.8053550
  74.9334680  51.9126270  41.3950970  73.5552040  50.2316330  50.7230560
  74.3564770  50.5528380  51.1365960  73.0403860  49.8711910  51.4450470
  77.6596070  50.2200570  33.3570550  78.4524680  50.5089400  32.9052340
  77.1400420  49.7892740  32.6783030  82.3916670  46.3396200  50.6705970
  81.7854830  46.3627800  49.9301720  82.0870780  45.6079240  51.2073220
  71.2749850  42.7189790  49.6666610  71.7788870  42.1397070  50.2382840
  70.5357270  43.0030020  50.2042980  78.1773470  45.4403980  33.2212900
  78.0724110  44.8256330  33.9474280  78.0097690  44.9169870  32.4375910
  78.3287790  44.1260780  49.2002130  77.5633460  44.6945780  49.1156800
  78.5103750  43.8336990  48.3070360  81.4176200  44.5024010  33.8254890
  80.8686300  44.9493310  34.4697630  82.0395460  43.9973260  34.3492560
  73.3072930  40.8619380  50.5616680  73.3478270  40.5633250  51.4701910
  74.1618430  41.2626990  50.4024200  77.0851320  43.4614930  35.7220190
  77.5067740  43.2954800  36.5651580  77.2102160  42.6515160  35.2275330
  75.2478740  39.4411480  48.5291170  74.7175200  38.9502430  47.9014510
  75.9166810  39.8695680  47.9949100  79.5978960  42.4852540  32.9697290
  80.1184620  41.7701560  32.6038440  80.2447360  43.1238410  33.2697800
  75.7351040  36.4073850  48.6088460  75.6407910  35.7894600  47.8839330
  75.1548430  37.1340140  48.3818370  78.5012480  34.9647090  45.6415850
  78.0529780  34.9871350  44.7961400  77.8677680  34.5666110  46.2386150
  78.9072030  43.8601420  46.2628290  79.3260140  44.7034150  46.0904530
  77.9880660  43.9973460  46.0335070  81.2435930  41.5917600  47.6466130
  81.3632140  40.9958740  48.3860970  82.1029930  41.6287290  47.2267430
  75.9810220  39.5348160  32.6678350  75.7799280  38.6715520  33.0291690
  75.8102270  39.4481520  31.7299950  76.7579450  50.1654430  47.3786020
  76.2200540  50.8900490  47.0594720  77.0113410  49.6884770  46.5883360
  78.0104700  38.1338950  48.9041950  78.6004390  37.8254800  49.5919770
  77.1924940  37.6618700  49.0601850  74.7793020  36.6348780  32.6556230
  75.0818920  36.6416210  31.7475380  75.5187610  36.2846640  33.1523890
  79.6141660  51.4005640  47.6372670  79.5400360  52.3040780  47.9445040
  78.7120500  51.0817540  47.6094740  77.9977950  35.5783400  33.6412430
  77.6499950  34.9007390  33.0614880  78.1990720  35.1172910  34.4555820
  80.1626990  50.5664150  35.2599030  81.0577780  50.9049120  35.2817790
  80.1944620  49.8443560  34.6323310  73.8023150  45.9391200  33.4886030
  74.2398020  46.4820870  34.1443610  74.2870880  45.1138150  33.4982370
  71.0168950  48.7280230  40.9406290  71.3471960  47.8601290  40.7084930
  71.4459950  48.9338750  41.7711250  75.6130870  47.0589240  38.6008260
  75.3126410  46.9354210  39.5012170  75.5068360  46.1997830  38.1923990
  71.5059160  49.5950820  43.6787920  71.0690150  49.7751620  44.5112070
  72.0736840  50.3525440  43.5369640  71.3383590  42.1071050  40.0376800
  70.6832430  41.8382690  39.3936500  72.1761540  41.9975530  39.5878780
  72.3759520  42.4923620  44.5780140  72.7432560  42.4051020  45.4576160
  71.8070340  41.7290170  44.4787000  71.9275520  39.4032710  48.4838560
  71.0331570  39.3699470  48.8232270  72.4673070  39.6019500  49.2489810
  70.5521670  39.3169980  35.9802130  69.6485750  39.5800180  35.8053790
  71.0362290  39.5881150  35.2002090  73.0948880  38.3735520  33.8896510
  73.8040580  37.9518740  33.4043790  72.3788820  38.4410750  33.2579860
  72.7423040  34.4274850  32.9299160  73.4651170  34.9683790  33.2480380
  73.0147560  34.1538270  32.0540700  72.4315230  33.6781040  42.8321780
  73.0791420  33.1278420  42.3916940  72.8517070  33.9324190  43.6537590
  72.1847230  33.8336710  45.5747100  71.8362050  34.2900530  46.3405280
  71.8534930  32.9393840  45.6569530  73.7911600  47.0056310  49.7400290
  73.7481230  46.6349220  50.6214750  73.9222610  47.9433880  49.8802110
  77.4917630  48.5615900  45.3410010  77.2508990  48.8290460  44.4540530
  78.4320270  48.7321630  45.3960870  79.6972050  35.0248590  49.0966520
  79.6360940  35.6170420  49.8461930  80.6372430  34.9174550  48.9516780
  72.8567870  33.3612910  48.8497870  73.4050860  33.1800960  48.0863980
  72.9223180  32.5707020  49.3854180  73.6299630  49.9518560  46.8598070
  73.0359950  49.8203260  47.5988110  73.6223470  49.1156700  46.3940170
  73.2611860  47.3176940  45.8106110  72.5345920  46.6982230  45.7432060
  73.3221010  47.7117550  44.9404190  76.8656960  49.5321940  42.5955520
  77.3821980  48.9209300  42.0703780  77.5154340  50.0350720  43.0866530
  79.6052460  50.4230430  43.4224500  79.8930270  50.1684730  42.5457510
  80.1175680  49.8707790  44.0130070  80.8229470  34.1620630  44.0021010
  80.0401260  34.6366130  44.2817770  80.5292400  33.2575460  43.8934190
  71.5441860  50.6351330  39.0202870  71.3763900  50.0022010  39.7184760
  70.6776370  50.8410730  38.6697060  72.1669880  34.4668110  36.5234730
  72.9249240  34.5796990  35.9498760  71.7047050  35.3037310  36.4778160
  78.7083690  36.5807380  39.5137040  77.8958200  36.2064270  39.1732920
  79.2125330  35.8252460  39.8158230  74.5395030  34.9932160  35.0636700
  75.0687790  34.2061960  34.9344650  75.1723350  35.6723350  35.2972230
  76.7332870  34.7307300  38.1182090  76.1035610  34.0294610  38.2852220
  76.1938010  35.4911430  37.9015250  79.6724820  51.3446530  50.7892700
  80.5992130  51.1090800  50.8328660  79.6575250  52.1718530  50.3078730
  76.8588430  34.0091280  50.5534580  76.5772700  34.5124880  49.7895400
  77.2408130  33.2113030  50.1876710  75.7497530  51.2766940  35.3402260
  76.4816350  50.9926220  34.7926150  76.0091200  51.0380220  36.2301640
  74.9112320  47.3931670  35.3448590  74.2821200  47.8616770  35.8934420
  75.0260150  46.5480890  35.7794780  82.3662040  41.4437330  21.4949790
  82.2856090  40.5291940  21.2241500  81.9526460  41.9404400  20.7889500
  80.4980080  43.2216350  23.3759060  79.7222180  42.7416790  23.6657630
  81.1493010  42.5422000  23.2015220  74.5145910  43.5336160  24.2534820
  73.6830790  43.2784870  24.6531330  75.1226890  43.6046930  24.9892740
  74.4947170  47.5676250  24.4492840  74.7975210  46.6773990  24.2703060
  75.2390760  48.1246470  24.2215090  72.9237860  38.4938050  18.0377210
  72.0354560  38.8354020  17.9357090  73.2079050  38.2938370  17.1458040
  80.7450820  49.9134550  21.7762180  80.1262260  50.3692050  21.2056620
  81.6002600  50.0686010  21.3751880  79.9389070  45.8973540  23.3829220
  79.8697350  44.9563480  23.2218350  80.7008930  45.9874950  23.9551790
  72.1295740  36.5028060  25.7085840  71.9498580  35.6053810  25.9888600
  71.7275820  37.0499930  26.3832790  80.9694240  38.7043920  23.6098150
  81.3459060  37.8315800  23.4971820  80.8713750  39.0402620  22.7188590
  75.0999250  37.0769550  19.0715590  75.2066000  37.9773280  19.3784350
  74.1891610  37.0287520  18.7810240  72.7482410  38.9988560  24.3168180
  73.4292520  39.2626930  24.9355580  72.4330460  38.1589430  24.6506190
  76.9406980  40.0455920  23.4040770  77.4485200  40.5436890  24.0445790
  77.4720220  39.2691120  23.2280130  75.2243080  34.6854480  27.6704190
  75.2261520  35.2026870  26.8650090  74.3947390  34.2084660  27.6474120
  81.6114170  44.7973790  19.1694090  80.9931440  45.2623240  18.6056810
  82.1237420  45.4901270  19.5863600  76.4745930  44.3249660  25.8477690
  76.1415310  44.9518580  26.4898760  76.6512610  44.8511540  25.0679360
  74.9058410  36.3964440  25.6774640  75.2475220  37.2406490  25.3828510
  73.9674220  36.5448180  25.7939980  75.6865030  46.2930460  27.6626870
  76.3039030  46.9681540  27.3811320  74.8258150  46.7018440  27.5714370
  70.9797370  45.4830320  16.5433720  70.6025350  45.9717420  15.8118620
  71.2370440  46.1555600  17.1740250  78.5886300  33.8846710  22.0019230
  78.8961280  33.3293600  21.2854730  77.6587000  34.0191170  21.8192220
  80.9767060  41.9495540  18.7379350  80.0496340  41.8832920  18.9667820
  81.1291880  42.8875670  18.6234590  80.9636140  38.2212540  15.7346510
  80.0239810  38.3826500  15.8198970  81.2819400  38.9398220  15.1882500
  76.5823700  42.4760280  21.5199080  76.1780700  41.7637530  21.0244980
  76.6686820  42.1313520  22.4087120  77.0505400  46.1627840  23.6838290
  76.7533690  45.5573310  23.0046070  78.0005220  46.2005150  23.5727650
  75.2952320  39.2503490  25.2998120  75.8466910  39.3598830  24.5251370
  75.8095830  39.6241090  26.0153350  76.1423830  45.9009530  30.3346090
  75.2452360  46.1249500  30.5819490  76.1676700  46.0244470  29.3857490
  74.9695050  42.7722850  28.9103460  74.8302820  43.6445650  29.2790860
  74.0876410  42.4295660  28.7651400  81.2924430  47.6898720  20.2168590
  81.7320340  48.4323050  19.8023980  81.2311320  47.9325290  21.1407550
  76.7675400  48.7144550  31.1188610  76.7390830  49.1187500  30.2517040
  76.6040370  47.7854910  30.9560210  73.2828330  41.3705260  19.0205730
  73.1625930  42.0967350  18.4087000  72.9729220  40.6008170  18.5433640
  72.1661330  46.2420590  21.2380550  71.7589410  46.3835180  20.3834150
  73.0574340  45.9580750  21.0351760  81.9840210  50.3912500  28.1447600
  82.4984880  50.3020510  28.9470030  81.1409290  50.7372200  28.4375510
  76.4382990  50.4566370  19.3503220  76.2625470  49.5401910  19.1371020
  75.5838730  50.8153660  19.5901020  75.7491990  34.7140330  22.4029400
  75.3060140  35.4949870  22.0713920  76.3076980  35.0370220  23.1100340
  80.0361800  37.5808850  28.0064720  79.5741170  37.7891870  28.8184660
  79.6339910  36.7668200  27.7035390  78.8650810  34.3351030  17.2835230
  78.2404990  34.3310900  18.0088540  78.7780930  33.4681990  16.8871200
  77.7867890  35.2587660  24.2619000  78.0840220  36.1650490  24.1811020
  78.3353450  34.7706440  23.6478570  75.5406210  39.8373900  20.1310650
  75.3147130  39.6211070  21.0357270  74.7598740  40.2702360  19.7856620
  77.9805420  40.7359480  30.7970920  77.8849020  39.7954210  30.6471320
  78.8237400  40.9574550  30.4018990  81.3768840  38.4800810  20.7604580
  81.7698410  38.7973010  19.9473270  81.7385690  37.6012690  20.8749100
  73.1115960  37.1473150  28.9504700  72.7179350  37.9948360  29.1577480
  72.4234360  36.5099520  29.1413340  79.6861010  37.2308120  32.0201440
  78.9959330  37.0380320  32.6547530  80.4293310  37.5142760  32.5525740
  70.4133010  35.0701610  22.9834780  70.1246060  35.6404470  23.6959760
  71.1578770  34.5906060  23.3466010  70.6003240  39.0121730  14.1937500
  70.5177910  39.9552490  14.3352490  70.2486300  38.8696640  13.3149850
  81.9623980  41.0706560  24.8555360  81.2305100  41.5793370  25.2045460
  81.5648320  40.2536540  24.5544140  78.4001370  37.7460760  23.2607850
  78.4037430  37.3050710  22.4112390  79.2952490  38.0678090  23.3679670
  74.2503750  37.6287250  22.2202060  73.9103800  38.1062480  22.9769110
  73.4881070  37.1752370  21.8603160  78.4621520  38.7472840  16.2514610
  78.5834340  38.7059320  17.2000430  78.0770030  39.6096990  16.0961340
  82.4249890  36.5240240  24.2678300  82.4422630  36.9748890  25.1120150
  82.1765470  35.6245880  24.4811740  77.4743020  41.0573980  15.6497910
  76.9059920  40.6092230  15.0233820  78.1832020  41.4166760  15.1163060
  72.5512200  44.9586000  29.5264640  72.1666990  44.3179670  30.1247600
  72.8624390  45.6622120  30.0959370  78.7009340  41.8062540  25.0073260
  79.0679470  41.3321110  25.7534600  78.5114400  42.6804110  25.3481600
  71.5649830  36.5506230  21.1366730  71.2796750  36.1861900  21.9745350
  71.5028690  35.8186690  20.5229870  76.4908710  40.8471180  27.3257470
  76.1865780  41.7263160  27.5507830  77.4455170  40.9070970  27.3614910
  75.0190500  45.0532170  17.9224320  74.2452760  44.5129790  17.7623040
  75.7485130  44.5338780  17.5842080  81.2388420  35.4435490  17.8580100
  80.4253030  34.9448660  17.7825410  81.0450370  36.2833740  17.4416450
  81.1597280  44.1206590  29.6019710  81.0934590  43.2002260  29.3477300
  80.5302420  44.2182030  30.3164350  75.0627900  44.7212550  21.5603130
  75.5806570  43.9180810  21.5060020  74.6111920  44.6591690  22.4019960
  79.9497400  45.9878830  16.8330430  80.2913100  46.7321060  16.3373750
  79.1210110  46.3009950  17.1955260  72.5472440  41.6873920  28.4728830
  72.1887380  42.3527770  29.0602170  72.2527000  40.8557470  28.8441450
  75.7485560  42.1458160  31.3568380  75.4485700  42.2915340  30.4596200
  76.5196800  41.5863450  31.2641770  81.0914010  46.9427160  29.3523510
  81.1058550  46.0108120  29.1342420  80.3839110  47.0286920  29.9913280
  78.9188090  46.0692360  19.6046350  79.6059220  46.6161570  19.9853940
  78.1320510  46.6133090  19.6395960  71.0580490  41.6865180  15.0963430
  71.9275340  41.9689980  15.3799350  70.5670810  42.5001050  14.9812240
  78.2215300  43.0738390  19.2171710  78.6778080  43.8843640  19.4431900
  77.8703510  42.7561530  20.0490200  80.5247910  48.5844730  26.4464010
  81.1690130  48.7904110  27.1237430  80.8877350  47.8233130  25.9934860
  74.1227080  33.4176040  19.6894230  73.9941710  33.4093940  20.6379150
  73.2989100  33.7559130  19.3385240  81.7979990  46.5877080  25.1641460
  82.4402220  45.8870240  25.2773630  82.3229340  47.3675520  24.9838350
  71.4251740  50.8992560  15.6625060  71.7849380  51.4981900  15.0082330
  71.2844080  51.4452450  16.4360090  71.1221010  35.1767160  29.1500930
  70.4079530  35.3764080  29.7553540  71.5416050  34.4006730  29.5215730
  79.4006190  47.4363310  31.5365580  79.0803060  46.7172550  32.0811270
  78.7264550  48.1118380  31.6101640  77.4420360  48.2823760  16.4798730
  77.4330460  49.0153450  15.8643240  76.5218720  48.0355340  16.5725690
  73.0427000  43.5038650  17.2245490  72.4354950  44.2437550  17.2340790
  73.5176350  43.5938010  16.3983690  80.4279960  48.3452000  15.1423920
  80.5291940  48.1415990  14.2125900  79.5281700  48.0910280  15.3471700
  77.9505850  38.9032360  19.1247820  77.2422000  39.3718700  19.5661430
  78.2350330  38.2454370  19.7593010  79.5761780  40.3229060  27.1240350
  80.0747030  40.7974880  27.7892200  79.7184730  39.3992580  27.3310380
  79.0698070  50.8638320  19.8371590  79.3239570  50.8259710  18.9150960
  78.1210550  50.7371650  19.8299840  76.1540870  37.2117440  16.4998530
  77.0031400  37.6487590  16.4338720  75.7872140  37.5237700  17.3270590
  75.0532290  43.4649800  14.9734060  75.8195560  43.3531160  15.5359490
  75.1306980  42.7687770  14.3210830  73.7479050  40.8974870  15.6566950
  73.8282640  39.9502380  15.7684350  74.6398800  41.2281750  15.7627610
  74.5493760  51.0470260  22.7601490  75.2856240  50.4985720  23.0310060
  74.9334680  51.9126270  22.6207480  71.4339240  47.1143830  18.6343000
  70.5079020  47.3564970  18.6248410  71.8995670  47.9418090  18.5127750
  73.5552040  50.2316330  31.9487070  74.3564770  50.5528380  32.3622470
  73.0403860  49.8711910  32.6706980  77.6596070  50.2200570  14.5827060
  78.4524680  50.5089400  14.1308850  77.1400420  49.7892740  13.9039540
  82.3916670  46.3396200  31.8962480  81.7854830  46.3627800  31.1558230
  82.0870780  45.6079240  32.4329730  71.2749850  42.7189790  30.8923120
  71.7788870  42.1397070  31.4639350  70.5357270  43.0030020  31.4299490
  78.1773470  45.4403980  14.4469410  78.0724110  44.8256330  15.1730790
  78.0097690  44.9169870  13.6632420  78.3287790  44.1260780  30.4258640
  77.5633460  44.6945780  30.3413310  78.5103750  43.8336990  29.5326870
  81.4176200  44.5024010  15.0511400  80.8686300  44.9493310  15.6954140
  82.0395460  43.9973260  15.5749070  73.3072930  40.8619380  31.7873190
  73.3478270  40.5633250  32.6958420  74.1618430  41.2626990  31.6280710
  77.0851320  43.4614930  16.9476700  77.5067740  43.2954800  17.7908090
  77.2102160  42.6515160  16.4531840  75.2478740  39.4411480  29.7547680
  74.7175200  38.9502430  29.1271020  75.9166810  39.8695680  29.2205610
  79.5978960  42.4852540  14.1953800  80.1184620  41.7701560  13.8294950
  80.2447360  43.1238410  14.4954310  75.7351040  36.4073850  29.8344970
  75.6407910  35.7894600  29.1095840  75.1548430  37.1340140  29.6074880
  78.5012480  34.9647090  26.8672360  78.0529780  34.9871350  26.0217910
  77.8677680  34.5666110  27.4642660  78.9072030  43.8601420  27.4884800
  79.3260140  44.7034150  27.3161040  77.9880660  43.9973460  27.2591580
  81.2435930  41.5917600  28.8722640  81.3632140  40.9958740  29.6117480
  82.1029930  41.6287290  28.4523940  75.9810220  39.5348160  13.8934860
  75.7799280  38.6715520  14.2548200  75.8102270  39.4481520  12.9556460
  76.7579450  50.1654430  28.6042530  76.2200540  50.8900490  28.2851230
  77.0113410  49.6884770  27.8139870  78.0104700  38.1338950  30.1298460
  78.6004390  37.8254800  30.8176280  77.1924940  37.6618700  30.2858360
  74.7793020  36.6348780  13.8812740  75.0818920  36.6416210  12.9731890
  75.5187610  36.2846640  14.3780400  79.6141660  51.4005640  28.8629180
  79.5400360  52.3040780  29.1701550  78.7120500  51.0817540  28.8351250
  77.9977950  35.5783400  14.8668940  77.6499950  34.9007390  14.2871390
  78.1990720  35.1172910  15.6812330  80.1626990  50.5664150  16.4855540
  81.0577780  50.9049120  16.5074300  80.1944620  49.8443560  15.8579820
  73.8023150  45.9391200  14.7142540  74.2398020  46.4820870  15.3700120
  74.2870880  45.1138150  14.7238880  71.0168950  48.7280230  22.1662800
  71.3471960  47.8601290  21.9341440  71.4459950  48.9338750  22.9967760
  75.6130870  47.0589240  19.8264770  75.3126410  46.9354210  20.7268680
  75.5068360  46.1997830  19.4180500  71.5059160  49.5950820  24.9044430
  71.0690150  49.7751620  25.7368580  72.0736840  50.3525440  24.7626150
  71.3383590  42.1071050  21.2633310  70.6832430  41.8382690  20.6193010
  72.1761540  41.9975530  20.8135290  71.9275520  39.4032710  29.7095070
  71.0331570  39.3699470  30.0488780  72.4673070  39.6019500  30.4746320
  70.5521670  39.3169980  17.2058640  69.6485750  39.5800180  17.0310300
  71.0362290  39.5881150  16.4258600  73.0948880  38.3735520  15.1153020
  73.8040580  37.9518740  14.6300300  72.3788820  38.4410750  14.4836370
  72.7423040  34.4274850  14.1555670  73.4651170  34.9683790  14.4736890
  73.0147560  34.1538270  13.2797210  72.4315230  33.6781040  24.0578290
  73.0791420  33.1278420  23.6173450  72.8517070  33.9324190  24.8794100
  72.1847230  33.8336710  26.8003610  71.8362050  34.2900530  27.5661790
  71.8534930  32.9393840  26.8826040  73.7911600  47.0056310  30.9656800
  73.7481230  46.6349220  31.8471260  73.9222610  47.9433880  31.1058620
  77.4917630  48.5615900  26.5666520  77.2508990  48.8290460  25.6797040
  78.4320270  48.7321630  26.6217380  79.6972050  35.0248590  30.3223030
  79.6360940  35.6170420  31.0718440  80.6372430  34.9174550  30.1773290
  72.8567870  33.3612910  30.0754380  73.4050860  33.1800960  29.3120490
  72.9223180  32.5707020  30.6110690  73.6299630  49.9518560  28.0854580
  73.0359950  49.8203260  28.8244620  73.6223470  49.1156700  27.6196680
  73.2611860  47.3176940  27.0362620  72.5345920  46.6982230  26.9688570
  73.3221010  47.7117550  26.1660700  76.8656960  49.5321940  23.8212030
  77.3821980  48.9209300  23.2960290  77.5154340  50.0350720  24.3123040
  79.6052460  50.4230430  24.6481010  79.8930270  50.1684730  23.7714020
  80.1175680  49.8707790  25.2386580  80.8229470  34.1620630  25.2277520
  80.0401260  34.6366130  25.5074280  80.5292400  33.2575460  25.1190700
  71.5441860  50.6351330  20.2459380  71.3763900  50.0022010  20.9441270
  70.6776370  50.8410730  19.8953570  72.1669880  34.4668110  17.7491240
  72.9249240  34.5796990  17.1755270  71.7047050  35.3037310  17.7034670
  78.7083690  36.5807380  20.7393550  77.8958200  36.2064270  20.3989430
  79.2125330  35.8252460  21.0414740  73.1504560  49.3284560  17.6909520
  72.6252180  49.7092590  16.9871480  73.0749140  49.9535330  18.4119230
  74.5395030  34.9932160  16.2893210  75.0687790  34.2061960  16.1601160
  75.1723350  35.6723350  16.5228740  76.7332870  34.7307300  19.3438600
  76.1035610  34.0294610  19.5108730  76.1938010  35.4911430  19.1271760
  79.6724820  51.3446530  32.0149210  80.5992130  51.1090800  32.0585170
  79.6575250  52.1718530  31.5335240  76.8588430  34.0091280  31.7791090
  76.5772700  34.5124880  31.0151910  77.2408130  33.2113030  31.4133220
  75.7497530  51.2766940  16.5658770  76.4816350  50.9926220  16.0182660
  76.0091200  51.0380220  17.4558150  74.9112320  47.3931670  16.5705100
  74.2821200  47.8616770  17.1190930  75.0260150  46.5480890  17.0051290
  82.3662040  41.4437330   2.7206300  82.2856090  40.5291940   2.4498010
  81.9526460  41.9404400   2.0146010  80.4980080  43.2216350   4.6015570
  79.7222180  42.7416790   4.8914140  81.1493010  42.5422000   4.4271730
  74.5145910  43.5336160   5.4791330  73.6830790  43.2784870   5.8787840
  75.1226890  43.6046930   6.2149250  74.4947170  47.5676250   5.6749350
  74.7975210  46.6773990   5.4959570  75.2390760  48.1246470   5.4471600
  70.8870870  41.0943700   5.1473420  71.4586980  40.3265900   5.1477060
  70.8872410  41.3932460   4.2380030  80.7450820  49.9134550   3.0018690
  80.1262260  50.3692050   2.4313130  81.6002600  50.0686010   2.6008390
  79.9389070  45.8973540   4.6085730  79.8697350  44.9563480   4.4474860
  80.7008930  45.9874950   5.1808300  72.1295740  36.5028060   6.9342350
  71.9498580  35.6053810   7.2145110  71.7275820  37.0499930   7.6089300
  80.9694240  38.7043920   4.8354660  81.3459060  37.8315800   4.7228330
  80.8713750  39.0402620   3.9445100  72.7482410  38.9988560   5.5424690
  73.4292520  39.2626930   6.1612090  72.4330460  38.1589430   5.8762700
  76.9406980  40.0455920   4.6297280  77.4485200  40.5436890   5.2702300
  77.4720220  39.2691120   4.4536640  75.2243080  34.6854480   8.8960700
  75.2261520  35.2026870   8.0906600  74.3947390  34.2084660   8.8730630
  76.4745930  44.3249660   7.0734200  76.1415310  44.9518580   7.7155270
  76.6512610  44.8511540   6.2935870  74.9058410  36.3964440   6.9031150
  75.2475220  37.2406490   6.6085020  73.9674220  36.5448180   7.0196490
  75.6865030  46.2930460   8.8883380  76.3039030  46.9681540   8.6067830
  74.8258150  46.7018440   8.7970880  78.5886300  33.8846710   3.2275740
  78.8961280  33.3293600   2.5111240  77.6587000  34.0191170   3.0448730
  76.5823700  42.4760280   2.7455590  76.1780700  41.7637530   2.2501490
  76.6686820  42.1313520   3.6343630  77.0505400  46.1627840   4.9094800
  76.7533690  45.5573310   4.2302580  78.0005220  46.2005150   4.7984160
  75.2952320  39.2503490   6.5254630  75.8466910  39.3598830   5.7507880
  75.8095830  39.6241090   7.2409860  76.1423830  45.9009530  11.5602600
  75.2452360  46.1249500  11.8076000  76.1676700  46.0244470  10.6114000
  74.9695050  42.7722850  10.1359970  74.8302820  43.6445650  10.5047370
  74.0876410  42.4295660   9.9907910  76.7675400  48.7144550  12.3445120
  76.7390830  49.1187500  11.4773550  76.6040370  47.7854910  12.1816720
  70.9213700  44.5420400   6.0530880  70.9994120  44.6769170   5.1086600
  71.5355380  43.8336290   6.2459000  72.1661330  46.2420590   2.4637060
  71.7589410  46.3835180   1.6090660  73.0574340  45.9580750   2.2608270
  81.9840210  50.3912500   9.3704110  82.4984880  50.3020510  10.1726540
  81.1409290  50.7372200   9.6632020  70.9773220  45.5834570   8.5925340
  71.1404260  45.1139930   7.7744710  71.4425670  45.0758130   9.2574180
  75.7491990  34.7140330   3.6285910  75.3060140  35.4949870   3.2970430
  76.3076980  35.0370220   4.3356850  80.0361800  37.5808850   9.2321230
  79.5741170  37.7891870  10.0441170  79.6339910  36.7668200   8.9291900
  77.7867890  35.2587660   5.4875510  78.0840220  36.1650490   5.4067530
  78.3353450  34.7706440   4.8735080  77.9805420  40.7359480  12.0227430
  77.8849020  39.7954210  11.8727830  78.8237400  40.9574550  11.6275500
  73.1115960  37.1473150  10.1761210  72.7179350  37.9948360  10.3833990
  72.4234360  36.5099520  10.3669850  79.6861010  37.2308120  13.2457950
  78.9959330  37.0380320  13.8804040  80.4293310  37.5142760  13.7782250
  70.4133010  35.0701610   4.2091290  70.1246060  35.6404470   4.9216270
  71.1578770  34.5906060   4.5722520  81.9623980  41.0706560   6.0811870
  81.2305100  41.5793370   6.4301970  81.5648320  40.2536540   5.7800650
  78.4001370  37.7460760   4.4864360  78.4037430  37.3050710   3.6368900
  79.2952490  38.0678090   4.5936180  74.2503750  37.6287250   3.4458570
  73.9103800  38.1062480   4.2025620  73.4881070  37.1752370   3.0859670
  82.4249890  36.5240240   5.4934810  82.4422630  36.9748890   6.3376660
  82.1765470  35.6245880   5.7068250  72.5512200  44.9586000  10.7521150
  72.1666990  44.3179670  11.3504110  72.8624390  45.6622120  11.3215880
  78.7009340  41.8062540   6.2329770  79.0679470  41.3321110   6.9791110
  78.5114400  42.6804110   6.5738110  71.5649830  36.5506230   2.3623240
  71.2796750  36.1861900   3.2001860  71.5028690  35.8186690   1.7486380
  76.4908710  40.8471180   8.5513980  76.1865780  41.7263160   8.7764340
  77.4455170  40.9070970   8.5871420  81.1597280  44.1206590  10.8276220
  81.0934590  43.2002260  10.5733810  80.5302420  44.2182030  11.5420860
  75.0627900  44.7212550   2.7859640  75.5806570  43.9180810   2.7316530
  74.6111920  44.6591690   3.6276470  72.5472440  41.6873920   9.6985340
  72.1887380  42.3527770  10.2858680  72.2527000  40.8557470  10.0697960
  75.7485560  42.1458160  12.5824890  75.4485700  42.2915340  11.6852710
  76.5196800  41.5863450  12.4898280  81.0914010  46.9427160  10.5780020
  81.1058550  46.0108120  10.3598930  80.3839110  47.0286920  11.2169790
  80.5247910  48.5844730   7.6720520  81.1690130  48.7904110   8.3493940
  80.8877350  47.8233130   7.2191370  81.7979990  46.5877080   6.3897970
  82.4402220  45.8870240   6.5030140  82.3229340  47.3675520   6.2094860
  71.1221010  35.1767160  10.3757440  70.4079530  35.3764080  10.9810050
  71.5416050  34.4006730  10.7472240  71.4093600  49.1647420  11.3623970
  71.5184720  48.2242160  11.2219360  70.7574160  49.4302170  10.7137700
  79.4006190  47.4363310  12.7622090  79.0803060  46.7172550  13.3067780
  78.7264550  48.1118380  12.8358150  79.5761780  40.3229060   8.3496860
  80.0747030  40.7974880   9.0148710  79.7184730  39.3992580   8.5566890
  74.5493760  51.0470260   3.9858000  75.2856240  50.4985720   4.2566570
  74.9334680  51.9126270   3.8463990  73.5552040  50.2316330  13.1743580
  74.3564770  50.5528380  13.5878980  73.0403860  49.8711910  13.8963490
  82.3916670  46.3396200  13.1218990  81.7854830  46.3627800  12.3814740
  82.0870780  45.6079240  13.6586240  71.2749850  42.7189790  12.1179630
  71.7788870  42.1397070  12.6895860  70.5357270  43.0030020  12.6556000
  78.3287790  44.1260780  11.6515150  77.5633460  44.6945780  11.5669820
  78.5103750  43.8336990  10.7583380  73.3072930  40.8619380  13.0129700
  73.3478270  40.5633250  13.9214930  74.1618430  41.2626990  12.8537220
  75.2478740  39.4411480  10.9804190  74.7175200  38.9502430  10.3527530
  75.9166810  39.8695680  10.4462120  75.7351040  36.4073850  11.0601480
  75.6407910  35.7894600  10.3352350  75.1548430  37.1340140  10.8331390
  78.5012480  34.9647090   8.0928870  78.0529780  34.9871350   7.2474420
  77.8677680  34.5666110   8.6899170  78.9072030  43.8601420   8.7141310
  79.3260140  44.7034150   8.5417550  77.9880660  43.9973460   8.4848090
  81.2435930  41.5917600  10.0979150  81.3632140  40.9958740  10.8373990
  82.1029930  41.6287290   9.6780450  76.7579450  50.1654430   9.8299040
  76.2200540  50.8900490   9.5107740  77.0113410  49.6884770   9.0396380
  78.0104700  38.1338950  11.3554970  78.6004390  37.8254800  12.0432790
  77.1924940  37.6618700  11.5114870  79.6141660  51.4005640  10.0885690
  79.5400360  52.3040780  10.3958060  78.7120500  51.0817540  10.0607760
  71.0168950  48.7280230   3.3919310  71.3471960  47.8601290   3.1597950
  71.4459950  48.9338750   4.2224270  71.5059160  49.5950820   6.1300940
  71.0690150  49.7751620   6.9625090  72.0736840  50.3525440   5.9882660
  71.3383590  42.1071050   2.4889820  70.6832430  41.8382690   1.8449520
  72.1761540  41.9975530   2.0391800  72.3759520  42.4923620   7.0293160
  72.7432560  42.4051020   7.9089180  71.8070340  41.7290170   6.9300020
  71.9275520  39.4032710  10.9351580  71.0331570  39.3699470  11.2745290
  72.4673070  39.6019500  11.7002830  72.4315230  33.6781040   5.2834800
  73.0791420  33.1278420   4.8429960  72.8517070  33.9324190   6.1050610
  72.1847230  33.8336710   8.0260120  71.8362050  34.2900530   8.7918300
  71.8534930  32.9393840   8.1082550  73.7911600  47.0056310  12.1913310
  73.7481230  46.6349220  13.0727770  73.9222610  47.9433880  12.3315130
  77.4917630  48.5615900   7.7923030  77.2508990  48.8290460   6.9053550
  78.4320270  48.7321630   7.8473890  79.6972050  35.0248590  11.5479540
  79.6360940  35.6170420  12.2974950  80.6372430  34.9174550  11.4029800
  72.8567870  33.3612910  11.3010890  73.4050860  33.1800960  10.5377000
  72.9223180  32.5707020  11.8367200  73.6299630  49.9518560   9.3111090
  73.0359950  49.8203260  10.0501130  73.6223470  49.1156700   8.8453190
  73.2611860  47.3176940   8.2619130  72.5345920  46.6982230   8.1945080
  73.3221010  47.7117550   7.3917210  76.8656960  49.5321940   5.0468540
  77.3821980  48.9209300   4.5216800  77.5154340  50.0350720   5.5379550
  79.6052460  50.4230430   5.8737520  79.8930270  50.1684730   4.9970530
  80.1175680  49.8707790   6.4643090  80.8229470  34.1620630   6.4534030
  80.0401260  34.6366130   6.7330790  80.5292400  33.2575460   6.3447210
  78.7083690  36.5807380   1.9650060  77.8958200  36.2064270   1.6245940
  79.2125330  35.8252460   2.2671250  79.6724820  51.3446530  13.2405720
  80.5992130  51.1090800  13.2841680  79.6575250  52.1718530  12.7591750
  76.8588430  34.0091280  13.0047600  76.5772700  34.5124880  12.2408420
  77.2408130  33.2113030  12.6389730  82.3662040  22.6693840  59.0436770
  82.2856090  21.7548450  58.7728480  81.9526460  23.1660910  58.3376480
  80.4980080  24.4472860  60.9246040  79.7222180  23.9673300  61.2144610
  81.1493010  23.7678510  60.7502200  74.5145910  24.7592670  61.8021800
  73.6830790  24.5041380  62.2018310  75.1226890  24.8303440  62.5379720
  74.4947170  28.7932760  61.9979820  74.7975210  27.9030500  61.8190040
  75.2390760  29.3502980  61.7702070  72.9237860  19.7194560  55.5864190
  72.0354560  20.0610530  55.4844070  73.2079050  19.5194880  54.6945020
  70.8870870  22.3200210  61.4703890  71.4586980  21.5522410  61.4707530
  70.8872410  22.6188970  60.5610500  80.7450820  31.1391060  59.3249160
  80.1262260  31.5948560  58.7543600  81.6002600  31.2942520  58.9238860
  79.9389070  27.1230050  60.9316200  79.8697350  26.1819990  60.7705330
  80.7008930  27.2131460  61.5038770  80.9694240  19.9300430  61.1585130
  81.3459060  19.0572310  61.0458800  80.8713750  20.2659130  60.2675570
  75.0999250  18.3026060  56.6202570  75.2066000  19.2029790  56.9271330
  74.1891610  18.2544030  56.3297220  72.7482410  20.2245070  61.8655160
  73.4292520  20.4883440  62.4842560  72.4330460  19.3845940  62.1993170
  76.9406980  21.2712430  60.9527750  77.4485200  21.7693400  61.5932770
  77.4720220  20.4947630  60.7767110  81.6114170  26.0230300  56.7181070
  80.9931440  26.4879750  56.1543790  82.1237420  26.7157780  57.1350580
  74.9058410  17.6220950  63.2261620  75.2475220  18.4663000  62.9315490
  73.9674220  17.7704690  63.3426960  70.9797370  26.7086830  54.0920700
  70.6025350  27.1973930  53.3605600  71.2370440  27.3812110  54.7227230
  78.5886300  15.1103220  59.5506210  78.8961280  14.5550110  58.8341710
  77.6587000  15.2447680  59.3679200  80.9767060  23.1752050  56.2866330
  80.0496340  23.1089430  56.5154800  81.1291880  24.1132180  56.1721570
  80.9636140  19.4469050  53.2833490  80.0239810  19.6083010  53.3685950
  81.2819400  20.1654730  52.7369480  76.5823700  23.7016790  59.0686060
  76.1780700  22.9894040  58.5731960  76.6686820  23.3570030  59.9574100
  77.0505400  27.3884350  61.2325270  76.7533690  26.7829820  60.5533050
  78.0005220  27.4261660  61.1214630  81.2924430  28.9155230  57.7655570
  81.7320340  29.6579560  57.3510960  81.2311320  29.1581800  58.6894530
  73.2828330  22.5961770  56.5692710  73.1625930  23.3223860  55.9573980
  72.9729220  21.8264680  56.0920620  70.9213700  25.7676910  62.3761350
  70.9994120  25.9025680  61.4317070  71.5355380  25.0592800  62.5689470
  72.1661330  27.4677100  58.7867530  71.7589410  27.6091690  57.9321130
  73.0574340  27.1837260  58.5838740  76.4382990  31.6822880  56.8990200
  76.2625470  30.7658420  56.6858000  75.5838730  32.0410170  57.1388000
  75.7491990  15.9396840  59.9516380  75.3060140  16.7206380  59.6200900
  76.3076980  16.2626730  60.6587320  78.8650810  15.5607540  54.8322210
  78.2404990  15.5567410  55.5575520  78.7780930  14.6938500  54.4358180
  77.7867890  16.4844170  61.8105980  78.0840220  17.3907000  61.7298000
  78.3353450  15.9962950  61.1965550  75.5406210  21.0630410  57.6797630
  75.3147130  20.8467580  58.5844250  74.7598740  21.4958870  57.3343600
  81.3768840  19.7057320  58.3091560  81.7698410  20.0229520  57.4960250
  81.7385690  18.8269200  58.4236080  70.4133010  16.2958120  60.5321760
  70.1246060  16.8660980  61.2446740  71.1578770  15.8162570  60.8952990
  70.6003240  20.2378240  51.7424480  70.5177910  21.1809000  51.8839470
  70.2486300  20.0953150  50.8636830  81.9623980  22.2963070  62.4042340
  81.2305100  22.8049880  62.7532440  81.5648320  21.4793050  62.1031120
  78.4001370  18.9717270  60.8094830  78.4037430  18.5307220  59.9599370
  79.2952490  19.2934600  60.9166650  74.2503750  18.8543760  59.7689040
  73.9103800  19.3318990  60.5256090  73.4881070  18.4008880  59.4090140
  78.4621520  19.9729350  53.8001590  78.5834340  19.9315830  54.7487410
  78.0770030  20.8353500  53.6448320  82.4249890  17.7496750  61.8165280
  82.4422630  18.2005400  62.6607130  82.1765470  16.8502390  62.0298720
  77.4743020  22.2830490  53.1984890  76.9059920  21.8348740  52.5720800
  78.1832020  22.6423270  52.6650040  78.7009340  23.0319050  62.5560240
  79.0679470  22.5577620  63.3021580  78.5114400  23.9060620  62.8968580
  71.5649830  17.7762740  58.6853710  71.2796750  17.4118410  59.5232330
  71.5028690  17.0443200  58.0716850  75.0190500  26.2788680  55.4711300
  74.2452760  25.7386300  55.3110020  75.7485130  25.7595290  55.1329060
  81.2388420  16.6692000  55.4067080  80.4253030  16.1705170  55.3312390
  81.0450370  17.5090250  54.9903430  75.0627900  25.9469060  59.1090110
  75.5806570  25.1437320  59.0547000  74.6111920  25.8848200  59.9506940
  79.9497400  27.2135340  54.3817410  80.2913100  27.9577570  53.8860730
  79.1210110  27.5266460  54.7442240  78.9188090  27.2948870  57.1533330
  79.6059220  27.8418080  57.5340920  78.1320510  27.8389600  57.1882940
  71.0580490  22.9121690  52.6450410  71.9275340  23.1946490  52.9286330
  70.5670810  23.7257560  52.5299220  78.2215300  24.2994900  56.7658690
  78.6778080  25.1100150  56.9918880  77.8703510  23.9818040  57.5977180
  74.1227080  14.6432550  57.2381210  73.9941710  14.6350450  58.1866130
  73.2989100  14.9815640  56.8872220  81.7979990  27.8133590  62.7128440
  82.4402220  27.1126750  62.8260610  82.3229340  28.5932030  62.5325330
  71.4251740  32.1249070  53.2112040  71.7849380  32.7238410  52.5569310
  71.2844080  32.6708960  53.9847070  77.4420360  29.5080270  54.0285710
  77.4330460  30.2409960  53.4130220  76.5218720  29.2611850  54.1212670
  73.0427000  24.7295160  54.7732470  72.4354950  25.4694060  54.7827770
  73.5176350  24.8194520  53.9470670  80.4279960  29.5708510  52.6910900
  80.5291940  29.3672500  51.7612880  79.5281700  29.3166790  52.8958680
  77.9505850  20.1288870  56.6734800  77.2422000  20.5975210  57.1148410
  78.2350330  19.4710880  57.3079990  79.0698070  32.0894830  57.3858570
  79.3239570  32.0516220  56.4637940  78.1210550  31.9628160  57.3786820
  76.1540870  18.4373950  54.0485510  77.0031400  18.8744100  53.9825700
  75.7872140  18.7494210  54.8757570  75.0532290  24.6906310  52.5221040
  75.8195560  24.5787670  53.0846470  75.1306980  23.9944280  51.8697810
  73.7479050  22.1231380  53.2053930  73.8282640  21.1758890  53.3171330
  74.6398800  22.4538260  53.3114590  74.5493760  32.2726770  60.3088470
  75.2856240  31.7242230  60.5797040  74.9334680  33.1382780  60.1694460
  71.4339240  28.3400340  56.1829980  70.5079020  28.5821480  56.1735390
  71.8995670  29.1674600  56.0614730  77.6596070  31.4457080  52.1314040
  78.4524680  31.7345910  51.6795830  77.1400420  31.0149250  51.4526520
  78.1773470  26.6660490  51.9956390  78.0724110  26.0512840  52.7217770
  78.0097690  26.1426380  51.2119400  81.4176200  25.7280520  52.5998380
  80.8686300  26.1749820  53.2441120  82.0395460  25.2229770  53.1236050
  77.0851320  24.6871440  54.4963680  77.5067740  24.5211310  55.3395070
  77.2102160  23.8771670  54.0018820  79.5978960  23.7109050  51.7440780
  80.1184620  22.9958070  51.3781930  80.2447360  24.3494920  52.0441290
  75.9810220  20.7604670  51.4421840  75.7799280  19.8972030  51.8035180
  75.8102270  20.6738030  50.5043440  74.7793020  17.8605290  51.4299720
  75.0818920  17.8672720  50.5218870  75.5187610  17.5103150  51.9267380
  77.9977950  16.8039910  52.4155920  77.6499950  16.1263900  51.8358370
  78.1990720  16.3429420  53.2299310  80.1626990  31.7920660  54.0342520
  81.0577780  32.1305630  54.0561280  80.1944620  31.0700070  53.4066800
  73.8023150  27.1647710  52.2629520  74.2398020  27.7077380  52.9187100
  74.2870880  26.3394660  52.2725860  71.0168950  29.9536740  59.7149780
  71.3471960  29.0857800  59.4828420  71.4459950  30.1595260  60.5454740
  75.6130870  28.2845750  57.3751750  75.3126410  28.1610720  58.2755660
  75.5068360  27.4254340  56.9667480  71.5059160  30.8207330  62.4531410
  71.0690150  31.0008130  63.2855560  72.0736840  31.5781950  62.3113130
  71.3383590  23.3327560  58.8120290  70.6832430  23.0639200  58.1679990
  72.1761540  23.2232040  58.3622270  70.5521670  20.5426490  54.7545620
  69.6485750  20.8056690  54.5797280  71.0362290  20.8137660  53.9745580
  73.0948880  19.5992030  52.6640000  73.8040580  19.1775250  52.1787280
  72.3788820  19.6667260  52.0323350  72.7423040  15.6531360  51.7042650
  73.4651170  16.1940300  52.0223870  73.0147560  15.3794780  50.8284190
  72.4315230  14.9037550  61.6065270  73.0791420  14.3534930  61.1660430
  72.8517070  15.1580700  62.4281080  76.8656960  30.7578450  61.3699010
  77.3821980  30.1465810  60.8447270  77.5154340  31.2607230  61.8610020
  79.6052460  31.6486940  62.1967990  79.8930270  31.3941240  61.3201000
  80.1175680  31.0964300  62.7873560  80.8229470  15.3877140  62.7764500
  80.0401260  15.8622640  63.0561260  80.5292400  14.4831970  62.6677680
  71.5441860  31.8607840  57.7946360  71.3763900  31.2278520  58.4928250
  70.6776370  32.0667240  57.4440550  72.1669880  15.6924620  55.2978220
  72.9249240  15.8053500  54.7242250  71.7047050  16.5293820  55.2521650
  78.7083690  17.8063890  58.2880530  77.8958200  17.4320780  57.9476410
  79.2125330  17.0508970  58.5901720  73.1504560  30.5541070  55.2396500
  72.6252180  30.9349100  54.5358460  73.0749140  31.1791840  55.9606210
  74.5395030  16.2188670  53.8380190  75.0687790  15.4318470  53.7088140
  75.1723350  16.8979860  54.0715720  76.7332870  15.9563810  56.8925580
  76.1035610  15.2551120  57.0595710  76.1938010  16.7167940  56.6758740
  75.7497530  32.5023450  54.1145750  76.4816350  32.2182730  53.5669640
  76.0091200  32.2636730  55.0045130  74.9112320  28.6188180  54.1192080
  74.2821200  29.0873280  54.6677910  75.0260150  27.7737400  54.5538270
  82.3662040  22.6693840  40.2693280  82.2856090  21.7548450  39.9984990
  81.9526460  23.1660910  39.5632990  80.4980080  24.4472860  42.1502550
  79.7222180  23.9673300  42.4401120  81.1493010  23.7678510  41.9758710
  74.5145910  24.7592670  43.0278310  73.6830790  24.5041380  43.4274820
  75.1226890  24.8303440  43.7636230  74.4947170  28.7932760  43.2236330
  74.7975210  27.9030500  43.0446550  75.2390760  29.3502980  42.9958580
  72.9237860  19.7194560  36.8120700  72.0354560  20.0610530  36.7100580
  73.2079050  19.5194880  35.9201530  70.8870870  22.3200210  42.6960400
  71.4586980  21.5522410  42.6964040  70.8872410  22.6188970  41.7867010
  80.7450820  31.1391060  40.5505670  80.1262260  31.5948560  39.9800110
  81.6002600  31.2942520  40.1495370  79.9389070  27.1230050  42.1572710
  79.8697350  26.1819990  41.9961840  80.7008930  27.2131460  42.7295280
  72.1295740  17.7284570  44.4829330  71.9498580  16.8310320  44.7632090
  71.7275820  18.2756440  45.1576280  80.9694240  19.9300430  42.3841640
  81.3459060  19.0572310  42.2715310  80.8713750  20.2659130  41.4932080
  75.0999250  18.3026060  37.8459080  75.2066000  19.2029790  38.1527840
  74.1891610  18.2544030  37.5553730  72.7482410  20.2245070  43.0911670
  73.4292520  20.4883440  43.7099070  72.4330460  19.3845940  43.4249680
  76.9406980  21.2712430  42.1784260  77.4485200  21.7693400  42.8189280
  77.4720220  20.4947630  42.0023620  75.2243080  15.9110990  46.4447680
  75.2261520  16.4283380  45.6393580  74.3947390  15.4341170  46.4217610
  81.6114170  26.0230300  37.9437580  80.9931440  26.4879750  37.3800300
  82.1237420  26.7157780  38.3607090  76.4745930  25.5506170  44.6221180
  76.1415310  26.1775090  45.2642250  76.6512610  26.0768050  43.8422850
  74.9058410  17.6220950  44.4518130  75.2475220  18.4663000  44.1572000
  73.9674220  17.7704690  44.5683470  75.6865030  27.5186970  46.4370360
  76.3039030  28.1938050  46.1554810  74.8258150  27.9274950  46.3457860
  70.9797370  26.7086830  35.3177210  70.6025350  27.1973930  34.5862110
  71.2370440  27.3812110  35.9483740  78.5886300  15.1103220  40.7762720
  78.8961280  14.5550110  40.0598220  77.6587000  15.2447680  40.5935710
  80.9767060  23.1752050  37.5122840  80.0496340  23.1089430  37.7411310
  81.1291880  24.1132180  37.3978080  80.9636140  19.4469050  34.5090000
  80.0239810  19.6083010  34.5942460  81.2819400  20.1654730  33.9625990
  76.5823700  23.7016790  40.2942570  76.1780700  22.9894040  39.7988470
  76.6686820  23.3570030  41.1830610  77.0505400  27.3884350  42.4581780
  76.7533690  26.7829820  41.7789560  78.0005220  27.4261660  42.3471140
  75.2952320  20.4760000  44.0741610  75.8466910  20.5855340  43.2994860
  75.8095830  20.8497600  44.7896840  76.1423830  27.1266040  49.1089580
  75.2452360  27.3506010  49.3562980  76.1676700  27.2500980  48.1600980
  74.9695050  23.9979360  47.6846950  74.8302820  24.8702160  48.0534350
  74.0876410  23.6552170  47.5394890  81.2924430  28.9155230  38.9912080
  81.7320340  29.6579560  38.5767470  81.2311320  29.1581800  39.9151040
  76.7675400  29.9401060  49.8932100  76.7390830  30.3444010  49.0260530
  76.6040370  29.0111420  49.7303700  73.2828330  22.5961770  37.7949220
  73.1625930  23.3223860  37.1830490  72.9729220  21.8264680  37.3177130
  70.9213700  25.7676910  43.6017860  70.9994120  25.9025680  42.6573580
  71.5355380  25.0592800  43.7945980  72.1661330  27.4677100  40.0124040
  71.7589410  27.6091690  39.1577640  73.0574340  27.1837260  39.8095250
  81.9840210  31.6169010  46.9191090  82.4984880  31.5277020  47.7213520
  81.1409290  31.9628710  47.2119000  76.4382990  31.6822880  38.1246710
  76.2625470  30.7658420  37.9114510  75.5838730  32.0410170  38.3644510
  70.9773220  26.8091080  46.1412320  71.1404260  26.3396440  45.3231690
  71.4425670  26.3014640  46.8061160  75.7491990  15.9396840  41.1772890
  75.3060140  16.7206380  40.8457410  76.3076980  16.2626730  41.8843830
  80.0361800  18.8065360  46.7808210  79.5741170  19.0148380  47.5928150
  79.6339910  17.9924710  46.4778880  78.8650810  15.5607540  36.0578720
  78.2404990  15.5567410  36.7832030  78.7780930  14.6938500  35.6614690
  77.7867890  16.4844170  43.0362490  78.0840220  17.3907000  42.9554510
  78.3353450  15.9962950  42.4222060  75.5406210  21.0630410  38.9054140
  75.3147130  20.8467580  39.8100760  74.7598740  21.4958870  38.5600110
  77.9805420  21.9615990  49.5714410  77.8849020  21.0210720  49.4214810
  78.8237400  22.1831060  49.1762480  81.3768840  19.7057320  39.5348070
  81.7698410  20.0229520  38.7216760  81.7385690  18.8269200  39.6492590
  73.1115960  18.3729660  47.7248190  72.7179350  19.2204870  47.9320970
  72.4234360  17.7356030  47.9156830  79.6861010  18.4564630  50.7944930
  78.9959330  18.2636830  51.4291020  80.4293310  18.7399270  51.3269230
  70.4133010  16.2958120  41.7578270  70.1246060  16.8660980  42.4703250
  71.1578770  15.8162570  42.1209500  70.6003240  20.2378240  32.9680990
  70.5177910  21.1809000  33.1095980  70.2486300  20.0953150  32.0893340
  81.9623980  22.2963070  43.6298850  81.2305100  22.8049880  43.9788950
  81.5648320  21.4793050  43.3287630  78.4001370  18.9717270  42.0351340
  78.4037430  18.5307220  41.1855880  79.2952490  19.2934600  42.1423160
  74.2503750  18.8543760  40.9945550  73.9103800  19.3318990  41.7512600
  73.4881070  18.4008880  40.6346650  78.4621520  19.9729350  35.0258100
  78.5834340  19.9315830  35.9743920  78.0770030  20.8353500  34.8704830
  82.4249890  17.7496750  43.0421790  82.4422630  18.2005400  43.8863640
  82.1765470  16.8502390  43.2555230  77.4743020  22.2830490  34.4241400
  76.9059920  21.8348740  33.7977310  78.1832020  22.6423270  33.8906550
  72.5512200  26.1842510  48.3008130  72.1666990  25.5436180  48.8991090
  72.8624390  26.8878630  48.8702860  78.7009340  23.0319050  43.7816750
  79.0679470  22.5577620  44.5278090  78.5114400  23.9060620  44.1225090
  71.5649830  17.7762740  39.9110220  71.2796750  17.4118410  40.7488840
  71.5028690  17.0443200  39.2973360  76.4908710  22.0727690  46.1000960
  76.1865780  22.9519670  46.3251320  77.4455170  22.1327480  46.1358400
  75.0190500  26.2788680  36.6967810  74.2452760  25.7386300  36.5366530
  75.7485130  25.7595290  36.3585570  81.2388420  16.6692000  36.6323590
  80.4253030  16.1705170  36.5568900  81.0450370  17.5090250  36.2159940
  81.1597280  25.3463100  48.3763200  81.0934590  24.4258770  48.1220790
  80.5302420  25.4438540  49.0907840  75.0627900  25.9469060  40.3346620
  75.5806570  25.1437320  40.2803510  74.6111920  25.8848200  41.1763450
  79.9497400  27.2135340  35.6073920  80.2913100  27.9577570  35.1117240
  79.1210110  27.5266460  35.9698750  72.5472440  22.9130430  47.2472320
  72.1887380  23.5784280  47.8345660  72.2527000  22.0813980  47.6184940
  75.7485560  23.3714670  50.1311870  75.4485700  23.5171850  49.2339690
  76.5196800  22.8119960  50.0385260  81.0914010  28.1683670  48.1267000
  81.1058550  27.2364630  47.9085910  80.3839110  28.2543430  48.7656770
  78.9188090  27.2948870  38.3789840  79.6059220  27.8418080  38.7597430
  78.1320510  27.8389600  38.4139450  71.0580490  22.9121690  33.8706920
  71.9275340  23.1946490  34.1542840  70.5670810  23.7257560  33.7555730
  78.2215300  24.2994900  37.9915200  78.6778080  25.1100150  38.2175390
  77.8703510  23.9818040  38.8233690  80.5247910  29.8101240  45.2207500
  81.1690130  30.0160620  45.8980920  80.8877350  29.0489640  44.7678350
  74.1227080  14.6432550  38.4637720  73.9941710  14.6350450  39.4122640
  73.2989100  14.9815640  38.1128730  81.7979990  27.8133590  43.9384950
  82.4402220  27.1126750  44.0517120  82.3229340  28.5932030  43.7581840
  71.4251740  32.1249070  34.4368550  71.7849380  32.7238410  33.7825820
  71.2844080  32.6708960  35.2103580  71.1221010  16.4023670  47.9244420
  70.4079530  16.6020590  48.5297030  71.5416050  15.6263240  48.2959220
  71.4093600  30.3903930  48.9110950  71.5184720  29.4498670  48.7706340
  70.7574160  30.6558680  48.2624680  79.4006190  28.6619820  50.3109070
  79.0803060  27.9429060  50.8554760  78.7264550  29.3374890  50.3845130
  77.4420360  29.5080270  35.2542220  77.4330460  30.2409960  34.6386730
  76.5218720  29.2611850  35.3469180  73.0427000  24.7295160  35.9988980
  72.4354950  25.4694060  36.0084280  73.5176350  24.8194520  35.1727180
  80.4279960  29.5708510  33.9167410  80.5291940  29.3672500  32.9869390
  79.5281700  29.3166790  34.1215190  77.9505850  20.1288870  37.8991310
  77.2422000  20.5975210  38.3404920  78.2350330  19.4710880  38.5336500
  79.5761780  21.5485570  45.8983840  80.0747030  22.0231390  46.5635690
  79.7184730  20.6249090  46.1053870  79.0698070  32.0894830  38.6115080
  79.3239570  32.0516220  37.6894450  78.1210550  31.9628160  38.6043330
  76.1540870  18.4373950  35.2742020  77.0031400  18.8744100  35.2082210
  75.7872140  18.7494210  36.1014080  75.0532290  24.6906310  33.7477550
  75.8195560  24.5787670  34.3102980  75.1306980  23.9944280  33.0954320
  73.7479050  22.1231380  34.4310440  73.8282640  21.1758890  34.5427840
  74.6398800  22.4538260  34.5371100  74.5493760  32.2726770  41.5344980
  75.2856240  31.7242230  41.8053550  74.9334680  33.1382780  41.3950970
  71.4339240  28.3400340  37.4086490  70.5079020  28.5821480  37.3991900
  71.8995670  29.1674600  37.2871240  73.5552040  31.4572840  50.7230560
  74.3564770  31.7784890  51.1365960  73.0403860  31.0968420  51.4450470
  77.6596070  31.4457080  33.3570550  78.4524680  31.7345910  32.9052340
  77.1400420  31.0149250  32.6783030  82.3916670  27.5652710  50.6705970
  81.7854830  27.5884310  49.9301720  82.0870780  26.8335750  51.2073220
  71.2749850  23.9446300  49.6666610  71.7788870  23.3653580  50.2382840
  70.5357270  24.2286530  50.2042980  78.1773470  26.6660490  33.2212900
  78.0724110  26.0512840  33.9474280  78.0097690  26.1426380  32.4375910
  78.3287790  25.3517290  49.2002130  77.5633460  25.9202290  49.1156800
  78.5103750  25.0593500  48.3070360  81.4176200  25.7280520  33.8254890
  80.8686300  26.1749820  34.4697630  82.0395460  25.2229770  34.3492560
  73.3072930  22.0875890  50.5616680  73.3478270  21.7889760  51.4701910
  74.1618430  22.4883500  50.4024200  77.0851320  24.6871440  35.7220190
  77.5067740  24.5211310  36.5651580  77.2102160  23.8771670  35.2275330
  75.2478740  20.6667990  48.5291170  74.7175200  20.1758940  47.9014510
  75.9166810  21.0952190  47.9949100  79.5978960  23.7109050  32.9697290
  80.1184620  22.9958070  32.6038440  80.2447360  24.3494920  33.2697800
  75.7351040  17.6330360  48.6088460  75.6407910  17.0151110  47.8839330
  75.1548430  18.3596650  48.3818370  78.5012480  16.1903600  45.6415850
  78.0529780  16.2127860  44.7961400  77.8677680  15.7922620  46.2386150
  78.9072030  25.0857930  46.2628290  79.3260140  25.9290660  46.0904530
  77.9880660  25.2229970  46.0335070  81.2435930  22.8174110  47.6466130
  81.3632140  22.2215250  48.3860970  82.1029930  22.8543800  47.2267430
  75.9810220  20.7604670  32.6678350  75.7799280  19.8972030  33.0291690
  75.8102270  20.6738030  31.7299950  76.7579450  31.3910940  47.3786020
  76.2200540  32.1157000  47.0594720  77.0113410  30.9141280  46.5883360
  78.0104700  19.3595460  48.9041950  78.6004390  19.0511310  49.5919770
  77.1924940  18.8875210  49.0601850  74.7793020  17.8605290  32.6556230
  75.0818920  17.8672720  31.7475380  75.5187610  17.5103150  33.1523890
  79.6141660  32.6262150  47.6372670  79.5400360  33.5297290  47.9445040
  78.7120500  32.3074050  47.6094740  77.9977950  16.8039910  33.6412430
  77.6499950  16.1263900  33.0614880  78.1990720  16.3429420  34.4555820
  80.1626990  31.7920660  35.2599030  81.0577780  32.1305630  35.2817790
  80.1944620  31.0700070  34.6323310  73.8023150  27.1647710  33.4886030
  74.2398020  27.7077380  34.1443610  74.2870880  26.3394660  33.4982370
  71.0168950  29.9536740  40.9406290  71.3471960  29.0857800  40.7084930
  71.4459950  30.1595260  41.7711250  75.6130870  28.2845750  38.6008260
  75.3126410  28.1610720  39.5012170  75.5068360  27.4254340  38.1923990
  71.5059160  30.8207330  43.6787920  71.0690150  31.0008130  44.5112070
  72.0736840  31.5781950  43.5369640  71.3383590  23.3327560  40.0376800
  70.6832430  23.0639200  39.3936500  72.1761540  23.2232040  39.5878780
  72.3759520  23.7180130  44.5780140  72.7432560  23.6307530  45.4576160
  71.8070340  22.9546680  44.4787000  71.9275520  20.6289220  48.4838560
  71.0331570  20.5955980  48.8232270  72.4673070  20.8276010  49.2489810
  70.5521670  20.5426490  35.9802130  69.6485750  20.8056690  35.8053790
  71.0362290  20.8137660  35.2002090  73.0948880  19.5992030  33.8896510
  73.8040580  19.1775250  33.4043790  72.3788820  19.6667260  33.2579860
  72.7423040  15.6531360  32.9299160  73.4651170  16.1940300  33.2480380
  73.0147560  15.3794780  32.0540700  72.4315230  14.9037550  42.8321780
  73.0791420  14.3534930  42.3916940  72.8517070  15.1580700  43.6537590
  72.1847230  15.0593220  45.5747100  71.8362050  15.5157040  46.3405280
  71.8534930  14.1650350  45.6569530  73.7911600  28.2312820  49.7400290
  73.7481230  27.8605730  50.6214750  73.9222610  29.1690390  49.8802110
  77.4917630  29.7872410  45.3410010  77.2508990  30.0546970  44.4540530
  78.4320270  29.9578140  45.3960870  79.6972050  16.2505100  49.0966520
  79.6360940  16.8426930  49.8461930  80.6372430  16.1431060  48.9516780
  72.8567870  14.5869420  48.8497870  73.4050860  14.4057470  48.0863980
  72.9223180  13.7963530  49.3854180  73.6299630  31.1775070  46.8598070
  73.0359950  31.0459770  47.5988110  73.6223470  30.3413210  46.3940170
  73.2611860  28.5433450  45.8106110  72.5345920  27.9238740  45.7432060
  73.3221010  28.9374060  44.9404190  76.8656960  30.7578450  42.5955520
  77.3821980  30.1465810  42.0703780  77.5154340  31.2607230  43.0866530
  79.6052460  31.6486940  43.4224500  79.8930270  31.3941240  42.5457510
  80.1175680  31.0964300  44.0130070  80.8229470  15.3877140  44.0021010
  80.0401260  15.8622640  44.2817770  80.5292400  14.4831970  43.8934190
  71.5441860  31.8607840  39.0202870  71.3763900  31.2278520  39.7184760
  70.6776370  32.0667240  38.6697060  72.1669880  15.6924620  36.5234730
  72.9249240  15.8053500  35.9498760  71.7047050  16.5293820  36.4778160
  78.7083690  17.8063890  39.5137040  77.8958200  17.4320780  39.1732920
  79.2125330  17.0508970  39.8158230  73.1504560  30.5541070  36.4653010
  72.6252180  30.9349100  35.7614970  73.0749140  31.1791840  37.1862720
  74.5395030  16.2188670  35.0636700  75.0687790  15.4318470  34.9344650
  75.1723350  16.8979860  35.2972230  76.7332870  15.9563810  38.1182090
  76.1035610  15.2551120  38.2852220  76.1938010  16.7167940  37.9015250
  79.6724820  32.5703040  50.7892700  80.5992130  32.3347310  50.8328660
  79.6575250  33.3975040  50.3078730  76.8588430  15.2347790  50.5534580
  76.5772700  15.7381390  49.7895400  77.2408130  14.4369540  50.1876710
  75.7497530  32.5023450  35.3402260  76.4816350  32.2182730  34.7926150
  76.0091200  32.2636730  36.2301640  74.9112320  28.6188180  35.3448590
  74.2821200  29.0873280  35.8934420  75.0260150  27.7737400  35.7794780
  82.3662040  22.6693840  21.4949790  82.2856090  21.7548450  21.2241500
  81.9526460  23.1660910  20.7889500  80.4980080  24.4472860  23.3759060
  79.7222180  23.9673300  23.6657630  81.1493010  23.7678510  23.2015220
  74.5145910  24.7592670  24.2534820  73.6830790  24.5041380  24.6531330
  75.1226890  24.8303440  24.9892740  74.4947170  28.7932760  24.4492840
  74.7975210  27.9030500  24.2703060  75.2390760  29.3502980  24.2215090
  72.9237860  19.7194560  18.0377210  72.0354560  20.0610530  17.9357090
  73.2079050  19.5194880  17.1458040  70.8870870  22.3200210  23.9216910
  71.4586980  21.5522410  23.9220550  70.8872410  22.6188970  23.0123520
  80.7450820  31.1391060  21.7762180  80.1262260  31.5948560  21.2056620
  81.6002600  31.2942520  21.3751880  79.9389070  27.1230050  23.3829220
  79.8697350  26.1819990  23.2218350  80.7008930  27.2131460  23.9551790
  72.1295740  17.7284570  25.7085840  71.9498580  16.8310320  25.9888600
  71.7275820  18.2756440  26.3832790  80.9694240  19.9300430  23.6098150
  81.3459060  19.0572310  23.4971820  80.8713750  20.2659130  22.7188590
  75.0999250  18.3026060  19.0715590  75.2066000  19.2029790  19.3784350
  74.1891610  18.2544030  18.7810240  72.7482410  20.2245070  24.3168180
  73.4292520  20.4883440  24.9355580  72.4330460  19.3845940  24.6506190
  76.9406980  21.2712430  23.4040770  77.4485200  21.7693400  24.0445790
  77.4720220  20.4947630  23.2280130  75.2243080  15.9110990  27.6704190
  75.2261520  16.4283380  26.8650090  74.3947390  15.4341170  27.6474120
  81.6114170  26.0230300  19.1694090  80.9931440  26.4879750  18.6056810
  82.1237420  26.7157780  19.5863600  76.4745930  25.5506170  25.8477690
  76.1415310  26.1775090  26.4898760  76.6512610  26.0768050  25.0679360
  74.9058410  17.6220950  25.6774640  75.2475220  18.4663000  25.3828510
  73.9674220  17.7704690  25.7939980  75.6865030  27.5186970  27.6626870
  76.3039030  28.1938050  27.3811320  74.8258150  27.9274950  27.5714370
  70.9797370  26.7086830  16.5433720  70.6025350  27.1973930  15.8118620
  71.2370440  27.3812110  17.1740250  78.5886300  15.1103220  22.0019230
  78.8961280  14.5550110  21.2854730  77.6587000  15.2447680  21.8192220
  80.9767060  23.1752050  18.7379350  80.0496340  23.1089430  18.9667820
  81.1291880  24.1132180  18.6234590  80.9636140  19.4469050  15.7346510
  80.0239810  19.6083010  15.8198970  81.2819400  20.1654730  15.1882500
  76.5823700  23.7016790  21.5199080  76.1780700  22.9894040  21.0244980
  76.6686820  23.3570030  22.4087120  77.0505400  27.3884350  23.6838290
  76.7533690  26.7829820  23.0046070  78.0005220  27.4261660  23.5727650
  75.2952320  20.4760000  25.2998120  75.8466910  20.5855340  24.5251370
  75.8095830  20.8497600  26.0153350  76.1423830  27.1266040  30.3346090
  75.2452360  27.3506010  30.5819490  76.1676700  27.2500980  29.3857490
  74.9695050  23.9979360  28.9103460  74.8302820  24.8702160  29.2790860
  74.0876410  23.6552170  28.7651400  81.2924430  28.9155230  20.2168590
  81.7320340  29.6579560  19.8023980  81.2311320  29.1581800  21.1407550
  76.7675400  29.9401060  31.1188610  76.7390830  30.3444010  30.2517040
  76.6040370  29.0111420  30.9560210  73.2828330  22.5961770  19.0205730
  73.1625930  23.3223860  18.4087000  72.9729220  21.8264680  18.5433640
  70.9213700  25.7676910  24.8274370  70.9994120  25.9025680  23.8830090
  71.5355380  25.0592800  25.0202490  72.1661330  27.4677100  21.2380550
  71.7589410  27.6091690  20.3834150  73.0574340  27.1837260  21.0351760
  81.9840210  31.6169010  28.1447600  82.4984880  31.5277020  28.9470030
  81.1409290  31.9628710  28.4375510  76.4382990  31.6822880  19.3503220
  76.2625470  30.7658420  19.1371020  75.5838730  32.0410170  19.5901020
  70.9773220  26.8091080  27.3668830  71.1404260  26.3396440  26.5488200
  71.4425670  26.3014640  28.0317670  75.7491990  15.9396840  22.4029400
  75.3060140  16.7206380  22.0713920  76.3076980  16.2626730  23.1100340
  80.0361800  18.8065360  28.0064720  79.5741170  19.0148380  28.8184660
  79.6339910  17.9924710  27.7035390  78.8650810  15.5607540  17.2835230
  78.2404990  15.5567410  18.0088540  78.7780930  14.6938500  16.8871200
  77.7867890  16.4844170  24.2619000  78.0840220  17.3907000  24.1811020
  78.3353450  15.9962950  23.6478570  75.5406210  21.0630410  20.1310650
  75.3147130  20.8467580  21.0357270  74.7598740  21.4958870  19.7856620
  77.9805420  21.9615990  30.7970920  77.8849020  21.0210720  30.6471320
  78.8237400  22.1831060  30.4018990  81.3768840  19.7057320  20.7604580
  81.7698410  20.0229520  19.9473270  81.7385690  18.8269200  20.8749100
  73.1115960  18.3729660  28.9504700  72.7179350  19.2204870  29.1577480
  72.4234360  17.7356030  29.1413340  79.6861010  18.4564630  32.0201440
  78.9959330  18.2636830  32.6547530  80.4293310  18.7399270  32.5525740
  70.4133010  16.2958120  22.9834780  70.1246060  16.8660980  23.6959760
  71.1578770  15.8162570  23.3466010  70.6003240  20.2378240  14.1937500
  70.5177910  21.1809000  14.3352490  70.2486300  20.0953150  13.3149850
  81.9623980  22.2963070  24.8555360  81.2305100  22.8049880  25.2045460
  81.5648320  21.4793050  24.5544140  78.4001370  18.9717270  23.2607850
  78.4037430  18.5307220  22.4112390  79.2952490  19.2934600  23.3679670
  74.2503750  18.8543760  22.2202060  73.9103800  19.3318990  22.9769110
  73.4881070  18.4008880  21.8603160  78.4621520  19.9729350  16.2514610
  78.5834340  19.9315830  17.2000430  78.0770030  20.8353500  16.0961340
  82.4249890  17.7496750  24.2678300  82.4422630  18.2005400  25.1120150
  82.1765470  16.8502390  24.4811740  77.4743020  22.2830490  15.6497910
  76.9059920  21.8348740  15.0233820  78.1832020  22.6423270  15.1163060
  72.5512200  26.1842510  29.5264640  72.1666990  25.5436180  30.1247600
  72.8624390  26.8878630  30.0959370  78.7009340  23.0319050  25.0073260
  79.0679470  22.5577620  25.7534600  78.5114400  23.9060620  25.3481600
  71.5649830  17.7762740  21.1366730  71.2796750  17.4118410  21.9745350
  71.5028690  17.0443200  20.5229870  76.4908710  22.0727690  27.3257470
  76.1865780  22.9519670  27.5507830  77.4455170  22.1327480  27.3614910
  75.0190500  26.2788680  17.9224320  74.2452760  25.7386300  17.7623040
  75.7485130  25.7595290  17.5842080  81.2388420  16.6692000  17.8580100
  80.4253030  16.1705170  17.7825410  81.0450370  17.5090250  17.4416450
  81.1597280  25.3463100  29.6019710  81.0934590  24.4258770  29.3477300
  80.5302420  25.4438540  30.3164350  75.0627900  25.9469060  21.5603130
  75.5806570  25.1437320  21.5060020  74.6111920  25.8848200  22.4019960
  79.9497400  27.2135340  16.8330430  80.2913100  27.9577570  16.3373750
  79.1210110  27.5266460  17.1955260  72.5472440  22.9130430  28.4728830
  72.1887380  23.5784280  29.0602170  72.2527000  22.0813980  28.8441450
  75.7485560  23.3714670  31.3568380  75.4485700  23.5171850  30.4596200
  76.5196800  22.8119960  31.2641770  81.0914010  28.1683670  29.3523510
  81.1058550  27.2364630  29.1342420  80.3839110  28.2543430  29.9913280
  78.9188090  27.2948870  19.6046350  79.6059220  27.8418080  19.9853940
  78.1320510  27.8389600  19.6395960  71.0580490  22.9121690  15.0963430
  71.9275340  23.1946490  15.3799350  70.5670810  23.7257560  14.9812240
  78.2215300  24.2994900  19.2171710  78.6778080  25.1100150  19.4431900
  77.8703510  23.9818040  20.0490200  80.5247910  29.8101240  26.4464010
  81.1690130  30.0160620  27.1237430  80.8877350  29.0489640  25.9934860
  74.1227080  14.6432550  19.6894230  73.9941710  14.6350450  20.6379150
  73.2989100  14.9815640  19.3385240  81.7979990  27.8133590  25.1641460
  82.4402220  27.1126750  25.2773630  82.3229340  28.5932030  24.9838350
  71.4251740  32.1249070  15.6625060  71.7849380  32.7238410  15.0082330
  71.2844080  32.6708960  16.4360090  71.1221010  16.4023670  29.1500930
  70.4079530  16.6020590  29.7553540  71.5416050  15.6263240  29.5215730
  71.4093600  30.3903930  30.1367460  71.5184720  29.4498670  29.9962850
  70.7574160  30.6558680  29.4881190  79.4006190  28.6619820  31.5365580
  79.0803060  27.9429060  32.0811270  78.7264550  29.3374890  31.6101640
  77.4420360  29.5080270  16.4798730  77.4330460  30.2409960  15.8643240
  76.5218720  29.2611850  16.5725690  73.0427000  24.7295160  17.2245490
  72.4354950  25.4694060  17.2340790  73.5176350  24.8194520  16.3983690
  80.4279960  29.5708510  15.1423920  80.5291940  29.3672500  14.2125900
  79.5281700  29.3166790  15.3471700  77.9505850  20.1288870  19.1247820
  77.2422000  20.5975210  19.5661430  78.2350330  19.4710880  19.7593010
  79.5761780  21.5485570  27.1240350  80.0747030  22.0231390  27.7892200
  79.7184730  20.6249090  27.3310380  79.0698070  32.0894830  19.8371590
  79.3239570  32.0516220  18.9150960  78.1210550  31.9628160  19.8299840
  76.1540870  18.4373950  16.4998530  77.0031400  18.8744100  16.4338720
  75.7872140  18.7494210  17.3270590  75.0532290  24.6906310  14.9734060
  75.8195560  24.5787670  15.5359490  75.1306980  23.9944280  14.3210830
  73.7479050  22.1231380  15.6566950  73.8282640  21.1758890  15.7684350
  74.6398800  22.4538260  15.7627610  74.5493760  32.2726770  22.7601490
  75.2856240  31.7242230  23.0310060  74.9334680  33.1382780  22.6207480
  71.4339240  28.3400340  18.6343000  70.5079020  28.5821480  18.6248410
  71.8995670  29.1674600  18.5127750  73.5552040  31.4572840  31.9487070
  74.3564770  31.7784890  32.3622470  73.0403860  31.0968420  32.6706980
  77.6596070  31.4457080  14.5827060  78.4524680  31.7345910  14.1308850
  77.1400420  31.0149250  13.9039540  82.3916670  27.5652710  31.8962480
  81.7854830  27.5884310  31.1558230  82.0870780  26.8335750  32.4329730
  71.2749850  23.9446300  30.8923120  71.7788870  23.3653580  31.4639350
  70.5357270  24.2286530  31.4299490  78.1773470  26.6660490  14.4469410
  78.0724110  26.0512840  15.1730790  78.0097690  26.1426380  13.6632420
  78.3287790  25.3517290  30.4258640  77.5633460  25.9202290  30.3413310
  78.5103750  25.0593500  29.5326870  81.4176200  25.7280520  15.0511400
  80.8686300  26.1749820  15.6954140  82.0395460  25.2229770  15.5749070
  73.3072930  22.0875890  31.7873190  73.3478270  21.7889760  32.6958420
  74.1618430  22.4883500  31.6280710  77.0851320  24.6871440  16.9476700
  77.5067740  24.5211310  17.7908090  77.2102160  23.8771670  16.4531840
  75.2478740  20.6667990  29.7547680  74.7175200  20.1758940  29.1271020
  75.9166810  21.0952190  29.2205610  79.5978960  23.7109050  14.1953800
  80.1184620  22.9958070  13.8294950  80.2447360  24.3494920  14.4954310
  75.7351040  17.6330360  29.8344970  75.6407910  17.0151110  29.1095840
  75.1548430  18.3596650  29.6074880  78.5012480  16.1903600  26.8672360
  78.0529780  16.2127860  26.0217910  77.8677680  15.7922620  27.4642660
  78.9072030  25.0857930  27.4884800  79.3260140  25.9290660  27.3161040
  77.9880660  25.2229970  27.2591580  81.2435930  22.8174110  28.8722640
  81.3632140  22.2215250  29.6117480  82.1029930  22.8543800  28.4523940
  75.9810220  20.7604670  13.8934860  75.7799280  19.8972030  14.2548200
  75.8102270  20.6738030  12.9556460  76.7579450  31.3910940  28.6042530
  76.2200540  32.1157000  28.2851230  77.0113410  30.9141280  27.8139870
  78.0104700  19.3595460  30.1298460  78.6004390  19.0511310  30.8176280
  77.1924940  18.8875210  30.2858360  74.7793020  17.8605290  13.8812740
  75.0818920  17.8672720  12.9731890  75.5187610  17.5103150  14.3780400
  79.6141660  32.6262150  28.8629180  79.5400360  33.5297290  29.1701550
  78.7120500  32.3074050  28.8351250  77.9977950  16.8039910  14.8668940
  77.6499950  16.1263900  14.2871390  78.1990720  16.3429420  15.6812330
  80.1626990  31.7920660  16.4855540  81.0577780  32.1305630  16.5074300
  80.1944620  31.0700070  15.8579820  73.8023150  27.1647710  14.7142540
  74.2398020  27.7077380  15.3700120  74.2870880  26.3394660  14.7238880
  71.0168950  29.9536740  22.1662800  71.3471960  29.0857800  21.9341440
  71.4459950  30.1595260  22.9967760  75.6130870  28.2845750  19.8264770
  75.3126410  28.1610720  20.7268680  75.5068360  27.4254340  19.4180500
  71.5059160  30.8207330  24.9044430  71.0690150  31.0008130  25.7368580
  72.0736840  31.5781950  24.7626150  71.3383590  23.3327560  21.2633310
  70.6832430  23.0639200  20.6193010  72.1761540  23.2232040  20.8135290
  72.3759520  23.7180130  25.8036650  72.7432560  23.6307530  26.6832670
  71.8070340  22.9546680  25.7043510  71.9275520  20.6289220  29.7095070
  71.0331570  20.5955980  30.0488780  72.4673070  20.8276010  30.4746320
  70.5521670  20.5426490  17.2058640  69.6485750  20.8056690  17.0310300
  71.0362290  20.8137660  16.4258600  73.0948880  19.5992030  15.1153020
  73.8040580  19.1775250  14.6300300  72.3788820  19.6667260  14.4836370
  72.7423040  15.6531360  14.1555670  73.4651170  16.1940300  14.4736890
  73.0147560  15.3794780  13.2797210  72.4315230  14.9037550  24.0578290
  73.0791420  14.3534930  23.6173450  72.8517070  15.1580700  24.8794100
  72.1847230  15.0593220  26.8003610  71.8362050  15.5157040  27.5661790
  71.8534930  14.1650350  26.8826040  73.7911600  28.2312820  30.9656800
  73.7481230  27.8605730  31.8471260  73.9222610  29.1690390  31.1058620
  77.4917630  29.7872410  26.5666520  77.2508990  30.0546970  25.6797040
  78.4320270  29.9578140  26.6217380  79.6972050  16.2505100  30.3223030
  79.6360940  16.8426930  31.0718440  80.6372430  16.1431060  30.1773290
  72.8567870  14.5869420  30.0754380  73.4050860  14.4057470  29.3120490
  72.9223180  13.7963530  30.6110690  73.6299630  31.1775070  28.0854580
  73.0359950  31.0459770  28.8244620  73.6223470  30.3413210  27.6196680
  73.2611860  28.5433450  27.0362620  72.5345920  27.9238740  26.9688570
  73.3221010  28.9374060  26.1660700  76.8656960  30.7578450  23.8212030
  77.3821980  30.1465810  23.2960290  77.5154340  31.2607230  24.3123040
  79.6052460  31.6486940  24.6481010  79.8930270  31.3941240  23.7714020
  80.1175680  31.0964300  25.2386580  80.8229470  15.3877140  25.2277520
  80.0401260  15.8622640  25.5074280  80.5292400  14.4831970  25.1190700
  71.5441860  31.8607840  20.2459380  71.3763900  31.2278520  20.9441270
  70.6776370  32.0667240  19.8953570  72.1669880  15.6924620  17.7491240
  72.9249240  15.8053500  17.1755270  71.7047050  16.5293820  17.7034670
  78.7083690  17.8063890  20.7393550  77.8958200  17.4320780  20.3989430
  79.2125330  17.0508970  21.0414740  73.1504560  30.5541070  17.6909520
  72.6252180  30.9349100  16.9871480  73.0749140  31.1791840  18.4119230
  74.5395030  16.2188670  16.2893210  75.0687790  15.4318470  16.1601160
  75.1723350  16.8979860  16.5228740  76.7332870  15.9563810  19.3438600
  76.1035610  15.2551120  19.5108730  76.1938010  16.7167940  19.1271760
  79.6724820  32.5703040  32.0149210  80.5992130  32.3347310  32.0585170
  79.6575250  33.3975040  31.5335240  76.8588430  15.2347790  31.7791090
  76.5772700  15.7381390  31.0151910  77.2408130  14.4369540  31.4133220
  75.7497530  32.5023450  16.5658770  76.4816350  32.2182730  16.0182660
  76.0091200  32.2636730  17.4558150  74.9112320  28.6188180  16.5705100
  74.2821200  29.0873280  17.1190930  75.0260150  27.7737400  17.0051290
  82.3662040  22.6693840   2.7206300  82.2856090  21.7548450   2.4498010
  81.9526460  23.1660910   2.0146010  80.4980080  24.4472860   4.6015570
  79.7222180  23.9673300   4.8914140  81.1493010  23.7678510   4.4271730
  74.5145910  24.7592670   5.4791330  73.6830790  24.5041380   5.8787840
  75.1226890  24.8303440   6.2149250  74.4947170  28.7932760   5.6749350
  74.7975210  27.9030500   5.4959570  75.2390760  29.3502980   5.4471600
  70.8870870  22.3200210   5.1473420  71.4586980  21.5522410   5.1477060
  70.8872410  22.6188970   4.2380030  80.7450820  31.1391060   3.0018690
  80.1262260  31.5948560   2.4313130  81.6002600  31.2942520   2.6008390
  79.9389070  27.1230050   4.6085730  79.8697350  26.1819990   4.4474860
  80.7008930  27.2131460   5.1808300  72.1295740  17.7284570   6.9342350
  71.9498580  16.8310320   7.2145110  71.7275820  18.2756440   7.6089300
  80.9694240  19.9300430   4.8354660  81.3459060  19.0572310   4.7228330
  80.8713750  20.2659130   3.9445100  72.7482410  20.2245070   5.5424690
  73.4292520  20.4883440   6.1612090  72.4330460  19.3845940   5.8762700
  76.9406980  21.2712430   4.6297280  77.4485200  21.7693400   5.2702300
  77.4720220  20.4947630   4.4536640  75.2243080  15.9110990   8.8960700
  75.2261520  16.4283380   8.0906600  74.3947390  15.4341170   8.8730630
  76.4745930  25.5506170   7.0734200  76.1415310  26.1775090   7.7155270
  76.6512610  26.0768050   6.2935870  74.9058410  17.6220950   6.9031150
  75.2475220  18.4663000   6.6085020  73.9674220  17.7704690   7.0196490
  75.6865030  27.5186970   8.8883380  76.3039030  28.1938050   8.6067830
  74.8258150  27.9274950   8.7970880  78.5886300  15.1103220   3.2275740
  78.8961280  14.5550110   2.5111240  77.6587000  15.2447680   3.0448730
  76.5823700  23.7016790   2.7455590  76.1780700  22.9894040   2.2501490
  76.6686820  23.3570030   3.6343630  77.0505400  27.3884350   4.9094800
  76.7533690  26.7829820   4.2302580  78.0005220  27.4261660   4.7984160
  75.2952320  20.4760000   6.5254630  75.8466910  20.5855340   5.7507880
  75.8095830  20.8497600   7.2409860  76.1423830  27.1266040  11.5602600
  75.2452360  27.3506010  11.8076000  76.1676700  27.2500980  10.6114000
  74.9695050  23.9979360  10.1359970  74.8302820  24.8702160  10.5047370
  74.0876410  23.6552170   9.9907910  76.7675400  29.9401060  12.3445120
  76.7390830  30.3444010  11.4773550  76.6040370  29.0111420  12.1816720
  70.9213700  25.7676910   6.0530880  70.9994120  25.9025680   5.1086600
  71.5355380  25.0592800   6.2459000  72.1661330  27.4677100   2.4637060
  71.7589410  27.6091690   1.6090660  73.0574340  27.1837260   2.2608270
  81.9840210  31.6169010   9.3704110  82.4984880  31.5277020  10.1726540
  81.1409290  31.9628710   9.6632020  70.9773220  26.8091080   8.5925340
  71.1404260  26.3396440   7.7744710  71.4425670  26.3014640   9.2574180
  75.7491990  15.9396840   3.6285910  75.3060140  16.7206380   3.2970430
  76.3076980  16.2626730   4.3356850  80.0361800  18.8065360   9.2321230
  79.5741170  19.0148380  10.0441170  79.6339910  17.9924710   8.9291900
  77.7867890  16.4844170   5.4875510  78.0840220  17.3907000   5.4067530
  78.3353450  15.9962950   4.8735080  77.9805420  21.9615990  12.0227430
  77.8849020  21.0210720  11.8727830  78.8237400  22.1831060  11.6275500
  73.1115960  18.3729660  10.1761210  72.7179350  19.2204870  10.3833990
  72.4234360  17.7356030  10.3669850  79.6861010  18.4564630  13.2457950
  78.9959330  18.2636830  13.8804040  80.4293310  18.7399270  13.7782250
  70.4133010  16.2958120   4.2091290  70.1246060  16.8660980   4.9216270
  71.1578770  15.8162570   4.5722520  81.9623980  22.2963070   6.0811870
  81.2305100  22.8049880   6.4301970  81.5648320  21.4793050   5.7800650
  78.4001370  18.9717270   4.4864360  78.4037430  18.5307220   3.6368900
  79.2952490  19.2934600   4.5936180  74.2503750  18.8543760   3.4458570
  73.9103800  19.3318990   4.2025620  73.4881070  18.4008880   3.0859670
  82.4249890  17.7496750   5.4934810  82.4422630  18.2005400   6.3376660
  82.1765470  16.8502390   5.7068250  72.5512200  26.1842510  10.7521150
  72.1666990  25.5436180  11.3504110  72.8624390  26.8878630  11.3215880
  78.7009340  23.0319050   6.2329770  79.0679470  22.5577620   6.9791110
  78.5114400  23.9060620   6.5738110  71.5649830  17.7762740   2.3623240
  71.2796750  17.4118410   3.2001860  71.5028690  17.0443200   1.7486380
  76.4908710  22.0727690   8.5513980  76.1865780  22.9519670   8.7764340
  77.4455170  22.1327480   8.5871420  81.1597280  25.3463100  10.8276220
  81.0934590  24.4258770  10.5733810  80.5302420  25.4438540  11.5420860
  75.0627900  25.9469060   2.7859640  75.5806570  25.1437320   2.7316530
  74.6111920  25.8848200   3.6276470  72.5472440  22.9130430   9.6985340
  72.1887380  23.5784280  10.2858680  72.2527000  22.0813980  10.0697960
  75.7485560  23.3714670  12.5824890  75.4485700  23.5171850  11.6852710
  76.5196800  22.8119960  12.4898280  81.0914010  28.1683670  10.5780020
  81.1058550  27.2364630  10.3598930  80.3839110  28.2543430  11.2169790
  80.5247910  29.8101240   7.6720520  81.1690130  30.0160620   8.3493940
  80.8877350  29.0489640   7.2191370  81.7979990  27.8133590   6.3897970
  82.4402220  27.1126750   6.5030140  82.3229340  28.5932030   6.2094860
  71.1221010  16.4023670  10.3757440  70.4079530  16.6020590  10.9810050
  71.5416050  15.6263240  10.7472240  71.4093600  30.3903930  11.3623970
  71.5184720  29.4498670  11.2219360  70.7574160  30.6558680  10.7137700
  79.4006190  28.6619820  12.7622090  79.0803060  27.9429060  13.3067780
  78.7264550  29.3374890  12.8358150  79.5761780  21.5485570   8.3496860
  80.0747030  22.0231390   9.0148710  79.7184730  20.6249090   8.5566890
  74.5493760  32.2726770   3.9858000  75.2856240  31.7242230   4.2566570
  74.9334680  33.1382780   3.8463990  73.5552040  31.4572840  13.1743580
  74.3564770  31.7784890  13.5878980  73.0403860  31.0968420  13.8963490
  82.3916670  27.5652710  13.1218990  81.7854830  27.5884310  12.3814740
  82.0870780  26.8335750  13.6586240  71.2749850  23.9446300  12.1179630
  71.7788870  23.3653580  12.6895860  70.5357270  24.2286530  12.6556000
  78.3287790  25.3517290  11.6515150  77.5633460  25.9202290  11.5669820
  78.5103750  25.0593500  10.7583380  73.3072930  22.0875890  13.0129700
  73.3478270  21.7889760  13.9214930  74.1618430  22.4883500  12.8537220
  75.2478740  20.6667990  10.9804190  74.7175200  20.1758940  10.3527530
  75.9166810  21.0952190  10.4462120  75.7351040  17.6330360  11.0601480
  75.6407910  17.0151110  10.3352350  75.1548430  18.3596650  10.8331390
  78.5012480  16.1903600   8.0928870  78.0529780  16.2127860   7.2474420
  77.8677680  15.7922620   8.6899170  78.9072030  25.0857930   8.7141310
  79.3260140  25.9290660   8.5417550  77.9880660  25.2229970   8.4848090
  81.2435930  22.8174110  10.0979150  81.3632140  22.2215250  10.8373990
  82.1029930  22.8543800   9.6780450  76.7579450  31.3910940   9.8299040
  76.2200540  32.1157000   9.5107740  77.0113410  30.9141280   9.0396380
  78.0104700  19.3595460  11.3554970  78.6004390  19.0511310  12.0432790
  77.1924940  18.8875210  11.5114870  79.6141660  32.6262150  10.0885690
  79.5400360  33.5297290  10.3958060  78.7120500  32.3074050  10.0607760
  71.0168950  29.9536740   3.3919310  71.3471960  29.0857800   3.1597950
  71.4459950  30.1595260   4.2224270  71.5059160  30.8207330   6.1300940
  71.0690150  31.0008130   6.9625090  72.0736840  31.5781950   5.9882660
  71.3383590  23.3327560   2.4889820  70.6832430  23.0639200   1.8449520
  72.1761540  23.2232040   2.0391800  72.3759520  23.7180130   7.0293160
  72.7432560  23.6307530   7.9089180  71.8070340  22.9546680   6.9300020
  71.9275520  20.6289220  10.9351580  71.0331570  20.5955980  11.2745290
  72.4673070  20.8276010  11.7002830  72.4315230  14.9037550   5.2834800
  73.0791420  14.3534930   4.8429960  72.8517070  15.1580700   6.1050610
  72.1847230  15.0593220   8.0260120  71.8362050  15.5157040   8.7918300
  71.8534930  14.1650350   8.1082550  73.7911600  28.2312820  12.1913310
  73.7481230  27.8605730  13.0727770  73.9222610  29.1690390  12.3315130
  77.4917630  29.7872410   7.7923030  77.2508990  30.0546970   6.9053550
  78.4320270  29.9578140   7.8473890  79.6972050  16.2505100  11.5479540
  79.6360940  16.8426930  12.2974950  80.6372430  16.1431060  11.4029800
  72.8567870  14.5869420  11.3010890  73.4050860  14.4057470  10.5377000
  72.9223180  13.7963530  11.8367200  73.6299630  31.1775070   9.3111090
  73.0359950  31.0459770  10.0501130  73.6223470  30.3413210   8.8453190
  73.2611860  28.5433450   8.2619130  72.5345920  27.9238740   8.1945080
  73.3221010  28.9374060   7.3917210  76.8656960  30.7578450   5.0468540
  77.3821980  30.1465810   4.5216800  77.5154340  31.2607230   5.5379550
  79.6052460  31.6486940   5.8737520  79.8930270  31.3941240   4.9970530
  80.1175680  31.0964300   6.4643090  80.8229470  15.3877140   6.4534030
  80.0401260  15.8622640   6.7330790  80.5292400  14.4831970   6.3447210
  78.7083690  17.8063890   1.9650060  77.8958200  17.4320780   1.6245940
  79.2125330  17.0508970   2.2671250  79.6724820  32.5703040  13.2405720
  80.5992130  32.3347310  13.2841680  79.6575250  33.3975040  12.7591750
  76.8588430  15.2347790  13.0047600  76.5772700  15.7381390  12.2408420
  77.2408130  14.4369540  12.6389730  82.3662040   3.8950350  59.0436770
  82.2856090   2.9804960  58.7728480  81.9526460   4.3917420  58.3376480
  80.4980080   5.6729370  60.9246040  79.7222180   5.1929810  61.2144610
  81.1493010   4.9935020  60.7502200  74.5145910   5.9849180  61.8021800
  73.6830790   5.7297890  62.2018310  75.1226890   6.0559950  62.5379720
  74.4947170  10.0189270  61.9979820  74.7975210   9.1287010  61.8190040
  75.2390760  10.5759490  61.7702070  70.8870870   3.5456720  61.4703890
  71.4586980   2.7778920  61.4707530  70.8872410   3.8445480  60.5610500
  80.7450820  12.3647570  59.3249160  80.1262260  12.8205070  58.7543600
  81.6002600  12.5199030  58.9238860  79.9389070   8.3486560  60.9316200
  79.8697350   7.4076500  60.7705330  80.7008930   8.4387970  61.5038770
  81.6114170   7.2486810  56.7181070  80.9931440   7.7136260  56.1543790
  82.1237420   7.9414290  57.1350580  70.9797370   7.9343340  54.0920700
  70.6025350   8.4230440  53.3605600  71.2370440   8.6068620  54.7227230
  80.9767060   4.4008560  56.2866330  80.0496340   4.3345940  56.5154800
  81.1291880   5.3388690  56.1721570  76.5823700   4.9273300  59.0686060
  76.1780700   4.2150550  58.5731960  76.6686820   4.5826540  59.9574100
  77.0505400   8.6140860  61.2325270  76.7533690   8.0086330  60.5533050
  78.0005220   8.6518170  61.1214630  81.2924430  10.1411740  57.7655570
  81.7320340  10.8836070  57.3510960  81.2311320  10.3838310  58.6894530
  73.2828330   3.8218280  56.5692710  73.1625930   4.5480370  55.9573980
  72.9729220   3.0521190  56.0920620  70.9213700   6.9933420  62.3761350
  70.9994120   7.1282190  61.4317070  71.5355380   6.2849310  62.5689470
  72.1661330   8.6933610  58.7867530  71.7589410   8.8348200  57.9321130
  73.0574340   8.4093770  58.5838740  76.4382990  12.9079390  56.8990200
  76.2625470  11.9914930  56.6858000  75.5838730  13.2666680  57.1388000
  75.5406210   2.2886920  57.6797630  75.3147130   2.0724090  58.5844250
  74.7598740   2.7215380  57.3343600  81.9623980   3.5219580  62.4042340
  81.2305100   4.0306390  62.7532440  81.5648320   2.7049560  62.1031120
  77.4743020   3.5087000  53.1984890  76.9059920   3.0605250  52.5720800
  78.1832020   3.8679780  52.6650040  78.7009340   4.2575560  62.5560240
  79.0679470   3.7834130  63.3021580  78.5114400   5.1317130  62.8968580
  75.0190500   7.5045190  55.4711300  74.2452760   6.9642810  55.3110020
  75.7485130   6.9851800  55.1329060  75.0627900   7.1725570  59.1090110
  75.5806570   6.3693830  59.0547000  74.6111920   7.1104710  59.9506940
  79.9497400   8.4391850  54.3817410  80.2913100   9.1834080  53.8860730
  79.1210110   8.7522970  54.7442240  78.9188090   8.5205380  57.1533330
  79.6059220   9.0674590  57.5340920  78.1320510   9.0646110  57.1882940
  71.0580490   4.1378200  52.6450410  71.9275340   4.4203000  52.9286330
  70.5670810   4.9514070  52.5299220  78.2215300   5.5251410  56.7658690
  78.6778080   6.3356660  56.9918880  77.8703510   5.2074550  57.5977180
  81.7979990   9.0390100  62.7128440  82.4402220   8.3383260  62.8260610
  82.3229340   9.8188540  62.5325330  71.4251740  13.3505580  53.2112040
  71.7849380  13.9494920  52.5569310  71.2844080  13.8965470  53.9847070
  77.4420360  10.7336780  54.0285710  77.4330460  11.4666470  53.4130220
  76.5218720  10.4868360  54.1212670  73.0427000   5.9551670  54.7732470
  72.4354950   6.6950570  54.7827770  73.5176350   6.0451030  53.9470670
  80.4279960  10.7965020  52.6910900  80.5291940  10.5929010  51.7612880
  79.5281700  10.5423300  52.8958680  79.0698070  13.3151340  57.3858570
  79.3239570  13.2772730  56.4637940  78.1210550  13.1884670  57.3786820
  75.0532290   5.9162820  52.5221040  75.8195560   5.8044180  53.0846470
  75.1306980   5.2200790  51.8697810  73.7479050   3.3487890  53.2053930
  73.8282640   2.4015400  53.3171330  74.6398800   3.6794770  53.3114590
  74.5493760  13.4983280  60.3088470  75.2856240  12.9498740  60.5797040
  74.9334680  14.3639290  60.1694460  71.4339240   9.5656850  56.1829980
  70.5079020   9.8077990  56.1735390  71.8995670  10.3931110  56.0614730
  77.6596070  12.6713590  52.1314040  78.4524680  12.9602420  51.6795830
  77.1400420  12.2405760  51.4526520  78.1773470   7.8917000  51.9956390
  78.0724110   7.2769350  52.7217770  78.0097690   7.3682890  51.2119400
  81.4176200   6.9537030  52.5998380  80.8686300   7.4006330  53.2441120
  82.0395460   6.4486280  53.1236050  77.0851320   5.9127950  54.4963680
  77.5067740   5.7467820  55.3395070  77.2102160   5.1028180  54.0018820
  79.5978960   4.9365560  51.7440780  80.1184620   4.2214580  51.3781930
  80.2447360   5.5751430  52.0441290  80.1626990  13.0177170  54.0342520
  81.0577780  13.3562140  54.0561280  80.1944620  12.2956580  53.4066800
  73.8023150   8.3904220  52.2629520  74.2398020   8.9333890  52.9187100
  74.2870880   7.5651170  52.2725860  71.0168950  11.1793250  59.7149780
  71.3471960  10.3114310  59.4828420  71.4459950  11.3851770  60.5454740
  75.6130870   9.5102260  57.3751750  75.3126410   9.3867230  58.2755660
  75.5068360   8.6510850  56.9667480  71.5059160  12.0463840  62.4531410
  71.0690150  12.2264640  63.2855560  72.0736840  12.8038460  62.3113130
  71.3383590   4.5584070  58.8120290  70.6832430   4.2895710  58.1679990
  72.1761540   4.4488550  58.3622270  70.5521670   1.7683000  54.7545620
  69.6485750   2.0313200  54.5797280  71.0362290   2.0394170  53.9745580
  76.8656960  11.9834960  61.3699010  77.3821980  11.3722320  60.8447270
  77.5154340  12.4863740  61.8610020  79.6052460  12.8743450  62.1967990
  79.8930270  12.6197750  61.3201000  80.1175680  12.3220810  62.7873560
  71.5441860  13.0864350  57.7946360  71.3763900  12.4535030  58.4928250
  70.6776370  13.2923750  57.4440550  73.1504560  11.7797580  55.2396500
  72.6252180  12.1605610  54.5358460  73.0749140  12.4048350  55.9606210
  75.7497530  13.7279960  54.1145750  76.4816350  13.4439240  53.5669640
  76.0091200  13.4893240  55.0045130  74.9112320   9.8444690  54.1192080
  74.2821200  10.3129790  54.6677910  75.0260150   8.9993910  54.5538270
  82.3662040   3.8950350  40.2693280  82.2856090   2.9804960  39.9984990
  81.9526460   4.3917420  39.5632990  80.4980080   5.6729370  42.1502550
  79.7222180   5.1929810  42.4401120  81.1493010   4.9935020  41.9758710
  74.5145910   5.9849180  43.0278310  73.6830790   5.7297890  43.4274820
  75.1226890   6.0559950  43.7636230  74.4947170  10.0189270  43.2236330
  74.7975210   9.1287010  43.0446550  75.2390760  10.5759490  42.9958580
  70.8870870   3.5456720  42.6960400  71.4586980   2.7778920  42.6964040
  70.8872410   3.8445480  41.7867010  80.7450820  12.3647570  40.5505670
  80.1262260  12.8205070  39.9800110  81.6002600  12.5199030  40.1495370
  79.9389070   8.3486560  42.1572710  79.8697350   7.4076500  41.9961840
  80.7008930   8.4387970  42.7295280  81.6114170   7.2486810  37.9437580
  80.9931440   7.7136260  37.3800300  82.1237420   7.9414290  38.3607090
  76.4745930   6.7762680  44.6221180  76.1415310   7.4031600  45.2642250
  76.6512610   7.3024560  43.8422850  75.6865030   8.7443480  46.4370360
  76.3039030   9.4194560  46.1554810  74.8258150   9.1531460  46.3457860
  70.9797370   7.9343340  35.3177210  70.6025350   8.4230440  34.5862110
  71.2370440   8.6068620  35.9483740  80.9767060   4.4008560  37.5122840
  80.0496340   4.3345940  37.7411310  81.1291880   5.3388690  37.3978080
  76.5823700   4.9273300  40.2942570  76.1780700   4.2150550  39.7988470
  76.6686820   4.5826540  41.1830610  77.0505400   8.6140860  42.4581780
  76.7533690   8.0086330  41.7789560  78.0005220   8.6518170  42.3471140
  76.1423830   8.3522550  49.1089580  75.2452360   8.5762520  49.3562980
  76.1676700   8.4757490  48.1600980  74.9695050   5.2235870  47.6846950
  74.8302820   6.0958670  48.0534350  74.0876410   4.8808680  47.5394890
  81.2924430  10.1411740  38.9912080  81.7320340  10.8836070  38.5767470
  81.2311320  10.3838310  39.9151040  76.7675400  11.1657570  49.8932100
  76.7390830  11.5700520  49.0260530  76.6040370  10.2367930  49.7303700
  73.2828330   3.8218280  37.7949220  73.1625930   4.5480370  37.1830490
  72.9729220   3.0521190  37.3177130  70.9213700   6.9933420  43.6017860
  70.9994120   7.1282190  42.6573580  71.5355380   6.2849310  43.7945980
  72.1661330   8.6933610  40.0124040  71.7589410   8.8348200  39.1577640
  73.0574340   8.4093770  39.8095250  81.9840210  12.8425520  46.9191090
  82.4984880  12.7533530  47.7213520  81.1409290  13.1885220  47.2119000
  76.4382990  12.9079390  38.1246710  76.2625470  11.9914930  37.9114510
  75.5838730  13.2666680  38.3644510  70.9773220   8.0347590  46.1412320
  71.1404260   7.5652950  45.3231690  71.4425670   7.5271150  46.8061160
  75.5406210   2.2886920  38.9054140  75.3147130   2.0724090  39.8100760
  74.7598740   2.7215380  38.5600110  77.9805420   3.1872500  49.5714410
  77.8849020   2.2467230  49.4214810  78.8237400   3.4087570  49.1762480
  81.9623980   3.5219580  43.6298850  81.2305100   4.0306390  43.9788950
  81.5648320   2.7049560  43.3287630  77.4743020   3.5087000  34.4241400
  76.9059920   3.0605250  33.7977310  78.1832020   3.8679780  33.8906550
  72.5512200   7.4099020  48.3008130  72.1666990   6.7692690  48.8991090
  72.8624390   8.1135140  48.8702860  78.7009340   4.2575560  43.7816750
  79.0679470   3.7834130  44.5278090  78.5114400   5.1317130  44.1225090
  76.4908710   3.2984200  46.1000960  76.1865780   4.1776180  46.3251320
  77.4455170   3.3583990  46.1358400  75.0190500   7.5045190  36.6967810
  74.2452760   6.9642810  36.5366530  75.7485130   6.9851800  36.3585570
  81.1597280   6.5719610  48.3763200  81.0934590   5.6515280  48.1220790
  80.5302420   6.6695050  49.0907840  75.0627900   7.1725570  40.3346620
  75.5806570   6.3693830  40.2803510  74.6111920   7.1104710  41.1763450
  79.9497400   8.4391850  35.6073920  80.2913100   9.1834080  35.1117240
  79.1210110   8.7522970  35.9698750  72.5472440   4.1386940  47.2472320
  72.1887380   4.8040790  47.8345660  72.2527000   3.3070490  47.6184940
  75.7485560   4.5971180  50.1311870  75.4485700   4.7428360  49.2339690
  76.5196800   4.0376470  50.0385260  81.0914010   9.3940180  48.1267000
  81.1058550   8.4621140  47.9085910  80.3839110   9.4799940  48.7656770
  78.9188090   8.5205380  38.3789840  79.6059220   9.0674590  38.7597430
  78.1320510   9.0646110  38.4139450  71.0580490   4.1378200  33.8706920
  71.9275340   4.4203000  34.1542840  70.5670810   4.9514070  33.7555730
  78.2215300   5.5251410  37.9915200  78.6778080   6.3356660  38.2175390
  77.8703510   5.2074550  38.8233690  80.5247910  11.0357750  45.2207500
  81.1690130  11.2417130  45.8980920  80.8877350  10.2746150  44.7678350
  81.7979990   9.0390100  43.9384950  82.4402220   8.3383260  44.0517120
  82.3229340   9.8188540  43.7581840  71.4251740  13.3505580  34.4368550
  71.7849380  13.9494920  33.7825820  71.2844080  13.8965470  35.2103580
  71.4093600  11.6160440  48.9110950  71.5184720  10.6755180  48.7706340
  70.7574160  11.8815190  48.2624680  79.4006190   9.8876330  50.3109070
  79.0803060   9.1685570  50.8554760  78.7264550  10.5631400  50.3845130
  77.4420360  10.7336780  35.2542220  77.4330460  11.4666470  34.6386730
  76.5218720  10.4868360  35.3469180  73.0427000   5.9551670  35.9988980
  72.4354950   6.6950570  36.0084280  73.5176350   6.0451030  35.1727180
  80.4279960  10.7965020  33.9167410  80.5291940  10.5929010  32.9869390
  79.5281700  10.5423300  34.1215190  79.5761780   2.7742080  45.8983840
  80.0747030   3.2487900  46.5635690  79.7184730   1.8505600  46.1053870
  79.0698070  13.3151340  38.6115080  79.3239570  13.2772730  37.6894450
  78.1210550  13.1884670  38.6043330  75.0532290   5.9162820  33.7477550
  75.8195560   5.8044180  34.3102980  75.1306980   5.2200790  33.0954320
  73.7479050   3.3487890  34.4310440  73.8282640   2.4015400  34.5427840
  74.6398800   3.6794770  34.5371100  74.5493760  13.4983280  41.5344980
  75.2856240  12.9498740  41.8053550  74.9334680  14.3639290  41.3950970
  71.4339240   9.5656850  37.4086490  70.5079020   9.8077990  37.3991900
  71.8995670  10.3931110  37.2871240  73.5552040  12.6829350  50.7230560
  74.3564770  13.0041400  51.1365960  73.0403860  12.3224930  51.4450470
  77.6596070  12.6713590  33.3570550  78.4524680  12.9602420  32.9052340
  77.1400420  12.2405760  32.6783030  82.3916670   8.7909220  50.6705970
  81.7854830   8.8140820  49.9301720  82.0870780   8.0592260  51.2073220
  71.2749850   5.1702810  49.6666610  71.7788870   4.5910090  50.2382840
  70.5357270   5.4543040  50.2042980  78.1773470   7.8917000  33.2212900
  78.0724110   7.2769350  33.9474280  78.0097690   7.3682890  32.4375910
  78.3287790   6.5773800  49.2002130  77.5633460   7.1458800  49.1156800
  78.5103750   6.2850010  48.3070360  81.4176200   6.9537030  33.8254890
  80.8686300   7.4006330  34.4697630  82.0395460   6.4486280  34.3492560
  73.3072930   3.3132400  50.5616680  73.3478270   3.0146270  51.4701910
  74.1618430   3.7140010  50.4024200  77.0851320   5.9127950  35.7220190
  77.5067740   5.7467820  36.5651580  77.2102160   5.1028180  35.2275330
  79.5978960   4.9365560  32.9697290  80.1184620   4.2214580  32.6038440
  80.2447360   5.5751430  33.2697800  78.9072030   6.3114440  46.2628290
  79.3260140   7.1547170  46.0904530  77.9880660   6.4486480  46.0335070
  81.2435930   4.0430620  47.6466130  81.3632140   3.4471760  48.3860970
  82.1029930   4.0800310  47.2267430  76.7579450  12.6167450  47.3786020
  76.2200540  13.3413510  47.0594720  77.0113410  12.1397790  46.5883360
  79.6141660  13.8518660  47.6372670  79.5400360  14.7553800  47.9445040
  78.7120500  13.5330560  47.6094740  80.1626990  13.0177170  35.2599030
  81.0577780  13.3562140  35.2817790  80.1944620  12.2956580  34.6323310
  73.8023150   8.3904220  33.4886030  74.2398020   8.9333890  34.1443610
  74.2870880   7.5651170  33.4982370  71.0168950  11.1793250  40.9406290
  71.3471960  10.3114310  40.7084930  71.4459950  11.3851770  41.7711250
  75.6130870   9.5102260  38.6008260  75.3126410   9.3867230  39.5012170
  75.5068360   8.6510850  38.1923990  71.5059160  12.0463840  43.6787920
  71.0690150  12.2264640  44.5112070  72.0736840  12.8038460  43.5369640
  71.3383590   4.5584070  40.0376800  70.6832430   4.2895710  39.3936500
  72.1761540   4.4488550  39.5878780  72.3759520   4.9436640  44.5780140
  72.7432560   4.8564040  45.4576160  71.8070340   4.1803190  44.4787000
  71.9275520   1.8545730  48.4838560  71.0331570   1.8212490  48.8232270
  72.4673070   2.0532520  49.2489810  70.5521670   1.7683000  35.9802130
  69.6485750   2.0313200  35.8053790  71.0362290   2.0394170  35.2002090
  73.7911600   9.4569330  49.7400290  73.7481230   9.0862240  50.6214750
  73.9222610  10.3946900  49.8802110  77.4917630  11.0128920  45.3410010
  77.2508990  11.2803480  44.4540530  78.4320270  11.1834650  45.3960870
  73.6299630  12.4031580  46.8598070  73.0359950  12.2716280  47.5988110
  73.6223470  11.5669720  46.3940170  73.2611860   9.7689960  45.8106110
  72.5345920   9.1495250  45.7432060  73.3221010  10.1630570  44.9404190
  76.8656960  11.9834960  42.5955520  77.3821980  11.3722320  42.0703780
  77.5154340  12.4863740  43.0866530  79.6052460  12.8743450  43.4224500
  79.8930270  12.6197750  42.5457510  80.1175680  12.3220810  44.0130070
  71.5441860  13.0864350  39.0202870  71.3763900  12.4535030  39.7184760
  70.6776370  13.2923750  38.6697060  73.1504560  11.7797580  36.4653010
  72.6252180  12.1605610  35.7614970  73.0749140  12.4048350  37.1862720
  79.6724820  13.7959550  50.7892700  80.5992130  13.5603820  50.8328660
  79.6575250  14.6231550  50.3078730  75.7497530  13.7279960  35.3402260
  76.4816350  13.4439240  34.7926150  76.0091200  13.4893240  36.2301640
  74.9112320   9.8444690  35.3448590  74.2821200  10.3129790  35.8934420
  75.0260150   8.9993910  35.7794780  82.3662040   3.8950350  21.4949790
  82.2856090   2.9804960  21.2241500  81.9526460   4.3917420  20.7889500
  80.4980080   5.6729370  23.3759060  79.7222180   5.1929810  23.6657630
  81.1493010   4.9935020  23.2015220  74.5145910   5.9849180  24.2534820
  73.6830790   5.7297890  24.6531330  75.1226890   6.0559950  24.9892740
  74.4947170  10.0189270  24.4492840  74.7975210   9.1287010  24.2703060
  75.2390760  10.5759490  24.2215090  70.8870870   3.5456720  23.9216910
  71.4586980   2.7778920  23.9220550  70.8872410   3.8445480  23.0123520
  80.7450820  12.3647570  21.7762180  80.1262260  12.8205070  21.2056620
  81.6002600  12.5199030  21.3751880  79.9389070   8.3486560  23.3829220
  79.8697350   7.4076500  23.2218350  80.7008930   8.4387970  23.9551790
  81.6114170   7.2486810  19.1694090  80.9931440   7.7136260  18.6056810
  82.1237420   7.9414290  19.5863600  76.4745930   6.7762680  25.8477690
  76.1415310   7.4031600  26.4898760  76.6512610   7.3024560  25.0679360
  75.6865030   8.7443480  27.6626870  76.3039030   9.4194560  27.3811320
  74.8258150   9.1531460  27.5714370  70.9797370   7.9343340  16.5433720
  70.6025350   8.4230440  15.8118620  71.2370440   8.6068620  17.1740250
  80.9767060   4.4008560  18.7379350  80.0496340   4.3345940  18.9667820
  81.1291880   5.3388690  18.6234590  76.5823700   4.9273300  21.5199080
  76.1780700   4.2150550  21.0244980  76.6686820   4.5826540  22.4087120
  77.0505400   8.6140860  23.6838290  76.7533690   8.0086330  23.0046070
  78.0005220   8.6518170  23.5727650  76.1423830   8.3522550  30.3346090
  75.2452360   8.5762520  30.5819490  76.1676700   8.4757490  29.3857490
  74.9695050   5.2235870  28.9103460  74.8302820   6.0958670  29.2790860
  74.0876410   4.8808680  28.7651400  81.2924430  10.1411740  20.2168590
  81.7320340  10.8836070  19.8023980  81.2311320  10.3838310  21.1407550
  76.7675400  11.1657570  31.1188610  76.7390830  11.5700520  30.2517040
  76.6040370  10.2367930  30.9560210  73.2828330   3.8218280  19.0205730
  73.1625930   4.5480370  18.4087000  72.9729220   3.0521190  18.5433640
  70.9213700   6.9933420  24.8274370  70.9994120   7.1282190  23.8830090
  71.5355380   6.2849310  25.0202490  72.1661330   8.6933610  21.2380550
  71.7589410   8.8348200  20.3834150  73.0574340   8.4093770  21.0351760
  81.9840210  12.8425520  28.1447600  82.4984880  12.7533530  28.9470030
  81.1409290  13.1885220  28.4375510  76.4382990  12.9079390  19.3503220
  76.2625470  11.9914930  19.1371020  75.5838730  13.2666680  19.5901020
  70.9773220   8.0347590  27.3668830  71.1404260   7.5652950  26.5488200
  71.4425670   7.5271150  28.0317670  75.5406210   2.2886920  20.1310650
  75.3147130   2.0724090  21.0357270  74.7598740   2.7215380  19.7856620
  77.9805420   3.1872500  30.7970920  77.8849020   2.2467230  30.6471320
  78.8237400   3.4087570  30.4018990  81.9623980   3.5219580  24.8555360
  81.2305100   4.0306390  25.2045460  81.5648320   2.7049560  24.5544140
  77.4743020   3.5087000  15.6497910  76.9059920   3.0605250  15.0233820
  78.1832020   3.8679780  15.1163060  72.5512200   7.4099020  29.5264640
  72.1666990   6.7692690  30.1247600  72.8624390   8.1135140  30.0959370
  78.7009340   4.2575560  25.0073260  79.0679470   3.7834130  25.7534600
  78.5114400   5.1317130  25.3481600  76.4908710   3.2984200  27.3257470
  76.1865780   4.1776180  27.5507830  77.4455170   3.3583990  27.3614910
  75.0190500   7.5045190  17.9224320  74.2452760   6.9642810  17.7623040
  75.7485130   6.9851800  17.5842080  81.1597280   6.5719610  29.6019710
  81.0934590   5.6515280  29.3477300  80.5302420   6.6695050  30.3164350
  75.0627900   7.1725570  21.5603130  75.5806570   6.3693830  21.5060020
  74.6111920   7.1104710  22.4019960  79.9497400   8.4391850  16.8330430
  80.2913100   9.1834080  16.3373750  79.1210110   8.7522970  17.1955260
  72.5472440   4.1386940  28.4728830  72.1887380   4.8040790  29.0602170
  72.2527000   3.3070490  28.8441450  75.7485560   4.5971180  31.3568380
  75.4485700   4.7428360  30.4596200  76.5196800   4.0376470  31.2641770
  81.0914010   9.3940180  29.3523510  81.1058550   8.4621140  29.1342420
  80.3839110   9.4799940  29.9913280  78.9188090   8.5205380  19.6046350
  79.6059220   9.0674590  19.9853940  78.1320510   9.0646110  19.6395960
  71.0580490   4.1378200  15.0963430  71.9275340   4.4203000  15.3799350
  70.5670810   4.9514070  14.9812240  78.2215300   5.5251410  19.2171710
  78.6778080   6.3356660  19.4431900  77.8703510   5.2074550  20.0490200
  80.5247910  11.0357750  26.4464010  81.1690130  11.2417130  27.1237430
  80.8877350  10.2746150  25.9934860  81.7979990   9.0390100  25.1641460
  82.4402220   8.3383260  25.2773630  82.3229340   9.8188540  24.9838350
  71.4251740  13.3505580  15.6625060  71.7849380  13.9494920  15.0082330
  71.2844080  13.8965470  16.4360090  71.4093600  11.6160440  30.1367460
  71.5184720  10.6755180  29.9962850  70.7574160  11.8815190  29.4881190
  79.4006190   9.8876330  31.5365580  79.0803060   9.1685570  32.0811270
  78.7264550  10.5631400  31.6101640  77.4420360  10.7336780  16.4798730
  77.4330460  11.4666470  15.8643240  76.5218720  10.4868360  16.5725690
  73.0427000   5.9551670  17.2245490  72.4354950   6.6950570  17.2340790
  73.5176350   6.0451030  16.3983690  80.4279960  10.7965020  15.1423920
  80.5291940  10.5929010  14.2125900  79.5281700  10.5423300  15.3471700
  79.5761780   2.7742080  27.1240350  80.0747030   3.2487900  27.7892200
  79.7184730   1.8505600  27.3310380  79.0698070  13.3151340  19.8371590
  79.3239570  13.2772730  18.9150960  78.1210550  13.1884670  19.8299840
  75.0532290   5.9162820  14.9734060  75.8195560   5.8044180  15.5359490
  75.1306980   5.2200790  14.3210830  73.7479050   3.3487890  15.6566950
  73.8282640   2.4015400  15.7684350  74.6398800   3.6794770  15.7627610
  74.5493760  13.4983280  22.7601490  75.2856240  12.9498740  23.0310060
  74.9334680  14.3639290  22.6207480  71.4339240   9.5656850  18.6343000
  70.5079020   9.8077990  18.6248410  71.8995670  10.3931110  18.5127750
  73.5552040  12.6829350  31.9487070  74.3564770  13.0041400  32.3622470
  73.0403860  12.3224930  32.6706980  77.6596070  12.6713590  14.5827060
  78.4524680  12.9602420  14.1308850  77.1400420  12.2405760  13.9039540
  82.3916670   8.7909220  31.8962480  81.7854830   8.8140820  31.1558230
  82.0870780   8.0592260  32.4329730  71.2749850   5.1702810  30.8923120
  71.7788870   4.5910090  31.4639350  70.5357270   5.4543040  31.4299490
  78.1773470   7.8917000  14.4469410  78.0724110   7.2769350  15.1730790
  78.0097690   7.3682890  13.6632420  78.3287790   6.5773800  30.4258640
  77.5633460   7.1458800  30.3413310  78.5103750   6.2850010  29.5326870
  81.4176200   6.9537030  15.0511400  80.8686300   7.4006330  15.6954140
  82.0395460   6.4486280  15.5749070  73.3072930   3.3132400  31.7873190
  73.3478270   3.0146270  32.6958420  74.1618430   3.7140010  31.6280710
  77.0851320   5.9127950  16.9476700  77.5067740   5.7467820  17.7908090
  77.2102160   5.1028180  16.4531840  79.5978960   4.9365560  14.1953800
  80.1184620   4.2214580  13.8294950  80.2447360   5.5751430  14.4954310
  78.9072030   6.3114440  27.4884800  79.3260140   7.1547170  27.3161040
  77.9880660   6.4486480  27.2591580  81.2435930   4.0430620  28.8722640
  81.3632140   3.4471760  29.6117480  82.1029930   4.0800310  28.4523940
  76.7579450  12.6167450  28.6042530  76.2200540  13.3413510  28.2851230
  77.0113410  12.1397790  27.8139870  79.6141660  13.8518660  28.8629180
  79.5400360  14.7553800  29.1701550  78.7120500  13.5330560  28.8351250
  80.1626990  13.0177170  16.4855540  81.0577780  13.3562140  16.5074300
  80.1944620  12.2956580  15.8579820  73.8023150   8.3904220  14.7142540
  74.2398020   8.9333890  15.3700120  74.2870880   7.5651170  14.7238880
  71.0168950  11.1793250  22.1662800  71.3471960  10.3114310  21.9341440
  71.4459950  11.3851770  22.9967760  75.6130870   9.5102260  19.8264770
  75.3126410   9.3867230  20.7268680  75.5068360   8.6510850  19.4180500
  71.5059160  12.0463840  24.9044430  71.0690150  12.2264640  25.7368580
  72.0736840  12.8038460  24.7626150  71.3383590   4.5584070  21.2633310
  70.6832430   4.2895710  20.6193010  72.1761540   4.4488550  20.8135290
  72.3759520   4.9436640  25.8036650  72.7432560   4.8564040  26.6832670
  71.8070340   4.1803190  25.7043510  71.9275520   1.8545730  29.7095070
  71.0331570   1.8212490  30.0488780  72.4673070   2.0532520  30.4746320
  70.5521670   1.7683000  17.2058640  69.6485750   2.0313200  17.0310300
  71.0362290   2.0394170  16.4258600  73.7911600   9.4569330  30.9656800
  73.7481230   9.0862240  31.8471260  73.9222610  10.3946900  31.1058620
  77.4917630  11.0128920  26.5666520  77.2508990  11.2803480  25.6797040
  78.4320270  11.1834650  26.6217380  73.6299630  12.4031580  28.0854580
  73.0359950  12.2716280  28.8244620  73.6223470  11.5669720  27.6196680
  73.2611860   9.7689960  27.0362620  72.5345920   9.1495250  26.9688570
  73.3221010  10.1630570  26.1660700  76.8656960  11.9834960  23.8212030
  77.3821980  11.3722320  23.2960290  77.5154340  12.4863740  24.3123040
  79.6052460  12.8743450  24.6481010  79.8930270  12.6197750  23.7714020
  80.1175680  12.3220810  25.2386580  71.5441860  13.0864350  20.2459380
  71.3763900  12.4535030  20.9441270  70.6776370  13.2923750  19.8953570
  73.1504560  11.7797580  17.6909520  72.6252180  12.1605610  16.9871480
  73.0749140  12.4048350  18.4119230  79.6724820  13.7959550  32.0149210
  80.5992130  13.5603820  32.0585170  79.6575250  14.6231550  31.5335240
  75.7497530  13.7279960  16.5658770  76.4816350  13.4439240  16.0182660
  76.0091200  13.4893240  17.4558150  74.9112320   9.8444690  16.5705100
  74.2821200  10.3129790  17.1190930  75.0260150   8.9993910  17.0051290
  82.3662040   3.8950350   2.7206300  82.2856090   2.9804960   2.4498010
  81.9526460   4.3917420   2.0146010  80.4980080   5.6729370   4.6015570
  79.7222180   5.1929810   4.8914140  81.1493010   4.9935020   4.4271730
  74.5145910   5.9849180   5.4791330  73.6830790   5.7297890   5.8787840
  75.1226890   6.0559950   6.2149250  74.4947170  10.0189270   5.6749350
  74.7975210   9.1287010   5.4959570  75.2390760  10.5759490   5.4471600
  70.8870870   3.5456720   5.1473420  71.4586980   2.7778920   5.1477060
  70.8872410   3.8445480   4.2380030  80.7450820  12.3647570   3.0018690
  80.1262260  12.8205070   2.4313130  81.6002600  12.5199030   2.6008390
  79.9389070   8.3486560   4.6085730  79.8697350   7.4076500   4.4474860
  80.7008930   8.4387970   5.1808300  76.4745930   6.7762680   7.0734200
  76.1415310   7.4031600   7.7155270  76.6512610   7.3024560   6.2935870
  75.6865030   8.7443480   8.8883380  76.3039030   9.4194560   8.6067830
  74.8258150   9.1531460   8.7970880  76.5823700   4.9273300   2.7455590
  76.1780700   4.2150550   2.2501490  76.6686820   4.5826540   3.6343630
  77.0505400   8.6140860   4.9094800  76.7533690   8.0086330   4.2302580
  78.0005220   8.6518170   4.7984160  76.1423830   8.3522550  11.5602600
  75.2452360   8.5762520  11.8076000  76.1676700   8.4757490  10.6114000
  74.9695050   5.2235870  10.1359970  74.8302820   6.0958670  10.5047370
  74.0876410   4.8808680   9.9907910  76.7675400  11.1657570  12.3445120
  76.7390830  11.5700520  11.4773550  76.6040370  10.2367930  12.1816720
  70.9213700   6.9933420   6.0530880  70.9994120   7.1282190   5.1086600
  71.5355380   6.2849310   6.2459000  72.1661330   8.6933610   2.4637060
  71.7589410   8.8348200   1.6090660  73.0574340   8.4093770   2.2608270
  81.9840210  12.8425520   9.3704110  82.4984880  12.7533530  10.1726540
  81.1409290  13.1885220   9.6632020  70.9773220   8.0347590   8.5925340
  71.1404260   7.5652950   7.7744710  71.4425670   7.5271150   9.2574180
  77.9805420   3.1872500  12.0227430  77.8849020   2.2467230  11.8727830
  78.8237400   3.4087570  11.6275500  81.9623980   3.5219580   6.0811870
  81.2305100   4.0306390   6.4301970  81.5648320   2.7049560   5.7800650
  72.5512200   7.4099020  10.7521150  72.1666990   6.7692690  11.3504110
  72.8624390   8.1135140  11.3215880  78.7009340   4.2575560   6.2329770
  79.0679470   3.7834130   6.9791110  78.5114400   5.1317130   6.5738110
  76.4908710   3.2984200   8.5513980  76.1865780   4.1776180   8.7764340
  77.4455170   3.3583990   8.5871420  81.1597280   6.5719610  10.8276220
  81.0934590   5.6515280  10.5733810  80.5302420   6.6695050  11.5420860
  75.0627900   7.1725570   2.7859640  75.5806570   6.3693830   2.7316530
  74.6111920   7.1104710   3.6276470  72.5472440   4.1386940   9.6985340
  72.1887380   4.8040790  10.2858680  72.2527000   3.3070490  10.0697960
  75.7485560   4.5971180  12.5824890  75.4485700   4.7428360  11.6852710
  76.5196800   4.0376470  12.4898280  81.0914010   9.3940180  10.5780020
  81.1058550   8.4621140  10.3598930  80.3839110   9.4799940  11.2169790
  80.5247910  11.0357750   7.6720520  81.1690130  11.2417130   8.3493940
  80.8877350  10.2746150   7.2191370  81.7979990   9.0390100   6.3897970
  82.4402220   8.3383260   6.5030140  82.3229340   9.8188540   6.2094860
  71.4093600  11.6160440  11.3623970  71.5184720  10.6755180  11.2219360
  70.7574160  11.8815190  10.7137700  79.4006190   9.8876330  12.7622090
  79.0803060   9.1685570  13.3067780  78.7264550  10.5631400  12.8358150
  79.5761780   2.7742080   8.3496860  80.0747030   3.2487900   9.0148710
  79.7184730   1.8505600   8.5566890  74.5493760  13.4983280   3.9858000
  75.2856240  12.9498740   4.2566570  74.9334680  14.3639290   3.8463990
  73.5552040  12.6829350  13.1743580  74.3564770  13.0041400  13.5878980
  73.0403860  12.3224930  13.8963490  82.3916670   8.7909220  13.1218990
  81.7854830   8.8140820  12.3814740  82.0870780   8.0592260  13.6586240
  71.2749850   5.1702810  12.1179630  71.7788870   4.5910090  12.6895860
  70.5357270   5.4543040  12.6556000  78.3287790   6.5773800  11.6515150
  77.5633460   7.1458800  11.5669820  78.5103750   6.2850010  10.7583380
  73.3072930   3.3132400  13.0129700  73.3478270   3.0146270  13.9214930
  74.1618430   3.7140010  12.8537220  78.9072030   6.3114440   8.7141310
  79.3260140   7.1547170   8.5417550  77.9880660   6.4486480   8.4848090
  81.2435930   4.0430620  10.0979150  81.3632140   3.4471760  10.8373990
  82.1029930   4.0800310   9.6780450  76.7579450  12.6167450   9.8299040
  76.2200540  13.3413510   9.5107740  77.0113410  12.1397790   9.0396380
  79.6141660  13.8518660  10.0885690  79.5400360  14.7553800  10.3958060
  78.7120500  13.5330560  10.0607760  71.0168950  11.1793250   3.3919310
  71.3471960  10.3114310   3.1597950  71.4459950  11.3851770   4.2224270
  71.5059160  12.0463840   6.1300940  71.0690150  12.2264640   6.9625090
  72.0736840  12.8038460   5.9882660  71.3383590   4.5584070   2.4889820
  70.6832430   4.2895710   1.8449520  72.1761540   4.4488550   2.0391800
  72.3759520   4.9436640   7.0293160  72.7432560   4.8564040   7.9089180
  71.8070340   4.1803190   6.9300020  71.9275520   1.8545730  10.9351580
  71.0331570   1.8212490  11.2745290  72.4673070   2.0532520  11.7002830
  73.7911600   9.4569330  12.1913310  73.7481230   9.0862240  13.0727770
  73.9222610  10.3946900  12.3315130  77.4917630  11.0128920   7.7923030
  77.2508990  11.2803480   6.9053550  78.4320270  11.1834650   7.8473890
  73.6299630  12.4031580   9.3111090  73.0359950  12.2716280  10.0501130
  73.6223470  11.5669720   8.8453190  73.2611860   9.7689960   8.2619130
  72.5345920   9.1495250   8.1945080  73.3221010  10.1630570   7.3917210
  76.8656960  11.9834960   5.0468540  77.3821980  11.3722320   4.5216800
  77.5154340  12.4863740   5.5379550  79.6052460  12.8743450   5.8737520
  79.8930270  12.6197750   4.9970530  80.1175680  12.3220810   6.4643090
  79.6724820  13.7959550  13.2405720  80.5992130  13.5603820  13.2841680
  79.6575250  14.6231550  12.7591750  63.5918550  78.9924310  59.0436770
  63.5112600  78.0778920  58.7728480  63.1782970  79.4891380  58.3376480
  61.7236590  80.7703330  60.9246040  60.9478690  80.2903770  61.2144610
  62.3749520  80.0908980  60.7502200  55.7402420  81.0823140  61.8021800
  54.9087300  80.8271850  62.2018310  56.3483400  81.1533910  62.5379720
  54.1494370  76.0425030  55.5864190  53.2611070  76.3841000  55.4844070
  54.4335560  75.8425350  54.6945020  52.1127380  78.6430680  61.4703890
  52.6843490  77.8752880  61.4707530  52.1128920  78.9419440  60.5610500
  62.1950750  76.2530900  61.1585130  62.5715570  75.3802780  61.0458800
  62.0970260  76.5889600  60.2675570  56.3255760  74.6256530  56.6202570
  56.4322510  75.5260260  56.9271330  55.4148120  74.5774500  56.3297220
  65.9774870  73.7481340  58.0913470  66.7984490  73.2577910  58.1338950
  66.0108950  74.3379000  58.8445310  53.9738920  76.5475540  61.8655160
  54.6549030  76.8113910  62.4842560  53.6586970  75.7076410  62.1993170
  58.1663490  77.5942900  60.9527750  58.6741710  78.0923870  61.5932770
  58.6976730  76.8178100  60.7767110  66.2136350  75.6881720  60.8641010
  65.5091920  75.9766610  61.4444120  66.5748510  76.4981830  60.5040570
  56.1314920  73.9451420  63.2261620  56.4731730  74.7893470  62.9315490
  55.1930730  74.0935160  63.3426960  69.2823270  75.1336510  61.2550220
  68.3348180  75.1675490  61.3865650  69.6073260  75.9475460  61.6399580
  59.8142810  71.4333690  59.5506210  60.1217790  70.8780580  58.8341710
  58.8843510  71.5678150  59.3679200  62.2023570  79.4982520  56.2866330
  61.2752850  79.4319900  56.5154800  62.3548390  80.4362650  56.1721570
  62.1892650  75.7699520  53.2833490  61.2496320  75.9313480  53.3685950
  62.5075910  76.4885200  52.7369480  68.7105410  80.4518040  63.2612520
  67.8824040  80.5211130  62.7862650  69.3055890  81.0372350  62.7928350
  66.2320860  81.0602820  56.7901580  65.6133280  80.7222370  56.1427880
  66.2145310  80.4162580  57.4980770  57.8080210  80.0247260  59.0686060
  57.4037210  79.3124510  58.5731960  57.8943330  79.6800500  59.9574100
  64.4085560  80.2989630  53.7974330  64.8478840  79.4612060  53.6512150
  65.1213980  80.9319030  53.8838470  67.9902700  71.5532440  52.1115370
  67.6775360  71.6459270  53.0114440  68.7515170  72.1313470  52.0612800
  54.5084840  78.9192240  56.5692710  54.3882440  79.6454330  55.9573980
  54.1985730  78.1495150  56.0920620  52.1470210  82.0907380  62.3761350
  52.2250630  82.2256150  61.4317070  52.7611890  81.3823270  62.5689470
  56.9748500  72.2627310  59.9516380  56.5316650  73.0436850  59.6200900
  57.5333490  72.5857200  60.6587320  60.0907320  71.8838010  54.8322210
  59.4661500  71.8797880  55.5575520  60.0037440  71.0168970  54.4358180
  59.0124400  72.8074640  61.8105980  59.3096730  73.7137470  61.7298000
  59.5609960  72.3193420  61.1965550  56.7662720  77.3860880  57.6797630
  56.5403640  77.1698050  58.5844250  55.9855250  77.8189340  57.3343600
  63.9960480  77.3924250  56.2788280  63.3969370  78.1160050  56.0951900
  64.5440090  77.3301030  55.4964730  62.6025350  76.0287790  58.3091560
  62.9954920  76.3459990  57.4960250  62.9642200  75.1499670  58.4236080
  51.6389520  72.6188590  60.5321760  51.3502570  73.1891450  61.2446740
  52.3835280  72.1393040  60.8952990  51.8259750  76.5608710  51.7424480
  51.7434420  77.5039470  51.8839470  51.4742810  76.4183620  50.8636830
  63.1880490  78.6193540  62.4042340  62.4561610  79.1280350  62.7532440
  62.7904830  77.8023520  62.1031120  59.6257880  75.2947740  60.8094830
  59.6293940  74.8537690  59.9599370  60.5209000  75.6165070  60.9166650
  55.4760260  75.1774230  59.7689040  55.1360310  75.6549460  60.5256090
  54.7137580  74.7239350  59.4090140  59.6878030  76.2959820  53.8001590
  59.8090850  76.2546300  54.7487410  59.3026540  77.1583970  53.6448320
  63.6506400  74.0727220  61.8165280  63.6679140  74.5235870  62.6607130
  63.4021980  73.1732860  62.0298720  58.6999530  78.6060960  53.1984890
  58.1316430  78.1579210  52.5720800  59.4088530  78.9653740  52.6650040
  59.9265850  79.3549520  62.5560240  60.2935980  78.8808090  63.3021580
  59.7370910  80.2291090  62.8968580  52.7906340  74.0993210  58.6853710
  52.5053260  73.7348880  59.5232330  52.7285200  73.3673670  58.0716850
  56.2447010  82.6019150  55.4711300  55.4709270  82.0616770  55.3110020
  56.9741640  82.0825760  55.1329060  67.0034990  81.5984510  61.2637690
  67.7234110  82.0939800  60.8733800  66.8016810  80.9202400  60.6191560
  62.4644930  72.9922470  55.4067080  61.6509540  72.4935640  55.3312390
  62.2706880  73.8320720  54.9903430  65.1793320  77.3642120  53.7029240
  66.0672940  77.6759350  53.5280580  65.1498410  76.4914370  53.3109820
  56.2884410  82.2699530  59.1090110  56.8063080  81.4667790  59.0547000
  55.8368430  82.2078670  59.9506940  67.4507590  78.6753960  53.1709100
  67.3671310  79.1068180  52.3205540  68.1701780  79.1352310  53.6035920
  52.2837000  79.2352160  52.6450410  53.1531850  79.5176960  52.9286330
  51.7927320  80.0488030  52.5299220  59.4471810  80.6225370  56.7658690
  59.9034590  81.4330620  56.9918880  59.0960020  80.3048510  57.5977180
  55.3483590  70.9663020  57.2381210  55.2198220  70.9580920  58.1866130
  54.5245610  71.3046110  56.8872220  54.2683510  81.0525630  54.7732470
  53.6611460  81.7924530  54.7827770  54.7432860  81.1424990  53.9470670
  67.2078330  74.1733390  55.2576920  66.5791490  74.2779060  54.5435150
  66.7130250  74.3930170  56.0470800  59.1762360  76.4519340  56.6734800
  58.4678510  76.9205680  57.1148410  59.4606840  75.7941350  57.3079990
  63.2077790  73.1770000  58.1130590  63.0845570  73.1956130  57.1640100
  64.1562350  73.2248940  58.2328990  57.3797380  74.7604420  54.0485510
  58.2287910  75.1974570  53.9825700  57.0128650  75.0724680  54.8757570
  66.3007160  79.3317180  58.9617080  65.3597300  79.3467410  59.1364770
  66.6151230  78.5453140  59.4077380  56.2788800  81.0136780  52.5221040
  57.0452070  80.9018140  53.0846470  56.3563490  80.3174750  51.8697810
  54.9735560  78.4461850  53.2053930  55.0539150  77.4989360  53.3171330
  55.8655310  78.7768730  53.3114590  62.6432710  82.0510990  52.5998380
  62.0942810  82.4980290  53.2441120  63.2651970  81.5460240  53.1236050
  58.3107830  81.0101910  54.4963680  58.7324250  80.8441780  55.3395070
  58.4358670  80.2002140  54.0018820  60.8235470  80.0339520  51.7440780
  61.3441130  79.3188540  51.3781930  61.4703870  80.6725390  52.0441290
  57.2066730  77.0835140  51.4421840  57.0055790  76.2202500  51.8035180
  57.0358780  76.9968500  50.5043440  64.6855040  71.8943370  53.9708720
  64.9657330  71.0511270  54.3268140  63.9120770  72.1266480  54.4847470
  56.0049530  74.1835760  51.4299720  56.3075430  74.1903190  50.5218870
  56.7444120  73.8333620  51.9267380  59.2234460  73.1270380  52.4155920
  58.8756460  72.4494370  51.8358370  59.4247230  72.6659890  53.2299310
  69.0635760  81.1320100  54.5812630  69.8254670  81.7016750  54.6872320
  69.0790130  80.5647300  55.3520940  52.5640100  79.6558030  58.8120290
  51.9088940  79.3869670  58.1679990  53.4018050  79.5462510  58.3622270
  70.0695730  81.9870200  59.4254560  70.4404560  81.2037520  59.0190530
  70.7097660  82.6759300  59.2471860  69.1154930  81.4254470  51.7385150
  69.3903770  82.3333350  51.6104370  68.9265670  81.3617000  52.6747140
  65.5130540  74.4499320  53.0338780  65.9315420  74.2630300  52.1935440
  65.2066600  73.5978370  53.3441710  69.0120270  79.3623460  56.7314580
  68.6363870  78.5951390  56.2995870  68.2823390  79.7446160  57.2189510
  51.7778180  76.8656960  54.7545620  50.8742260  77.1287160  54.5797280
  52.2618800  77.1368130  53.9745580  68.2871230  77.5880950  60.0321820
  68.8108710  77.0943600  59.4011990  68.8730650  77.7231310  60.7769390
  54.3205390  75.9222500  52.6640000  55.0297090  75.5005720  52.1787280
  53.6045330  75.9897730  52.0323350  53.9679550  71.9761830  51.7042650
  54.6907680  72.5170770  52.0223870  54.2404070  71.7025250  50.8284190
  67.7771200  76.8454300  55.9714230  68.2730320  76.6125170  56.7563110
  67.5787270  76.0066140  55.5551870  53.6571740  71.2268020  61.6065270
  54.3047930  70.6765400  61.1660430  54.0773580  71.4811170  62.4281080
  69.2058360  75.4815250  58.5051910  69.0957640  75.3271290  59.4434180
  69.9665950  74.9536190  58.2627320  70.0948630  73.3123170  51.7458050
  71.0197940  73.1804350  51.5376340  70.0724420  73.3915990  52.6994500
  70.1687120  74.0833830  54.3714760  69.3738620  74.0178950  54.9007670
  70.3730400  75.0184470  54.3600110  62.0485980  71.7107610  62.7764500
  61.2657770  72.1853110  63.0561260  61.7548910  70.8062440  62.6677680
  66.6007050  72.4130710  60.8213590  67.0415140  72.3575810  59.9735190
  66.3314640  73.3288720  60.8923770  68.4645620  72.0445950  58.8322410
  68.4034020  71.1007170  58.6853430  69.2437650  72.1526040  59.3775870
  53.3926390  72.0155090  55.2978220  54.1505750  72.1283970  54.7242250
  52.9303560  72.8524290  55.2521650  59.9340200  74.1294360  58.2880530
  59.1214710  73.7551250  57.9476410  60.4381840  73.3739440  58.5901720
  64.4365180  70.7936810  59.5263600  65.0394550  71.3657020  60.0012120
  63.6958170  71.3576250  59.3037500  67.5799780  71.1958370  54.8003880
  67.7750410  72.0941820  55.0671310  66.7929650  70.9645450  55.2936830
  55.7651540  72.5419140  53.8380190  56.2944300  71.7548940  53.7088140
  56.3979860  73.2210330  54.0715720  57.9589380  72.2794280  56.8925580
  57.3292120  71.5781590  57.0595710  57.4194520  73.0398410  56.6758740
  63.5918550  78.9924310  40.2693280  63.5112600  78.0778920  39.9984990
  63.1782970  79.4891380  39.5632990  61.7236590  80.7703330  42.1502550
  60.9478690  80.2903770  42.4401120  62.3749520  80.0908980  41.9758710
  55.7402420  81.0823140  43.0278310  54.9087300  80.8271850  43.4274820
  56.3483400  81.1533910  43.7636230  54.1494370  76.0425030  36.8120700
  53.2611070  76.3841000  36.7100580  54.4335560  75.8425350  35.9201530
  52.1127380  78.6430680  42.6960400  52.6843490  77.8752880  42.6964040
  52.1128920  78.9419440  41.7867010  53.3552250  74.0515040  44.4829330
  53.1755090  73.1540790  44.7632090  52.9532330  74.5986910  45.1576280
  62.1950750  76.2530900  42.3841640  62.5715570  75.3802780  42.2715310
  62.0970260  76.5889600  41.4932080  56.3255760  74.6256530  37.8459080
  56.4322510  75.5260260  38.1527840  55.4148120  74.5774500  37.5553730
  65.9774870  73.7481340  39.3169980  66.7984490  73.2577910  39.3595460
  66.0108950  74.3379000  40.0701820  53.9738920  76.5475540  43.0911670
  54.6549030  76.8113910  43.7099070  53.6586970  75.7076410  43.4249680
  58.1663490  77.5942900  42.1784260  58.6741710  78.0923870  42.8189280
  58.6976730  76.8178100  42.0023620  70.2674420  75.7648090  45.8813610
  69.5626590  76.1529800  45.3628720  70.5332340  76.4598380  46.4834540
  56.4499590  72.2341460  46.4447680  56.4518030  72.7513850  45.6393580
  55.6203900  71.7571640  46.4217610  57.7002440  81.8736640  44.6221180
  57.3671820  82.5005560  45.2642250  57.8769120  82.3998520  43.8422850
  66.2136350  75.6881720  42.0897520  65.5091920  75.9766610  42.6700630
  66.5748510  76.4981830  41.7297080  56.1314920  73.9451420  44.4518130
  56.4731730  74.7893470  44.1572000  55.1930730  74.0935160  44.5683470
  69.2823270  75.1336510  42.4806730  68.3348180  75.1675490  42.6122160
  69.6073260  75.9475460  42.8656090  59.8142810  71.4333690  40.7762720
  60.1217790  70.8780580  40.0598220  58.8843510  71.5678150  40.5935710
  64.7643310  82.0530820  44.3952790  65.1812100  81.8390930  43.5606250
  65.4883130  82.3103610  44.9661410  62.2023570  79.4982520  37.5122840
  61.2752850  79.4319900  37.7411310  62.3548390  80.4362650  37.3978080
  62.1892650  75.7699520  34.5090000  61.2496320  75.9313480  34.5942460
  62.5075910  76.4885200  33.9625990  68.7105410  80.4518040  44.4869030
  67.8824040  80.5211130  44.0119160  69.3055890  81.0372350  44.0184860
  66.2320860  81.0602820  38.0158090  65.6133280  80.7222370  37.3684390
  66.2145310  80.4162580  38.7237280  65.6747420  77.2387360  45.4323900
  65.2618600  78.0641070  45.6863890  64.9423370  76.6532400  45.2400260
  57.8080210  80.0247260  40.2942570  57.4037210  79.3124510  39.7988470
  57.8943330  79.6800500  41.1830610  56.5208830  76.7990470  44.0741610
  57.0723420  76.9085810  43.2994860  57.0352340  77.1728070  44.7896840
  64.4085560  80.2989630  35.0230840  64.8478840  79.4612060  34.8768660
  65.1213980  80.9319030  35.1094980  56.1951560  80.3209830  47.6846950
  56.0559330  81.1932630  48.0534350  55.3132920  79.9782640  47.5394890
  67.9902700  71.5532440  33.3371880  67.6775360  71.6459270  34.2370950
  68.7515170  72.1313470  33.2869310  54.5084840  78.9192240  37.7949220
  54.3882440  79.6454330  37.1830490  54.1985730  78.1495150  37.3177130
  52.1470210  82.0907380  43.6017860  52.2250630  82.2256150  42.6573580
  52.7611890  81.3823270  43.7945980  69.2003990  76.2903940  49.3146020
  68.5848260  76.7983610  48.7861480  68.8800410  75.3902270  49.2571960
  56.9748500  72.2627310  41.1772890  56.5316650  73.0436850  40.8457410
  57.5333490  72.5857200  41.8843830  61.2618310  75.1295830  46.7808210
  60.7997680  75.3378850  47.5928150  60.8596420  74.3155180  46.4778880
  66.2622820  76.3504780  47.9104870  65.4116410  76.0510530  48.2313940
  66.1024610  76.5946790  46.9988690  63.3572530  77.8506530  50.0103660
  63.6825940  77.0170280  49.6705890  64.1452860  78.3735050  50.1581990
  60.0907320  71.8838010  36.0578720  59.4661500  71.8797880  36.7832030
  60.0037440  71.0168970  35.6614690  59.0124400  72.8074640  43.0362490
  59.3096730  73.7137470  42.9554510  59.5609960  72.3193420  42.4222060
  56.7662720  77.3860880  38.9054140  56.5403640  77.1698050  39.8100760
  55.9855250  77.8189340  38.5600110  63.9960480  77.3924250  37.5044790
  63.3969370  78.1160050  37.3208410  64.5440090  77.3301030  36.7221240
  59.2061930  78.2846460  49.5714410  59.1105530  77.3441190  49.4214810
  60.0493910  78.5061530  49.1762480  62.6025350  76.0287790  39.5348070
  62.9954920  76.3459990  38.7216760  62.9642200  75.1499670  39.6492590
  54.3372470  74.6960130  47.7248190  53.9435860  75.5435340  47.9320970
  53.6490870  74.0586500  47.9156830  60.9117520  74.7795100  50.7944930
  60.2215840  74.5867300  51.4291020  61.6549820  75.0629740  51.3269230
  51.6389520  72.6188590  41.7578270  51.3502570  73.1891450  42.4703250
  52.3835280  72.1393040  42.1209500  51.8259750  76.5608710  32.9680990
  51.7434420  77.5039470  33.1095980  51.4742810  76.4183620  32.0893340
  63.1880490  78.6193540  43.6298850  62.4561610  79.1280350  43.9788950
  62.7904830  77.8023520  43.3287630  59.6257880  75.2947740  42.0351340
  59.6293940  74.8537690  41.1855880  60.5209000  75.6165070  42.1423160
  55.4760260  75.1774230  40.9945550  55.1360310  75.6549460  41.7512600
  54.7137580  74.7239350  40.6346650  59.6878030  76.2959820  35.0258100
  59.8090850  76.2546300  35.9743920  59.3026540  77.1583970  34.8704830
  63.6506400  74.0727220  43.0421790  63.6679140  74.5235870  43.8863640
  63.4021980  73.1732860  43.2555230  58.6999530  78.6060960  34.4241400
  58.1316430  78.1579210  33.7977310  59.4088530  78.9653740  33.8906550
  67.0777150  71.4859400  48.8808170  67.4022920  70.7549060  49.4066150
  67.1133660  71.1673040  47.9789160  59.9265850  79.3549520  43.7816750
  60.2935980  78.8808090  44.5278090  59.7370910  80.2291090  44.1225090
  52.7906340  74.0993210  39.9110220  52.5053260  73.7348880  40.7488840
  52.7285200  73.3673670  39.2973360  57.7165220  78.3958160  46.1000960
  57.4122290  79.2750140  46.3251320  58.6711680  78.4557950  46.1358400
  56.2447010  82.6019150  36.6967810  55.4709270  82.0616770  36.5366530
  56.9741640  82.0825760  36.3585570  67.0034990  81.5984510  42.4894200
  67.7234110  82.0939800  42.0990310  66.8016810  80.9202400  41.8448070
  62.4644930  72.9922470  36.6323590  61.6509540  72.4935640  36.5568900
  62.2706880  73.8320720  36.2159940  62.3853790  81.6693570  48.3763200
  62.3191100  80.7489240  48.1220790  61.7558930  81.7669010  49.0907840
  65.1793320  77.3642120  34.9285750  66.0672940  77.6759350  34.7537090
  65.1498410  76.4914370  34.5366330  56.2884410  82.2699530  40.3346620
  56.8063080  81.4667790  40.2803510  55.8368430  82.2078670  41.1763450
  53.7728950  79.2360900  47.2472320  53.4143890  79.9014750  47.8345660
  53.4783510  78.4044450  47.6184940  56.9742070  79.6945140  50.1311870
  56.6742210  79.8402320  49.2339690  57.7453310  79.1350430  50.0385260
  67.4507590  78.6753960  34.3965610  67.3671310  79.1068180  33.5462050
  68.1701780  79.1352310  34.8292430  68.5281730  81.1321480  47.4735580
  67.8029920  81.7250260  47.2764970  69.0557190  81.1245020  46.6748950
  52.2837000  79.2352160  33.8706920  53.1531850  79.5176960  34.1542840
  51.7927320  80.0488030  33.7555730  59.4471810  80.6225370  37.9915200
  59.9034590  81.4330620  38.2175390  59.0960020  80.3048510  38.8233690
  55.3483590  70.9663020  38.4637720  55.2198220  70.9580920  39.4122640
  54.5245610  71.3046110  38.1128730  52.3477520  72.7254140  47.9244420
  51.6336040  72.9251060  48.5297030  52.7672560  71.9493710  48.2959220
  54.2683510  81.0525630  35.9988980  53.6611460  81.7924530  36.0084280
  54.7432860  81.1424990  35.1727180  63.8416300  75.2176450  45.6745870
  64.2097120  74.3971660  46.0025440  62.9814500  75.2778340  46.0901520
  67.2078330  74.1733390  36.4833430  66.5791490  74.2779060  35.7691660
  66.7130250  74.3930170  37.2727310  59.1762360  76.4519340  37.8991310
  58.4678510  76.9205680  38.3404920  59.4606840  75.7941350  38.5336500
  60.8018290  77.8716040  45.8983840  61.3003540  78.3461860  46.5635690
  60.9441240  76.9479560  46.1053870  63.2077790  73.1770000  39.3387100
  63.0845570  73.1956130  38.3896610  64.1562350  73.2248940  39.4585500
  57.3797380  74.7604420  35.2742020  58.2287910  75.1974570  35.2082210
  57.0128650  75.0724680  36.1014080  68.0085150  74.0884000  46.7412230
  67.5058750  74.8289400  47.0806040  68.8241810  74.4768000  46.4249020
  66.3007160  79.3317180  40.1873590  65.3597300  79.3467410  40.3621280
  66.6151230  78.5453140  40.6333890  56.2788800  81.0136780  33.7477550
  57.0452070  80.9018140  34.3102980  56.3563490  80.3174750  33.0954320
  54.9735560  78.4461850  34.4310440  55.0539150  77.4989360  34.5427840
  55.8655310  78.7768730  34.5371100  52.5006360  80.2676770  49.6666610
  53.0045380  79.6884050  50.2382840  51.7613780  80.5517000  50.2042980
  59.5544300  81.6747760  49.2002130  58.7889970  82.2432760  49.1156800
  59.7360260  81.3823970  48.3070360  62.6432710  82.0510990  33.8254890
  62.0942810  82.4980290  34.4697630  63.2651970  81.5460240  34.3492560
  54.5329440  78.4106360  50.5616680  54.5734780  78.1120230  51.4701910
  55.3874940  78.8113970  50.4024200  58.3107830  81.0101910  35.7220190
  58.7324250  80.8441780  36.5651580  58.4358670  80.2002140  35.2275330
  56.4735250  76.9898460  48.5291170  55.9431710  76.4989410  47.9014510
  57.1423320  77.4182660  47.9949100  60.8235470  80.0339520  32.9697290
  61.3441130  79.3188540  32.6038440  61.4703870  80.6725390  33.2697800
  65.3713310  81.4567920  48.2932360  65.7854330  81.6113000  49.1422780
  64.4364310  81.5823140  48.4558140  65.8435480  78.7964080  50.2971510
  66.4256250  78.0416400  50.2091990  66.0197250  79.3271520  49.5202990
  56.9607550  73.9560830  48.6088460  56.8664420  73.3381580  47.8839330
  56.3804940  74.6827120  48.3818370  59.7268990  72.5134070  45.6415850
  59.2786290  72.5358330  44.7961400  59.0934190  72.1153090  46.2386150
  60.1328540  81.4088400  46.2628290  60.5516650  82.2521130  46.0904530
  59.2137170  81.5460440  46.0335070  62.4692440  79.1404580  47.6466130
  62.5888650  78.5445720  48.3860970  63.3286440  79.1774270  47.2267430
  64.8080340  79.6941770  46.2228640  64.2815560  80.2184390  45.6193780
  65.1511680  80.3269160  46.8538370  57.2066730  77.0835140  32.6678350
  57.0055790  76.2202500  33.0291690  57.0358780  76.9968500  31.7299950
  59.2361210  75.6825930  48.9041950  59.8260900  75.3741780  49.5919770
  58.4181450  75.2105680  49.0601850  64.0554640  75.2991740  49.1374970
  63.3670160  74.6373280  49.0724960  64.7760660  74.8530010  49.5823430
  64.6855040  71.8943370  35.1965230  64.9657330  71.0511270  35.5524650
  63.9120770  72.1266480  35.7103980  56.0049530  74.1835760  32.6556230
  56.3075430  74.1903190  31.7475380  56.7444120  73.8333620  33.1523890
  59.2234460  73.1270380  33.6412430  58.8756460  72.4494370  33.0614880
  59.4247230  72.6659890  34.4555820  69.0635760  81.1320100  35.8069140
  69.8254670  81.7016750  35.9128830  69.0790130  80.5647300  36.5777450
  52.5640100  79.6558030  40.0376800  51.9088940  79.3869670  39.3936500
  53.4018050  79.5462510  39.5878780  70.0695730  81.9870200  40.6511070
  70.4404560  81.2037520  40.2447040  70.7097660  82.6759300  40.4728370
  69.1154930  81.4254470  32.9641660  69.3903770  82.3333350  32.8360880
  68.9265670  81.3617000  33.9003650  65.5130540  74.4499320  34.2595290
  65.9315420  74.2630300  33.4191950  65.2066600  73.5978370  34.5698220
  69.0120270  79.3623460  37.9571090  68.6363870  78.5951390  37.5252380
  68.2823390  79.7446160  38.4446020  53.6016030  80.0410600  44.5780140
  53.9689070  79.9538000  45.4576160  53.0326850  79.2777150  44.4787000
  68.4019890  78.5094980  47.5910610  68.1705980  78.2807730  46.6908560
  68.6624440  79.4294530  47.5455500  53.1532030  76.9519690  48.4838560
  52.2588080  76.9186450  48.8232270  53.6929580  77.1506480  49.2489810
  66.8407960  73.7351410  50.3690310  67.7178140  73.7434810  50.7524310
  66.8528800  72.9982250  49.7582660  51.7778180  76.8656960  35.9802130
  50.8742260  77.1287160  35.8053790  52.2618800  77.1368130  35.2002090
  68.2871230  77.5880950  41.2578330  68.8108710  77.0943600  40.6268500
  68.8730650  77.7231310  42.0025900  68.4660950  77.6720820  44.7797880
  67.5163660  77.6384360  44.8942870  68.6473960  78.5820930  44.5447650
  54.3205390  75.9222500  33.8896510  55.0297090  75.5005720  33.4043790
  53.6045330  75.9897730  33.2579860  53.9679550  71.9761830  32.9299160
  54.6907680  72.5170770  33.2480380  54.2404070  71.7025250  32.0540700
  67.7771200  76.8454300  37.1970740  68.2730320  76.6125170  37.9819620
  67.5787270  76.0066140  36.7808380  53.6571740  71.2268020  42.8321780
  54.3047930  70.6765400  42.3916940  54.0773580  71.4811170  43.6537590
  69.2058360  75.4815250  39.7308420  69.0957640  75.3271290  40.6690690
  69.9665950  74.9536190  39.4883830  67.5524080  71.4209380  46.1891420
  68.1896300  72.0343520  46.5550610  67.6998970  71.4570040  45.2440650
  70.0948630  73.3123170  32.9714560  71.0197940  73.1804350  32.7632850
  70.0724420  73.3915990  33.9251010  70.1687120  74.0833830  35.5971270
  69.3738620  74.0178950  36.1264180  70.3730400  75.0184470  35.5856620
  53.4103740  71.3823690  45.5747100  53.0618560  71.8387510  46.3405280
  53.0791440  70.4880820  45.6569530  60.9228560  72.5735570  49.0966520
  60.8617450  73.1657400  49.8461930  61.8628940  72.4661530  48.9516780
  63.5603120  72.2305630  48.7358810  64.1743530  72.5484920  48.0739890
  64.1052680  71.7454220  49.3554670  54.0824380  70.9099890  48.8497870
  54.6307370  70.7287940  48.0863980  54.1479690  70.1194000  49.3854180
  64.3011160  70.7937770  45.0628100  63.4271000  71.1272880  44.8601030
  64.1921910  70.3210950  45.8879970  65.2083140  73.0008640  46.4469820
  64.8796500  72.1860400  46.0671550  66.1565440  72.9578450  46.3235510
  62.0485980  71.7107610  44.0021010  61.2657770  72.1853110  44.2817770
  61.7548910  70.8062440  43.8934190  66.6007050  72.4130710  42.0470100
  67.0415140  72.3575810  41.1991700  66.3314640  73.3288720  42.1180280
  68.4645620  72.0445950  40.0578920  68.4034020  71.1007170  39.9109940
  69.2437650  72.1526040  40.6032380  53.3926390  72.0155090  36.5234730
  54.1505750  72.1283970  35.9498760  52.9303560  72.8524290  36.4778160
  59.9340200  74.1294360  39.5137040  59.1214710  73.7551250  39.1732920
  60.4381840  73.3739440  39.8158230  64.4365180  70.7936810  40.7520110
  65.0394550  71.3657020  41.2268630  63.6958170  71.3576250  40.5294010
  67.5799780  71.1958370  36.0260390  67.7750410  72.0941820  36.2927820
  66.7929650  70.9645450  36.5193340  55.7651540  72.5419140  35.0636700
  56.2944300  71.7548940  34.9344650  56.3979860  73.2210330  35.2972230
  57.9589380  72.2794280  38.1182090  57.3292120  71.5781590  38.2852220
  57.4194520  73.0398410  37.9015250  58.0844940  71.5578260  50.5534580
  57.8029210  72.0611860  49.7895400  58.4664640  70.7600010  50.1876710
  64.6860400  70.9731840  51.1315050  64.5725850  71.2926450  52.0266570
  65.5030140  71.3744350  50.8352330  63.5918550  78.9924310  21.4949790
  63.5112600  78.0778920  21.2241500  63.1782970  79.4891380  20.7889500
  61.7236590  80.7703330  23.3759060  60.9478690  80.2903770  23.6657630
  62.3749520  80.0908980  23.2015220  55.7402420  81.0823140  24.2534820
  54.9087300  80.8271850  24.6531330  56.3483400  81.1533910  24.9892740
  54.1494370  76.0425030  18.0377210  53.2611070  76.3841000  17.9357090
  54.4335560  75.8425350  17.1458040  52.1127380  78.6430680  23.9216910
  52.6843490  77.8752880  23.9220550  52.1128920  78.9419440  23.0123520
  53.3552250  74.0515040  25.7085840  53.1755090  73.1540790  25.9888600
  52.9532330  74.5986910  26.3832790  62.1950750  76.2530900  23.6098150
  62.5715570  75.3802780  23.4971820  62.0970260  76.5889600  22.7188590
  56.3255760  74.6256530  19.0715590  56.4322510  75.5260260  19.3784350
  55.4148120  74.5774500  18.7810240  65.9774870  73.7481340  20.5426490
  66.7984490  73.2577910  20.5851970  66.0108950  74.3379000  21.2958330
  53.9738920  76.5475540  24.3168180  54.6549030  76.8113910  24.9355580
  53.6586970  75.7076410  24.6506190  58.1663490  77.5942900  23.4040770
  58.6741710  78.0923870  24.0445790  58.6976730  76.8178100  23.2280130
  70.2674420  75.7648090  27.1070120  69.5626590  76.1529800  26.5885230
  70.5332340  76.4598380  27.7091050  56.4499590  72.2341460  27.6704190
  56.4518030  72.7513850  26.8650090  55.6203900  71.7571640  27.6474120
  57.7002440  81.8736640  25.8477690  57.3671820  82.5005560  26.4898760
  57.8769120  82.3998520  25.0679360  66.2136350  75.6881720  23.3154030
  65.5091920  75.9766610  23.8957140  66.5748510  76.4981830  22.9553590
  56.1314920  73.9451420  25.6774640  56.4731730  74.7893470  25.3828510
  55.1930730  74.0935160  25.7939980  69.2823270  75.1336510  23.7063240
  68.3348180  75.1675490  23.8378670  69.6073260  75.9475460  24.0912600
  59.8142810  71.4333690  22.0019230  60.1217790  70.8780580  21.2854730
  58.8843510  71.5678150  21.8192220  64.7643310  82.0530820  25.6209300
  65.1812100  81.8390930  24.7862760  65.4883130  82.3103610  26.1917920
  62.2023570  79.4982520  18.7379350  61.2752850  79.4319900  18.9667820
  62.3548390  80.4362650  18.6234590  62.1892650  75.7699520  15.7346510
  61.2496320  75.9313480  15.8198970  62.5075910  76.4885200  15.1882500
  68.7105410  80.4518040  25.7125540  67.8824040  80.5211130  25.2375670
  69.3055890  81.0372350  25.2441370  66.2320860  81.0602820  19.2414600
  65.6133280  80.7222370  18.5940900  66.2145310  80.4162580  19.9493790
  65.6747420  77.2387360  26.6580410  65.2618600  78.0641070  26.9120400
  64.9423370  76.6532400  26.4656770  57.8080210  80.0247260  21.5199080
  57.4037210  79.3124510  21.0244980  57.8943330  79.6800500  22.4087120
  56.5208830  76.7990470  25.2998120  57.0723420  76.9085810  24.5251370
  57.0352340  77.1728070  26.0153350  64.4085560  80.2989630  16.2487350
  64.8478840  79.4612060  16.1025170  65.1213980  80.9319030  16.3351490
  56.1951560  80.3209830  28.9103460  56.0559330  81.1932630  29.2790860
  55.3132920  79.9782640  28.7651400  67.9902700  71.5532440  14.5628390
  67.6775360  71.6459270  15.4627460  68.7515170  72.1313470  14.5125820
  54.5084840  78.9192240  19.0205730  54.3882440  79.6454330  18.4087000
  54.1985730  78.1495150  18.5433640  52.1470210  82.0907380  24.8274370
  52.2250630  82.2256150  23.8830090  52.7611890  81.3823270  25.0202490
  69.2003990  76.2903940  30.5402530  68.5848260  76.7983610  30.0117990
  68.8800410  75.3902270  30.4828470  56.9748500  72.2627310  22.4029400
  56.5316650  73.0436850  22.0713920  57.5333490  72.5857200  23.1100340
  61.2618310  75.1295830  28.0064720  60.7997680  75.3378850  28.8184660
  60.8596420  74.3155180  27.7035390  66.2622820  76.3504780  29.1361380
  65.4116410  76.0510530  29.4570450  66.1024610  76.5946790  28.2245200
  63.3572530  77.8506530  31.2360170  63.6825940  77.0170280  30.8962400
  64.1452860  78.3735050  31.3838500  60.0907320  71.8838010  17.2835230
  59.4661500  71.8797880  18.0088540  60.0037440  71.0168970  16.8871200
  59.0124400  72.8074640  24.2619000  59.3096730  73.7137470  24.1811020
  59.5609960  72.3193420  23.6478570  56.7662720  77.3860880  20.1310650
  56.5403640  77.1698050  21.0357270  55.9855250  77.8189340  19.7856620
  63.9960480  77.3924250  18.7301300  63.3969370  78.1160050  18.5464920
  64.5440090  77.3301030  17.9477750  59.2061930  78.2846460  30.7970920
  59.1105530  77.3441190  30.6471320  60.0493910  78.5061530  30.4018990
  62.6025350  76.0287790  20.7604580  62.9954920  76.3459990  19.9473270
  62.9642200  75.1499670  20.8749100  54.3372470  74.6960130  28.9504700
  53.9435860  75.5435340  29.1577480  53.6490870  74.0586500  29.1413340
  60.9117520  74.7795100  32.0201440  60.2215840  74.5867300  32.6547530
  61.6549820  75.0629740  32.5525740  51.6389520  72.6188590  22.9834780
  51.3502570  73.1891450  23.6959760  52.3835280  72.1393040  23.3466010
  51.8259750  76.5608710  14.1937500  51.7434420  77.5039470  14.3352490
  51.4742810  76.4183620  13.3149850  63.1880490  78.6193540  24.8555360
  62.4561610  79.1280350  25.2045460  62.7904830  77.8023520  24.5544140
  59.6257880  75.2947740  23.2607850  59.6293940  74.8537690  22.4112390
  60.5209000  75.6165070  23.3679670  55.4760260  75.1774230  22.2202060
  55.1360310  75.6549460  22.9769110  54.7137580  74.7239350  21.8603160
  59.6878030  76.2959820  16.2514610  59.8090850  76.2546300  17.2000430
  59.3026540  77.1583970  16.0961340  63.6506400  74.0727220  24.2678300
  63.6679140  74.5235870  25.1120150  63.4021980  73.1732860  24.4811740
  58.6999530  78.6060960  15.6497910  58.1316430  78.1579210  15.0233820
  59.4088530  78.9653740  15.1163060  67.0777150  71.4859400  30.1064680
  67.4022920  70.7549060  30.6322660  67.1133660  71.1673040  29.2045670
  59.9265850  79.3549520  25.0073260  60.2935980  78.8808090  25.7534600
  59.7370910  80.2291090  25.3481600  52.7906340  74.0993210  21.1366730
  52.5053260  73.7348880  21.9745350  52.7285200  73.3673670  20.5229870
  57.7165220  78.3958160  27.3257470  57.4122290  79.2750140  27.5507830
  58.6711680  78.4557950  27.3614910  56.2447010  82.6019150  17.9224320
  55.4709270  82.0616770  17.7623040  56.9741640  82.0825760  17.5842080
  67.0034990  81.5984510  23.7150710  67.7234110  82.0939800  23.3246820
  66.8016810  80.9202400  23.0704580  62.4644930  72.9922470  17.8580100
  61.6509540  72.4935640  17.7825410  62.2706880  73.8320720  17.4416450
  62.3853790  81.6693570  29.6019710  62.3191100  80.7489240  29.3477300
  61.7558930  81.7669010  30.3164350  65.1793320  77.3642120  16.1542260
  66.0672940  77.6759350  15.9793600  65.1498410  76.4914370  15.7622840
  56.2884410  82.2699530  21.5603130  56.8063080  81.4667790  21.5060020
  55.8368430  82.2078670  22.4019960  53.7728950  79.2360900  28.4728830
  53.4143890  79.9014750  29.0602170  53.4783510  78.4044450  28.8441450
  56.9742070  79.6945140  31.3568380  56.6742210  79.8402320  30.4596200
  57.7453310  79.1350430  31.2641770  67.4507590  78.6753960  15.6222120
  67.3671310  79.1068180  14.7718560  68.1701780  79.1352310  16.0548940
  68.5281730  81.1321480  28.6992090  67.8029920  81.7250260  28.5021480
  69.0557190  81.1245020  27.9005460  52.2837000  79.2352160  15.0963430
  53.1531850  79.5176960  15.3799350  51.7927320  80.0488030  14.9812240
  59.4471810  80.6225370  19.2171710  59.9034590  81.4330620  19.4431900
  59.0960020  80.3048510  20.0490200  55.3483590  70.9663020  19.6894230
  55.2198220  70.9580920  20.6379150  54.5245610  71.3046110  19.3385240
  52.3477520  72.7254140  29.1500930  51.6336040  72.9251060  29.7553540
  52.7672560  71.9493710  29.5215730  54.2683510  81.0525630  17.2245490
  53.6611460  81.7924530  17.2340790  54.7432860  81.1424990  16.3983690
  63.8416300  75.2176450  26.9002380  64.2097120  74.3971660  27.2281950
  62.9814500  75.2778340  27.3158030  67.2078330  74.1733390  17.7089940
  66.5791490  74.2779060  16.9948170  66.7130250  74.3930170  18.4983820
  59.1762360  76.4519340  19.1247820  58.4678510  76.9205680  19.5661430
  59.4606840  75.7941350  19.7593010  60.8018290  77.8716040  27.1240350
  61.3003540  78.3461860  27.7892200  60.9441240  76.9479560  27.3310380
  63.2077790  73.1770000  20.5643610  63.0845570  73.1956130  19.6153120
  64.1562350  73.2248940  20.6842010  57.3797380  74.7604420  16.4998530
  58.2287910  75.1974570  16.4338720  57.0128650  75.0724680  17.3270590
  68.0085150  74.0884000  27.9668740  67.5058750  74.8289400  28.3062550
  68.8241810  74.4768000  27.6505530  66.3007160  79.3317180  21.4130100
  65.3597300  79.3467410  21.5877790  66.6151230  78.5453140  21.8590400
  56.2788800  81.0136780  14.9734060  57.0452070  80.9018140  15.5359490
  56.3563490  80.3174750  14.3210830  54.9735560  78.4461850  15.6566950
  55.0539150  77.4989360  15.7684350  55.8655310  78.7768730  15.7627610
  52.5006360  80.2676770  30.8923120  53.0045380  79.6884050  31.4639350
  51.7613780  80.5517000  31.4299490  59.5544300  81.6747760  30.4258640
  58.7889970  82.2432760  30.3413310  59.7360260  81.3823970  29.5326870
  62.6432710  82.0510990  15.0511400  62.0942810  82.4980290  15.6954140
  63.2651970  81.5460240  15.5749070  54.5329440  78.4106360  31.7873190
  54.5734780  78.1120230  32.6958420  55.3874940  78.8113970  31.6280710
  58.3107830  81.0101910  16.9476700  58.7324250  80.8441780  17.7908090
  58.4358670  80.2002140  16.4531840  56.4735250  76.9898460  29.7547680
  55.9431710  76.4989410  29.1271020  57.1423320  77.4182660  29.2205610
  60.8235470  80.0339520  14.1953800  61.3441130  79.3188540  13.8294950
  61.4703870  80.6725390  14.4954310  65.3713310  81.4567920  29.5188870
  65.7854330  81.6113000  30.3679290  64.4364310  81.5823140  29.6814650
  65.8435480  78.7964080  31.5228020  66.4256250  78.0416400  31.4348500
  66.0197250  79.3271520  30.7459500  56.9607550  73.9560830  29.8344970
  56.8664420  73.3381580  29.1095840  56.3804940  74.6827120  29.6074880
  59.7268990  72.5134070  26.8672360  59.2786290  72.5358330  26.0217910
  59.0934190  72.1153090  27.4642660  60.1328540  81.4088400  27.4884800
  60.5516650  82.2521130  27.3161040  59.2137170  81.5460440  27.2591580
  62.4692440  79.1404580  28.8722640  62.5888650  78.5445720  29.6117480
  63.3286440  79.1774270  28.4523940  64.8080340  79.6941770  27.4485150
  64.2815560  80.2184390  26.8450290  65.1511680  80.3269160  28.0794880
  57.2066730  77.0835140  13.8934860  57.0055790  76.2202500  14.2548200
  57.0358780  76.9968500  12.9556460  59.2361210  75.6825930  30.1298460
  59.8260900  75.3741780  30.8176280  58.4181450  75.2105680  30.2858360
  64.0554640  75.2991740  30.3631480  63.3670160  74.6373280  30.2981470
  64.7760660  74.8530010  30.8079940  64.6855040  71.8943370  16.4221740
  64.9657330  71.0511270  16.7781160  63.9120770  72.1266480  16.9360490
  56.0049530  74.1835760  13.8812740  56.3075430  74.1903190  12.9731890
  56.7444120  73.8333620  14.3780400  59.2234460  73.1270380  14.8668940
  58.8756460  72.4494370  14.2871390  59.4247230  72.6659890  15.6812330
  69.0635760  81.1320100  17.0325650  69.8254670  81.7016750  17.1385340
  69.0790130  80.5647300  17.8033960  52.5640100  79.6558030  21.2633310
  51.9088940  79.3869670  20.6193010  53.4018050  79.5462510  20.8135290
  70.0695730  81.9870200  21.8767580  70.4404560  81.2037520  21.4703550
  70.7097660  82.6759300  21.6984880  69.1154930  81.4254470  14.1898170
  69.3903770  82.3333350  14.0617390  68.9265670  81.3617000  15.1260160
  65.5130540  74.4499320  15.4851800  65.9315420  74.2630300  14.6448460
  65.2066600  73.5978370  15.7954730  69.0120270  79.3623460  19.1827600
  68.6363870  78.5951390  18.7508890  68.2823390  79.7446160  19.6702530
  53.6016030  80.0410600  25.8036650  53.9689070  79.9538000  26.6832670
  53.0326850  79.2777150  25.7043510  68.4019890  78.5094980  28.8167120
  68.1705980  78.2807730  27.9165070  68.6624440  79.4294530  28.7712010
  53.1532030  76.9519690  29.7095070  52.2588080  76.9186450  30.0488780
  53.6929580  77.1506480  30.4746320  66.8407960  73.7351410  31.5946820
  67.7178140  73.7434810  31.9780820  66.8528800  72.9982250  30.9839170
  51.7778180  76.8656960  17.2058640  50.8742260  77.1287160  17.0310300
  52.2618800  77.1368130  16.4258600  68.2871230  77.5880950  22.4834840
  68.8108710  77.0943600  21.8525010  68.8730650  77.7231310  23.2282410
  68.4660950  77.6720820  26.0054390  67.5163660  77.6384360  26.1199380
  68.6473960  78.5820930  25.7704160  54.3205390  75.9222500  15.1153020
  55.0297090  75.5005720  14.6300300  53.6045330  75.9897730  14.4836370
  53.9679550  71.9761830  14.1555670  54.6907680  72.5170770  14.4736890
  54.2404070  71.7025250  13.2797210  67.7771200  76.8454300  18.4227250
  68.2730320  76.6125170  19.2076130  67.5787270  76.0066140  18.0064890
  53.6571740  71.2268020  24.0578290  54.3047930  70.6765400  23.6173450
  54.0773580  71.4811170  24.8794100  69.2058360  75.4815250  20.9564930
  69.0957640  75.3271290  21.8947200  69.9665950  74.9536190  20.7140340
  67.5524080  71.4209380  27.4147930  68.1896300  72.0343520  27.7807120
  67.6998970  71.4570040  26.4697160  70.0948630  73.3123170  14.1971070
  71.0197940  73.1804350  13.9889360  70.0724420  73.3915990  15.1507520
  70.1687120  74.0833830  16.8227780  69.3738620  74.0178950  17.3520690
  70.3730400  75.0184470  16.8113130  53.4103740  71.3823690  26.8003610
  53.0618560  71.8387510  27.5661790  53.0791440  70.4880820  26.8826040
  60.9228560  72.5735570  30.3223030  60.8617450  73.1657400  31.0718440
  61.8628940  72.4661530  30.1773290  63.5603120  72.2305630  29.9615320
  64.1743530  72.5484920  29.2996400  64.1052680  71.7454220  30.5811180
  54.0824380  70.9099890  30.0754380  54.6307370  70.7287940  29.3120490
  54.1479690  70.1194000  30.6110690  64.3011160  70.7937770  26.2884610
  63.4271000  71.1272880  26.0857540  64.1921910  70.3210950  27.1136480
  65.2083140  73.0008640  27.6726330  64.8796500  72.1860400  27.2928060
  66.1565440  72.9578450  27.5492020  62.0485980  71.7107610  25.2277520
  61.2657770  72.1853110  25.5074280  61.7548910  70.8062440  25.1190700
  66.6007050  72.4130710  23.2726610  67.0415140  72.3575810  22.4248210
  66.3314640  73.3288720  23.3436790  68.4645620  72.0445950  21.2835430
  68.4034020  71.1007170  21.1366450  69.2437650  72.1526040  21.8288890
  53.3926390  72.0155090  17.7491240  54.1505750  72.1283970  17.1755270
  52.9303560  72.8524290  17.7034670  59.9340200  74.1294360  20.7393550
  59.1214710  73.7551250  20.3989430  60.4381840  73.3739440  21.0414740
  64.4365180  70.7936810  21.9776620  65.0394550  71.3657020  22.4525140
  63.6958170  71.3576250  21.7550520  67.5799780  71.1958370  17.2516900
  67.7750410  72.0941820  17.5184330  66.7929650  70.9645450  17.7449850
  55.7651540  72.5419140  16.2893210  56.2944300  71.7548940  16.1601160
  56.3979860  73.2210330  16.5228740  57.9589380  72.2794280  19.3438600
  57.3292120  71.5781590  19.5108730  57.4194520  73.0398410  19.1271760
[truncated: 940,898 more chars]
