# Supplementary material for: Structure-based inhibitor design for reshaping bacterial morphology
Source: Commun Biol. 2022 Apr 28;5:395. doi: 10.1038/s42003-022-03355-3 (PMC9050674; doi:10.1038/s42003-022-03355-3)
Supplement: Supplementary file 3 — Supplementary Data 1 [file 42003_2022_3355_MOESM3_ESM.zip › AMBER_MD_topology_coordinate_files/PGP3-BMK-S203.inpcrd]

default_name
 34901
  23.0429232  44.8007538  26.8221009  22.5919232  45.6877538  26.9941009
  22.5339232  44.2877538  26.1161009  23.0809232  44.2697538  27.6851009
  24.4459232  45.0457538  26.3421009  24.3289232  45.6697538  25.4551009
  25.3059232  45.7507538  27.4181009  25.4559232  45.0767538  28.2611009
  26.3009232  45.9507538  27.0191009  24.7059232  47.0577538  27.9601009
  24.4539232  47.7277538  27.1371009  23.7739232  46.8447538  28.4841009
  25.7729232  47.9457538  29.1211009  26.9489232  48.7037538  27.9671009
  27.6679232  49.3167538  28.5111009  27.4989232  47.9407538  27.4181009
  26.4269232  49.3397538  27.2531009  25.0339232  43.6697538  25.9481009
  24.4799232  42.6147538  26.2701009  26.1769232  43.7227538  25.2481009
  26.5849232  44.6147538  25.0091009  26.9719232  42.5567538  24.8701009
  26.7209232  41.7297538  25.5321009  26.6829232  42.1267538  23.4151009
  27.0679232  42.8767538  22.7231009  27.2439232  41.2147538  23.2181009
  25.1979232  41.8547538  23.1011009  24.7699232  41.1987538  23.8581009
  24.6259232  42.7807538  23.1291009  24.9989232  41.2157538  21.7271009
  25.4679232  41.8207538  20.7381009  24.3779232  40.1307538  21.6911009
  28.4569232  42.8887538  25.0651009  28.8689232  44.0217538  24.8091009
  29.2319232  41.8887538  25.5061009  28.8229232  40.9827538  25.7041009
  30.6649232  42.0077538  25.7521009  31.0819232  42.7577538  25.0771009
  30.8979232  42.4607538  27.2191009  30.3789232  43.4057538  27.3901009
  30.4179232  41.7417538  27.8821009  32.3779232  42.6227538  27.6431009
  32.8969232  41.6837538  27.4631009  33.0969232  43.6957538  26.8031009
  33.8819232  44.1997538  27.3631009  33.5709232  43.2477538  25.9291009
  32.4069232  44.4587538  26.4421009  32.5049232  42.8777538  29.1611009
  33.0799232  43.7727538  29.3961009  31.5319232  42.9857538  29.6411009
  33.0149232  42.0477538  29.6481009  31.3279232  40.6647538  25.4261009
  30.8529232  39.6277538  25.8841009  32.4319232  40.7117538  24.6641009
  32.7719232  41.5997538  24.3261009  33.2759232  39.5507538  24.3831009
  32.6289232  38.7187538  24.1171009  34.2299232  39.8287538  23.1821009
  34.6959232  40.7917538  23.3761009  35.3729232  38.8067538  22.9951009
  35.9649232  39.0197538  22.1051009  36.0719232  38.8307538  23.8271009
  34.9879232  37.7907538  22.9021009  33.4359232  39.9717538  21.8631009
  33.0959232  38.9877538  21.5371009  32.5299232  40.5557538  22.0261009
  34.2279232  40.6387538  20.7281009  33.5519232  41.0887538  19.9991009
  34.8809232  41.4277538  21.1011009  34.8459232  39.9147538  20.1961009
  34.0739232  39.1477538  25.6391009  34.5599232  40.0207538  26.3571009
  34.1849232  37.8307538  25.8781009  33.7339232  37.1787538  25.2491009
  34.9359232  37.2297538  26.9841009  34.4789232  37.5757538  27.9121009
  34.7709232  35.6947538  26.9061009  35.1399232  35.2577538  27.8331009
  33.7099232  35.4457538  26.8651009  35.5119232  35.0127538  25.7401009
  35.2379232  35.4837538  24.7951009  36.5859232  35.1557538  25.8571009
  35.2509232  33.5077538  25.6491009  35.3109232  33.0567538  26.6391009
  34.2309232  33.3377538  25.3001009  36.2459232  32.8317538  24.6971009
  36.1579232  33.2437538  23.6921009  37.2659232  33.0137538  25.0351009
  36.0359232  31.3787538  24.6341009  36.7339232  30.9607538  24.0371009
  36.0929232  30.9827538  25.5601009  35.1159232  31.1937538  24.2411009
  36.4169232  37.6627538  26.9751009  37.0299232  37.7057538  25.9091009
  36.9669232  37.9887538  28.1521009  36.4189232  37.9457538  29.0011009
  38.3369232  38.4867538  28.2721009  38.6469232  38.4197538  29.3141009
  39.0219232  37.8567538  27.7021009  38.4739232  39.9517538  27.8151009
  39.5709232  40.3437538  27.4261009  37.3929232  40.7507538  27.8411009
  36.5009232  40.3777538  28.1351009  37.4229232  42.1947538  27.5821009
  38.4529232  42.5497538  27.5251009  36.7189232  42.5377538  26.2531009
  35.6699232  42.2537538  26.2991009  36.7199232  43.6237538  26.1411009
  37.3739232  41.9167538  25.0051009  38.4519232  42.0727538  25.0461009
  37.2119232  40.8387538  24.9901009  36.8509232  42.5177538  23.6961009
  35.7949232  43.1507538  23.6591009  37.5919232  42.3117538  22.6061009
  38.4609232  41.7997538  22.6651009  37.3059232  42.7007538  21.7201009
  36.7459232  42.9557538  28.7281009  35.8899232  42.4037538  29.4211009
  37.1399232  44.2327538  28.8621009  37.8389232  44.5947538  28.2301009
  36.5649232  45.2097538  29.7831009  36.1209232  44.7047538  30.6411009
  37.6879232  46.1307538  30.2711009  37.3089232  46.9157538  30.9261009
  38.4499232  45.5907538  30.8281009  38.1679232  46.6127538  29.4201009
  35.4989232  46.0647538  29.0861009  35.5519232  46.2517538  27.8701009
  34.5769232  46.6017538  29.8941009  34.5939232  46.3717538  30.8791009
  33.4769232  47.4617538  29.4781009  33.7059232  47.9027538  28.5061009
  32.1999232  46.5947538  29.3561009  32.3709232  45.8427538  28.5871009
  32.0639232  46.0427538  30.2881009  30.8759232  47.3227538  29.0281009
  30.6619232  48.0137538  29.8451009  30.9609232  48.1527538  27.7301009
  30.0729232  48.0477538  27.1071009  31.0599232  49.2147538  27.9591009
  31.8159232  47.8687538  27.1171009  29.7099232  46.3077538  28.9941009
  28.8799232  46.6317538  29.6211009  29.3159232  46.1557538  27.9891009
  30.0119232  45.3247538  29.3581009  33.3349232  48.5967538  30.4981009
  33.1959232  48.3247538  31.6901009  33.3509232  49.8417538  29.9971009
  33.4629232  49.9747538  29.0031009  33.1169232  51.0577538  30.7741009
  33.4499232  50.9097538  31.8031009  33.9389232  52.2247538  30.1881009
  33.7709232  52.2927538  29.1121009  33.5879232  53.1717538  30.6031009
  35.4369232  52.1347538  30.4301009  36.2369232  51.2837538  29.6381009
  35.8009232  50.7367538  28.8161009  37.5909232  51.1467538  29.9121009
  38.2039232  50.5017538  29.2991009  38.1579232  51.8307538  30.9781009
  39.2079232  51.7057538  31.1881009  37.3809232  52.6537538  31.7841009
  37.8329232  53.1707538  32.6171009  36.0219232  52.7937538  31.5341009
  35.4199232  53.4187538  32.1771009  31.6139232  51.3687538  30.7811009
  31.0809232  51.8347538  29.7741009  30.9639232  51.0767538  31.9151009
  31.4879232  50.7027538  32.6971009  29.5399232  51.2867538  32.1551009
  28.9759232  51.1207538  31.2351009  29.0729232  50.2887538  33.2331009
  29.7159232  50.3907538  34.1101009  28.0679232  50.5417538  33.5781009
  29.0949232  48.8267538  32.7601009  30.0519232  48.6157538  32.2811009
  29.0119232  47.8817538  33.9611009  28.9209232  46.8467538  33.6351009
  29.9079232  47.9547538  34.5771009  28.1559232  48.1237538  34.5921009
  27.9829232  48.5437538  31.7371009  27.5179232  47.5687538  31.8901009
  27.1889232  49.2907538  31.7731009  28.3889232  48.5567538  30.7281009
  29.3099232  52.7167538  32.6451009  29.8299232  53.0667538  33.7021009
  28.5179232  53.4927538  31.8931009  28.1129232  53.1317538  31.0421009
  28.1249232  54.8467538  32.2691009  28.8969232  55.2847538  32.9051009
  28.0349232  55.7157538  30.9991009  28.9819232  55.6567538  30.4601009
  27.2799232  55.3057538  30.3251009  27.7149232  57.1917538  31.2921009
  26.7869232  57.2647538  31.8551009  28.4979232  57.6287538  31.9111009
  27.5689232  58.0187538  30.0191009  26.4199232  58.4227538  29.7381009
  28.6039232  58.2397538  29.3551009  26.8029232  54.7997538  33.0541009
  25.8119232  54.2707538  32.5491009  26.8259232  55.3677538  34.2661009
  27.6869232  55.7887538  34.5951009  25.6929232  55.4707538  35.1841009
  24.7719232  55.1177538  34.7171009  26.0109232  54.6537538  36.4591009
  26.9599232  55.0037538  36.8581009  25.2719232  54.8627538  37.2331009
  26.0979232  53.1267538  36.2631009  26.8119232  52.9297538  35.4621009
  26.6709232  52.4437538  37.5271009  26.0289232  51.6567538  37.9191009
  27.6379232  51.9897538  37.3101009  26.8309232  53.1537538  38.3401009
  24.7429232  52.5387538  35.8211009  24.4459232  51.6807538  36.4181009
  23.9319232  53.2627538  35.8961009  24.7869232  52.2117538  34.7821009
  25.5019232  56.9407538  35.5731009  26.4769232  57.6887538  35.5881009
  24.2679232  57.3107538  35.9531009  23.5079232  56.6467538  35.9041009
  23.9649232  58.5927538  36.6031009  24.3949232  59.3767538  35.9771009
  22.4469232  58.8737538  36.7201009  22.0049232  58.1157538  37.3681009
  22.2659232  59.8387538  37.1951009  21.6979232  58.8467538  35.3851009
  22.2629232  59.3707538  34.3991009  20.5369232  58.3877538  35.3901009
  24.6319232  58.6907538  37.9851009  24.6099232  57.7207538  38.7431009
  25.2149232  59.8627538  38.2731009  25.2119232  60.6007538  37.5791009
  25.8829232  60.1707538  39.5341009  26.4919232  59.3087538  39.8151009
  26.8289232  61.3747538  39.3301009  27.5209232  61.1357538  38.5241009
  26.2549232  62.2327538  38.9791009  27.6149232  61.7867538  40.5951009
  26.9209232  62.0867538  41.3801009  28.1579232  60.9277538  40.9901009
  28.5809232  62.9567538  40.3711009  28.0399232  63.7787538  39.9001009
  28.9109232  63.3327538  41.3401009  29.8059232  62.5907538  39.5211009
  30.3969232  61.8197538  40.0151009  29.5019232  62.1977538  38.5531009
  30.6539232  63.7687538  39.2791009  31.4519232  63.5007538  38.7211009
  30.1109232  64.4567538  38.7741009  30.9639232  64.1567538  40.1581009
  24.8859232  60.4387538  40.6701009  25.1039232  59.9407538  41.7751009
  23.8429232  61.2427538  40.3821009  23.7359232  61.5927538  39.4421009
  22.8549232  61.7057538  41.3581009  23.4069232  62.2657538  42.1161009
  21.8509232  62.6777538  40.6951009  22.4029232  63.5207538  40.2761009
  21.3639232  62.1827538  39.8551009  20.7799232  63.2137538  41.6731009
  20.1589232  62.3987538  42.0411009  21.2789232  63.6267538  42.5511009
  19.8509232  64.2867538  41.0911009  19.3129232  64.7647538  41.9111009
  20.4519232  65.0717538  40.6281009  18.8449232  63.7387538  40.0701009
  19.3619232  63.3067538  39.2131009  18.2429232  62.9467538  40.5181009
  17.9469232  64.8027538  39.5911009  17.2949232  64.4167538  38.9231009
  17.4369232  65.1867538  40.3741009  18.4899232  65.5327538  39.1511009
  22.1339232  60.5377538  42.0401009  21.5429232  59.7097538  41.3501009
  22.2019232  60.5277538  43.3811009  22.7139232  61.2617538  43.8491009
  21.5319232  59.5777538  44.2681009  21.8359232  59.9137538  45.2581009
  19.9799232  59.6477538  44.1931009  19.6629232  59.3707538  43.1861009
  19.5189232  58.9247538  44.8591009  19.3959232  61.0277538  44.5121009
  19.9819232  61.7197538  45.3741009  18.3229232  61.3347538  43.9501009
  22.0459232  58.1267538  44.2091009  21.4519232  57.2737538  44.8651009
  23.1429232  57.8647538  43.4751009  23.5909232  58.6167538  42.9691009
  23.7859232  56.5537538  43.3811009  23.0259232  55.8357538  43.0651009
  24.8699232  56.6027538  42.2831009  24.4009232  56.8257538  41.3251009
  25.5559232  57.4287538  42.4781009  25.6919232  55.3367538  42.1191009
  25.1919232  54.2587538  41.3581009  24.2609232  54.3567538  40.8191009
  25.9049232  53.0697538  41.2941009  25.5339232  52.2497538  40.6981009
  27.0909232  52.9297538  42.0051009  27.6509232  52.0107538  41.9491009
  27.5679232  53.9617538  42.7991009  28.4799232  53.8317538  43.3631009
  26.8759232  55.1607538  42.8671009  27.2449232  55.9567538  43.4981009
  24.3479232  56.0867538  44.7361009  24.9669232  56.8887538  45.4381009
  24.1399232  54.7987538  45.0521009  23.6159232  54.2057538  44.4211009
  24.6079232  54.1677538  46.2841009  25.1219232  54.8987538  46.9101009
  23.4129232  53.5967538  47.0831009  22.8909232  52.8597538  46.4721009
  23.7919232  53.0477538  47.9471009  22.3949232  54.6437538  47.5861009
  21.9819232  55.1397538  46.7071009  21.2119232  53.9517538  48.2911009
  20.2669232  54.4117538  48.0051009  21.1409232  52.8947538  48.0301009
  21.2879232  54.0067538  49.3771009  23.0329232  55.7307538  48.4761009
  22.4099232  55.9787538  49.3361009  24.0059232  55.4267538  48.8631009
  23.1769232  56.6527538  47.9121009  25.6319232  53.0627538  45.9921009
  26.7139232  53.0987538  46.5771009  25.2769232  52.0857538  45.1381009
  24.3869232  52.1217538  44.6591009  26.0569232  50.8567538  44.9731009
  27.1189232  51.1127538  44.9621009  25.7739232  49.9257538  46.1781009
  26.0319232  50.4177538  47.1151009  24.7119232  49.6807538  46.2321009
  26.5069232  48.7197538  46.1101009  26.2699232  48.1777538  46.8651009
  25.7299232  50.1677538  43.6411009  24.5559232  50.0207538  43.3181009
  26.7749232  49.7037538  42.9361009  27.7109232  49.8427538  43.2891009
  26.6719232  48.8337538  41.7641009  25.6399232  48.7927538  41.4211009
  27.5439232  49.3877538  40.6131009  27.2119232  50.3957538  40.3681009
  28.5719232  49.4897538  40.9641009  27.5289232  48.5447538  39.3151009
  27.8829232  47.5397538  39.5491009  26.1109232  48.3987538  38.7341009
  26.0999232  48.3857538  37.6441009  25.6509232  47.4707538  39.0721009
  25.4669232  49.2137538  39.0561009  28.5159232  49.1117538  38.2771009
  29.1709232  48.3287538  37.8961009  28.0119232  49.5527538  37.4171009
  29.1519232  49.8867538  38.7041009  27.1069232  47.4317538  42.1981009
  28.1839232  47.2977538  42.7791009  26.2519232  46.4307538  41.9411009
  25.3789232  46.6217538  41.4671009  26.4059232  45.0847538  42.4891009
  27.3939232  44.9817538  42.9341009  25.3579232  44.8687538  43.6001009
  24.3459232  44.9617538  43.2011009  25.4409232  43.8377538  43.9381009
  25.5319232  45.8317538  44.7921009  26.5409232  46.2457538  44.7951009
  24.8699232  46.6857538  44.6571009  25.2819232  45.2027538  46.1691009
  25.2739232  45.9927538  46.9221009  24.2909232  44.7477538  46.1911009
  26.3469232  44.1527538  46.5171009  26.1999232  43.2527538  45.9261009
  27.3379232  44.5247538  46.2651009  26.3329232  43.7967538  47.9451009
  27.0389232  43.0897538  48.1201009  26.5339232  44.6097538  48.5081009
  25.4339232  43.4127538  48.2011009  26.2669232  44.0057538  41.4121009
  25.3119232  44.0477538  40.6431009  27.1769232  43.0187538  41.4531009
  27.9189232  43.0727538  42.1401009  27.0909232  41.7507538  40.7321009
  26.2549232  41.7377538  40.0281009  28.4149232  41.4817538  39.9731009
  28.7019232  42.3787538  39.4281009  29.2409232  41.2917538  40.6601009
  28.3269232  40.3437538  38.9431009  27.2789232  39.7327538  38.7421009
  29.4449232  40.0547538  38.2781009  30.2979232  40.5647538  38.4591009
  29.4419232  39.3197538  37.5861009  26.8199232  40.6667538  41.7851009
  27.7609232  40.1697538  42.4051009  25.5279232  40.3717538  42.0101009
  24.8219232  40.8247538  41.4481009  25.0169232  39.5607538  43.1231009
  23.9299232  39.5627538  43.0231009  25.5069232  38.0847538  43.0541009
  26.5899232  38.0187538  43.1571009  25.0899232  37.5247538  43.8931009
  25.0709232  37.3577538  41.7761009  23.9179232  37.4517538  41.3621009
  25.9879232  36.6137538  41.1541009  26.9299232  36.5537538  41.5101009
  25.7409232  36.1137538  40.3121009  25.3259232  40.2827538  44.4501009
  24.7449232  41.3447538  44.6741009  26.2369232  39.7357538  45.2771009
  26.6739232  38.8597538  45.0301009  26.6789232  40.3517538  46.5331009
  25.9669232  41.1347538  46.7891009  26.6729232  39.3197538  47.6901009
  25.8129232  38.6567538  47.5841009  27.5709232  38.7027538  47.6171009
  26.6189232  39.9267538  49.1031009  26.2069232  41.1027538  49.2341009
  26.9299232  39.1687538  50.0451009  28.0579232  41.0487538  46.3951009
  28.4689232  41.7337538  47.3311009  28.7429232  40.9137538  45.2471009
  28.3509232  40.3797538  44.4831009  30.0229232  41.5807538  44.9841009
  30.6329232  41.5587538  45.8891009  30.7869232  40.8317538  43.8731009
  30.2209232  40.8597538  42.9411009  31.7219232  41.3557538  43.6691009
  31.1069232  39.3717538  44.2281009  31.6699232  39.3407538  45.1621009
  30.1819232  38.8247538  44.4111009  31.8969232  38.6547538  43.1261009
  31.3409232  38.7077538  42.1891009  32.8389232  39.1787538  42.9561009
  32.1769232  37.1877538  43.4811009  32.7339232  37.1247538  44.4171009
  31.2409232  36.6477538  43.6251009  32.9539232  36.5187538  42.4251009
  33.1229232  35.5577538  42.6881009  32.4389232  36.5437538  41.5571009
  33.8379232  36.9927538  42.3051009  29.7869232  43.0407538  44.5721009
  29.0149232  43.2757538  43.6461009  30.4679232  43.9847538  45.2411009
  31.0829232  43.7197538  45.9961009  30.4269232  45.4147538  44.9101009
  29.4009232  45.6487538  44.6131009  30.7809232  46.2617538  46.1551009
  31.7039232  45.9037538  46.6141009  30.9809232  47.2877538  45.8421009
  29.6769232  46.3087538  47.2171009  29.2469232  45.2797538  47.7311009
  29.2299232  47.5147538  47.5761009  29.5969232  48.3487538  47.1401009
  28.5239232  47.6007538  48.2911009  31.4129232  45.7187538  43.7741009
  32.5739232  45.3157538  43.8491009  30.9319232  46.4737538  42.7761009
  29.9649232  46.7747538  42.8001009  31.7319232  47.0067538  41.6791009
  32.6479232  46.4287538  41.5731009  30.9589232  46.9467538  40.3261009
  30.1109232  47.6297538  40.3821009  31.8339232  47.4267538  39.1461009
  32.7159232  46.7917538  39.0651009  31.2599232  47.3697538  38.2211009
  32.1439232  48.4577538  39.3181009  30.3439232  45.5587538  40.0201009
  29.6489232  45.3407538  40.8311009  29.7909232  45.6627538  39.0871009
  31.3559232  44.4107538  39.8901009  31.9089232  44.3057538  40.8231009
  30.8269232  43.4817538  39.6761009  32.0509232  44.6277538  39.0791009
  31.9909232  48.4987538  42.0041009  31.0219232  49.2507538  42.1401009
  33.2709232  48.9067538  42.1671009  34.4809232  48.0887538  42.0371009
  34.5169232  47.5277538  41.1021009  34.5199232  47.3837538  42.8691009
  35.6439232  49.0717538  42.1121009  35.8919232  49.4267538  41.1101009
  36.5439232  48.6367538  42.5461009  35.0689232  50.2177538  42.9261009
  35.6069232  51.1537538  42.7921009  35.1159232  49.9697538  43.9871009
  33.6029232  50.3027538  42.4891009  32.9959232  50.6557538  43.3261009
  33.3999232  51.2467538  41.2901009  33.5559232  50.8297538  40.1401009
  33.0419232  52.4997538  41.6021009  32.9319232  52.7707538  42.5681009
  32.8079232  53.5577538  40.6241009  32.9089232  53.1587538  39.6151009
  31.3819232  54.1537538  40.7781009  31.2419232  54.8997538  39.9931009
  30.2659232  53.1167538  40.6041009  29.2949232  53.6037538  40.5401009
  30.3969232  52.5537538  39.6841009  30.2379232  52.4037538  41.4281009
  31.1999232  54.8267538  42.0121009  30.2739232  55.0637538  42.0981009
  33.8349232  54.6957538  40.7901009  34.4639232  54.8397538  41.8391009
  33.9649232  55.4807538  39.7141009  33.4239232  55.2647538  38.8861009
  34.8209232  56.6547538  39.5931009  34.9169232  57.1207538  40.5761009
  36.2289232  56.2397538  39.1131009  36.8289232  57.1397538  38.9801009
  36.7149232  55.6757538  39.9091009  36.3329232  55.4217538  37.8311009
  36.2149232  54.0157538  37.8841009  36.1009232  53.5147538  38.8341009
  36.2559232  53.2677538  36.7161009  36.1759232  52.1917538  36.7641009
  36.3919232  53.8987538  35.4871009  36.4149232  53.3127538  34.5811009
  36.4769232  55.2827538  35.4151009  36.5559232  55.7597538  34.4501009
  36.4289232  56.0517538  36.5711009  36.4789232  57.1287538  36.5031009
  34.1449232  57.6877538  38.6841009  33.2529232  57.3297538  37.9221009
  34.5589232  58.9597538  38.7861009  35.3009232  59.2007538  39.4261009
  33.9819232  60.0587538  38.0111009  32.9039232  60.0617538  38.1831009
  34.5499232  61.3887538  38.5291009  34.1319232  62.2357538  37.9831009
  34.3119232  61.5317538  39.5831009  35.6349232  61.4307538  38.4231009
  34.2379232  59.9237538  36.5011009  35.3529232  59.5887538  36.0981009
  33.2089232  60.2497538  35.7011009  32.3199232  60.5157538  36.1021009
  33.3499232  60.4667538  34.2641009  33.9359232  59.6407538  33.8671009
  31.9469232  60.4077538  33.6261009  31.4339232  59.5087538  33.9691009
  31.3699232  61.2867538  33.9141009  31.9389232  60.3607538  32.1181009
  32.4639232  61.3707538  31.3331009  32.3119232  61.0037538  30.0601009
  32.6819232  61.7097538  29.3171009  31.7269232  59.8227538  29.9221009
  31.4939232  59.2927538  29.0941009  31.4729232  59.4137538  31.2331009
  30.9719232  58.4637538  31.4201009  34.0379232  61.8387538  34.0671009
  33.5299232  62.8267538  34.6011009  35.1969232  61.8807538  33.3681009
  35.7869232  60.7857538  32.5951009  35.0639232  60.2667538  31.9651009
  36.2279232  60.0627538  33.2831009  36.8679232  61.4477538  31.7501009
  36.4229232  61.8587538  30.8431009  37.6659232  60.7727538  31.4471009
  37.3429232  62.5777538  32.6461009  37.8759232  63.3507538  32.0901009
  38.0339232  62.1847538  33.3941009  36.0649232  63.0747538  33.3441009
  36.3089232  63.3627538  34.3691009  35.4809232  64.3167538  32.6431009
  35.8909232  65.4277538  32.9781009  34.5529232  64.1087538  31.6941009
  34.3229232  63.1597538  31.4471009  33.9519232  65.1587538  30.8701009
  34.5579232  66.0657538  30.9231009  33.9459232  64.6927538  29.3991009
  33.3529232  63.7827538  29.3261009  33.4409232  65.4327538  28.7761009
  35.3639232  64.4517538  28.8331009  35.8819232  65.4097538  28.7691009
  35.9549232  63.8487538  29.5221009  35.4099232  63.7687538  27.4551009
  34.9189232  64.4057538  26.7181009  36.4529232  63.6967538  27.1421009
  34.7709232  62.3697538  27.4371009  35.1009232  61.7857538  28.2971009
  33.6869232  62.4507538  27.4861009  35.1159232  61.6237538  26.2161009
  34.6759232  60.7147538  26.2331009  34.7979232  62.1327538  25.4031009
  36.1179232  61.5027538  26.1641009  32.5359232  65.5247538  31.3541009
  32.2549232  66.7117538  31.5131009  31.6749232  64.5167538  31.5781009
  31.9599232  63.5637538  31.4221009  30.2849232  64.6967538  31.9991009
  29.9069232  65.6747538  31.6901009  29.4119232  63.6007538  31.3321009
  29.7289232  63.4927538  30.2941009  29.5689232  62.6247538  31.7911009
  27.9129232  63.9247538  31.2861009  27.4179232  64.7697538  32.0261009
  27.1719232  63.2337538  30.4171009  27.5919232  62.5317538  29.8241009
  26.1819232  63.4147538  30.3471009  30.1869232  64.6467538  33.5351009
  30.4179232  63.5897538  34.1211009  29.8139232  65.7837538  34.1531009
  29.6279232  66.6097538  33.6021009  29.5899232  65.9097538  35.5981009
  30.4909232  65.5337538  36.0881009  29.3939232  67.3887538  35.9981009
  28.8139232  67.9157538  35.2391009  28.7839232  67.4327538  36.9031009
  30.7069232  68.1397538  36.2861009  31.3969232  67.4877538  36.8241009
  31.1989232  68.4167538  35.3531009  30.4699232  69.3907538  37.1391009
  29.4739232  70.0907538  36.9701009  31.3909232  69.6837538  38.0591009
  32.2079232  69.1017538  38.1751009  31.2789232  70.5037538  38.6371009
  28.4309232  65.0687538  36.1561009  28.5209232  64.6317538  37.3031009
  27.3779232  64.8627538  35.3491009  27.3519232  65.3077538  34.4401009
  26.1829232  64.0987538  35.7091009  25.8589232  64.4147538  36.7031009
  25.0349232  64.3977538  34.7101009  25.4159232  64.3627538  33.6891009
  24.2899232  63.6017538  34.7471009  24.2739232  65.7247538  34.9301009
  23.4019232  65.7417538  34.2761009  23.8859232  65.7537538  35.9491009
  25.0539232  67.0157538  34.6631009  26.0269232  66.9737538  33.8791009
  24.6359232  68.0427538  35.2401009  26.4169232  62.5797538  35.7981009
  25.5089232  61.8857538  36.2521009  27.5859232  62.0897538  35.3501009
  28.2999232  62.7227538  35.0171009  27.8609232  60.6677538  35.1871009
  26.9979232  60.0907538  35.5121009  28.1219232  60.3727538  33.6951009
  29.0059232  60.9207538  33.3681009  28.3629232  59.3167538  33.5681009
  26.9599232  60.7267538  32.7491009  26.7359232  61.7897538  32.8231009
  27.2949232  60.5627538  31.7251009  25.6689232  59.9317538  32.9921009
  25.8889232  58.8677538  33.0351009  25.2589232  60.1907538  33.9671009
  24.6039232  60.2247538  31.9281009  24.1729232  61.2147538  32.0861009
  25.0429232  60.2287538  30.9321009  23.5369232  59.2127538  31.9461009
  22.8559232  59.4217538  31.2311009  23.9349232  58.3007538  31.7771009
  23.0789232  59.2227538  32.8561009  29.0569232  60.2057538  36.0271009
  29.9869232  60.9707538  36.2881009  29.0079232  58.9137538  36.3671009
  28.1899232  58.3787538  36.1001009  30.1029232  58.1157538  36.9041009
  31.0309232  58.6887538  36.8811009  29.8199232  57.6457538  38.3631009
  30.6549232  57.0147538  38.6711009  29.8309232  58.8477538  39.3221009
  29.7879232  58.5387538  40.3661009  30.7399232  59.4367538  39.2001009
  28.9839232  59.5027538  39.1361009  28.5399232  56.7857538  38.5101009
  27.6789232  57.3287538  38.1201009  28.6389232  55.8857538  37.9071009
  28.2229232  56.3457538  39.9421009  27.6559232  55.4157538  39.9351009
  29.1269232  56.1797538  40.5261009  27.6219232  57.0947538  40.4581009
  30.2919232  56.8817538  36.0021009  29.3879232  56.5027538  35.2571009
  31.4879232  56.2947538  36.0901009  32.1689232  56.6617538  36.7461009
  31.9329232  55.1447538  35.3191009  31.1479232  54.8217538  34.6441009
  33.1729232  55.5547538  34.5031009  33.8739232  56.0487538  35.1771009
  33.6889232  54.6697538  34.1261009  32.8679232  56.4827538  33.3141009
  32.2989232  57.3337538  33.6871009  34.1729232  57.0477538  32.7421009
  33.9729232  57.8887538  32.0771009  34.8409232  57.4027538  33.5271009
  34.7069232  56.2847538  32.1771009  32.0259232  55.7937538  32.2211009
  32.4519232  55.9317538  31.2271009  31.9359232  54.7187538  32.3841009
  31.0169232  56.2037538  32.1961009  32.2889232  53.9907538  36.2591009
  32.7529232  54.2257538  37.3721009  32.1109232  52.7627538  35.7561009
  31.7089232  52.6597538  34.8341009  32.5269232  51.5247538  36.4041009
  33.3009232  51.7237538  37.1491009  31.3149232  50.8787538  37.0861009
  31.5929232  49.9517538  37.5841009  30.8949232  51.5427538  37.8361009
  30.5219232  50.6487538  36.3731009  33.0959232  50.5867538  35.3411009
  32.5509232  50.5257538  34.2401009  34.1539232  49.8447538  35.6971009
  34.5429232  49.9237538  36.6261009  34.7309232  48.8187538  34.8321009
  34.4859232  49.0307538  33.7901009  36.2839232  48.7747538  34.9231009
  36.5529232  48.7237538  35.9791009  36.9269232  47.5547538  34.2201009
  38.0129232  47.5987538  34.2681009  36.6409232  46.6087538  34.6761009
  36.6459232  47.5137538  33.1681009  36.8839232  50.0787538  34.3461009
  36.8219232  50.0567538  33.2571009  36.2869232  50.9377538  34.6481009
  38.3329232  50.3477538  34.7701009  38.5869232  51.3937538  34.6031009
  38.4909232  50.1347538  35.8281009  39.0349232  49.7437538  34.1961009
  34.1399232  47.4537538  35.2151009  34.2539232  47.0407538  36.3701009
  33.5449232  46.7847538  34.2191009  33.4799232  47.2137538  33.3041009
  33.0849232  45.4067538  34.3051009  33.3019232  44.9957538  35.2941009
  31.5589232  45.3457538  34.0981009  31.0729232  45.8687538  34.9211009
  31.2719232  45.8727538  33.1861009  31.0069232  43.9327538  34.0561009
  30.9019232  43.1967538  35.2531009  31.1059232  43.6677538  36.2041009
  30.5629232  41.8527538  35.2091009  30.4869232  41.2887538  36.1251009
  30.3299232  41.2287538  33.9911009  30.0609232  40.1827538  33.9711009
  30.4389232  41.9377538  32.8031009  30.2529232  41.4447538  31.8611009
  30.8009232  43.2767538  32.8241009  30.9269232  43.8137538  31.8951009
  33.8459232  44.5717538  33.2741009  33.8469232  44.9307538  32.0981009
  34.4519232  43.4687538  33.7331009  34.3829232  43.2187538  34.7091009
  35.2549232  42.5827538  32.8991009  35.2039232  42.8797538  31.8521009
  36.7189232  42.6587538  33.3601009  36.8139232  42.4807538  34.4321009
  37.3199232  41.9037538  32.8511009  37.2519232  43.9247538  33.0391009
  38.1299232  43.9877538  33.4321009  34.7239232  41.1517538  33.0041009
  34.4969232  40.6627538  34.1111009  34.5739232  40.5007538  31.8411009
  34.7899232  40.9757538  30.9751009  34.2369232  39.0817538  31.7291009
  33.6149232  38.7987538  32.5771009  33.4669232  38.8587538  30.4121009
  33.9559232  39.4107538  29.6071009  33.5179232  37.8067538  30.1211009
  31.9829232  39.2487538  30.5021009  31.9259232  40.2747538  30.8621009
  31.3499232  39.2327538  29.1071009  30.3619232  39.6947538  29.1101009
  31.9669232  39.7667538  28.3861009  31.2459232  38.2157538  28.7381009
  31.1959232  38.3507538  31.4771009  30.1699232  38.1937538  31.1441009
  31.6549232  37.3687538  31.5891009  31.1439232  38.8027538  32.4661009
  35.5329232  38.2617538  31.6871009  36.4659232  38.6747538  30.9951009
  35.5769232  37.1057538  32.3891009  34.5719232  36.5627538  33.3051009
  33.5769232  36.5107538  32.8601009  34.5229232  37.1987538  34.1911009
  35.0809232  35.1677538  33.6701009  34.7329232  34.4427538  32.9411009
  34.7769232  34.8287538  34.6611009  36.5779232  35.2717538  33.4851009
  37.0569232  34.3027538  33.3481009  37.0269232  35.7377538  34.3631009
  36.7239232  36.2037538  32.2801009  37.5959232  36.8087538  32.4211009
  36.7809232  35.4737538  30.9211009  35.7349232  35.1937538  30.3421009
  37.9979232  35.2017538  30.4201009  38.8209232  35.4667538  30.9361009
  38.2199232  34.4557538  29.1811009  37.5909232  34.8967538  28.4061009
  39.6909232  34.5917538  28.7231009  39.9719232  35.6457538  28.7141009
  40.3659232  34.1097538  29.4331009  39.9399232  34.0247538  27.3341009
  40.0539232  32.6307538  27.1351009  40.0459232  31.9557538  27.9771009
  40.1129232  32.1007538  25.8341009  40.1519232  31.0327538  25.6801009
  40.0999232  32.9657538  24.7281009  40.0759232  32.4497538  23.4681009
  40.2649232  33.1057538  22.7931009  40.0859232  34.3587538  24.9261009
  40.1179232  35.0267538  24.0831009  39.9889232  34.8907538  26.2241009
  39.9209232  35.9607538  26.3561009  37.8079232  32.9817538  29.3461009
  37.0189232  32.4807538  28.5461009  38.3569232  32.3327538  30.3861009
  38.9879232  32.8267538  30.9991009  38.0089232  30.9777538  30.7961009
  37.7619232  30.3827538  29.9141009  39.2079232  30.3267538  31.5121009
  39.6019232  31.0007538  32.2761009  38.8559232  29.4417538  32.0431009
  40.3249232  29.8827538  30.5571009  39.9279232  29.1257538  29.8821009
  40.6209232  30.7207538  29.9251009  41.5759232  29.3357538  31.2701009
  42.3139232  29.0557538  30.5181009  42.0349232  30.1407538  31.8451009
  41.3359232  28.1367538  32.2041009  42.2779232  27.8427538  32.6681009
  40.6609232  28.4037538  33.0171009  40.7969232  26.9707538  31.4861009
  40.6549232  26.2117538  32.1361009  39.9179232  27.2087538  31.0481009
  41.4529232  26.6777538  30.7751009  36.8039232  31.0187538  31.7391009
  36.8359232  31.7557538  32.7241009  35.7889232  30.1987538  31.4241009
  35.8509232  29.6507538  30.5791009  34.5879232  29.9707538  32.2321009
  33.9019232  29.3977538  31.6071009  34.9789232  29.0947538  33.4601009
  35.5949232  28.2587538  33.1261009  35.6029232  29.6657538  34.1501009
  33.8049232  28.4847538  34.2381009  33.7079232  28.6677538  35.4491009
  32.9129232  27.7607538  33.5581009  33.0039232  27.6267538  32.5621009
  32.1259232  27.3547538  34.0421009  33.7929232  31.2547538  32.6061009
  33.4779232  31.4357538  33.7841009  33.4599232  32.1397538  31.6341009
  33.8719232  32.1537538  30.2281009  33.7969232  31.1787538  29.7471009
  34.9049232  32.4927538  30.1761009  32.9739232  33.1807538  29.5481009
  32.0829232  32.6807538  29.1661009  33.4549232  33.6897538  28.7131009
  32.5799232  34.1137538  30.6861009  31.6589232  34.6607538  30.4801009
  33.3499232  34.8627538  30.8551009  32.4799232  33.1997538  31.9151009
  32.7579232  33.7337538  32.8191009  31.0559232  32.6337538  32.0711009
  30.7489232  31.6027538  31.4671009  30.1869232  33.3527538  32.8171009
  30.4939232  34.5527538  33.6051009  31.1389232  35.2627538  33.0861009
  30.9889232  34.2467538  34.5281009  29.1439232  35.1947538  33.9051009
  28.8869232  35.8917538  33.1061009  29.1219232  35.7447538  34.8461009
  28.1879232  34.0117538  33.8671009  27.1549232  34.3167538  33.7051009
  28.2219232  33.4837538  34.8211009  28.7389232  33.0967538  32.7621009
  28.5119232  32.0517538  32.9841009  28.1839232  33.4637538  31.3741009
  28.7549232  34.3327538  30.7191009  27.0999232  32.8037538  30.9381009
  26.6879232  32.0757538  31.5031009  26.4219232  33.1277538  29.6751009
  27.1489232  33.0287538  28.8661009  25.2699232  32.1367538  29.4231009
  24.6139232  32.1147538  30.2961009  24.6599232  32.5087538  28.5971009
  25.7379232  30.7087538  29.0901009  26.3209232  30.7077538  28.1691009
  26.3969232  30.3367538  29.8761009  24.5709232  29.7287538  28.9331009
  24.6209232  28.6197538  29.4571009  23.5169232  30.1197538  28.2111009
  23.5009232  31.0307538  27.7771009  22.7339232  29.4947538  28.0861009
  25.8729232  34.5637538  29.6301009  25.9369232  35.2067538  28.5831009
  25.3379232  35.0157538  30.7741009  25.3559232  34.4227538  31.5921009
  24.7349232  36.3277538  30.9751009  25.1579232  37.0377538  30.2631009
  23.1969232  36.2557538  30.7951009  22.7609232  35.5857538  31.5381009
  22.7609232  37.2377538  30.9851009  22.7479232  35.8197538  29.3951009
  22.7969232  36.6037538  28.4501009  22.3099232  34.5657538  29.2591009
  22.2769232  33.9447538  30.0541009  21.9959232  34.2377538  28.3581009
  25.0699232  36.7977538  32.3951009  25.1299232  35.9807538  33.3151009
  25.2319232  38.1167538  32.5481009  25.1779232  38.7217538  31.7371009
  25.3999232  38.7937538  33.8311009  25.3479232  38.0867538  34.6621009
  26.7549232  39.5497538  33.8841009  26.8559232  40.1867538  33.0051009
  26.9699232  40.4137538  35.1411009  27.9879232  40.7867538  35.2071009
  26.3199232  41.2877538  35.1491009  26.7759232  39.8427538  36.0491009
  27.8039232  38.6047538  33.8231009  27.7239232  38.1197538  32.9971009
  24.2749232  39.8267538  33.9901009  23.8909232  40.4577538  33.0051009
  23.8059232  40.0027538  35.2341009  24.1759232  39.4457538  35.9921009
  22.9159232  41.0867538  35.6271009  22.7329232  41.7587538  34.7871009
  21.5549232  40.5207538  36.0781009  21.1499232  39.8837538  35.2921009
  21.7059232  39.8727538  36.9421009  20.5189232  41.6177538  36.4031009
  20.9389232  42.3717538  37.0691009  20.2739232  42.1497538  35.4821009
  19.2229232  41.0867538  37.0291009  18.4779232  41.8797538  37.0031009
  18.8229232  40.2797538  36.4141009  19.4009232  40.5907538  38.4711009
  20.0389232  39.7077538  38.5081009  19.8839232  41.3607538  39.0711009
  18.1019232  40.2637538  39.0811009  18.2369232  39.9677538  40.0371009
  17.5069232  41.0807538  39.0581009  17.6619232  39.5207538  38.5571009
  23.6069232  41.8747538  36.7451009  23.8029232  41.3367538  37.8361009
  23.9289232  43.1407538  36.4511009  23.7329232  43.5047538  35.5261009
  24.3869232  44.1177538  37.4351009  24.8019232  43.6007538  38.2961009
  25.4679232  45.0247538  36.8121009  25.0269232  45.6157538  36.0151009
  25.8039232  45.7397538  37.5621009  26.7019232  44.2927538  36.2491009
  26.3629232  43.6257538  35.4561009  27.6619232  45.2887538  35.5891009
  28.2009232  44.8157538  34.7691009  27.1229232  46.1427538  35.1811009
  28.4039232  45.6707538  36.2921009  27.4189232  43.4497538  37.3101009
  28.5039232  43.5057538  37.2171009  27.1649232  43.7747538  38.3201009
  27.1379232  42.4017538  37.2221009  23.1869232  44.9637538  37.8761009
  22.3189232  45.2347538  37.0481009  23.1609232  45.3837538  39.1501009
  23.8959232  45.1137538  39.7911009  22.1229232  46.2747538  39.6671009
  21.4769232  46.6077538  38.8571009  21.1929232  45.6147538  40.7291009
  21.7959232  45.3277538  41.5921009  20.0979232  46.6007538  41.2101009
  19.4139232  46.1387538  41.9191009  20.5119232  47.4717538  41.7181009
  19.5009232  46.9607538  40.3711009  20.5359232  44.3277538  40.1771009
  19.9549232  44.5747538  39.2881009  21.3019232  43.6267538  39.8431009
  19.6319232  43.6017538  41.1861009  19.6539232  42.5237538  41.0321009
  19.9489232  43.7847538  42.2131009  18.5959232  43.9287538  41.0901009
  22.7849232  47.5167538  40.2791009  23.4809232  47.4037538  41.2891009
  22.5129232  48.6757538  39.6611009  21.9289232  48.6667538  38.8341009
  22.8359232  49.9957538  40.1851009  23.7659232  49.9587538  40.7511009
  23.0389232  50.9677538  39.0131009  23.3109232  51.9627538  39.3651009
  23.8379232  50.6237538  38.3601009  22.1429232  51.0607538  38.3981009
  21.6949232  50.4487538  41.1031009  20.6359232  50.8337538  40.6111009
  21.9339232  50.3727538  42.4181009  22.8369232  50.0417538  42.7371009
  21.0399232  50.8717538  43.4551009  20.0069232  50.6667538  43.1641009
  21.3119232  50.1497538  44.7901009  22.3649232  50.2397538  45.0641009
  20.7559232  50.6447538  45.5891009  20.9199232  48.6847538  44.8071009
  19.5669232  48.3167538  44.9681009  18.8139232  49.0727538  45.1421009
  19.2009232  46.9787538  44.9101009  18.1669232  46.6977538  45.0471009
  20.1589232  46.0017538  44.6711009  19.8669232  44.9627538  44.6251009
  21.4869232  46.3547538  44.4651009  22.2209232  45.5897538  44.2551009
  21.8719232  47.6877538  44.5111009  22.9019232  47.9567538  44.3261009
  21.2189232  52.3837538  43.6241009  22.3409232  52.8507538  43.8231009
  20.0879232  53.0937538  43.5731009  19.2139232  52.6147538  43.3981009
  19.9389232  54.5097538  43.8861009  20.9099232  54.9417538  44.1231009
  19.3219232  55.2467538  42.6721009  18.3599232  54.8197538  42.3961009
  19.1049232  56.2777538  42.9551009  20.2069232  55.2987538  41.4401009
  20.3249232  54.1857538  40.5821009  19.7549232  53.2907538  40.7751009
  21.2089232  54.2297538  39.4851009  21.3109232  53.3687538  38.8421009
  21.9679232  55.3917538  39.2391009  22.8589232  55.4207538  38.2081009
  23.3969232  56.2187538  38.2121009  21.8099232  56.5207538  40.0651009
  22.3659232  57.4267538  39.8781009  20.9289232  56.4727538  41.1591009
  20.8199232  57.3347538  41.7961009  19.0349232  54.6427538  45.1221009
  18.4209232  53.6637538  45.5531009  18.9489232  55.8647538  45.6671009
  19.5059232  56.6207538  45.2921009  18.0509232  56.2027538  46.7781009
  18.1939232  55.4607538  47.5651009  18.4339232  57.5837538  47.3501009
  18.3739232  58.3237538  46.5551009  17.6969232  57.8987538  48.0901009
  19.8259232  57.6107538  48.0171009  19.7449232  57.2277538  49.0341009
  20.4989232  56.9257538  47.5041009  20.4999232  58.9937538  48.0261009
  21.4759232  58.9117538  48.5061009  20.7059232  59.2797538  47.0001009
  19.6999232  60.1267538  48.6851009  20.2339232  61.0697538  48.5661009
  18.7329232  60.2527538  48.1981009  19.4959232  59.8847538  50.1221009
  18.9769232  60.6537538  50.5221009  18.9779232  59.0277538  50.2481009
  20.3919232  59.8087538  50.5821009  16.5589232  56.1637538  46.3901009
  15.7319232  55.9437538  47.2741009  16.2509232  56.3657538  45.0961009
  16.9889232  56.5597538  44.4321009  14.8939232  56.4627538  44.5471009
  14.1829232  56.4907538  45.3741009  14.6659232  57.7697538  43.7331009
  13.6829232  57.7287538  43.2611009  14.6379232  58.6037538  44.4351009
  15.6939232  58.1307538  42.6431009  16.8049232  57.5537538  42.6271009
  15.3459232  59.0187538  41.8351009  14.4819232  55.2397538  43.6971009
  13.2889232  55.0987538  43.4311009  15.4359232  54.3947538  43.2621009
  16.3969232  54.5367538  43.5371009  15.1899232  53.3077538  42.3011009
  14.3109232  52.7557538  42.6361009  14.9019232  53.8937538  40.8891009
  14.7489232  53.0827538  40.1771009  13.9569232  54.4367538  40.9071009
  15.9979232  54.8367538  40.3551009  16.0479232  55.7097538  41.0021009
  16.9749232  54.3547538  40.4171009  15.7639232  55.3057538  38.9101009
  16.1179232  54.5357538  38.2231009  14.6949232  55.4077538  38.7191009
  16.4639232  56.6367538  38.5851009  16.3499232  56.8717538  37.5271009
  15.9949232  57.4477538  39.1451009  17.8989232  56.6177538  38.9231009
  18.3159232  57.5047538  38.6791009  18.0069232  56.4627538  39.9161009
  18.3629232  55.8787538  38.4131009  16.3509232  52.3007538  42.2661009
  17.3939232  52.5377538  42.8671009  16.1559232  51.2057538  41.5181009
  15.2699232  51.0697538  41.0511009  17.2199232  50.2857538  41.1191009
  18.1899232  50.7357538  41.3331009  17.1209232  48.9657538  41.9241009
  18.0719232  48.4437538  41.8211009  17.0349232  49.1977538  42.9871009
  16.0039232  47.9877538  41.5041009  15.0379232  48.4917538  41.5491009
  16.1499232  47.6917538  40.4651009  15.9649232  46.7187538  42.3711009
  16.9549232  46.2607538  42.3971009  15.7399232  46.9967538  43.4011009
  14.9319232  45.6817538  41.8951009  14.8789232  44.8617538  42.6111009
  13.9379232  46.1287538  41.8481009  15.2769232  45.1207538  40.5751009
  14.5859232  44.4367538  40.2991009  15.3009232  45.8597538  39.8871009
  16.1829232  44.6757538  40.6151009  17.1279232  50.0927538  39.5971009
  16.0209232  50.0017538  39.0621009  18.2929232  50.0197538  38.9371009
  19.1629232  50.1167538  39.4451009  18.4159232  49.8077538  37.4971009
  17.4319232  49.7137538  37.0331009  19.1159232  51.0267538  36.8561009
  18.4869232  51.9047538  37.0071009  20.0449232  51.2337538  37.3871009
  19.4109232  50.8687538  35.3451009  20.0309232  49.9917538  35.1581009
  18.4789232  50.7117538  34.8001009  20.1399232  52.0577538  34.7181009
  20.3109232  53.0847538  35.4121009  20.5209232  51.9107538  33.5371009
  19.1869232  48.5107538  37.2421009  20.3459232  48.4137538  37.6431009
  18.5419232  47.5697538  36.5351009  17.5949232  47.7387538  36.2281009
  19.1609232  46.3427538  36.0401009  19.8679232  45.9777538  36.7861009
  18.0839232  45.2617538  35.8351009  17.3719232  45.5997538  35.0791009
  18.5529232  44.3647538  35.4261009  17.3309232  44.8857538  37.1271009
  18.0469232  44.5617538  37.8831009  16.8139232  45.7537538  37.5361009
  16.2949232  43.7777538  36.9301009  16.0719232  43.0437538  37.9191009
  15.7399232  43.6807538  35.8131009  19.8999232  46.6147538  34.7201009
  19.3439232  47.2597538  33.8301009  21.1299232  46.0937538  34.6211009
  21.5189232  45.5997538  35.4151009  21.9969232  46.1787538  33.4501009
  21.4829232  46.6497538  32.6101009  23.2929232  46.9847538  33.7591009
  23.7269232  46.5327538  34.6461009  24.3669232  46.9317538  32.6461009
  25.2309232  47.5427538  32.9041009  24.7449232  45.9257538  32.4741009
  23.9709232  47.3057538  31.7021009  22.9929232  48.4547538  34.1281009
  22.7919232  49.0317538  33.2251009  22.0819232  48.5257538  34.7221009
  24.1149232  49.1177538  34.9391009  23.6979232  49.6477538  35.7951009
  24.8349232  48.3967538  35.3271009  24.6639232  49.8347538  34.3301009
  22.3719232  44.7377538  33.0711009  23.1699232  44.1077538  33.7671009
  21.7659232  44.2437538  31.9821009  21.1109232  44.8177538  31.4721009
  22.0229232  42.9127538  31.4381009  22.2989232  42.2407538  32.2501009
  20.7429232  42.3547538  30.7911009  20.3709232  43.0437538  30.0311009
  20.9739232  41.4257538  30.2671009  19.6289232  42.0627538  31.7791009
  19.6299232  40.8567538  32.5111009  20.3829232  40.1057538  32.3231009
  18.6519232  40.6287538  33.4701009  18.6429232  39.6957538  34.0151009
  17.6969232  41.5997538  33.7421009  16.9459232  41.4217538  34.4981009
  17.7139232  42.8117538  33.0641009  16.9809232  43.5687538  33.2991009
  18.6789232  43.0577538  32.0971009  18.6959232  44.0107538  31.5891009
  23.1709232  42.9667538  30.4221009  23.1769232  43.8497538  29.5631009
  24.1119232  42.0197538  30.5401009  24.0429232  41.3377538  31.2851009
  25.2829232  41.9067538  29.6751009  25.1719232  42.5307538  28.7891009
  26.6019232  42.3237538  30.4041009  26.7399232  41.6587538  31.2561009
  27.8519232  42.1797538  29.5031009  28.7579232  42.4877538  30.0241009
  28.0189232  41.1517538  29.1811009  27.7659232  42.7957538  28.6061009
  26.5169232  43.7607538  30.9761009  26.5359232  44.4857538  30.1621009
  25.5709232  43.9167538  31.4901009  27.6149232  44.1117538  31.9831009
  27.3189232  44.9757538  32.5771009  27.8109232  43.2877538  32.6701009
  28.5439232  44.3727538  31.4771009  25.3929232  40.4387538  29.2361009
  25.6679232  39.5797538  30.0741009  25.1849232  40.1807538  27.9351009
  24.9469232  40.9327538  27.3011009  25.4129232  38.8697538  27.3291009
  25.0989232  38.0947538  28.0321009  24.5569232  38.7217538  26.0531009
  23.5069232  38.8717538  26.3061009  24.8189232  39.5097538  25.3481009
  24.7159232  37.3527538  25.3631009  25.7579232  37.1837538  25.0931009
  24.4519232  36.5637538  26.0691009  23.8829232  37.2017538  24.0881009
  22.8289232  37.3607538  24.3171009  24.1689232  37.9787538  23.3771009
  24.0809232  35.8177538  23.4521009  25.1389232  35.6457538  23.2501009
  23.7499232  35.0327538  24.1331009  23.3419232  35.7007538  22.1851009
  23.4999232  34.7887538  21.7821009  22.3549232  35.8287538  22.3561009
  23.6649232  36.4127538  21.5451009  26.9059232  38.6857538  27.0251009
  27.5389232  39.5917538  26.4841009  27.4219232  37.4887538  27.3271009
  26.8509232  36.7827538  27.7741009  28.7759232  37.0887538  26.9681009
  29.4429232  37.9427538  27.0771009  29.2799232  35.9677538  27.9001009
  28.5679232  35.1407538  27.9021009  30.6759232  35.4087538  27.5701009
  30.9699232  34.6637538  28.3041009  30.7049232  34.9107538  26.6001009
  31.4329232  36.1917538  27.5641009  29.3149232  36.5017538  29.2061009
  29.3459232  35.7667538  29.8291009  28.8129232  36.5747538  25.5201009
  28.0469232  35.6757538  25.1711009  29.7299232  37.1467538  24.7281009
  30.3099232  37.8887538  25.1001009  30.0409232  36.7137538  23.3691009
  29.2759232  36.0267538  23.0031009  30.1149232  37.9387538  22.4281009
  30.9749232  38.5477538  22.6981009  30.3069232  37.5917538  21.4111009
  28.8759232  38.8627538  22.4151009  28.7409232  39.2537538  23.4251009
  29.1349232  40.0887538  21.5101009  28.3109232  40.2987538  20.8281009
  29.2879232  40.9857538  22.1111009  30.0299232  39.9657538  20.8991009
  27.5759232  38.1147538  22.0471009  26.9689232  38.6497538  21.3171009
  27.7729232  37.1277538  21.6301009  26.9529232  37.9757538  22.9321009
  31.3849232  35.9677538  23.3761009  32.2389232  36.2357538  24.2231009
  31.5559232  35.0537538  22.4101009  30.8109232  34.8627538  21.7561009
  32.7959232  34.2987538  22.2221009  33.1989232  34.0467538  23.2041009
  32.4909232  32.9917538  21.4571009  31.9049232  33.2237538  20.5671009
  33.4169232  32.5507538  21.0821009  31.7289232  31.9377538  22.2881009
  30.7799232  32.3447538  22.6381009  31.4849232  31.0827538  21.6571009
  32.5419232  31.4277538  23.4801009  33.6719232  30.9497538  23.2381009
  32.0389232  31.5447538  24.6181009  33.9009232  35.1047538  21.5201009
  35.0709232  34.8827538  21.8241009  33.5219232  36.0197538  20.6111009
  32.5379232  36.1427538  20.4211009  34.4539232  36.8087538  19.8041009
  33.9189232  37.6617538  19.3861009  35.2569232  37.2037538  20.4281009
  35.0409232  35.9727538  18.6541009  34.5269232  34.9057538  18.3151009
  36.1189232  36.4937538  18.0481009  36.4949232  37.3727538  18.3741009
  36.8349232  35.8737538  16.9311009  36.4399232  34.8817538  16.7031009
  36.7009232  36.7727538  15.6741009  35.6549232  37.0587538  15.5551009
  37.2549232  37.7037538  15.8071009  37.1059232  36.0967538  14.3551009
  37.0369232  34.8777538  14.2121009  37.5279232  36.8967538  13.3741009
  37.5779232  37.8957538  13.5111009  37.8039232  36.5017538  12.4881009
  38.2949232  35.6127538  17.3401009  39.2249232  36.0427538  16.6551009
  38.4689232  34.8997538  18.4641009  37.6659232  34.5767538  18.9841009
  39.7769232  34.4757538  18.9471009  40.4689232  35.3137538  18.8381009
  39.6869232  34.1047538  20.4351009  38.9169232  33.3477538  20.5911009
  40.6209232  33.6427538  20.7451009  39.4469232  35.2897538  21.3491009
  40.3969232  36.3307538  21.4231009  41.3019232  36.2887538  20.8351009
  40.1759232  37.4317538  22.2721009  40.9069232  38.2247538  22.3211009
  39.0119232  37.4897538  23.0611009  38.8229232  38.5427538  23.9061009
  38.0709232  38.4187538  24.4941009  38.0569232  36.4547538  22.9821009
  37.1579232  36.4907538  23.5801009  38.2759232  35.3577538  22.1281009
  37.5509232  34.5597538  22.0811009  40.3209232  33.2977538  18.1351009
  39.5799232  32.3717538  17.8041009  41.6349232  33.3567538  17.8851009
  42.1569232  34.1587538  18.2051009  42.4279232  32.2897538  17.2831009
  41.9269232  31.9487538  16.3741009  43.8079232  32.8717538  16.9141009
  44.2749232  33.2257538  17.8281009  44.4559232  32.0877538  16.5181009
  43.7249232  34.0377538  15.9041009  43.4269232  33.6497538  14.9301009
  42.9339232  34.7327538  16.1891009  45.0119232  34.8647538  15.7601009
  44.7759232  35.7757538  15.2081009  45.3419232  35.1957538  16.7451009
  46.1579232  34.1247538  15.0601009  46.5309232  33.3127538  15.6851009
  45.8089232  33.6837538  14.1261009  47.2579232  35.0517538  14.7441009
  48.0039232  34.5517538  14.2811009  46.9149232  35.7807538  14.1331009
  47.6039232  35.4737538  15.5931009  42.5339232  31.1207538  18.2771009
  42.6409232  31.3577538  19.4811009  42.4559232  29.8857538  17.7671009
  42.3739232  29.7407538  16.7701009  42.3689232  28.6907538  18.6001009
  42.9419232  28.8577538  19.5111009  40.8929232  28.4517538  18.9921009
  40.4869232  29.3257538  19.5021009  40.2809232  28.2917538  18.1031009
  40.7469232  27.3377538  19.8491009  39.8109232  27.2047538  20.0171009
  42.9949232  27.4967538  17.8731009  42.8409232  27.3707538  16.6581009
  43.6749232  26.6427538  18.6511009  43.7499232  26.8257538  19.6431009
  44.2959232  25.4047538  18.1901009  43.9819232  25.1707538  17.1711009
  45.8319232  25.5457538  18.2251009  46.1369232  25.8817538  19.2181009
  46.2949232  24.5657538  18.0861009  46.3859232  26.5127538  17.1601009
  46.0539232  26.1987538  16.1691009  45.9889232  27.5157538  17.3191009
  47.9139232  26.6137538  17.1601009  48.4509232  26.9547538  16.0841009
  48.5219232  26.3737538  18.2261009  43.8639232  24.2467538  19.0901009
  43.7139232  24.4247538  20.2991009  43.7419232  23.0577538  18.4821009
  43.8889232  22.9877538  17.4861009  43.6459232  21.7967538  19.2091009
  42.9949232  21.9397538  20.0691009  43.0639232  20.6977538  18.2891009
  43.6759232  20.6147538  17.3891009  43.1429232  19.7297538  18.7881009
  41.5899232  20.8997538  17.8851009  41.4829232  21.8577538  17.3751009
  41.3219232  20.1387538  17.1511009  40.6109232  20.8337538  19.0721009
  40.6869232  19.8587538  19.5561009  40.8979232  21.5547538  19.8301009
  39.1479232  21.1127538  18.7011009  38.5629232  21.2437538  19.6111009
  39.0619232  22.0397538  18.1331009  38.5469232  20.0067538  17.9371009
  37.5809232  20.2337538  17.7391009  39.0459232  19.8807538  17.0691009
  38.5889232  19.1567538  18.4801009  45.0239232  21.3747538  19.7351009
  46.0389232  21.6227538  19.0831009  45.0059232  20.6837538  20.8801009
  44.1289232  20.5497538  21.3641009  46.1209232  19.8887538  21.3781009
  46.8689232  19.7887538  20.5881009  46.8269232  20.5867538  22.5741009
  47.6209232  19.9387538  22.9471009  47.3389232  21.4587538  22.1641009
  45.9599232  21.0667538  23.7651009  45.1969232  21.7377538  23.3681009
  45.2489232  19.9307538  24.5031009  45.1439232  20.1237538  25.5711009
  44.2529232  19.8247538  24.0821009  45.7679232  18.9797538  24.3921009
  46.7859232  21.9017538  24.7601009  46.1629232  22.6517538  25.2471009
  47.2169232  21.2797538  25.5451009  47.6109232  22.4227538  24.2731009
  45.6089232  18.4637538  21.6371009  44.4229232  18.2727538  21.9151009
  46.5119232  17.4857538  21.4831009  47.4619232  17.7207538  21.2331009
  46.1959232  16.0557538  21.5091009  45.1149232  15.9117538  21.5291009
  46.7159232  15.3777538  20.2141009  47.7959232  15.5077538  20.1241009
  46.5669232  14.3007538  20.2981009  45.9989232  15.8147538  18.9121009
  46.1669232  15.0537538  18.1501009  44.9209232  15.8497538  19.0741009
  46.4839232  17.1417538  18.3131009  47.6149232  17.5667538  18.5371009
  45.6299232  17.7977538  17.5231009  44.7099232  17.4257538  17.3401009
  45.9079232  18.6717538  17.1021009  46.7079232  15.3687538  22.7911009
  46.8079232  14.1417538  22.8121009  47.0059232  16.1547538  23.8411009
  46.9039232  17.1557538  23.7591009  47.4169232  15.6577538  25.1521009
  47.1189232  14.6127538  25.2671009  48.9599232  15.7527538  25.3711009
  49.2659232  16.7897538  25.2231009  49.4099232  15.3477538  26.7931009
  50.4969232  15.3337538  26.8721009  49.0539232  16.0437538  27.5521009
  49.0479232  14.3527538  27.0541009  49.7429232  14.9177538  24.3411009
  50.8159232  14.9627538  24.5281009  49.4439232  13.8697538  24.3741009
  49.5829232  15.2787538  23.3251009  46.7009232  16.4767538  26.2381009
  46.9919232  17.6637538  26.4011009  45.8049232  15.8077538  26.9821009
  45.6139232  14.8377538  26.7771009  45.2149232  16.3167538  28.2171009
  45.2079232  17.4067538  28.2031009  43.7459232  15.8437538  28.3301009
  43.1909232  16.2457538  27.4851009  43.6969232  14.7587538  28.2281009
  43.0309232  16.2707538  29.6311009  43.5699232  15.9257538  30.5131009
  42.9889232  17.3547538  29.6981009  41.6009232  15.7457538  29.7151009
  41.3949232  14.7757538  30.4741009  40.7359232  16.3407538  29.0371009
  46.0839232  15.8457538  29.3941009  45.9349232  14.7107538  29.8461009
  46.9769232  16.7327538  29.8571009  47.0599232  17.6337538  29.4091009
  47.8099232  16.5277538  31.0411009  47.3949232  15.7357538  31.6681009
  49.2449232  16.1297538  30.6171009  49.2009232  15.2487538  29.9751009
  49.6969232  16.9217538  30.0171009  50.1589232  15.7797538  31.8001009
  49.7399232  15.1187538  32.7471009  51.4179232  16.2197538  31.7481009
  51.7409232  16.7617538  30.9601009  52.0539232  16.0097538  32.5031009
  47.7359232  17.8157538  31.8711009  48.6979232  18.5817538  31.9261009
  46.5549232  18.0447538  32.4661009  45.8079232  17.3727538  32.3671009
  46.2409232  19.2597538  33.2191009  46.6539232  20.1127538  32.6791009
  44.7109232  19.4387538  33.3011009  44.2879232  18.6677538  33.9481009
  44.4869232  20.3907538  33.7841009  43.9839232  19.3767538  31.9401009
  44.0399232  18.3587538  31.5531009  42.9239232  19.5657538  32.1091009
  44.5209232  20.3567538  30.8751009  44.3979232  21.3817538  31.2271009
  45.5909232  20.2127538  30.7361009  43.8619232  20.1997538  29.4961009
  44.3239232  20.8807538  28.7851009  44.0339232  19.1997538  29.1051009
  42.4129232  20.4617538  29.5381009  42.0219232  20.3507538  28.6131009
  41.9709232  19.8007538  30.1621009  42.2449232  21.4007538  29.8681009
  46.9049232  19.2937538  34.6051009  47.1809232  20.3897538  35.0931009
  47.2009232  18.1137538  35.1801009  46.9529232  17.2547538  34.7111009
  48.0609232  17.9797538  36.3491009  48.1179232  18.9317538  36.8811009
  47.4779232  16.9547538  37.3451009  46.4679232  17.2637538  37.6141009
  47.3819232  15.9747538  36.8741009  48.3239232  16.8397538  38.6301009
  49.3189232  16.4617538  38.3921009  48.4699232  17.8377538  39.0431009
  47.7029232  15.9227538  39.6931009  46.7019232  16.2757538  39.9461009
  47.5729232  14.9247538  39.2731009  48.5549232  15.8207538  40.9681009
  48.1069232  15.1057538  41.6591009  49.5509232  15.4537538  40.7301009
  48.6859232  17.1187538  41.6521009  49.2479232  17.0087538  42.4841009
  49.1309232  17.7817538  41.0321009  47.7699232  17.4597538  41.9071009
  49.4729232  17.6087538  35.8811009  49.7539232  16.4367538  35.6301009
  50.3359232  18.6307538  35.8121009  50.0109232  19.5657538  36.0101009
  51.7829232  18.4747538  35.6961009  52.0059232  17.5957538  35.0861009
  52.4189232  19.7237538  35.0191009  53.4929232  19.5417538  34.9601009
  51.9219232  19.8437538  33.5641009  52.4579232  20.6197538  33.0191009
  52.0689232  18.9107538  33.0201009  50.8589232  20.0847538  33.5191009
  52.2279232  21.0527538  35.7931009  51.1699232  21.3157538  35.8071009
  52.5159232  20.9447538  36.8371009  53.0209232  22.2307538  35.2071009
  53.2099232  22.9867538  35.9691009  53.9869232  21.9117538  34.8161009
  52.4709232  22.7117538  34.3971009  52.4029232  18.2497538  37.0921009
  51.7389232  18.4787538  38.1071009  53.6629232  17.7897538  37.1141009
  54.1509232  17.6307538  36.2441009  54.3899232  17.4267538  38.3311009
  53.8369232  17.7057538  39.2291009  54.5919232  15.8897538  38.3691009
  55.1469232  15.5677538  37.4871009  55.2139232  15.6237538  39.2251009
  53.3239232  15.0567538  38.4361009  52.6089232  14.7557538  37.2561009
  52.9899232  15.0657538  36.2941009  51.4069232  14.0667538  37.3261009
  50.8639232  13.8387538  36.4201009  50.8979232  13.6747538  38.5571009
  49.9629232  13.1367538  38.6041009  51.5789232  13.9827538  39.7281009
  51.1729232  13.6787538  40.6811009  52.7709232  14.6937538  39.6821009
  53.2799232  14.9497538  40.5991009  55.7349232  18.1757538  38.3611009
  56.7559232  17.5697538  38.0281009  55.7449232  19.4777538  38.7401009
  54.6159232  20.3207538  39.1241009  54.4709232  20.2407538  40.2011009
  53.6769232  20.0787538  38.6421009  55.0659232  21.7187538  38.7361009
  54.5289232  22.5117538  39.2581009  54.9129232  21.8597538  37.6651009
  56.5569232  21.6977538  39.0321009  56.7229232  22.0547538  40.0491009
  57.1059232  22.3697538  38.3711009  57.0079232  20.2257538  38.8741009
  57.5629232  20.1067538  37.9431009  57.8209232  19.7517538  40.1001009
  57.2449232  19.1367538  41.0011009  59.1189232  20.1287538  40.1721009
  59.9039232  20.6997538  39.0811009  59.6239232  21.7447538  38.9501009
  59.7659232  20.1807538  38.1311009  61.3459232  20.5747538  39.5481009
  62.0159232  21.2987538  39.0821009  61.7159232  19.5757538  39.3141009
  61.2409232  20.7297538  41.0561009  61.2619232  21.7897538  41.3111009
  62.0779232  20.2607538  41.5741009  59.8879232  20.1007538  41.4341009
  60.0219232  19.0577538  41.7281009  59.1929232  20.8997538  42.5501009
  58.5479232  21.9037538  42.2521009  59.3029232  20.4357538  43.8041009
  59.8409232  19.6027538  43.9941009  58.6139232  21.0537538  44.9421009
  57.5559232  21.0527538  44.6741009  58.7829232  20.1677538  46.1951009
  58.4839232  19.1497538  45.9391009  59.8389232  20.1087538  46.4651009
  57.9649232  20.5967538  47.4311009  58.1109232  19.8527538  48.2151009
  58.3599232  21.5297538  47.8331009  56.4589232  20.7547538  47.1541009
  56.2939232  21.6297538  46.5261009  56.0949232  19.8977538  46.5861009
  55.6279232  20.9197538  48.4311009  55.6579232  20.0017538  49.0201009
  56.0329232  21.7187538  49.0531009  54.2279232  21.2457538  48.1141009
  53.6839232  21.2647538  48.9641009  54.1969232  22.1707538  47.6951009
  53.8419232  20.5657538  47.4751009  59.0079232  22.5267538  45.1821009
  58.1389232  23.3207538  45.5311009  60.2699232  22.8847538  44.8941009
  60.9239232  22.1837538  44.5751009  60.7689232  24.2637538  44.8921009
  60.5969232  24.6787538  45.8871009  62.2929232  24.2977538  44.5961009
  62.6269232  25.3357538  44.6341009  63.1299232  23.5097538  45.6151009
  64.1959232  23.6177538  45.4151009  62.9479232  23.8657538  46.6291009
  62.8979232  22.4437538  45.5911009  62.5979232  23.8207538  43.2951009
  63.5529232  23.7877538  43.1971009  60.0579232  25.1777538  43.8661009
  59.8319232  26.3467538  44.1761009  59.6819232  24.6277538  42.6971009
  59.8869232  23.6547538  42.5211009  58.9349232  25.3257538  41.6511009
  59.3589232  26.3267538  41.5511009  59.0439232  24.5987538  40.2741009
  58.7209232  23.5697538  40.4111009  58.1339232  25.1687538  39.1661009
  58.3459232  24.7017538  38.2041009  57.0809232  24.9847538  39.3701009
  58.2709232  26.2447538  39.0521009  60.5089232  24.5147538  39.7831009
  61.0699232  23.8717538  40.4581009  60.5489232  24.0157538  38.8141009
  61.2489232  25.8577538  39.6991009  61.9439232  25.8667538  38.8591009
  60.5669232  26.6967538  39.5701009  61.8259232  26.0407538  40.6071009
  57.4539232  25.5177538  42.0271009  56.9289232  26.6067538  41.7991009
  56.8279232  24.4907538  42.6331009  57.3319232  23.6277538  42.7871009
  55.4509232  24.5417538  43.1371009  54.8049232  24.7897538  42.2921009
  55.0179232  23.1697538  43.6921009  55.6979232  22.8637538  44.4881009
  54.0389232  23.2777538  44.1651009  54.9379232  22.0517538  42.6381009
  54.2789232  22.3517538  41.8231009  55.9189232  21.8767538  42.2001009
  54.3999232  20.7497538  43.2361009  53.3019232  20.7207538  43.7861009
  55.1579232  19.6587538  43.1141009  56.0379232  19.6917538  42.6151009
  54.8349232  18.7767538  43.4851009  55.2439232  25.6237538  44.2101009
  54.2689232  26.3707538  44.1231009  56.1759232  25.7007538  45.1771009
  56.9419232  25.0397538  45.1931009  56.1329232  26.6747538  46.2681009
  55.0979232  26.7377538  46.6071009  57.0059232  26.2137538  47.4581009
  58.0449232  26.1427538  47.1351009  56.9919232  26.9807538  48.2341009
  56.5979232  24.8677538  48.0971009  56.8589232  24.0377538  47.4491009
  57.1579232  24.7127538  49.0201009  55.1059232  24.7717538  48.4041009
  54.6629232  25.4767538  49.3351009  54.4299232  24.0097538  47.6761009
  56.4879232  28.1027538  45.8371009  55.9389232  29.0327538  46.4251009
  57.3389232  28.2627538  44.8061009  57.7669232  27.4567538  44.3721009
  57.6079232  29.5647538  44.1921009  57.8519232  30.2547538  45.0031009
  58.8489232  29.4977538  43.2731009  59.7109232  29.2007538  43.8721009
  58.7209232  28.7227538  42.5161009  59.1509232  30.8417538  42.5831009
  58.3229232  31.0517538  41.9061009  59.1709232  31.6617538  43.3021009
  60.4169232  30.8617538  41.7221009  61.2739232  30.4137538  42.2271009
  60.2329232  30.2757538  40.8211009  60.6719232  32.2297538  41.2561009
  60.0389232  32.9397538  41.6241009  61.6199232  32.6257538  40.3941009
  62.4449232  31.7507538  39.8031009  62.3669232  30.7647538  40.0001009
  63.1529232  32.0797538  39.1621009  61.7489232  33.9277538  40.1251009
  61.1439232  34.6057538  40.5691009  62.4789232  34.2577538  39.4961009
  56.3649232  30.1257538  43.4781009  56.0359232  31.2887538  43.6981009
  55.6889232  29.2867538  42.6741009  56.0279232  28.3427538  42.5411009
  54.4589232  29.6327538  41.9551009  54.6819232  30.5127538  41.3471009
  54.0109232  28.4837538  40.9991009  54.0829232  27.5537538  41.5661009
  52.5539232  28.5787538  40.4841009  52.3289232  27.7907538  39.7671009
  51.8219232  28.4687538  41.2841009  52.3729232  29.5357538  39.9931009
  54.9849232  28.3617538  39.8041009  54.7929232  29.1627538  39.0901009
  56.0139232  28.5107538  40.1321009  54.9089232  27.0037538  39.0891009
  55.7669232  26.8647538  38.4331009  54.9029232  26.1787538  39.8011009
  54.0139232  26.9217538  38.4751009  53.3019232  30.0127538  42.9001009
  52.6549232  31.0307538  42.6611009  53.0889232  29.2117538  43.9601009
  53.6599232  28.3847538  44.0791009  52.0619232  29.4397538  44.9781009
  51.1039232  29.5447538  44.4661009  51.9789232  28.2097538  45.8951009
  51.2099232  28.3337538  46.6571009  51.7329232  27.3137538  45.3261009
  52.9269232  28.0257538  46.4041009  52.2949232  30.7167538  45.8041009
  51.3309232  31.4177538  46.1041009  53.5679232  31.0087538  46.1251009
  54.3059232  30.3757538  45.8461009  53.9969232  32.2287538  46.8081009
  53.3919232  32.3277538  47.7101009  55.4669232  32.0747538  47.2501009
  55.5219232  31.2177538  47.9191009  56.0859232  31.8297538  46.3861009
  56.0649232  33.3107538  47.9501009  56.0499232  34.1657538  47.2731009
  55.4389232  33.5907538  48.7981009  57.5139232  33.1207538  48.4221009
  58.1499232  32.9187538  47.5581009  57.8669232  34.0647538  48.8401009
  57.6829232  32.0007538  49.4601009  56.9629232  32.1267538  50.2701009
  57.5039232  31.0227538  49.0131009  59.0339232  32.0097538  50.0431009
  59.1139232  31.2667538  50.7231009  59.7169232  31.8697538  49.3121009
  59.2019232  32.8987538  50.4931009  53.7609232  33.4867538  45.9601009
  53.1419232  34.4257538  46.4531009  54.2279232  33.4607538  44.7031009
  54.7269232  32.6437538  44.3741009  54.0899232  34.5497538  43.7351009
  54.4409232  35.4647538  44.2151009  55.0079232  34.2677538  42.5311009
  54.8039232  33.2647538  42.1521009  54.7789232  34.9517538  41.7121009
  56.5009232  34.4047538  42.9021009  56.7199232  35.4457538  43.1451009
  56.7299232  33.8317538  43.8001009  57.4739232  33.9527538  41.8141009
  58.6889232  34.1247538  42.0551009  57.0179232  33.4327538  40.7721009
  52.6359232  34.8167538  43.3071009  52.3169232  35.9617538  42.9891009
  51.7739232  33.7847538  43.3541009  52.1199232  32.8627538  43.5851009
  50.3279232  33.8997538  43.1671009  50.1669232  34.5087538  42.2761009
  49.7219232  32.4987538  42.9071009  50.2079232  32.0617538  42.0341009
  49.9779232  31.8487538  43.7441009  48.1889232  32.4547538  42.6921009
  47.7109232  32.8587538  43.5841009  47.7359232  33.3227538  41.4981009
  46.9809232  32.8327538  40.8831009  47.2969232  34.2567538  41.8501009
  48.5659232  33.5797538  40.8401009  47.6899232  30.9997538  42.5781009
  46.8769232  30.8117538  43.2801009  47.3209232  30.7577538  41.5811009
  48.4779232  30.2787538  42.8011009  49.6549232  34.6217538  44.3471009
  48.8469232  35.5157538  44.1041009  50.0159232  34.2477538  45.5891009
  50.6859232  33.4987538  45.7051009  49.5379232  34.8807538  46.8241009
  48.4479232  34.8517538  46.7831009  49.9949232  34.0607538  48.0551009
  51.0419232  33.7707538  47.9641009  49.9329232  34.6897538  48.9451009
  49.1039232  32.8317538  48.3121009  48.0769232  33.1817538  48.4301009
  49.0829232  32.1937538  47.4281009  49.4639232  32.0057538  49.5671009
  49.9679232  32.6437538  50.2951009  48.5359232  31.7037538  50.0551009
  50.3099232  30.7427538  49.3041009  49.9859232  29.9487538  49.9771009
  50.1599232  30.3627538  48.2941009  51.7439232  30.9557538  49.5601009
  52.2459232  30.0967538  49.3811009  52.0909232  31.6827538  48.9531009
  51.8769232  31.2247538  50.5251009  49.9259232  36.3677538  46.9441009
  49.0819232  37.1727538  47.3371009  51.1669232  36.7017538  46.5521009
  51.8019232  35.9687538  46.2631009  51.6949232  38.0657538  46.4641009
  51.5669232  38.5487538  47.4341009  53.1969232  37.9987538  46.1371009
  53.3299232  37.3647538  45.2591009  53.5599232  38.9867538  45.8471009
  54.0659232  37.4747538  47.3001009  54.0649232  38.2037538  48.1111009
  53.6489232  36.5607538  47.7181009  55.5179232  37.1927538  46.9021009
  55.8279232  37.2677538  45.6921009  56.3089232  36.8937538  47.8211009
  50.9639232  38.9227538  45.4171009  50.6249232  40.0677538  45.7141009
  50.7189232  38.3457538  44.2261009  51.0419232  37.4027538  44.0561009
  49.9919232  38.9827538  43.1291009  50.4829232  39.9357538  42.9191009
  50.1029232  38.1147538  41.8661009  49.5559232  38.5547538  41.0331009
  51.1409232  38.0157538  41.5501009  49.7079232  37.1117538  42.0281009
  48.5269232  39.2837538  43.4841009  48.0869232  40.4097538  43.2621009
  47.8249232  38.3037538  44.0841009  48.2619232  37.4027538  44.2301009
  46.4449232  38.4387538  44.5721009  45.8609232  38.7457538  43.7021009
  45.9269232  37.0737538  45.0881009  46.6269232  36.6537538  45.8131009
  44.9869232  37.2217538  45.6221009  45.6219232  36.0397538  43.9971009
  45.4429232  36.3747538  42.8291009  45.5349232  34.7657538  44.3821009
  45.6789232  34.5097538  45.3481009  45.3249232  34.0487538  43.7041009
  46.2919232  39.5097538  45.6661009  45.2679232  40.1877538  45.6691009
  47.3029232  39.6677538  46.5401009  48.1119232  39.0637538  46.4821009
  47.3389232  40.7017538  47.5771009  46.3929232  40.6627538  48.1201009
  48.4629232  40.3827538  48.5741009  48.4989232  41.1207538  49.3771009
  48.3109232  39.4067538  49.0361009  49.4409232  40.3707538  48.0931009
  47.4929232  42.1247538  47.0091009  46.8489232  43.0437538  47.5141009
  48.3099232  42.2707538  45.9521009  48.8099232  41.4637538  45.6031009
  48.5319232  43.5227538  45.2241009  48.7369232  44.2987538  45.9651009
  49.7759232  43.4037538  44.2931009  49.7309232  42.4157538  43.8341009
  49.8619232  44.4157538  43.1251009  50.8049232  44.3137538  42.5881009
  49.0739232  44.2597538  42.3881009  49.7869232  45.4417538  43.4841009
  51.0679232  43.4467538  45.1411009  51.3249232  44.4817538  45.3711009
  50.8979232  42.9697538  46.1061009  52.2669232  42.7447538  44.4891009
  53.0699232  43.4527538  44.2981009  52.6659232  41.9647538  45.1391009
  52.0039232  42.2727538  43.5421009  47.2949232  43.9787538  44.4291009
  46.9309232  45.1517538  44.5201009  46.6589232  43.0427538  43.7031009
  47.0329232  42.1037538  43.6601009  45.4329232  43.2857538  42.9361009
  45.5509232  44.2367538  42.4161009  45.2479232  42.1757538  41.8721009
  45.0999232  41.2207538  42.3781009  44.3349232  42.3607538  41.3051009
  46.3789232  42.0207538  40.8571009  46.9499232  43.1487538  40.2281009
  46.5849232  44.1397538  40.4441009  48.0149232  42.9987538  39.3181009
  48.4449232  43.8717538  38.8521009  48.5229232  41.7167538  39.0301009
  49.5819232  41.5667538  38.1821009  49.8609232  40.6507538  38.0811009
  47.9349232  40.5847538  39.6261009  48.3089232  39.5977538  39.3991009
  46.8619232  40.7357538  40.5271009  46.4299232  39.8567538  40.9831009
  44.1759232  43.4547538  43.8181009  43.1739232  43.9607538  43.3131009
  44.2519232  43.0777538  45.1081009  45.1019232  42.6487538  45.4471009
  43.2099232  43.3197538  46.1131009  42.2279232  43.2377538  45.6411009
  43.3019232  42.2567538  47.2271009  44.3329232  42.0817538  47.5311009
  42.7619232  42.5737538  48.1211009  42.7139232  41.0447538  46.8061009
  43.3229232  40.6177538  46.1951009  43.2729232  44.7277538  46.7361009
  42.2699232  45.1627538  47.3021009  44.4309232  45.4067538  46.6421009
  45.2089232  44.9987538  46.1421009  44.6679232  46.7247538  47.2301009
  44.0889232  46.8107538  48.1521009  46.1589232  46.8307538  47.6181009
  46.4459232  45.9817538  48.2411009  46.7999232  46.8037538  46.7361009
  46.4199232  48.0137538  48.3471009  47.3439232  48.0137538  48.6101009
  44.1889232  47.8287538  46.2691009  44.9999232  48.4227538  45.5571009
  42.8609232  48.0447538  46.2481009  42.2649232  47.4887538  46.8451009
  42.1889232  49.0247538  45.3961009  42.5039232  48.8287538  44.3691009
  40.6609232  48.8177538  45.4771009  40.4239232  47.7767538  45.2501009
  40.3089232  48.9847538  46.4961009  39.8579232  49.6897538  44.5241009
  39.7059232  49.2927538  43.1801009  40.1389232  48.3657538  42.8341009
  38.9919232  50.1047538  42.2801009  38.8659232  49.7857538  41.2571009
  38.4399232  51.3257538  42.7111009  37.7799232  52.1267538  41.8241009
  37.4059232  52.9137538  42.2261009  38.5659232  51.7107538  44.0581009
  38.1179232  52.6317538  44.4001009  39.2749232  50.8987538  44.9641009
  39.3819232  51.2107538  45.9931009  42.5769232  50.4627538  45.7711009
  42.4569232  50.8387538  46.9371009  43.0019232  51.2307538  44.7591009
  43.0819232  50.8357538  43.8341009  43.3499232  52.6407538  44.8821009
  43.5509232  52.8927538  45.9231009  44.6529232  52.9207538  44.0891009
  44.5939232  52.4617538  43.1041009  45.0259232  54.4067538  43.9461009
  46.0139232  54.5177538  43.5041009  44.3289232  54.9427538  43.3051009
  45.0419232  54.9067538  44.9151009  45.7229232  52.2837538  44.7571009
  46.2959232  51.8707538  44.0961009  42.1819232  53.4637538  44.2841009
  41.9879232  53.4147538  43.0671009  41.3929232  54.1667538  45.1351009
  41.5499232  54.2337538  46.5931009  42.5119232  54.6487538  46.8951009
  41.4559232  53.2307538  47.0081009  40.3979232  55.0957538  47.0971009
  40.7059232  56.1417538  47.1321009  40.0509232  54.8127538  48.0911009
  39.3499232  54.9097538  46.0141009  38.5699232  55.6707538  46.0471009
  38.8559232  53.9487538  46.1551009  40.1709232  54.8837538  44.7101009
  39.6309232  54.3277538  43.9441009  40.4459232  56.2927538  44.1361009
  39.7349232  57.2417538  44.4661009  41.4839232  56.4077538  43.2981009
  41.9989232  55.5787538  43.0331009  42.0079232  57.6617538  42.7691009
  41.1939232  58.3687538  42.5971009  43.0069232  58.2317538  43.8011009
  42.5209232  58.3067538  44.7741009  43.8179232  57.5127538  43.9281009
  43.6089232  59.6067538  43.4501009  43.8519232  59.6747538  42.3911009
  42.8609232  60.3797538  43.6301009  44.8889232  59.9307538  44.2371009
  45.6879232  59.2627538  43.9131009  45.2149232  60.9357538  43.9651009
  44.7309232  59.8407538  45.7611009  43.9059232  60.4717538  46.0941009
  44.5059232  58.8197538  46.0701009  45.9589232  60.2757538  46.4471009
  45.8279232  60.2087538  47.4461009  46.7279232  59.6837538  46.1691009
  46.1629232  61.2337538  46.1981009  42.7069232  57.3627538  41.4411009
  43.3759232  56.3387538  41.3471009  42.5959232  58.2787538  40.4661009
  42.0329232  59.1037538  40.6141009  43.3509232  58.2327538  39.2141009
  43.2619232  57.2337538  38.7801009  42.7409232  59.2417538  38.2291009
  43.3199232  59.2867538  37.3051009  41.7209232  58.9697538  37.9621009
  42.7139232  60.2497538  38.6471009  44.8359232  58.5517538  39.4561009
  45.1499232  59.6837538  39.8281009  45.7129232  57.5597538  39.2311009
  45.3819232  56.6467538  38.9471009  47.1699232  57.7417538  39.2451009
  47.4209232  58.6277538  39.8301009  47.8839232  56.5317538  39.8951009
  47.9169232  55.7087538  39.1851009  48.9239232  56.8097538  40.0681009
  47.2959232  56.0007538  41.2221009  46.2879232  55.6367538  41.0181009
  48.1039232  54.7797538  41.7161009  48.4099232  54.8587538  42.7591009
  47.5179232  53.8657538  41.6221009  49.0159232  54.6357538  41.1381009
  47.1619232  57.0977538  42.3001009  47.5289232  56.7837538  43.2761009
  47.7039232  58.0047538  42.0361009  46.1139232  57.3707538  42.4291009
  47.7239232  57.9847538  37.8261009  48.8589232  58.4447538  37.7091009
  46.9189232  57.6927538  36.7851009  46.0049232  57.3087538  36.9731009
  47.2049232  57.9707538  35.3761009  48.2079232  57.6077538  35.1631009
  46.2479232  57.1597538  34.4761009  46.4369232  57.4177538  33.4381009
  46.4819232  56.0977538  34.5531009  44.7579232  57.3687538  34.6721009
  44.1249232  58.5417538  34.2061009  44.6839232  59.2867538  33.6591009
  42.7679232  58.7307538  34.4291009  42.2829232  59.6227538  34.0621009
  42.0329232  57.7757538  35.1191009  40.9769232  57.9267538  35.2821009
  42.6499232  56.6297538  35.6061009  42.0789232  55.8907538  36.1451009
  44.0049232  56.4237538  35.3971009  44.4679232  55.5227538  35.7651009
  47.2129232  59.4697538  35.0221009  46.7369232  60.2987538  35.8001009
  47.7359232  59.7697538  33.8241009  48.0929232  59.0267538  33.2361009
  47.7799232  61.1037538  33.2411009  47.0499232  61.7557538  33.7261009
  49.1969232  61.6977538  33.4401009  49.4509232  61.6737538  34.5001009
  49.9409232  61.0797538  32.9341009  49.3389232  63.1537538  32.9771009
  48.3639232  63.8987538  32.9011009  50.5689232  63.5707538  32.6731009
  51.3569232  62.9437538  32.7391009  50.7149232  64.5237538  32.3721009
  47.3789232  60.9807538  31.7641009  48.2279232  60.6857538  30.9221009
  46.0829232  61.2027538  31.4891009  45.4549232  61.4347538  32.2451009
  45.4949232  61.1357538  30.1521009  44.4669232  61.4867538  30.2101009
  46.0299232  61.8077538  29.4781009  45.5059232  59.6997538  29.6091009
  45.3989232  58.7377538  30.3701009  45.6239232  59.5847538  28.2771009
  45.6829232  60.4297538  27.7291009  45.6709232  58.3417538  27.5001009
  44.7119232  57.8377538  27.6361009  45.8489232  58.7237538  26.0181009
  46.8289232  58.4537538  25.6181009  45.1129232  58.2187538  25.3991009
  45.7399232  59.7957538  25.8571009  46.8109232  57.3917538  27.8931009
  47.8819232  57.8537538  28.2821009  46.5879232  56.0867538  27.6821009
  45.6819232  55.7897538  27.3401009  47.6489232  55.0847538  27.6171009
  48.3499232  55.2627538  28.4321009  47.0709232  53.6637538  27.7801009
  46.1489232  53.5857538  27.2041009  47.7529232  52.9287538  27.3491009
  46.7599232  53.2247538  29.1981009  45.6499232  53.7597538  29.8741009
  45.0119232  54.4587538  29.3611009  45.3839232  53.3907538  31.1861009
  44.5259232  53.7947538  31.7001009  46.2249232  52.5037538  31.8441009
  46.0169232  52.2247538  32.8661009  47.3369232  51.9807538  31.1961009
  47.9869232  51.2927538  31.7131009  47.6169232  52.3417538  29.8861009
  48.4829232  51.9297538  29.3941009  48.3919232  55.1827538  26.2761009
  47.7539232  55.1277538  25.2241009  49.7249232  55.2657538  26.3521009
  50.1609232  55.2917538  27.2661009  50.6349232  55.0387538  25.2321009
  50.1679232  55.4047538  24.3151009  51.9579232  55.8027538  25.4851009
  52.3699232  55.5317538  26.4591009  52.6999232  55.5007538  24.7441009
  51.8479232  57.3297538  25.3881009  50.8199232  57.8817538  24.9991009
  52.9309232  58.0257538  25.7381009  53.7669232  57.5507538  26.0481009
  52.9259232  59.0327538  25.6771009  50.9159232  53.5347538  25.1121009
  50.8269232  52.8027538  26.0991009  51.3059232  53.1107538  23.9031009
  51.3619232  53.7647538  23.1361009  51.8689232  51.7847538  23.6591009
  51.2519232  51.0457538  24.1701009  51.9019232  51.4797538  22.1321009
  52.6259232  52.1507538  21.6661009  52.3739232  50.0467538  21.8321009
  52.4629232  49.8797538  20.7581009  53.3399232  49.8167538  22.2751009
  51.6649232  49.3227538  22.2261009  50.5489232  51.7367538  21.4201009
  50.2669232  52.7857538  21.5141009  50.6839232  51.5807538  20.3491009
  49.3729232  50.8617538  21.8931009  48.4279232  51.2677538  21.5331009
  49.4549232  49.8447538  21.5091009  49.3059232  50.8087538  22.9791009
  53.3279232  51.7987538  24.1891009  54.0419232  52.7657538  23.9091009
  53.7379232  50.7867538  24.9891009  52.9789232  49.5767538  25.3211009
  52.5189232  49.0947538  24.4591009  52.1919232  49.8357538  26.0311009
  53.9979232  48.6547538  25.9721009  54.5589232  48.1227538  25.2021009
  53.5579232  47.9147538  26.6361009  54.9039232  49.6417538  26.6821009
  55.8529232  49.2077538  26.9921009  54.3979232  50.0167538  27.5651009
  55.0239232  50.8247538  25.7221009  55.0719232  51.7477538  26.3031009
  56.3179232  50.7697538  24.8831009  57.3949232  50.9867538  25.4391009
  56.1859232  50.5227538  23.5731009  55.2639232  50.3477538  23.2001009
  57.2329232  50.6357538  22.5621009  57.7789232  51.5597538  22.7681009
  58.2399232  49.4537538  22.6281009  59.0969232  49.7387538  22.0151009
  58.6439232  49.3577538  23.6371009  57.7419232  48.0747538  22.1311009
  57.3019232  48.1917538  21.1411009  58.9189232  47.1037538  21.9471009
  58.5939232  46.1977538  21.4361009  59.7139232  47.5467538  21.3481009
  59.3469232  46.8077538  22.9061009  56.6709232  47.4617538  23.0471009
  56.8219232  46.3927538  23.1911009  56.6749232  47.9217538  24.0331009
  55.6739232  47.5987538  22.6271009  56.5669232  50.8057538  21.1881009
  55.4079232  50.4297538  21.0111009  57.3199232  51.3587538  20.2261009
  58.2729232  51.6227538  20.4331009  56.8369232  51.6947538  18.8791009
  55.7709232  51.9247538  18.9321009  57.5729232  52.9637538  18.3831009
  58.6469232  52.7777538  18.3131009  57.2389232  53.2237538  17.3771009
  57.3009232  54.1887538  19.2601009  56.1509232  54.5797538  19.4421009
  58.3549232  54.8017538  19.8001009  59.2919232  54.4687538  19.6261009
  58.2179232  55.6177538  20.3791009  56.9759232  50.5137538  17.8961009
  57.4019232  50.7147538  16.7591009  56.6009232  49.3067538  18.3471009
  56.2149232  49.2267538  19.2781009  56.6709232  48.0717538  17.5711009
  57.1279232  48.2697538  16.5991009  57.5829232  47.0827538  18.3241009
  58.4729232  47.5897538  18.7011009  57.0739232  46.6507538  19.1871009
  58.0159232  46.0477538  17.4681009  58.5509232  45.4407538  17.9921009
  55.2569232  47.5307538  17.2791009  54.2679232  48.2377538  17.4791009
  55.1999232  46.2947538  16.7661009  56.0639232  45.7807538  16.6551009
  53.9959232  45.6077538  16.3031009  53.1169232  46.2327538  16.4711009
  54.1339232  45.3617538  14.7841009  53.2209232  44.8947538  14.4111009
  54.1929232  46.3227538  14.2721009  55.3149232  44.5097538  14.3381009
  56.5779232  45.1057538  14.1291009  56.6979232  46.1747538  14.2281009
  57.6669232  44.3207538  13.7761009  58.6259232  44.7827538  13.5961009
  57.5269232  42.9437538  13.6591009  58.3779232  42.3387538  13.3821009
  56.3059232  42.3357538  13.9181009  56.2109232  41.2627538  13.8421009
  55.2039232  43.1037538  14.2691009  54.2599232  42.6217538  14.4741009
  53.7879232  44.2977538  17.0731009  54.7429232  43.7447538  17.6201009
  52.5339232  43.8167538  17.0651009  51.8069232  44.3207538  16.5791009
  52.1249232  42.5757538  17.7161009  52.6059232  42.5467538  18.6921009
  50.5809232  42.5167538  17.9171009  50.1099232  42.5987538  16.9361009
  50.0809232  41.1897538  18.5321009  49.0229232  41.2467538  18.7841009
  50.1879232  40.3517538  17.8441009  50.6219232  40.9437538  19.4441009
  50.0579232  43.7137538  18.7411009  50.1609232  44.6247538  18.1501009
  48.9869232  43.6037538  18.9041009  50.7729232  43.9347538  20.0821009
  50.1379232  44.4737538  20.7841009  51.0809232  43.0017538  20.5501009
  51.6759232  44.5217538  19.9301009  52.5679232  41.3397538  16.9101009
  52.2999232  41.2607538  15.7121009  53.2119232  40.3967538  17.6121009
  53.3969232  40.5577538  18.5951009  53.6529232  39.0977538  17.1011009
  53.5749232  39.0727538  16.0131009  55.1289232  38.8327538  17.4981009
  55.4259232  37.8547538  17.1151009  56.0949232  39.8617538  16.9061009
  57.1239232  39.6467538  17.1951009  56.0489232  39.8577538  15.8181009
  55.8529232  40.8697538  17.2441009  55.3099232  38.7857538  18.9041009
  56.2519232  38.7677538  19.0921009  52.7989232  37.9377538  17.6561009
  52.8419232  36.8527538  17.0761009  52.0209232  38.1737538  18.7271009
  52.0309232  39.0847538  19.1651009  51.1029232  37.1927538  19.2991009
  50.6359232  36.6417538  18.4811009  51.8869232  36.1937538  20.1851009
  52.7139232  35.7497538  19.6311009  52.3179232  36.6987538  21.0441009
  51.0739232  35.1447538  20.6661009  51.5429232  34.7067538  21.3811009
  49.9969232  37.9387538  20.0571009  50.2779232  38.5307538  21.0961009
  48.7679232  37.9077538  19.5131009  48.6299232  37.4327538  18.6341009
  47.5569232  38.5037538  20.0941009  47.7889232  39.5537538  20.2841009
  46.3499232  38.4287538  19.1291009  46.2109232  37.3957538  18.8071009
  45.4099232  38.7027538  19.6111009  46.4989232  39.3057538  17.8931009
  46.5799232  40.5367538  18.0941009  46.4579232  38.7437538  16.7771009
  47.1229232  37.8947538  21.4291009  47.3839232  36.7227538  21.6951009
  46.3739232  38.7017538  22.1961009  46.2089232  39.6497538  21.8871009
  45.5679232  38.2617538  23.3301009  46.2259232  37.7587538  24.0371009
  44.9649232  39.5067538  24.0191009  45.7789232  40.1377538  24.3771009
  44.4209232  40.1077538  23.2881009  44.0309232  39.2377538  25.1911009
  44.5449232  39.1447538  26.4981009  45.5879232  39.3467538  26.6761009
  43.7059232  38.8227538  27.5571009  44.0949232  38.7867538  28.5641009
  42.3649232  38.5467538  27.3291009  41.7179232  38.2967538  28.1571009
  41.8499232  38.5987538  26.0411009  40.8059232  38.3807538  25.8681009
  42.6669232  38.9417538  24.9741009  42.2559232  38.9837538  23.9771009
  44.4839232  37.2537538  22.9101009  43.8839232  37.3927538  21.8431009
  44.2319232  36.2877538  23.8011009  44.7719232  36.2607538  24.6581009
  43.1299232  35.3457538  23.7051009  42.9519232  34.9257538  24.6941009
  42.2199232  35.8707538  23.4231009  43.4019232  34.1927538  22.7331009
  42.4619232  33.4767538  22.4081009  44.6509232  33.9907538  22.2771009
  45.3819232  34.6367538  22.5381009  45.0559232  32.8337538  21.4751009
  44.3749232  32.7567538  20.6291009  46.4719232  33.0617538  20.9141009
  47.1599232  33.3067538  21.7241009  46.8349232  32.1317538  20.4741009
  46.5209232  34.1617538  19.8391009  45.9549232  33.8407538  18.9711009
  46.0189232  35.0607538  20.1991009  47.9369232  34.5317538  19.3841009
  47.8739232  35.3907538  18.7161009  48.5099232  34.8607538  20.2491009
  48.6879232  33.3957538  18.6771009  48.8479232  32.5597538  19.3581009
  48.1109232  33.0227538  17.8311009  49.9989232  33.8537538  18.1891009
  50.4919232  33.0837538  17.7591009  49.8789232  34.5967538  17.5161009
  50.5379232  34.1987538  18.9741009  44.9699232  31.5467538  22.3151009
  45.8209232  31.3347538  23.1791009  43.9019232  30.7667538  22.0881009
  43.2619232  31.0137538  21.3431009  43.5159232  29.6217538  22.9061009
  43.7899232  29.8237538  23.9401009  41.9889232  29.4717538  22.8621009
  41.6529232  28.5937538  23.4161009  41.5069232  30.3357538  23.3121009
  41.6239232  29.3797538  21.8381009  44.1849232  28.3137538  22.4731009
  44.5209232  28.1297538  21.3041009  44.2959232  27.4057538  23.4491009
  44.0099232  27.6637538  24.3861009  44.5809232  25.9897538  23.2651009
  44.6359232  25.7437538  22.2051009  45.9209232  25.6387538  23.9291009
  45.9119232  26.0277538  24.9491009  46.0289232  24.5597538  24.0201009
  47.1359232  26.1767538  23.1501009  47.3819232  25.5737538  22.2751009
  46.8509232  27.1467538  22.7411009  48.3509232  26.4697538  24.0361009
  48.5249232  25.6417538  24.7231009  49.2479232  26.5767538  23.4251009
  48.0779232  27.6347538  24.8911009  47.1089232  27.7537538  25.1521009
  48.9779232  28.4577538  25.4501009  50.2909232  28.3107538  25.2281009
  50.6189232  27.5697538  24.6261009  50.9609232  28.9357538  25.6541009
  48.5469232  29.4467538  26.2431009  47.5599232  29.5617538  26.4211009
  49.2019232  30.0817538  26.6761009  43.4169232  25.2397538  23.9141009
  43.0889232  25.5207538  25.0691009  42.7989232  24.3317538  23.1471009
  43.1159232  24.1667538  22.2001009  41.5819232  23.6307538  23.5401009
  41.3269232  23.8817538  24.5691009  40.3839232  24.0347538  22.6291009
  39.4919232  23.5347538  23.0101009  40.0799232  25.5407538  22.6201009
  39.2329232  25.7687538  21.9731009  39.8259232  25.8967538  23.6151009
  40.9319232  26.1237538  22.2691009  40.5269232  23.6017538  21.2911009
  39.8699232  24.0497538  20.7521009  41.7809232  22.1047538  23.4661009
  42.4849232  21.5977538  22.5911009  41.1089232  21.4137538  24.3971009
  40.5589232  21.9227538  25.0771009  40.9029232  19.9677538  24.4101009
  41.1789232  19.5317538  23.4471009  41.7259232  19.3227538  25.5491009
  42.7299232  19.7347538  25.5811009  41.2939232  19.5847538  26.5161009
  41.8109232  17.8047538  25.4741009  40.7719232  17.0107538  26.0001009
  39.9619232  17.4687538  26.5481009  40.7919232  15.6317538  25.8331009
  40.0009232  15.0297538  26.2561009  41.8279232  15.0267538  25.1341009
  41.8399232  13.9537538  25.0141009  42.8449232  15.7957538  24.5841009
  43.6429232  15.3217538  24.0331009  42.8339232  17.1757538  24.7341009
  43.6229232  17.7527538  24.2851009  39.4059232  19.7787538  24.6711009
  38.8779232  20.4337538  25.5691009  38.7499232  18.8827538  23.9121009
  39.2569232  18.3597538  23.2121009  37.3099232  18.5847538  24.0191009
  37.0589232  17.8287538  23.2731009  36.9769232  18.0507538  25.4461009
  37.8059232  17.4377538  25.7951009  36.8849232  18.8667538  26.1651009
  35.7659232  17.1187538  25.5301009  35.5419232  16.2877538  24.6541009
  34.9889232  17.2387538  26.6091009  35.1979232  17.9257538  27.3181009
  34.1829232  16.6417538  26.7171009  36.4159232  19.7877538  23.6211009
  35.3049232  19.9197538  24.1341009  36.9449232  20.6677538  22.7461009
  37.8639232  20.4697538  22.3781009  36.3829232  21.9637538  22.3341009
  37.1609232  22.4037538  21.7101009  35.1129232  21.7387538  21.4641009
  35.2849232  20.8967538  20.7921009  34.2919232  21.4227538  22.1081009
  34.6179232  22.9407538  20.6241009  33.7679232  22.6257538  20.0201009
  34.2419232  23.7427538  21.2571009  35.6809232  23.4967538  19.6721009
  35.8529232  24.7347538  19.6671009  36.3139232  22.6717538  18.9751009
  36.1969232  22.9487538  23.5171009  35.3619232  23.8477538  23.4601009
  36.9889232  22.7467538  24.5801009  37.6539232  21.9857538  24.5541009
  36.9299232  23.4667538  25.8431009  36.2099232  24.2867538  25.7831009
  36.4469232  22.4687538  26.9201009  35.4269232  22.1657538  26.6781009
  37.0429232  21.5597538  26.8651009  36.4909232  22.9687538  28.3721009
  37.5169232  23.2247538  28.6391009  35.9069232  23.8847538  28.4641009
  35.9759232  21.9027538  29.3541009  34.9019232  21.7687538  29.2161009
  36.4289232  20.9387538  29.1181009  36.2659232  22.2337538  30.8251009
  35.9329232  21.4127538  31.4611009  37.3389232  22.3457538  30.9871009
  35.5819232  23.4637538  31.2581009  35.7809232  23.6367538  32.2331009
  35.9039232  24.2437538  30.7031009  34.5849232  23.3527538  31.1341009
  38.3169232  24.0577538  26.1131009  39.3129232  23.3437538  25.9891009
  38.3549232  25.3537538  26.4661009  37.4919232  25.8717538  26.5461009
  39.5829232  26.1157538  26.6931009  40.1979232  26.0387538  25.7961009
  39.2939232  27.6257538  26.9501009  38.6649232  27.7087538  27.8371009
  40.5659232  28.4637538  27.2101009  40.3129232  29.5057538  27.3991009
  41.1339232  28.1237538  28.0761009  41.2329232  28.4377538  26.3481009
  38.5139232  28.2577538  25.7821009  38.3219232  29.3157538  25.9651009
  39.0699232  28.1807538  24.8471009  37.5459232  27.7797538  25.6341009
  40.3849232  25.5467538  27.8791009  39.9089232  25.5807538  29.0151009
  41.5869232  25.0377538  27.5701009  41.8959232  25.0507538  26.6071009
  42.5659232  24.5557538  28.5391009  42.0499232  24.0927538  29.3821009
  43.4469232  23.4917538  27.8701009  44.2109232  23.1337538  28.5601009
  42.8549232  22.6357538  27.5451009  43.9639232  23.8827538  26.9941009
  43.4269232  25.7107538  29.0691009  43.6659232  25.7837538  30.2741009
  43.8439232  26.5957538  28.1521009  43.5909232  26.4567538  27.1831009
  44.6739232  27.7687538  28.4051009  44.2919232  28.2607538  29.3011009
  46.1369232  27.3377538  28.6651009  46.7219232  28.1937538  29.0021009
  46.1949232  26.5977538  29.4641009  46.7549232  26.8167538  27.5061009
  47.6289232  26.4957538  27.7441009  44.5219232  28.7657538  27.2441009
  43.9599232  28.4267538  26.2011009  45.0169232  29.9897538  27.4591009
  45.4779232  30.2007538  28.3341009  44.9149232  31.1117538  26.5251009
  45.0349232  30.7307538  25.5141009  43.5279232  31.7927538  26.6661009
  43.3669232  32.4437538  25.8051009  42.7319232  31.0497538  26.6151009
  43.3569232  32.6307538  27.9251009  43.2409232  31.9937538  29.1771009
  43.2019232  30.9167538  29.2361009  43.2399232  32.7507538  30.3611009
  43.2019232  32.2497538  31.3171009  43.3309232  34.1517538  30.2961009
  43.4239232  34.8697538  31.4511009  43.5339232  34.3127538  32.2261009
  43.3579232  34.8017538  29.0471009  43.4009232  35.8797538  28.9941009
  43.3819232  34.0407538  27.8621009  43.4559232  34.5447538  26.9111009
  46.0719232  32.0887538  26.7781009  46.7439232  31.9807538  27.8031009
  46.2639232  33.0357538  25.8471009  47.2399232  34.1157538  25.9701009
  46.6039232  35.3157538  26.7031009  45.6839232  35.9217538  26.1621009
  47.7419232  34.4817538  24.5571009  49.0259232  35.2677538  24.5491009
  49.4259232  36.0577538  23.4901009  50.0179232  35.3887538  25.4901009
  50.5849232  36.6247538  23.8261009  51.0069232  36.2507538  25.0251009
  45.6859232  33.0467538  25.0191009  48.0859232  33.7417538  26.5471009
  46.9819232  35.0307538  24.0001009  47.9309232  33.5697538  23.9911009
  48.8969232  36.2297538  22.6411009  50.0929232  34.9297538  26.4641009
  51.1149232  37.3157538  23.1901009  47.0749232  35.6247538  27.9251009
  47.8339232  35.0877538  28.3181009  46.4759232  36.6307538  28.8201009
  45.4329232  36.7407538  28.5291009  46.4519232  36.0937538  30.2681009
  45.6549232  36.5887538  30.8211009  46.2179232  35.0297538  30.2901009
  47.6549232  36.3257538  30.9701009  47.5919232  35.9087538  31.8331009
  47.0729232  38.0497538  28.7031009  46.6969232  38.9237538  29.4851009
  47.9449232  38.2657538  27.7121009  48.1779232  37.4997538  27.0951009
  48.4149232  39.5817538  27.2931009  47.6549232  40.3487538  27.4481009
  49.2999232  39.8747538  27.8561009  48.7269232  39.4877538  25.7981009
  48.3269232  38.5337538  25.1301009  49.4409232  40.4897538  25.2731009
  49.7469232  41.2537538  25.8641009  49.8439232  40.5607538  23.8731009
  49.6069232  39.6247538  23.3651009  49.0899232  41.7067538  23.1401009
  48.0229232  41.5937538  23.3391009  49.5019232  43.1457538  23.5101009
  48.8349232  43.8727538  23.0491009  49.4719232  43.3077538  24.5861009
  50.5099232  43.3807538  23.1701009  49.2669232  41.5717538  21.7471009
  48.8829232  42.3367538  21.3121009  51.3689232  40.7607538  23.7901009
  51.9199232  41.5677538  24.5381009  52.0199232  40.0017538  22.8951009
  53.4639232  40.0617538  22.6671009  53.7799232  41.0367538  21.5361009
  53.2699232  40.8697538  20.4311009  54.1229232  38.6877538  22.3951009
  53.8719232  37.6567538  23.5001009  53.7879232  38.0747538  24.6691009
  53.8419232  36.4507538  23.1801009  51.4919232  39.3937538  22.2821009
  53.9299232  40.4397538  23.5731009  55.2009232  38.8027538  22.2791009
  53.7449232  38.2997538  21.4511009  54.6519232  42.0017538  21.8451009
  55.0049232  42.0497538  22.7941009  55.2889232  42.9067538  20.9001009
  54.6349232  43.0627538  20.0441009  55.5549232  44.2587538  21.5891009
  56.0259232  44.0917538  22.5571009  56.2739232  44.8417538  21.0101009
  54.3289232  45.1217538  21.7971009  53.4799232  44.9117538  22.9051009
  53.7329232  44.1767538  23.6571009  52.3119232  45.6517538  23.0271009
  51.6579232  45.5027538  23.8711009  51.9629232  46.5757538  22.0531009
  51.0409232  47.1297538  22.1511009  52.7769232  46.7737538  20.9451009
  52.4899232  47.4807538  20.1811009  53.9469232  46.0417538  20.7991009
  54.5599232  46.1817538  19.9221009  56.6189232  42.3147538  20.4271009
  57.3279232  41.6997538  21.2271009  56.9739232  42.5937538  19.1611009
  56.3269232  43.0947538  18.5631009  58.3189232  42.3827538  18.6281009
  58.5599232  41.3277538  18.7791009  58.3429232  42.6627538  17.1031009
  57.8509232  41.8507538  16.5741009  57.7409232  43.5447538  16.8871009
  59.7409232  42.8787538  16.4851009  59.5749232  43.0917538  15.4321009
  60.2449232  43.7667538  16.8681009  60.6519232  41.6447538  16.5441009
  60.5929232  41.1497538  17.5131009  60.3319232  40.9157538  15.7981009
  62.0239232  42.0007538  16.1611009  62.1079232  42.7767538  15.5201009
  63.1419232  41.3397538  16.5051009  63.1039232  40.2627538  17.3031009
  62.2209232  39.9257538  17.6581009  63.9529232  39.7747538  17.5511009
  64.3199232  41.7707538  16.0411009  64.3679232  42.5827538  15.4411009
  65.1729232  41.2847538  16.2771009  59.3259232  43.2457538  19.4001009
  59.1949232  44.4677538  19.4221009  60.3169232  42.5837538  20.0041009
  60.3539232  41.5747538  19.9771009  61.3899232  43.2487538  20.7161009
  61.6839232  44.1447538  20.1651009  60.9159232  43.6697538  22.1201009
  61.6439232  44.3327538  22.5831009  59.9729232  44.2147538  22.0851009
  60.7729232  42.8137538  22.7801009  62.5759232  42.2917538  20.7671009
  62.4729232  41.2287538  21.3781009  63.6929232  42.7097538  20.1501009
  63.6869232  43.5957538  19.6641009  65.0089232  42.1157538  20.3741009
  64.9449232  41.0347538  20.2361009  65.9959232  42.7027538  19.3541009
  66.9909232  42.2727538  19.4741009  65.6739232  42.4977538  18.3341009
  66.0879232  43.7847538  19.4601009  65.4779232  42.4227538  21.8041009
  65.0889232  43.4537538  22.3531009  66.3049232  41.5387538  22.3811009
  66.5849232  40.7037538  21.8871009  66.8449232  41.6947538  23.7341009
  66.0009232  41.6657538  24.4251009  67.8219232  40.5417538  24.0851009
  68.6409232  40.5327538  23.3641009  68.4229232  40.5967538  25.5021009
  69.0149232  39.7047538  25.7131009  69.0859232  41.4527538  25.6321009
  67.6429232  40.6627538  26.2601009  67.1479232  39.3067538  23.9501009
  67.7329232  38.6057538  24.2481009  67.5959232  43.0327538  23.9111009
  68.4819232  43.3397538  23.1141009  67.1979232  43.7987538  24.9381009
  66.4559232  43.4727538  25.5451009  67.7919232  45.0897538  25.2641009
  67.8769232  45.1587538  26.3461009  68.8119232  45.1637538  24.8831009
  66.9759232  46.2837538  24.7351009  67.4329232  47.4107538  24.9201009
  65.8049232  46.0837538  24.0941009  65.4549232  45.1457538  23.9541009
  64.9609232  47.1857538  23.5981009  65.6079232  47.8327538  23.0091009
  63.8169232  46.6817538  22.6711009  63.2239232  45.9347538  23.1901009
  62.8439232  47.7657538  22.1651009  62.1459232  47.3477538  21.4391009
  62.2439232  48.1907538  22.9691009  63.3789232  48.5797538  21.6761009
  64.3699232  46.0577538  21.5311009  64.7949232  45.2397538  21.8111009
  64.2929232  47.9227538  24.7851009  63.6289232  47.2557538  25.5791009
  64.4919232  49.2567538  24.9111009  65.2559232  50.1137538  23.9991009
  65.0249232  49.9407538  22.9481009  66.3199232  49.9367538  24.1591009
  64.8859232  51.5407538  24.3831009  63.9829232  51.8367538  23.8471009
  65.6649232  52.2687538  24.1571009  64.5679232  51.4277538  25.8611009
  63.9319232  52.2417538  26.2081009  65.4939232  51.4707538  26.4361009
  63.9329232  50.0387538  26.0271009  64.2599232  49.6157538  26.9761009
  62.3969232  50.0777538  26.0271009  61.7859232  50.4487538  25.0241009
  61.8269232  49.6537538  27.1611009  62.4119232  49.3707538  27.9381009
  60.3949232  49.6217538  27.4171009  59.8349232  49.7377538  26.4871009
  59.9749232  48.2987538  28.1201009  60.4819232  48.2497538  29.0851009
  58.4609232  48.2217538  28.4101009  58.2099232  47.2917538  28.9151009
  58.1129232  49.0227538  29.0611009  57.8849232  48.2757538  27.4891009
  60.4349232  47.0537538  27.3251009  61.5179232  46.9717538  27.4101009
  60.0489232  46.1467538  27.7901009  60.0749232  47.0717538  25.8291009
  59.8179232  46.0767538  25.4751009  59.2269232  47.7187538  25.6091009
  60.9129232  47.4217538  25.2261009  60.0559232  50.7937538  28.3431009
  60.7539232  51.0247538  29.3311009  58.9789232  51.4997538  27.9861009
  58.4519232  51.2277538  27.1661009  58.5009232  52.6897538  28.6731009
  59.1739232  52.9617538  29.4871009  58.4579232  53.8487538  27.6581009
  57.7349232  53.6327538  26.8701009  58.1019232  54.7497538  28.1531009
  59.8039232  54.1527538  27.0191009  60.7339232  54.9747538  27.6861009
  60.4879232  55.4007538  28.6441009  61.9929232  55.2357538  27.1151009
  62.6989232  55.8657538  27.6351009  62.3349232  54.6607538  25.8761009
  63.5619232  54.9017538  25.3311009  63.6919232  54.4637538  24.4871009
  61.4129232  53.8317538  25.2071009  61.6719232  53.3787538  24.2621009
  60.1479232  53.5827538  25.7741009  59.4509232  52.9357538  25.2611009
  57.1189232  52.4097538  29.2671009  56.3719232  51.5887538  28.7301009
  56.8019232  53.1117538  30.3651009  57.4829232  53.7477538  30.7621009
  55.5109232  53.0527538  31.0421009  55.3309232  52.0147538  31.3291009
  55.5709232  53.9027538  32.3161009  54.6259232  53.8777538  32.8581009
  56.3399232  53.5367538  32.9911009  55.8009232  54.9427538  32.0871009
  54.3819232  53.5387538  30.1261009  54.4609232  54.6457538  29.5931009
  53.3549232  52.6907538  29.9711009  53.3769232  51.7947538  30.4431009
  52.1589232  52.9627538  29.1801009  52.4859232  53.2177538  28.1701009
  51.3179232  51.6807538  29.1081009  50.4609232  51.8057538  28.4491009
  51.9049232  50.8517538  28.7121009  50.9449232  51.3847538  30.0901009
  51.3429232  54.1457538  29.7271009  50.8009232  54.9127538  28.9371009
  51.3299232  54.3157538  31.0571009  51.8299232  53.6697538  31.6511009
  50.7479232  55.4737538  31.7261009  50.9679232  56.3747538  31.1551009
  49.2139232  55.2997538  31.8831009  48.8589232  54.5937538  31.1321009
  48.9439232  54.8627538  32.8431009  48.4169232  56.5867538  31.6471009
  48.8549232  57.6807538  31.9961009  47.2159232  56.4547538  31.0851009
  46.8699232  55.5427538  30.8211009  46.6459232  57.2717538  30.9001009
  51.4479232  55.7077538  33.0741009  52.2429232  54.8757538  33.5161009
  51.1259232  56.8457538  33.7081009  50.4729232  57.4847538  33.2761009
  51.5769232  57.2027538  35.0521009  52.6599232  57.0887538  35.0781009
  51.1989232  58.6687538  35.3401009  50.1259232  58.8257538  35.2531009
  51.4759232  58.9367538  36.3611009  51.8549232  59.5617538  34.4651009
  51.6189232  60.4567538  34.7191009  50.9409232  56.2807538  36.1081009
  49.8039232  55.8427538  35.9251009  51.6629232  56.0127538  37.2021009
  52.5879232  56.4057538  37.3261009  51.1469232  55.1327538  38.2421009
  50.2449232  55.5547538  38.6801009  50.8839232  54.1747538  37.7991009
  52.1909232  54.9317538  39.3371009  53.1219232  55.7237538  39.4741009
  52.0059232  53.8577538  40.1201009  51.2009232  53.2657538  39.9551009
  52.9029232  53.4187538  41.1871009  53.8129232  54.0127538  41.1791009
  52.2399232  53.5527538  42.5881009  51.3059232  52.9857538  42.5861009
  53.1049232  53.0007538  43.7431009  52.6469232  53.2027538  44.7111009
  53.2409232  51.9217538  43.6831009  54.0939232  53.4607538  43.7451009
  51.8699232  55.0157538  42.8901009  51.4259232  55.1177538  43.8801009
  52.7499232  55.6547538  42.8511009  51.1459232  55.4057538  42.1751009
  53.2579232  51.9397538  40.9511009  52.3519232  51.1227538  40.7991009
  54.5629232  51.6207538  40.9501009  55.2509232  52.3487538  41.0951009
  55.0859232  50.2597538  40.7951009  54.6519232  49.8187538  39.8981009
  56.6319232  50.2537538  40.6671009  57.0369232  50.6857538  41.5811009
  57.2479232  48.8537538  40.4981009  58.3279232  48.9367538  40.3961009
  57.0609232  48.1897538  41.3411009  56.8669232  48.3707538  39.5981009
  57.1269232  51.1307538  39.5161009  58.2049232  51.0627538  39.4201009
  56.6909232  50.8347538  38.5621009  56.9079232  52.1777538  39.7041009
  54.7389232  49.4097538  42.0301009  55.0039232  49.8447538  43.1501009
  54.1569232  48.2257538  41.8031009  53.9619232  47.9387538  40.8511009
  53.7369232  47.3057538  42.8611009  53.8909232  47.7497538  43.8471009
  52.2339232  46.9877538  42.7201009  52.0919232  46.3017538  41.8821009
  51.9069232  46.4487538  43.6101009  51.3039232  48.1937538  42.4701009
  51.5019232  48.5887538  41.4731009  50.2799232  47.8227538  42.4261009
  51.3739232  49.3507538  43.4851009  52.4079232  49.6437538  43.6501009
  50.8969232  50.2287538  43.0511009  50.7299232  49.0447538  44.8401009
  49.6989232  48.7167538  44.7021009  51.2629232  48.2377538  45.3441009
  50.7289232  50.2417538  45.7001009  50.2959232  50.0197538  46.5851009
  51.6779232  50.5507538  45.8541009  50.2029232  50.9757538  45.2471009
  54.5629232  46.0077538  42.8331009  54.7379232  45.4037538  43.8901009
  55.0689232  45.6157538  41.6501009  54.8879232  46.1707538  40.8261009
  55.9839232  44.4877538  41.4591009  56.3879232  44.1597538  42.4191009
  55.3079232  43.2717538  40.7431009  54.9939232  43.5977538  39.7541009
  56.2749232  42.0817538  40.5231009  55.7809232  41.2397538  40.0421009
  57.1139232  42.3397538  39.8771009  56.6809232  41.7247538  41.4701009
  54.0479232  42.7997538  41.5121009  54.3549232  42.4647538  42.5031009
  53.3699232  43.6367538  41.6751009  53.2359232  41.6807538  40.8391009
  52.1679232  41.8997538  40.8721009  53.5079232  41.5437538  39.7941009
  53.3909232  40.7287538  41.3471009  57.1499232  44.9877538  40.5891009
  56.9159232  45.7427538  39.6471009  58.3749232  44.5567538  40.9281009
  58.4799232  43.9367538  41.7181009  59.6119232  44.9067538  40.2341009
  59.4519232  44.8677538  39.1581009  60.0319232  46.3487538  40.5641009
  61.0339232  46.5657538  40.1971009  59.3649232  47.0547538  40.0771009
  60.0189232  46.5477538  41.6351009  60.6889232  43.8657538  40.5661009
  61.6969232  44.2047538  41.1871009  60.4399232  42.6057538  40.1731009
  59.6129232  42.3977538  39.6301009  61.3119232  41.4707538  40.4821009
  62.3489232  41.8007538  40.3881009  61.0709232  41.0007538  41.9381009
  61.8139232  40.2337538  42.1631009  61.2819232  41.8077538  42.6401009
  59.6699232  40.4197538  42.2271009  58.9639232  41.2397538  42.3661009
  59.2939232  39.8407538  41.3841009  59.6709232  39.5187538  43.4681009
  60.3709232  38.6967538  43.3081009  60.0469232  40.0807538  44.3241009
  58.2879232  38.9447538  43.7961009  57.5949232  39.7447538  44.0591009
  57.8709232  38.4247538  42.9331009  58.3709232  37.9937538  44.9161009
  57.4359232  37.6597538  45.1461009  58.9489232  37.2067538  44.6581009
  58.7579232  38.4487538  45.7291009  61.1359232  40.3157538  39.4851009
  60.1719232  40.2947538  38.7191009  62.0579232  39.3427538  39.5791009
  62.8179232  39.4447538  40.2361009  61.9959232  38.0567538  38.8891009
  61.7539232  38.2567538  37.8481009  63.3599232  37.3277538  38.9321009
  64.1739232  37.9977538  38.6541009  63.5679232  37.0197538  39.9581009
  63.4249232  36.0897538  38.0281009  63.0419232  36.2147538  36.8451009
  63.8969232  35.0457538  38.5301009  60.8849232  37.1757538  39.4911009
  60.8599232  36.9587538  40.7041009  60.0189232  36.6627538  38.6091009
  60.1209232  36.9027538  37.6311009  58.9739232  35.6837538  38.8931009
  59.1359232  35.2717538  39.8851009  57.5869232  36.3517538  38.8441009
  57.3759232  36.7147538  37.8371009  56.8349232  35.5897538  39.0551009
  57.4219232  37.4987538  39.8591009  57.8039232  37.2187538  40.8411009
  58.0359232  38.3347538  39.5221009  55.9699232  37.9717538  40.0051009
  55.3509232  37.0827538  40.1281009  55.8119232  38.5807538  40.8961009
  55.4839232  38.6197538  38.7801009  56.1939232  38.9287538  38.1291009
  54.1969232  38.8267538  38.4581009  53.1889232  38.4467538  39.2531009
  53.3709232  37.9717538  40.1241009  52.2299232  38.5637538  38.9381009
  53.9089232  39.4137538  37.2951009  54.6479232  39.6727538  36.6561009
  52.9439232  39.5517538  37.0171009  59.0829232  34.5167538  37.9021009
  59.7449232  34.6477538  36.8741009  58.4679232  33.3737538  38.2491009
  57.9369232  33.3297538  39.1131009  58.6159232  32.1237538  37.5021009
  59.6909232  31.9617538  37.3931009  58.0669232  30.9337538  38.3171009
  58.5079232  30.9407538  39.3131009  56.9909232  31.0367538  38.4701009
  58.3719232  29.5867538  37.6841009  59.6889232  29.0827538  37.7231009
  60.4659232  29.6357538  38.2301009  60.0019232  27.8707538  37.0811009
  61.0139232  27.4937538  37.1061009  58.9979232  27.1487538  36.4091009
  59.3049232  25.9667538  35.8011009  58.5539232  25.5627538  35.3601009
  57.6789232  27.6447538  36.3741009  56.9029232  27.0967538  35.8601009
  57.3669232  28.8627538  37.0091009  56.3569232  29.2447538  36.9651009
  58.0299232  32.1817538  36.0801009  58.7819232  32.0227538  35.1181009
  56.7099232  32.4077538  35.9751009  56.1499232  32.5377538  36.8051009
  56.0039232  32.4567538  34.6921009  56.3829232  31.6437538  34.0721009
  54.4909232  32.2497538  34.9031009  54.1329232  32.9527538  35.6571009
  53.9409232  32.4927538  33.9911009  54.0939232  30.8417538  35.3081009
  54.4569232  29.7397538  34.5021009  55.0389232  29.8817538  33.6051009
  54.0639232  28.4587538  34.8621009  54.3489232  27.6167538  34.2481009
  53.2939232  28.2577538  35.9991009  52.9829232  27.2587538  36.2661009
  52.9119232  29.3347538  36.7891009  52.3009232  29.1677538  37.6621009
  53.3059232  30.6237538  36.4571009  52.9989232  31.4527538  37.0781009
  56.2539232  33.7387538  33.8951009  56.3219232  33.6707538  32.6711009
  56.3709232  34.8737538  34.5931009  56.3109232  34.8457538  35.6011009
  56.4599232  36.1957538  33.9861009  56.0079232  36.1847538  32.9921009
  55.6219232  37.1357538  34.8581009  55.6899232  38.1617538  34.5111009
  54.5679232  36.8577538  34.8311009  55.9439232  37.1087538  35.8991009
  57.9029232  36.7037538  33.8031009  58.0769232  37.7747538  33.2251009
  58.9159232  35.9657538  34.2961009  58.7099232  35.0957538  34.7671009
  60.3189232  36.3987538  34.3051009  60.9549232  35.6047538  34.6961009
  60.6379232  36.6017538  33.2861009  60.4859232  37.6687538  35.1511009
  59.7189232  37.9027538  36.0861009  61.4639232  38.5127538  34.7851009
  62.0739232  38.2567538  34.0201009  61.6039232  39.8827538  35.2911009
  61.6869232  39.8307538  36.3751009  62.8849232  40.5167538  34.7301009
  62.8469232  40.4427538  33.6511009  62.9079232  41.5797538  34.9601009
  64.1849232  39.9137538  35.2691009  64.2619232  39.4977538  36.4221009
  65.2289232  39.8937538  34.4391009  65.1309232  40.2267538  33.4891009
  66.1149232  39.5207538  34.7481009  60.3649232  40.7027538  34.9081009
  60.1269232  40.9577538  33.7271009  59.5829232  41.0287538  35.9421009
  59.8759232  40.7767538  36.8781009  58.2509232  41.5987538  35.8421009
  57.8989232  41.6127538  34.8101009  57.2999232  40.7577538  36.7121009
  57.6459232  40.6927538  37.7451009  56.3069232  41.2107538  36.7391009
  57.1659232  39.4557538  36.1991009  58.0389232  39.0467538  36.1651009
  58.2689232  43.0087538  36.4161009  58.7909232  43.1957538  37.5131009
  57.5969232  43.9327538  35.7221009  57.2159232  43.6997538  34.8141009
  57.1339232  45.1887538  36.2991009  57.4209232  45.2467538  37.3451009
  57.7309232  46.4307538  35.5781009  57.6019232  46.3007538  34.5041009
  57.0729232  47.7737538  35.9601009  57.5929232  48.6127538  35.4991009
  56.0389232  47.8307538  35.6261009  57.0879232  47.9307538  37.0391009
  59.2429232  46.5247538  35.8421009  59.6859232  47.3687538  35.3151009
  59.4449232  46.6537538  36.9061009  59.7679232  45.6277538  35.5161009
  55.6009232  45.1927538  36.2131009  55.0539232  44.8127538  35.1771009
  54.9419232  45.6117538  37.3041009  55.4619232  45.8887538  38.1261009
  53.4949232  45.8127538  37.3611009  53.0919232  45.8227538  36.3521009
  52.7589232  44.7077538  38.1741009  53.1679232  44.6897538  39.1831009
  51.2439232  44.9517538  38.3401009  50.7809232  44.1287538  38.8821009
  51.0249232  45.8567538  38.9071009  50.7489232  45.0327538  37.3711009
  52.9869232  43.3177538  37.5511009  52.3669232  42.5557538  38.0241009
  52.7459232  43.3207538  36.4881009  54.0239232  42.9987538  37.6451009
  53.2379232  47.1797538  38.0071009  53.7689232  47.4417538  39.0861009
  52.4449232  48.0187538  37.3221009  52.0319232  47.7097538  36.4511009
  52.1569232  49.3977538  37.7101009  52.7009232  49.6687538  38.6161009
  52.5399232  50.4017538  36.5761009  51.9819232  50.1287538  35.6791009
  52.1629232  51.8617538  36.9171009  52.5069232  52.5677538  36.1621009
  51.0849232  51.9997538  36.9861009  52.5929232  52.1587538  37.8721009
  54.0369232  50.2927538  36.2091009  54.6479232  50.5327538  37.0781009
  54.2799232  49.2617538  35.9631009  54.4609232  51.1677538  35.0191009
  55.2419232  50.6737538  34.4431009  53.6309232  51.3627538  34.3391009
  54.8539232  52.1287538  35.3521009  50.6509232  49.5427538  37.9651009
  49.8729232  49.2527538  37.0621009  50.2849232  50.0467538  39.1541009
  51.0069232  50.2807538  39.8251009  48.9339232  50.4657538  39.5261009
  48.2149232  49.7687538  39.0911009  48.7789232  50.4537538  41.0671009
  49.0469232  49.4677538  41.4341009  49.4829232  51.1697538  41.4921009
  47.3869232  50.7867538  41.6211009  46.4039232  50.7567538  40.8481009
  47.3319232  51.0247538  42.8471009  48.6819232  51.8747538  38.9671009
  49.3899232  52.8037538  39.3471009  47.6609232  52.0047538  38.1121009
  47.1129232  51.1887538  37.8651009  47.2009232  53.2767538  37.5461009
  48.0039232  54.0147538  37.5811009  46.8139232  53.0617538  36.0771009
  45.9789232  52.3657538  35.9971009  46.4849232  53.9947538  35.6201009
  47.9519232  52.5317538  35.2651009  49.0989232  53.2647538  35.0231009
  49.2919232  54.2097538  35.3401009  49.9189232  52.4877538  34.3221009
  50.9039232  52.7837538  33.9991009  49.4059232  51.2917538  34.0851009
  48.1529232  51.3057538  34.6831009  47.5089232  50.4397538  34.6621009
  46.0049232  53.8597538  38.3001009  45.5469232  54.9407538  37.9331009
  45.5109232  53.1477538  39.3221009  45.9439232  52.2687538  39.5841009
  44.3069232  53.5187538  40.0401009  44.3899232  53.1987538  41.0741009
  44.1949232  54.5947538  40.0291009  43.0799232  52.8927538  39.3781009
  43.1169232  52.4557538  38.2281009  41.9779232  52.8657538  40.1401009
  42.0319232  53.2437538  41.0771009  40.6669232  52.3207538  39.7731009
  40.0669232  52.3957538  40.6751009  39.9929232  53.1667538  38.6631009
  40.5419232  53.0347538  37.7301009  38.9859232  52.7957538  38.4701009
  39.8819232  54.6607538  38.9321009  39.6009232  55.1637538  40.2231009
  39.5189232  54.5037538  41.0731009  39.4379232  56.5287538  40.4161009
  39.2389232  56.9117538  41.4061009  39.5179232  57.4027538  39.3411009
  39.3889232  58.4637538  39.5001009  39.7279232  56.9177538  38.0571009
  39.7479232  57.6007538  37.2221009  39.8929232  55.5567538  37.8431009
  40.0279232  55.1867538  36.8371009  40.6949232  50.8157538  39.4361009
  39.8739232  50.3497538  38.6451009  41.6349232  50.0787538  40.0561009
  42.2729232  50.5367538  40.6911009  41.8329232  48.6467538  39.8471009
  42.4889232  48.2717538  40.6331009  40.8829232  48.1197538  39.9461009
  42.4619232  48.3267538  38.4791009  42.4099232  47.1687538  38.0671009
  43.0289232  49.3267538  37.7801009  43.0369232  50.2607538  38.1681009
  43.6749232  49.1807538  36.4771009  43.2879232  48.3007538  35.9601009
  43.4449232  50.4227538  35.5631009  43.8989232  51.2827538  36.0551009
  44.1299232  50.2877538  34.1831009  43.9409232  51.1607538  33.5591009
  45.2119232  50.1967538  34.2601009  43.7639232  49.4117538  33.6471009
  41.9439232  50.7547538  35.3791009  41.4979232  50.0667538  34.6621009
  41.3929232  50.6027538  36.3051009  41.6939232  52.2087538  34.9491009
  40.6349232  52.4587538  35.0131009  42.2289232  52.9107538  35.5891009
  42.0129232  52.3887538  33.9241009  45.1879232  49.0387538  36.7121009
  45.7869232  49.9047538  37.3521009  45.7689232  47.9507538  36.1861009
  45.2009232  47.2707538  35.6951009  47.1879232  47.6327538  36.2961009
  47.7079232  48.5107538  36.6571009  47.4189232  46.4537538  37.2731009
  46.9579232  45.5497538  36.8761009  48.4869232  46.2357538  37.3271009
  46.9019232  46.6407538  38.6891009  45.5409232  46.4067538  38.9741009
  44.8699232  46.1047538  38.1841009  45.0459232  46.5807538  40.2791009
  44.0009232  46.4017538  40.4851009  45.9109232  46.9877538  41.3111009
  45.4179232  47.1767538  42.5691009  46.0769232  47.4667538  43.2051009
  47.2779232  47.1917538  41.0391009  47.9469232  47.4837538  41.8341009
  47.7739232  47.0247538  39.7301009  48.8209232  47.1957538  39.5281009
  47.7279232  47.2597538  34.9141009  47.1119232  46.4267538  34.2571009
  48.8839232  47.8227538  34.5281009  49.3439232  48.4857538  35.1391009
  49.6499232  47.3907538  33.3531009  49.0129232  46.7847538  32.7081009
  50.1019232  48.6007538  32.5231009  50.4959232  48.2607538  31.5671009
  49.2589232  49.2517538  32.2941009  51.1179232  49.3287538  33.1771009
  50.6889232  49.9257538  33.8011009  50.8399232  46.5267538  33.7851009
  51.3479232  46.6887538  34.8931009  51.2319232  45.6117538  32.8911009
  50.7639232  45.5677538  31.9951009  52.1639232  44.5207538  33.1541009
  52.6819232  44.6677538  34.1031009  51.3389232  43.2237538  33.2161009
  50.8309232  43.0997538  32.2591009  52.0079232  42.3717538  33.3001009
  50.3119232  43.1887538  34.3731009  50.8269232  43.0887538  35.3271009
  49.7369232  44.1107538  34.4271009  49.2749232  42.0847538  34.2251009
  48.9679232  41.6467538  33.1191009  48.7009232  41.6497538  35.3441009
  48.9749232  42.0117538  36.2491009  47.9799232  40.9387538  35.2911009
  53.1919232  44.4577538  32.0181009  52.7999232  44.5887538  30.8611009
  54.4749232  44.2657538  32.3641009  54.7149232  44.1857538  33.3441009
  55.6099232  44.2717538  31.4321009  55.2679232  44.1277538  30.4061009
  56.3939232  45.6037538  31.5081009  56.9849232  45.6517538  32.4221009
  57.1189232  45.6457538  30.6951009  55.5569232  46.8637538  31.5031009
  55.0059232  47.3297538  32.7151009  55.1869232  46.7987538  33.6341009
  54.1879232  48.4687538  32.7301009  53.7439232  48.7957538  33.6581009
  53.9549232  49.1717538  31.5371009  53.1609232  50.2757538  31.5401009
  52.5939232  50.2957538  32.3191009  54.5259232  48.7257538  30.3341009
  54.3279232  49.2687538  29.4321009  55.3189232  47.5647538  30.3061009
  55.7349232  47.2177538  29.3721009  56.5249232  43.1087538  31.8171009
  57.2449232  43.2147538  32.8101009  56.4389232  42.0017538  31.0691009
  55.8389232  41.9837538  30.2541009  57.0879232  40.7417538  31.4331009
  57.5399232  40.8037538  32.4251009  56.0319232  39.6207538  31.4571009
  55.5539232  39.5667538  30.4881009  56.4899232  38.6447538  31.5961009
  54.9149232  39.7437538  32.4731009  54.9949232  40.6197538  33.5791009
  55.8719232  41.2107538  33.7711009  53.9149232  40.7477538  34.4621009
  53.9799232  41.4357538  35.2921009  52.7519232  39.9867538  34.2581009
  51.7109232  40.1267538  35.1261009  50.9549232  39.5757538  34.9131009
  52.6719232  39.1027538  33.1651009  51.7789232  38.5347538  32.9691009
  53.7629232  38.9587538  32.2941009  53.6979232  38.2657538  31.4681009
  58.2289232  40.3867538  30.4841009  58.3169232  40.8977538  29.3661009
  59.0649232  39.4697538  30.9941009  58.8679232  39.1137538  31.9211009
  60.2059232  38.8337538  30.3401009  60.5619232  38.1217538  31.0791009
  59.7779232  38.0487538  29.0781009  59.5789232  38.7317538  28.2501009
  60.5879232  37.3977538  28.7451009  58.5539232  37.2037538  29.2971009
  58.5439232  36.0867538  30.1081009  59.3439232  35.7027538  30.5981009
  57.2989232  35.6157538  30.1131009  57.0049232  34.7217538  30.6341009
  56.4609232  36.3527538  29.4001009  57.2669232  37.3427538  28.8421009
  56.8739232  38.0857538  28.1701009  61.3749232  39.7837538  30.0791009
  62.1649232  39.5167538  29.1821009  61.4929232  40.8537538  30.8791009
  60.8179232  40.9867538  31.6211009  62.5299232  41.8777538  30.7711009
  62.4689232  42.2947538  29.7661009  62.2209232  42.9897538  31.8091009
  62.3479232  42.5787538  32.8101009  62.9629232  43.7807538  31.7351009
  60.8019232  43.6147538  31.7251009  60.0609232  42.8197538  31.8171009
  60.5479232  44.5527538  32.9191009  59.8089232  45.3217538  32.6961009
  60.1639232  43.9877538  33.7701009  61.4609232  45.0547538  33.2411009
  60.5209232  44.3127538  30.3791009  60.1179232  45.3187538  30.4981009
  61.4169232  44.4087538  29.7711009  59.7949232  43.7407538  29.8021009
  63.9489232  41.2867538  30.9571009  64.1149232  40.3067538  31.6791009
  64.9629232  41.8757538  30.3101009  64.7829232  42.6847538  29.7291009
  66.3729232  41.5637538  30.5831009  66.4599232  40.5077538  30.8451009
  67.2229232  41.7637538  29.3111009  68.2369232  41.3977538  29.4821009
  66.8279232  41.1777538  28.4841009  67.3139232  43.1167538  28.9141009
  66.5419232  43.3247538  28.3771009  66.9189232  42.3707538  31.7751009
  67.9159232  41.9587538  32.3671009  66.2579232  43.4927538  32.1001009
  65.4359232  43.7507538  31.5711009  66.6699232  44.4537538  33.1121009
  67.0479232  43.9017538  33.9751009  67.8199232  45.3097538  32.5291009
  68.6969232  44.6687538  32.4351009  67.5679232  45.6087538  31.5121009
  68.2129232  46.5887538  33.2891009  67.4729232  47.3667538  33.0951009
  68.2049232  46.4137538  34.3651009  69.6139232  47.0577538  32.8541009
  70.3519232  46.4267538  33.3511009  69.7559232  46.8777538  31.7881009
  69.9489232  48.5197538  33.1721009  69.7619232  48.7467538  34.2221009
  71.0109232  48.6907538  32.9941009  69.1999232  49.4507538  32.3091009
  69.5189232  50.3937538  32.4761009  69.3229232  49.2117538  31.3371009
  68.2159232  49.4087538  32.5551009  65.4449232  45.2537538  33.5651009
  64.6089232  45.6027538  32.7331009  65.3729232  45.5227538  34.8751009
  66.1099232  45.2097538  35.4911009  64.3299232  46.3277538  35.5051009
  63.5639232  46.6157538  34.7811009  63.6439232  45.5627538  36.6791009
  64.4179232  45.2877538  37.3991009  62.6129232  46.4307538  37.4281009
  62.0919232  45.8717538  38.2041009  63.0909232  47.2717538  37.9211009
  61.8659232  46.8307538  36.7451009  62.9819232  44.2477538  36.2041009
  62.1519232  44.4797538  35.5361009  63.6869232  43.6657538  35.6111009
  62.4739232  43.3557538  37.3501009  62.5939232  42.2977538  37.1221009
  63.0069232  43.5457538  38.2821009  61.4149232  43.5317538  37.5331009
  65.0059232  47.5967538  36.0561009  65.9869232  47.4877538  36.7941009
  64.4629232  48.7657538  35.6801009  63.6459232  48.7597538  35.0841009
  64.9799232  50.0977538  36.0261009  65.9309232  49.9817538  36.5491009
  65.2569232  50.9547538  34.7631009  64.3329232  51.0447538  34.1901009
  65.5699232  51.9687538  35.0101009  66.3309232  50.3417538  33.8641009
  67.3669232  49.9297538  34.4281009  66.1569232  50.3637538  32.6271009
  64.1089232  50.8457538  37.0481009  64.3259232  52.0407538  37.2511009
  63.1689232  50.1407538  37.6971009  63.0599232  49.1557538  37.5041009
  62.2829232  50.7007538  38.7151009  62.6799232  51.6597538  39.0491009
  60.8469232  50.9147538  38.1651009  60.2539232  51.2857538  38.9971009
  60.7949232  52.0387538  37.1191009  59.7829232  52.1887538  36.7421009
  61.1299232  52.9837538  37.5431009  61.4429232  51.8237538  36.2731009
  60.1539232  49.6357538  37.6491009  59.1469232  49.8547538  37.2931009
  60.7019232  49.1937538  36.8171009  60.0579232  48.8777538  38.4261009
  62.2159232  49.8077538  39.9671009  62.5819232  48.6347538  39.9201009
  61.7569232  50.4067538  41.0751009  61.4809232  51.3787538  41.0301009
  61.5799232  49.7577538  42.3731009  61.8769232  48.7077538  42.3291009
  62.4449232  50.4907538  43.4161009  62.1819232  51.5487538  43.4691009
  62.2219232  50.0727538  44.3991009  63.9469232  50.3287538  43.1511009
  64.1379232  49.2917538  42.8741009  64.2369232  50.9207538  42.2811009
  64.8189232  50.7347538  44.3511009  65.0179232  51.8047538  44.2961009
  64.2849232  50.5817538  45.2901009  66.1569232  49.9837538  44.3911009
  66.7039232  50.1287538  43.4591009  66.7809232  50.3777538  45.1941009
  65.9579232  48.5407538  44.6191009  66.8539232  48.0747538  44.6481009
  65.4789232  48.4007538  45.4981009  65.4029232  48.1527538  43.8701009
  60.1099232  49.8097538  42.7921009  59.3849232  50.6977538  42.3491009
  59.7059232  48.8847538  43.6791009  60.3569232  48.1877538  44.0091009
  58.3749232  48.8647538  44.2911009  57.6409232  48.8617538  43.4851009
  58.1589232  47.5857538  45.1521009  58.9659232  47.5257538  45.8841009
  56.8349232  47.5647538  45.9481009  56.6859232  46.6017538  46.4371009
  56.8109232  48.3187538  46.7351009  55.9809232  47.7337538  45.2931009
  58.2469232  46.3187538  44.2821009  58.0379232  45.4197538  44.8631009
  57.5319232  46.3547538  43.4601009  59.2399232  46.1967538  43.8521009
  58.1409232  50.1187538  45.1621009  59.0159232  50.4987538  45.9411009
  56.9639232  50.7347538  44.9841009  56.3079232  50.3477538  44.3151009
  56.5389232  51.9557538  45.6621009  55.4529232  51.9347538  45.7511009
  56.9399232  51.9977538  46.6751009  56.9439232  53.2267538  44.8971009
  56.5269232  54.3107538  45.3061009  57.7269232  53.1227538  43.8051009
  58.0469232  52.2127538  43.5051009  58.1389232  54.2577538  42.9761009
  58.5029232  55.0477538  43.6351009  59.2989232  53.8217538  42.0561009
  60.1009232  53.4137538  42.6731009  58.9589232  53.0097538  41.4121009
  59.8639232  54.9477538  41.1611009  59.0839232  55.3497538  40.5181009
  60.2259232  55.7707538  41.7771009  60.9969232  54.4817538  40.2491009
  61.5989232  53.4347538  40.4721009  61.3019232  55.2737538  39.2191009
  60.7889232  56.1277538  39.0531009  62.0479232  55.0197538  38.5871009
  56.9659232  54.7897538  42.1431009  56.2539232  53.9907538  41.5371009
  56.8419232  56.1237538  42.0781009  57.4789232  56.7117538  42.5971009
  55.9389232  56.8097538  41.1591009  55.0189232  56.2327538  41.0711009
  55.5769232  58.2067538  41.7071009  56.4599232  58.8477538  41.7301009
  54.8819232  58.6727538  41.0071009  54.9539232  58.1747538  43.1151009
  54.2029232  57.3887538  43.1721009  55.7229232  57.8987538  43.8371009
  54.3329232  59.5097538  43.5551009  54.2009232  59.4967538  44.6381009
  55.0319232  60.3207538  43.3471009  52.9859232  59.8067538  42.8761009
  53.1059232  59.9077538  41.7971009  52.2879232  58.9847538  43.0461009
  52.3829232  61.0427538  43.4011009  51.4979232  61.2077538  42.9441009
  52.2359232  60.9517538  44.3961009  53.0009232  61.8217538  43.2241009
  56.6159232  56.9277538  39.7851009  57.7089232  57.4897538  39.7041009
  55.9549232  56.4057538  38.7431009  55.0479232  55.9807538  38.8851009
  56.4259232  56.4657538  37.3581009  57.4579232  56.8217538  37.3131009
  56.3079232  55.0997538  36.5971009  55.3389232  55.0227538  36.0981009
  57.3459232  55.0227538  35.4681009  57.3109232  54.0637538  34.9561009
  57.1549232  55.7847538  34.7221009  58.3619232  55.1587538  35.8411009
  56.4539232  53.8567538  37.4951009  56.7759232  52.9977538  36.9061009
  57.2419232  54.0157538  38.2331009  55.1339232  53.4757538  38.1741009
  55.0039232  52.3987538  38.2201009  55.1039232  53.8507538  39.1941009
  54.2709232  53.8767538  37.6461009  55.5169232  57.4537538  36.6101009
  54.3149232  57.4927538  36.8811009  56.0999232  58.2017538  35.6651009
  57.1039232  58.1457538  35.5251009  55.3579232  58.9997538  34.6931009
  54.3709232  59.2397538  35.0891009  56.1029232  60.3217538  34.4311009
  57.1329232  60.1377538  34.1221009  55.6209232  60.8237538  33.5901009
  56.0599232  61.2777538  35.6361009  55.0619232  61.2647538  36.0761009
  56.7389232  60.9147538  36.4101009  56.4179232  62.7227538  35.2511009
  57.4469232  62.7607538  34.8941009  55.7979232  63.0337538  34.4091009
  56.2259232  63.7337538  36.3921009  56.3489232  64.7467538  36.0081009
  55.2169232  63.6687538  36.8011009  57.2069232  63.5367538  37.4721009
  57.0609232  64.2257538  38.1971009  57.0999232  62.6107538  37.8621009
  58.1409232  63.6337538  37.0991009  55.1619232  58.2097538  33.3931009
  55.9359232  57.3017538  33.0981009  54.1449232  58.5967538  32.6091009
  53.5219232  59.3277538  32.9231009  53.9109232  58.0807538  31.2621009
  53.7759232  56.9997538  31.3411009  52.6119232  58.6977538  30.7141009
  51.7989232  58.4817538  31.4071009  52.7039232  59.7847538  30.6951009
  52.2349232  58.1847538  29.3121009  52.9479232  58.5507538  28.5741009
  52.3149232  57.0987538  29.2881009  50.8229232  58.5927538  28.8811009
  50.5629232  58.0507538  27.9721009  50.1129232  58.2627538  29.6391009
  50.6639232  60.1027538  28.6551009  50.8519232  60.6577538  29.5741009
  51.3819232  60.4477538  27.9111009  49.3089232  60.4287538  28.1861009
  49.2389232  61.4197538  28.0051009  49.1079232  59.9087538  27.3431009
  48.6449232  60.1697538  28.9041009  55.1059232  58.3767538  30.3361009
  55.5529232  59.5227538  30.2741009  55.5889232  57.3367538  29.6431009
  55.1609232  56.4237538  29.7471009  56.7189232  57.4257538  28.7231009
  56.6519232  56.5957538  28.0211009  56.6569232  58.3397538  28.1311009
  58.0839232  57.3697538  29.4331009  59.0949232  57.5267538  28.7531009
  58.1369232  57.1487538  30.7611009  57.2789232  57.0467538  31.2861009
  59.3799232  56.9617538  31.5151009  60.1669232  57.5697538  31.0651009
  59.1749232  57.4707538  32.9551009  58.8539232  58.5127538  32.9131009
  58.3539232  56.9197538  33.3971009  60.3949232  57.3437538  33.8921009
  60.6779232  56.2977538  34.0141009  61.2529232  57.8527538  33.4511009
  60.1609232  57.9237538  35.2921009  59.0349232  58.3997538  35.5621009
  61.1289232  57.8787538  36.0811009  59.8109232  55.4877538  31.4641009
  58.9609232  54.6037538  31.5531009  61.1279232  55.2667538  31.3191009
  61.7509232  56.0597538  31.2771009  61.7719232  53.9577538  31.1971009
  61.3419232  53.4707538  30.3231009  63.2799232  54.2007538  30.9511009
  63.4079232  54.9547538  30.1721009  63.7049232  54.6437538  31.8541009
  64.1109232  52.9567538  30.5641009  63.8579232  52.1377538  31.2381009
  63.7899232  52.4907538  29.1301009  63.5619232  51.4277538  29.1051009
  62.9319232  53.0097538  28.7041009  64.6249232  52.6607538  28.4521009
  65.6169232  53.2257538  30.7501009  66.2279232  52.7247538  29.9991009
  65.8489232  54.2897538  30.7031009  65.9539232  52.8657538  31.7221009
  61.5319232  53.0757538  32.4371009  61.8449232  53.5087538  33.5471009
  60.9949232  51.8637538  32.2181009  60.7639232  51.5817538  31.2741009
  60.7279232  50.8827538  33.2761009  60.8949232  51.3457538  34.2451009
  59.2519232  50.3807538  33.2721009  59.1339232  49.7057538  34.1191009
  58.3129232  51.5637538  33.5551009  57.2839232  51.2297538  33.6781009
  58.5979232  52.0847538  34.4691009  58.3289232  52.2847538  32.7401009
  58.7799232  49.6177538  32.0061009  57.6909232  49.6457538  31.9601009
  59.1109232  50.1387538  31.1111009  59.1839232  48.1367538  31.9411009
  58.4529232  47.5647538  31.3741009  60.1449232  48.0037538  31.4461009
  59.2509232  47.6907538  32.9321009  61.6849232  49.6777538  33.2401009
  61.7369232  48.9337538  34.2201009  62.4359232  49.5097538  32.1421009
  62.3629232  50.1567538  31.3681009  63.3299232  48.3757538  31.9721009
  64.2439232  48.5227538  32.5471009  62.8479232  47.4667538  32.3361009
  63.6589232  48.1867538  30.4911009  63.2459232  48.9657538  29.6321009
  64.4079232  47.1147538  30.2111009  64.6949232  46.5107538  30.9701009
  64.7469232  46.6467538  28.8701009  64.3999232  47.3437538  28.1071009
  66.2749232  46.4647538  28.7641009  66.5909232  45.6827538  29.4541009
  66.4989232  46.0897538  27.7681009  67.1299232  47.7237538  29.0191009
  66.9569232  48.0397538  30.0491009  68.6309232  47.3887538  28.9101009
  69.1949232  47.8707538  29.7071009  68.8179232  46.3167538  28.9811009
  69.0559232  47.7217538  27.9621009  66.7489232  48.8987538  28.1021009
  67.6139232  49.4877538  27.8001009  66.2679232  48.5487538  27.1891009
  66.0599232  49.5767538  28.6081009  64.0709232  45.2887538  28.6541009
  64.0699232  44.4787538  29.5771009  63.5629232  45.0347538  27.4381009
  63.6079232  45.7477538  26.7201009  62.9949232  43.7457538  27.0231009
  62.2229232  43.4817538  27.7471009  62.3109232  43.9167538  25.6521009
  61.6019232  43.1047538  25.4841009  61.7399232  44.8417538  25.6131009
  63.2429232  43.9077538  24.5921009  63.5319232  43.0057538  24.4351009
  64.0489232  42.6217538  26.9971009  65.2439232  42.8997538  26.9021009
  63.5819232  41.3707538  27.0511009  62.5889232  41.1897538  27.1131009
  64.4579232  40.2077538  27.0091009  65.2359232  40.3187538  26.2541009
  64.9349232  40.0807538  27.9811009  63.6269232  38.9717538  26.6831009
  62.5629232  39.0667538  26.0691009  64.1349232  37.8187538  27.1411009
  65.0119232  37.8347538  27.6411009  63.5189232  36.5007538  27.0061009
  62.4929232  36.5977538  26.6471009  64.3289232  35.6957538  25.9731009
  63.8199232  34.7687538  25.7051009  64.4849232  36.2577538  25.0551009
  65.3159232  35.4327538  26.3571009  63.4519232  35.7497538  28.3491009
  63.3239232  34.5257538  28.3211009  63.5599232  36.4517538  29.4971009
  63.6219232  37.4597538  29.4681009  63.5689232  35.8327538  30.8311009
  64.3569232  35.0767538  30.8081009  63.9829232  36.8627538  31.9081009
  64.2469232  36.3417538  32.8291009  64.8759232  37.4057538  31.5961009
  62.9709232  37.7937538  32.2291009  63.2419232  38.6577538  31.9001009
  62.2399232  35.1207538  31.1411009  61.1829232  35.7317538  31.0131009
  62.3069232  33.8237538  31.4771009  63.2089232  33.3757538  31.5491009
  61.1299232  32.9767538  31.6971009  61.4599232  32.0237538  32.1111009
  60.4819232  33.4357538  32.4461009  60.3119232  32.7017538  30.4161009
  59.2069232  32.1747538  30.5361009  60.8199232  33.0597538  29.2191009
  61.7379232  33.4817538  29.1711009  60.1269232  32.9077538  27.9401009
  59.1099232  32.5507538  28.1111009  60.0299232  34.2747538  27.2221009
  59.8649232  35.0507538  27.9681009  60.9689232  34.5347538  26.7321009
  58.8639232  34.3337538  26.2201009  58.9609232  33.6197538  25.4011009
  57.9809232  34.0247538  26.7821009  58.5559232  35.7487538  25.7111009
  58.1389232  36.3017538  26.5491009  59.4299232  36.3157538  25.3891009
  57.4419232  35.7407538  24.7531009  56.5209232  35.8397538  25.1701009
  57.5279232  35.4727538  23.4401009  58.7019232  35.2217538  22.8511009
  59.5579232  35.2297538  23.3951009  58.7509232  34.9797538  21.8721009
  56.4209232  35.4537538  22.6911009  55.5139232  35.6927538  23.0871009
  56.4799232  35.2507538  21.7051009  60.8529232  31.8617538  27.0841009
  62.0079232  32.0677538  26.7101009  60.1489232  30.7557538  26.7981009
  59.2119232  30.6597538  27.1611009  60.6399232  29.6287538  26.0021009
  61.6269232  29.3647538  26.3871009  59.7109232  28.3877538  26.1801009
  59.6909232  28.1767538  27.2501009  58.2469232  28.6237538  25.7511009
  57.6269232  27.7647538  26.0101009  57.8129232  29.4917538  26.2471009
  58.1539232  28.7717538  24.6751009  60.2529232  27.1137538  25.5021009
  59.6539232  26.2437538  25.7721009  60.2399232  27.1877538  24.4141009
  61.2789232  26.9117538  25.8111009  60.8019232  29.9527538  24.5001009
  61.7489232  29.4657538  23.8831009  59.8949232  30.7787538  23.9511009
  59.1649232  31.1657538  24.5321009  59.8029232  31.1097538  22.5271009
  60.2109232  30.2727538  21.9591009  58.3089232  31.1977538  22.1471009
  58.1969232  31.2987538  21.0671009  57.7919232  30.2777538  22.4251009
  57.6609232  32.2897538  22.7681009  56.7299232  32.2677538  22.5341009
  60.6429232  32.3367538  22.1041009  60.3439232  32.9397538  21.0731009
  61.6969232  32.6587538  22.8741009  61.8699232  32.1177538  23.7101009
  62.6829232  33.6867538  22.5401009  63.6329232  33.4117538  23.0001009
  62.8409232  33.7107538  21.4611009  62.2629232  35.0737538  23.0581009
  61.3379232  35.1747538  23.8661009  62.9739232  36.1477538  22.6441009
  64.1729232  36.0977538  21.8051009  64.0049232  35.5897538  20.8551009
  64.9599232  35.5697538  22.3461009  64.5689232  37.5547538  21.5811009
  64.0569232  37.9397538  20.6981009  65.6399232  37.6967538  21.4361009
  64.0289232  38.2557538  22.8151009  63.8979232  39.3277538  22.6641009
  64.7279232  38.1347538  23.6421009  62.7289232  37.5067538  23.1451009
  62.6049232  37.4587538  24.2241009  61.4919232  38.1887538  22.5401009
  61.2449232  38.0847538  21.3381009  60.7659232  38.8897538  23.4201009
  61.0649232  38.9087538  24.3861009  59.5919232  39.7107538  23.1411009
  59.8449232  40.4457538  22.3751009  58.4159232  38.8357538  22.6631009
  57.5049232  39.4227538  22.5531009  58.6179232  38.3757538  21.6961009
  58.2019232  38.0387538  23.3751009  59.2079232  40.4447538  24.4321009
  59.4939232  39.9427538  25.5221009  58.5099232  41.5837538  24.2931009
  58.2889232  41.9347538  23.3711009  57.7949232  42.1897538  25.4131009
  58.2769232  41.9257538  26.3571009  57.7829232  43.7337538  25.3221009
  58.8079232  44.1007538  25.3181009  57.3629232  44.0327538  24.3621009
  56.9739232  44.4117538  26.4661009  55.9989232  43.9387538  26.5701009
  57.6809232  44.2487538  27.8271009  57.7609232  45.1847538  28.3741009
  57.1359232  43.5537538  28.4651009  58.6929232  43.8587538  27.7151009
  56.6239232  45.8707538  26.1481009  56.5089232  46.4747538  27.0461009
  57.3889232  46.3317538  25.5301009  55.6799232  45.9297538  25.6051009
  56.3689232  41.6467538  25.4171009  55.6069232  41.9677538  24.5081009
  56.0109232  40.9357538  26.4911009  54.6189232  40.6807538  26.8311009
  54.0659232  41.8967538  27.5861009  54.6309232  42.2807538  28.6111009
  54.5479232  39.4097538  27.6811009  53.2049232  39.1087538  28.2901009
  52.3559232  38.1537538  27.7511009  52.5929232  39.6637538  29.3961009
  51.2989232  38.1267538  28.5461009  51.3859232  39.0077538  29.5401009
  56.6929232  40.7227538  27.2051009  54.0289232  40.5167538  25.9291009
  55.2719232  39.4897538  28.4801009  54.8589232  38.5507538  27.0851009
  52.9159232  40.4397538  30.0741009  50.4619232  37.4597538  28.4061009
  50.6969232  39.1577538  30.2711009  52.9499232  42.4327538  27.0791009
  52.5569232  42.0547538  26.2251009  52.1919232  43.5097538  27.6951009
  52.6899232  43.8327538  28.6021009  52.1479232  44.7087538  26.7341009
  53.1679232  45.0287538  26.5161009  51.7229232  44.3937538  25.7821009
  51.3879232  45.9207538  27.2471009  51.9029232  46.6707538  28.3251009
  52.8519232  46.4047538  28.7691009  51.2089232  47.7747538  28.7951009
  51.6249232  48.3667538  29.5961009  49.9889232  48.1277538  28.2321009
  49.4579232  48.9937538  28.6011009  49.4479232  47.3717538  27.2011009
  48.4929232  47.6487538  26.7781009  50.1299232  46.2657538  26.7091009
  49.7029232  45.6827538  25.9061009  50.7939232  42.9947538  28.0451009
  50.0969232  42.5097538  27.1571009  50.4079232  43.1247538  29.3201009
  51.0299232  43.5607538  29.9871009  49.0799232  42.7517538  29.7951009
  48.4279232  42.3927538  28.9961009  49.1779232  41.9387538  30.5131009
  48.4339232  43.9607538  30.4731009  49.1159232  44.8977538  30.8921009
  47.1029232  43.8937538  30.6141009  46.5989232  43.1037538  30.2361009
  46.3149232  44.7837538  31.4591009  46.9799232  45.3497538  32.1051009
  45.4199232  45.7747538  30.6491009  44.8619232  45.1797538  29.9221009
  44.3639232  46.5157538  31.5061009  43.8349232  47.2487538  30.9101009
  43.6029232  45.8497538  31.9091009  44.8179232  47.0407538  32.3471009
  46.2419232  46.7907538  29.8181009  47.0189232  46.2807538  29.2521009
  45.5869232  47.2337538  29.0661009  46.8789232  47.9317538  30.6271009
  47.8449232  48.2137538  30.2101009  46.2449232  48.8187538  30.6181009
  47.0439232  47.6577538  31.6681009  45.4029232  43.9087538  32.3291009
  44.6779232  43.0777538  31.7831009  45.4129232  44.1617538  33.6471009
  46.0379232  44.8727538  34.0061009  44.4099232  43.6657538  34.5821009
  43.8129232  42.8987538  34.0951009  45.0939232  43.0007538  35.7971009
  45.7489232  42.2347538  35.3811009  45.7609232  43.6947538  36.3081009
  44.1189232  42.3357538  36.8051009  43.2009232  42.0807538  36.2771009
  44.6759232  41.0047538  37.3491009  44.5869232  40.9237538  38.4331009
  44.1389232  40.1587538  36.9181009  45.7329232  40.8727538  37.1181009
  43.7229232  43.2737538  37.9621009  43.2889232  42.7267538  38.7991009
  44.5869232  43.8137538  38.3451009  42.9779232  44.0057538  37.6481009
  43.5009232  44.8407538  34.9561009  43.9939232  45.8487538  35.4551009
  42.1959232  44.6867538  34.7041009  41.8649232  43.8187538  34.2981009
  41.1639232  45.6737538  35.0051009  41.4399232  46.2207538  35.9061009
  41.0329232  46.6677538  33.8391009  40.3149232  47.4527538  34.0721009
  41.9839232  47.1587538  33.6301009  40.7059232  46.1747538  32.9231009
  39.8529232  44.9337538  35.2791009  39.5689232  43.9387538  34.6121009
  39.0839232  45.4117538  36.2721009  39.3759232  46.2387538  36.7731009
  37.8579232  44.7517538  36.7351009  37.3349232  45.4197538  37.4191009
  37.1859232  44.5747538  35.8931009  38.1449232  43.4187538  37.4571009
  37.2619232  42.5637538  37.5071009  39.3749232  43.2327538  37.9761009
  40.0499232  43.9777538  37.8861009  39.8299232  42.0247538  38.6681009
  40.6849232  42.2867538  39.2911009  39.0519232  41.6587538  39.3401009
  40.2489232  40.8967538  37.7071009  40.4169232  39.7667538  38.1651009
  40.3959232  41.1797538  36.4001009  40.2619232  42.1287538  36.0811009
  40.6159232  40.1867538  35.3481009  41.0289232  39.2757538  35.7851009
  39.2369232  39.8597538  34.7161009  38.6219232  39.3377538  35.4511009
  38.7169232  40.7987538  34.5191009  39.2389232  39.0667538  33.3931009
  38.2029232  38.9397538  33.0821009  39.6989232  39.6537538  32.6001009
  39.9029232  37.6807538  33.5041009  40.8899232  37.7657538  33.9441009
  39.3299232  37.0877538  34.2161009  39.9939232  36.9047538  32.1801009
  39.6449232  35.8857538  32.3491009  39.3879232  37.3677538  31.4001009
  41.3489232  36.7707538  31.6591009  41.3529232  36.2037538  30.8241009
  41.6949232  37.6967538  31.4311009  41.9489232  36.3437538  32.3501009
  41.6229232  40.7007538  34.3101009  41.5679232  41.8737538  33.9491009
  42.4639232  39.7867538  33.7921009  42.4589232  38.8507538  34.1731009
  43.2709232  39.9677538  32.5841009  43.9169232  40.8297538  32.7441009
  44.1279232  38.7017538  32.3291009  43.4989232  37.8197538  32.3041009
  44.5769232  38.7587538  31.3351009  45.2279232  38.4177538  33.3611009
  44.7779232  38.2337538  34.3381009  45.7659232  37.5067538  33.0971009
  46.2389232  39.5467538  33.4991009  46.6939232  39.8167538  34.6021009
  46.5929232  40.2107538  32.3971009  46.2139232  39.9607538  31.4931009
  47.2569232  40.9717538  32.4661009  42.3879232  40.2407538  31.3571009
  41.6699232  39.3457538  30.9221009  42.4419232  41.4597538  30.8201009
  43.0719232  42.1607538  31.1901009  41.6469232  41.8437538  29.6581009
  41.0009232  41.0247538  29.3481009  40.7429232  43.0627538  29.9691009
  40.2399232  43.3507538  29.0441009  39.6279232  42.6537538  30.9441009
  38.9179232  43.4627538  31.0841009  39.0679232  41.7957538  30.5721009
  40.0219232  42.3917538  31.9241009  41.4979232  44.3137538  30.4611009
  40.8159232  45.1497538  30.6071009  41.9909232  44.1277538  31.4151009
  42.2579232  44.6417538  29.7511009  42.5539232  42.1567538  28.4671009
  43.7429232  42.4237538  28.6541009  41.9499232  42.0997538  27.2661009
  40.9799232  41.8157538  27.2281009  42.5469232  42.4277538  25.9721009
  43.3129232  41.6817538  25.8001009  41.4969232  42.2617538  24.8461009
  41.0729232  41.2607538  24.9351009  40.6619232  42.9427538  24.9971009
  42.0289232  42.4077538  23.4101009  42.8969232  43.2777538  23.1691009
  41.4859232  41.6857538  22.5461009  43.1409232  43.8487538  26.0491009
  42.3669232  44.7977538  26.1861009  44.4889232  43.9567538  26.0801009
  45.4659232  42.8907538  25.8351009  45.2809232  42.3747538  24.8931009
  45.4319232  42.1637538  26.6461009  46.8189232  43.5847538  25.8131009
  47.0279232  43.9357538  24.8031009  47.6369232  42.9377538  26.1271009
  46.6049232  44.7797538  26.7241009  47.3259232  45.5747538  26.5421009
  46.7189232  44.4647538  27.7611009  45.1499232  45.2037538  26.4761009
  44.7239232  45.5577538  27.4171009  45.0129232  46.3347538  25.4461009
  44.8929232  47.4827538  25.8611009  44.9789232  46.0007538  24.1441009
  45.0419232  45.0297538  23.8731009  44.7919232  46.9677538  23.0591009
  45.3949232  47.8497538  23.2831009  45.2789232  46.3667538  21.7241009
  44.6539232  45.5057538  21.4791009  45.1189232  47.0917538  20.9231009
  46.7619232  45.9277538  21.7121009  46.8859232  45.1727538  22.4891009
  47.1099232  45.2267538  20.3831009  47.8889232  45.7417538  19.8231009
  47.4589232  44.2107538  20.5721009  46.2469232  45.1467538  19.7221009
  47.7359232  47.0787538  22.0441009  48.6289232  47.0687538  21.4191009
  47.2719232  48.0567538  21.9191009  48.0739232  47.0077538  23.0791009
  43.3329232  47.4397538  22.9501009  43.1109232  48.6237538  22.6951009
  42.3739232  46.5257538  23.1911009  42.6379232  45.5647538  23.3691009
  40.9429232  46.8227538  23.3011009  40.6569232  47.3617538  22.3951009
  40.1069232  45.5287538  23.3631009  40.2689232  44.9057538  22.4831009
  40.4559232  44.9357538  24.2041009  38.6029232  45.7497538  23.5391009
  37.9849232  46.3007538  22.6031009  38.0919232  45.3517538  24.6091009
  40.6469232  47.7407538  24.5041009  39.9369232  48.7317538  24.3331009
  41.2179232  47.4067538  25.6781009  41.7659232  46.5577538  25.7381009
  41.1269232  48.2057538  26.9001009  40.0639232  48.3087538  27.1301009
  41.7929232  47.4937538  28.1021009  41.2539232  46.5697538  28.3131009
  42.8109232  47.1977538  27.8451009  41.8349232  48.3277538  29.3801009
  40.7199232  48.3447538  30.2401009  39.8899232  47.6867538  30.0591009
  40.6779232  49.2157538  31.3191009  39.8209232  49.2167538  31.9751009
  41.7229232  50.1007538  31.5391009  41.6749232  50.7877538  32.3681009
  42.8219232  50.1207538  30.6901009  43.6239232  50.8227538  30.8611009
  42.8829232  49.2507538  29.6101009  43.7279232  49.2927538  28.9391009
  41.6869232  49.6187538  26.7181009  41.0119232  50.5717538  27.0951009
  42.9049232  49.7157538  26.1551009  43.4029232  48.8747538  25.8911009
  43.5849232  50.9787538  25.8741009  43.6569232  51.5097538  26.8261009
  45.0349232  50.7557538  25.3431009  45.0089232  49.9077538  24.6581009
  45.6619232  51.9277538  24.5541009  46.7119232  51.7337538  24.3301009
  45.1639232  52.0877538  23.5981009  45.6139232  52.8587538  25.1161009
  45.9709232  50.3657538  26.5031009  46.9629232  50.0917538  26.1411009
  46.0879232  51.1857538  27.2061009  45.5869232  49.5257538  27.0791009
  42.7619232  51.8717538  24.9301009  42.6009232  53.0427538  25.2471009
  42.1789232  51.2997538  23.8621009  42.3439232  50.3207538  23.6681009
  41.2729232  51.9957538  22.9441009  41.8179232  52.8597538  22.5591009
  40.9679232  51.0697538  21.7491009  41.8959232  50.7527538  21.2721009
  40.4559232  50.1647538  22.0791009  40.1709232  51.7107538  20.7731009
  39.9869232  51.0837538  20.0691009  39.9919232  52.5317538  23.6271009
  39.6439232  53.6927538  23.4101009  39.3479232  51.6987538  24.4651009
  39.6939232  50.7557538  24.5841009  38.1539232  52.0437538  25.2481009
  37.4179232  52.4567538  24.5561009  37.5649232  50.7637538  25.8761009
  38.3569232  50.1967538  26.3681009  36.8559232  51.0287538  26.6601009
  36.8169232  49.8777538  24.8681009  35.9059232  50.3877538  24.5541009
  37.4159232  49.7437538  23.9671009  36.4659232  48.4997538  25.4471009
  37.3889232  47.9427538  25.6171009  35.9979232  48.6187538  26.4251009
  35.5389232  47.6947538  24.5251009  34.5409232  48.1327538  24.5191009
  35.9059232  47.7187538  23.4991009  35.4499232  46.2877538  24.9471009
  34.8059232  45.7837538  24.3561009  36.3729232  45.8687538  24.8541009
  35.1609232  46.2317538  25.9151009  38.4099232  53.1057538  26.3311009
  37.5839232  54.0027538  26.4981009  39.5539232  52.9937538  27.0261009
  40.1639232  52.2047538  26.8451009  40.0229232  53.9417538  28.0331009
  39.2179232  54.0817538  28.7581009  41.2389232  53.3407538  28.7791009
  40.9629232  52.3757538  29.2061009  42.0379232  53.1307538  28.0661009
  41.8139232  54.2017538  29.8921009  42.6379232  55.3057538  29.5881009
  42.9379232  55.5007538  28.5691009  43.0699232  56.1517538  30.5941009
  43.6999232  56.9897538  30.3511009  42.6799232  55.9297538  31.9051009
  43.0169232  56.5987538  32.6771009  41.8479232  54.8677538  32.2241009
  41.5359232  54.7187538  33.2471009  41.4009232  54.0107538  31.2281009
  40.7409232  53.1997538  31.4861009  40.3449232  55.3107538  27.4101009
  39.9019232  56.3277538  27.9391009  41.1089232  55.3037538  26.3031009
  41.4459232  54.4197538  25.9421009  41.5639232  56.4957538  25.5811009
  42.0629232  57.1117538  26.3331009  42.5929232  56.0947538  24.4951009
  42.1969232  55.2937538  23.8681009  42.7609232  56.9337538  23.8231009
  43.9729232  55.6957538  25.0371009  44.1619232  55.5147538  26.2381009
  44.9519232  55.5477538  24.1431009  44.7789232  55.6947538  23.1591009
  45.8839232  55.2977538  24.4491009  40.4029232  57.2977538  24.9761009
  40.4789232  58.5217538  24.9861009  39.3269232  56.6287538  24.5281009
  39.3249232  55.6167538  24.5411009  38.0989232  57.2777538  24.0541009
  38.3709232  57.9187538  23.2141009  37.1359232  56.1987538  23.5381009
  36.2199232  56.6407538  23.1451009  37.5899232  55.6207538  22.7331009
  36.8559232  55.5007538  24.3281009  37.4029232  58.1677538  25.1081009
  36.7069232  59.1107538  24.7321009  37.6279232  57.8667538  26.3981009
  38.2219232  57.0797538  26.6221009  37.0709232  58.5867538  27.5381009
  36.1779232  59.1307538  27.2271009  36.6419232  57.5857538  28.6541009
  37.5049232  56.9567538  28.8781009  36.2199232  58.2497538  29.9811009
  35.9439232  57.4967538  30.7141009  37.0289232  58.8147538  30.4391009
  35.3699232  58.9177538  29.8441009  35.5169232  56.6477538  28.1521009
  34.5919232  57.2157538  28.0481009  35.7439232  56.2727538  27.1541009
  35.2639232  55.4307538  29.0531009  34.9389232  54.5737538  28.4621009
  36.1649232  55.1317538  29.5901009  34.4869232  55.6377538  29.7881009
  38.0739232  59.6137538  28.1091009  37.6719232  60.7507538  28.3591009
  39.3359232  59.1967538  28.3171009  39.5839232  58.2467538  28.0711009
  40.3329232  59.9227538  29.1141009  39.8219232  60.6797538  29.7131009
  41.0029232  58.9427538  30.1051009  41.3169232  58.0457538  29.5721009
  41.9199232  59.3687538  30.5171009  40.1469232  58.5377538  31.2931009
  39.9339232  59.4487538  32.3491009  40.4149232  60.4167538  32.3371009
  39.1069232  59.1047538  33.4091009  38.9519232  59.8007538  34.2201009
  38.4739232  57.8687538  33.4291009  37.8339232  57.6177538  34.2611009
  38.6509232  56.9707538  32.3841009  38.1459232  56.0167538  32.4011009
  39.4679232  57.3007538  31.3101009  39.5909232  56.5987538  30.5001009
  41.3979232  60.7147538  28.3281009  42.1789232  61.4017538  28.9861009
  41.4419232  60.6407538  26.9811009  40.7899232  60.0467538  26.4861009
  42.4289232  61.3677538  26.1551009  43.4079232  61.0097538  26.4791009
  42.2699232  61.0447538  24.6491009  41.2259232  60.8327538  24.4241009
  42.5159232  61.9167538  24.0391009  43.1999232  59.9087538  24.1961009
  44.2269232  60.2337538  24.3451009  43.0479232  59.0287538  24.8171009
  43.0659232  59.5187538  22.7241009  44.0719232  59.3647538  22.0361009
  41.8399232  59.3227538  22.2371009  41.0319232  59.4257538  22.8351009
  41.7149232  59.0607538  21.2701009  42.4569232  62.8897538  26.3491009
  43.5419232  63.4607538  26.4561009  41.2639232  63.5067538  26.3771009
  40.4249232  62.9547538  26.2721009  41.0759232  64.9567538  26.4261009
  41.9809232  65.4987538  26.1361009  39.9119232  65.4007538  25.4931009
  38.9289232  65.2557538  25.9471009  40.0199232  66.4817538  25.3851009
  39.9229232  64.7987538  24.0601009  40.9669232  64.6717538  23.7671009
  39.2559232  63.4037538  23.9971009  39.9379232  62.6707538  23.5671009
  38.9639232  63.0397538  24.9821009  38.3529232  63.3967538  23.3861009
  39.3029232  65.7687538  23.0331009  38.7219232  65.2577538  22.2651009
  38.6419232  66.4957538  23.5061009  40.0829232  66.3287538  22.5151009
  40.7539232  65.2187538  27.8791009  41.4819232  65.8947538  28.6041009
  39.7599232  64.7157538  28.3981009  52.7969232  36.8107538  26.0421009
  50.5279232  34.7937538  33.3711009  47.0769232  36.8797538  36.3211009
  53.2699232  32.5857538  29.2381009  53.2319232  34.8537538  28.0901009
  48.9869232  33.4597538  29.3171009  46.8789232  38.0937538  37.2281009
  51.0929232  35.2597538  31.9761009  49.6469232  33.6487538  30.6701009
  52.6319232  35.0567538  31.7581009  52.8019232  34.0447538  29.3311009
  50.9509232  35.5067538  34.6861009  50.5549232  37.0017538  34.7951009
  49.5169232  37.4397538  35.8681009  50.1289232  37.5367538  37.3141009
  50.2479232  34.8377538  30.8611009  53.2449232  34.6287538  30.6161009
  48.2859232  36.6327538  35.7811009  54.5139232  34.8867538  27.7021009
  49.6309232  32.7257538  31.4791009  53.3469232  35.3787538  32.7021009
  49.9859232  36.5347538  38.0511009  50.7039232  38.6247538  37.5571009
  46.1169232  36.1467538  36.0921009  52.3709232  35.4467538  27.4481009
  54.9469232  35.5657538  26.6381009  50.7579232  33.7347538  33.4951009
  49.4389232  34.8457538  33.3331009  52.9539232  32.0097538  30.1091009
  52.8559232  32.0967538  28.3551009  54.3549232  32.5217538  29.1631009
  47.9069232  33.5187538  29.4401009  49.3119232  34.2197538  28.6061009
  49.2419232  32.4817538  28.9071009  45.8269232  38.3777538  37.2531009
  47.1849232  37.8477538  38.2411009  47.4549232  38.9607538  36.9071009
  50.9739232  36.3417538  31.9511009  51.7359232  33.9827538  29.2401009
  52.0239232  35.3987538  34.8451009  50.5099232  34.9637538  35.5221009
  50.1659232  37.3327538  33.8331009  51.4709232  37.5637538  34.9531009
  49.2469232  38.4637538  35.6021009  50.1619232  35.5297538  30.1301009
  54.2539232  34.6577538  30.6701009  48.3749232  35.8037538  35.2141009
  55.1979232  34.3907538  28.2571009  40.4533960  23.7727610  37.2506260
  52.0642640  59.9341380  51.9041470  45.8142490  22.8444010  45.4819700
  63.8360280  37.2237470  48.3966030  52.0231100  66.9756430  40.1997350
  60.6786970  32.0435750  12.4996780  40.8204960  33.3579420  40.0353780
  53.8630020  14.0602130  48.1088930  11.9236120  39.5966550  44.0388940
  53.7544560  19.6977780  23.5759240  54.1566710  30.0273780  54.4987560
  15.8890400  33.1513750  23.3169350  64.6682890  47.6588110  15.3920660
  49.3589232  39.1057538  31.5911009  49.1629232  39.8927538  32.1781009
  48.5199232  38.5807538  31.4471009  80.2785720  80.2436040  60.1837100
  79.5027820  79.7636480  60.4735670  80.9298650  79.5641690  60.0093260
  74.2951550  80.5555850  61.0612860  73.4636430  80.3004560  61.4609370
  74.9032530  80.6266620  61.7970780  72.7043500  75.5157740  54.8455250
  71.8160200  75.8573710  54.7435130  72.9884690  75.3158060  53.9536080
  70.6676510  78.1163390  60.7294950  71.2392620  77.3485590  60.7298590
  70.6678050  78.4152150  59.8201560  80.7499880  75.7263610  60.4176190
  81.1264700  74.8535490  60.3049860  80.6519390  76.0622310  59.5266630
  74.8804890  74.0989240  55.8793630  74.9871640  74.9992970  56.1862390
  73.9697250  74.0507210  55.5888280  72.5288050  76.0208250  61.1246220
  73.2098160  76.2846620  61.7433620  72.2136100  75.1809120  61.4584230
  76.7212620  77.0675610  60.2118810  77.2290840  77.5656580  60.8523830
  77.2525860  76.2910810  60.0358170  78.3691940  70.9066400  58.8097270
  78.6766920  70.3513290  58.0932770  77.4392640  71.0410860  58.6270260
  80.7572700  78.9715230  55.5457390  79.8301980  78.9052610  55.7745860
  80.9097520  79.9095360  55.4312630  80.7441780  75.2432230  52.5424550
  79.8045450  75.4046190  52.6277010  81.0625040  75.9617910  51.9960540
  76.3629340  79.4979970  58.3277120  75.9586340  78.7857220  57.8323020
  76.4492460  79.1533210  59.2165160  73.0633970  78.3924950  55.8283770
  72.9431570  79.1187040  55.2165040  72.7534860  77.6227860  55.3511680
  70.7019340  81.5640090  61.6352410  70.7799760  81.6988860  60.6908130
  71.3161020  80.8555980  61.8280530  75.5297630  71.7360020  59.2107440
  75.0865780  72.5169560  58.8791960  76.0882620  72.0589910  59.9178380
  78.6456450  71.3570720  54.0913270  78.0210630  71.3530590  54.8166580
  78.5586570  70.4901680  53.6949240  77.5673530  72.2807350  61.0697040
  77.8645860  73.1870180  60.9889060  78.1159090  71.7926130  60.4556610
  75.3211850  76.8593590  56.9388690  75.0952770  76.6430760  57.8435310
  74.5404380  77.2922050  56.5934660  81.1574480  75.5020500  57.5682620
  81.5504050  75.8192700  56.7551310  81.5191330  74.6232380  57.6827140
  70.1938650  72.0921300  59.7912820  69.9051700  72.6624160  60.5037800
  70.9384410  71.6125750  60.1544050  70.3808880  76.0341420  51.0015540
  70.2983550  76.9772180  51.1430530  70.0291940  75.8916330  50.1227890
  78.1807010  74.7680450  60.0685890  78.1843070  74.3270400  59.2190430
  79.0758130  75.0897780  60.1757710  74.0309390  74.6506940  59.0280100
  73.6909440  75.1282170  59.7847150  73.2686710  74.1972060  58.6681200
  78.2427160  75.7692530  53.0592650  78.3639980  75.7279010  54.0078470
  77.8575670  76.6316680  52.9039380  77.2548660  78.0793670  52.4575950
  76.6865560  77.6311920  51.8311860  77.9637660  78.4386450  51.9241100
  71.3455470  73.5725920  57.9444770  71.0602390  73.2081590  58.7823390
  71.2834330  72.8406380  57.3307910  81.0194060  72.4655180  54.6658140
  80.2058670  71.9668350  54.5903450  80.8256010  73.3053430  54.2494490
  74.8433540  81.7432240  58.3681170  75.3612210  80.9400500  58.3138060
  74.3917560  81.6811380  59.2098000  70.8386130  78.7084870  51.9041470
  71.7080980  78.9909670  52.1877390  70.3476450  79.5220740  51.7890280
  78.0020940  80.0958080  56.0249750  78.4583720  80.9063330  56.2509940
  77.6509150  79.7781220  56.8568240  73.9032720  70.4395730  56.4972270
  73.7747350  70.4313630  57.4457190  73.0794740  70.7778820  56.1463280
  72.8232640  80.5258340  54.0323530  72.2160590  81.2657240  54.0418830
  73.2981990  80.6157700  53.2061730  77.7311490  75.9252050  55.9325860
  77.0227640  76.3938390  56.3739470  78.0155970  75.2674060  56.5671050
  75.9346510  74.2337130  53.3076570  76.7837040  74.6707280  53.2416760
  75.5677780  74.5457390  54.1348630  74.8337930  80.4869490  51.7812100
  75.6001200  80.3750850  52.3437530  74.9112620  79.7907460  51.1288870
  73.5284690  77.9194560  52.4644990  73.6088280  76.9722070  52.5762390
  74.4204440  78.2501440  52.5705650  76.8656960  80.4834620  53.7554740
  77.2873380  80.3174490  54.5986130  76.9907800  79.6734850  53.2609880
  79.3784600  79.5072230  51.0031840  79.8990260  78.7921250  50.6372990
  80.0253000  80.1458100  51.3032350  75.7615860  76.5567850  50.7012900
  75.5604920  75.6935210  51.0626240  75.5907910  76.4701210  49.7634500
  74.5598660  73.6568470  50.6890780  74.8624560  73.6635900  49.7809930
  75.2993250  73.3066330  51.1858440  77.7783590  72.6003090  51.6746980
  77.4305590  71.9227080  51.0949430  77.9796360  72.1392600  52.4890370
  71.1189230  79.1290740  58.0711350  70.4638070  78.8602380  57.4271050
  71.9567180  79.0195220  57.6213330  70.3327310  76.3389670  54.0136680
  69.4291390  76.6019870  53.8388340  70.8167930  76.6100840  53.2336640
  72.8754520  75.3955210  51.9231060  73.5846220  74.9738430  51.4378340
  72.1594460  75.4630440  51.2914410  72.5228680  71.4494540  50.9633710
  73.2456810  71.9903480  51.2814930  72.7953200  71.1757960  50.0875250
  72.2120870  70.7000730  60.8656330  72.8597060  70.1498110  60.4251490
  72.6322710  70.9543880  61.6872140  71.9475520  71.4887800  54.5569280
  72.7054880  71.6016680  53.9833310  71.4852690  72.3257000  54.5112710
  78.4889330  73.6027070  57.5471590  77.6763840  73.2283960  57.2067470
  78.9930970  72.8472150  57.8492780  74.3200670  72.0151850  53.0971250
  74.8493430  71.2281650  52.9679200  74.9528990  72.6943040  53.3306780
  76.5138510  71.7526990  56.1516640  75.8841250  71.0514300  56.3186770
  75.9743650  72.5131120  55.9349800  80.2785720  80.2436040  41.4093610
  79.5027820  79.7636480  41.6992180  80.9298650  79.5641690  41.2349770
  74.2951550  80.5555850  42.2869370  73.4636430  80.3004560  42.6865880
  74.9032530  80.6266620  43.0227290  72.7043500  75.5157740  36.0711760
  71.8160200  75.8573710  35.9691640  72.9884690  75.3158060  35.1792590
  70.6676510  78.1163390  41.9551460  71.2392620  77.3485590  41.9555100
  70.6678050  78.4152150  41.0458070  71.9101380  73.5247750  43.7420390
  71.7304220  72.6273500  44.0223150  71.5081460  74.0719620  44.4167340
  80.7499880  75.7263610  41.6432700  81.1264700  74.8535490  41.5306370
  80.6519390  76.0622310  40.7523140  74.8804890  74.0989240  37.1050140
  74.9871640  74.9992970  37.4118900  73.9697250  74.0507210  36.8144790
  72.5288050  76.0208250  42.3502730  73.2098160  76.2846620  42.9690130
  72.2136100  75.1809120  42.6840740  76.7212620  77.0675610  41.4375320
  77.2290840  77.5656580  42.0780340  77.2525860  76.2910810  41.2614680
  75.0048720  71.7074170  45.7038740  75.0067160  72.2246560  44.8984640
  74.1753030  71.2304350  45.6808670  74.6864050  73.4184130  43.7109190
  75.0280860  74.2626180  43.4163060  73.7479860  73.5667870  43.8274530
  78.3691940  70.9066400  40.0353780  78.6766920  70.3513290  39.3189280
  77.4392640  71.0410860  39.8526770  80.7572700  78.9715230  36.7713900
  79.8301980  78.9052610  37.0002370  80.9097520  79.9095360  36.6569140
  80.7441780  75.2432230  33.7681060  79.8045450  75.4046190  33.8533520
  81.0625040  75.9617910  33.2217050  76.3629340  79.4979970  39.5533630
  75.9586340  78.7857220  39.0579530  76.4492460  79.1533210  40.4421670
  75.0757960  76.2723180  43.3332670  75.6272550  76.3818520  42.5585920
  75.5901470  76.6460780  44.0487900  74.7500690  79.7942540  46.9438010
  74.6108460  80.6665340  47.3125410  73.8682050  79.4515350  46.7985950
  73.0633970  78.3924950  37.0540280  72.9431570  79.1187040  36.4421550
  72.7534860  77.6227860  36.5768190  70.7019340  81.5640090  42.8608920
  70.7799760  81.6988860  41.9164640  71.3161020  80.8555980  43.0537040
  75.5297630  71.7360020  40.4363950  75.0865780  72.5169560  40.1048470
  76.0882620  72.0589910  41.1434890  79.8167440  74.6028540  46.0399270
  79.3546810  74.8111560  46.8519210  79.4145550  73.7887890  45.7369940
  78.6456450  71.3570720  35.3169780  78.0210630  71.3530590  36.0423090
  78.5586570  70.4901680  34.9205750  77.5673530  72.2807350  42.2953550
  77.8645860  73.1870180  42.2145570  78.1159090  71.7926130  41.6813120
  75.3211850  76.8593590  38.1645200  75.0952770  76.6430760  39.0691820
  74.5404380  77.2922050  37.8191170  77.7611060  77.7579170  48.8305470
  77.6654660  76.8173900  48.6805870  78.6043040  77.9794240  48.4353540
  81.1574480  75.5020500  38.7939130  81.5504050  75.8192700  37.9807820
  81.5191330  74.6232380  38.9083650  72.8921600  74.1692840  46.9839250
  72.4984990  75.0168050  47.1912030  72.2040000  73.5319210  47.1747890
  79.4666650  74.2527810  50.0535990  78.7764970  74.0600010  50.6882080
  80.2098950  74.5362450  50.5860290  70.1938650  72.0921300  41.0169330
  69.9051700  72.6624160  41.7294310  70.9384410  71.6125750  41.3800560
  70.3808880  76.0341420  32.2272050  70.2983550  76.9772180  32.3687040
  70.0291940  75.8916330  31.3484400  81.7429620  78.0926250  42.8889910
  81.0110740  78.6013060  43.2380010  81.3453960  77.2756230  42.5878690
  78.1807010  74.7680450  41.2942400  78.1843070  74.3270400  40.4446940
  79.0758130  75.0897780  41.4014220  74.0309390  74.6506940  40.2536610
  73.6909440  75.1282170  41.0103660  73.2686710  74.1972060  39.8937710
  78.2427160  75.7692530  34.2849160  78.3639980  75.7279010  35.2334980
  77.8575670  76.6316680  34.1295890  77.2548660  78.0793670  33.6832460
  76.6865560  77.6311920  33.0568370  77.9637660  78.4386450  33.1497610
  78.4814980  78.8282230  43.0407810  78.8485110  78.3540800  43.7869150
  78.2920040  79.7023800  43.3816150  71.3455470  73.5725920  39.1701280
  71.0602390  73.2081590  40.0079900  71.2834330  72.8406380  38.5564420
  76.2714350  77.8690870  45.3592020  75.9671420  78.7482850  45.5842380
  77.2260810  77.9290660  45.3949460  81.0194060  72.4655180  35.8914650
  80.2058670  71.9668350  35.8159960  80.8256010  73.3053430  35.4751000
  80.9402920  81.1426280  47.6354260  80.8740230  80.2221950  47.3811850
  80.3108060  81.2401720  48.3498900  74.8433540  81.7432240  39.5937680
  75.3612210  80.9400500  39.5394570  74.3917560  81.6811380  40.4354510
  72.3278080  78.7093610  46.5063380  71.9693020  79.3747460  47.0936720
  72.0332640  77.8777160  46.8776000  75.5291200  79.1677850  49.3902930
  75.2291340  79.3135030  48.4930750  76.3002440  78.6083140  49.2976320
  70.8386130  78.7084870  33.1297980  71.7080980  78.9909670  33.4133900
  70.3476450  79.5220740  33.0146790  78.0020940  80.0958080  37.2506260
  78.4583720  80.9063330  37.4766450  77.6509150  79.7781220  38.0824750
  73.9032720  70.4395730  37.7228780  73.7747350  70.4313630  38.6713700
  73.0794740  70.7778820  37.3719790  70.9026650  72.1986850  47.1835480
  70.1885170  72.3983770  47.7888090  71.3221690  71.4226420  47.5550280
  72.8232640  80.5258340  35.2580040  72.2160590  81.2657240  35.2675340
  73.2981990  80.6157700  34.4318240  77.7311490  75.9252050  37.1582370
  77.0227640  76.3938390  37.5995980  78.0155970  75.2674060  37.7927560
  79.3567420  77.3448750  45.1574900  79.8552670  77.8194570  45.8226750
  79.4990370  76.4212270  45.3644930  75.9346510  74.2337130  34.5333080
  76.7837040  74.6707280  34.4673270  75.5677780  74.5457390  35.3605140
  74.8337930  80.4869490  33.0068610  75.6001200  80.3750850  33.5694040
  74.9112620  79.7907460  32.3545380  73.5284690  77.9194560  33.6901500
  73.6088280  76.9722070  33.8018900  74.4204440  78.2501440  33.7962160
  71.0555490  79.7409480  48.9257670  71.5594510  79.1616760  49.4973900
  70.3162910  80.0249710  49.4634040  78.1093430  81.1480470  48.4593190
  77.3439100  81.7165470  48.3747860  78.2909390  80.8556680  47.5661420
  73.0878570  77.8839070  49.8207740  73.1283910  77.5852940  50.7292970
  73.9424070  78.2846680  49.6615260  76.8656960  80.4834620  34.9811250
  77.2873380  80.3174490  35.8242640  76.9907800  79.6734850  34.4866390
  75.0284380  76.4631170  47.7882230  74.4980840  75.9722120  47.1605570
  75.6972450  76.8915370  47.2540160  79.3784600  79.5072230  32.2288350
  79.8990260  78.7921250  31.8629500  80.0253000  80.1458100  32.5288860
  75.5156680  73.4293540  47.8679520  75.4213550  72.8114290  47.1430390
  74.9354070  74.1559830  47.6409430  78.2818120  71.9866780  44.9006910
  77.8335420  72.0091040  44.0552460  77.6483320  71.5885800  45.4977210
  78.6877670  80.8821110  45.5219350  79.1065780  81.7253840  45.3495590
  77.7686300  81.0193150  45.2926130  81.0241570  78.6137290  46.9057190
  81.1437780  78.0178430  47.6452030  81.8835570  78.6506980  46.4858490
  75.7615860  76.5567850  31.9269410  75.5604920  75.6935210  32.2882750
  75.5907910  76.4701210  30.9891010  77.7910340  75.1558640  48.1633010
  78.3810030  74.8474490  48.8510830  76.9730580  74.6838390  48.3192910
  74.5598660  73.6568470  31.9147290  74.8624560  73.6635900  31.0066440
  75.2993250  73.3066330  32.4114950  77.7783590  72.6003090  32.9003490
  77.4305590  71.9227080  32.3205940  77.9796360  72.1392600  33.7146880
  71.1189230  79.1290740  39.2967860  70.4638070  78.8602380  38.6527560
  71.9567180  79.0195220  38.8469840  72.1565160  79.5143310  43.8371200
  72.5238200  79.4270710  44.7167220  71.5875980  78.7509860  43.7378060
  71.7081160  76.4252400  47.7429620  70.8137210  76.3919160  48.0823330
  72.2478710  76.6239190  48.5080870  70.3327310  76.3389670  35.2393190
  69.4291390  76.6019870  35.0644850  70.8167930  76.6100840  34.4593150
  72.8754520  75.3955210  33.1487570  73.5846220  74.9738430  32.6634850
  72.1594460  75.4630440  32.5170920  72.5228680  71.4494540  32.1890220
  73.2456810  71.9903480  32.5071440  72.7953200  71.1757960  31.3131760
  72.2120870  70.7000730  42.0912840  72.8597060  70.1498110  41.6508000
  72.6322710  70.9543880  42.9128650  71.9652870  70.8556400  44.8338160
  71.6167690  71.3120220  45.5996340  71.6340570  69.9613530  44.9160590
  79.4777690  72.0468280  48.3557580  79.4166580  72.6390110  49.1052990
  80.4178070  71.9394240  48.2107840  72.6373510  70.3832600  48.1088930
  73.1856500  70.2020650  47.3455040  72.7028820  69.5926710  48.6445240
  80.6035110  71.1840320  43.2612070  79.8206900  71.6585820  43.5408830
  80.3098040  70.2795150  43.1525250  71.9475520  71.4887800  35.7825790
  72.7054880  71.6016680  35.2089820  71.4852690  72.3257000  35.7369220
  78.4889330  73.6027070  38.7728100  77.6763840  73.2283960  38.4323980
  78.9930970  72.8472150  39.0749290  74.3200670  72.0151850  34.3227760
  74.8493430  71.2281650  34.1935710  74.9528990  72.6943040  34.5563290
  76.5138510  71.7526990  37.3773150  75.8841250  71.0514300  37.5443280
  75.9743650  72.5131120  37.1606310  76.6394070  71.0310970  49.8125640
  76.3578340  71.5344570  49.0486460  77.0213770  70.2332720  49.4467770
  80.2785720  80.2436040  22.6350120  79.5027820  79.7636480  22.9248690
  80.9298650  79.5641690  22.4606280  74.2951550  80.5555850  23.5125880
  73.4636430  80.3004560  23.9122390  74.9032530  80.6266620  24.2483800
  72.7043500  75.5157740  17.2968270  71.8160200  75.8573710  17.1948150
  72.9884690  75.3158060  16.4049100  70.6676510  78.1163390  23.1807970
  71.2392620  77.3485590  23.1811610  70.6678050  78.4152150  22.2714580
  71.9101380  73.5247750  24.9676900  71.7304220  72.6273500  25.2479660
  71.5081460  74.0719620  25.6423850  80.7499880  75.7263610  22.8689210
  81.1264700  74.8535490  22.7562880  80.6519390  76.0622310  21.9779650
  74.8804890  74.0989240  18.3306650  74.9871640  74.9992970  18.6375410
  73.9697250  74.0507210  18.0401300  72.5288050  76.0208250  23.5759240
  73.2098160  76.2846620  24.1946640  72.2136100  75.1809120  23.9097250
  76.7212620  77.0675610  22.6631830  77.2290840  77.5656580  23.3036850
  77.2525860  76.2910810  22.4871190  75.0048720  71.7074170  26.9295250
  75.0067160  72.2246560  26.1241150  74.1753030  71.2304350  26.9065180
  74.6864050  73.4184130  24.9365700  75.0280860  74.2626180  24.6419570
  73.7479860  73.5667870  25.0531040  78.3691940  70.9066400  21.2610290
  78.6766920  70.3513290  20.5445790  77.4392640  71.0410860  21.0783280
  80.7572700  78.9715230  17.9970410  79.8301980  78.9052610  18.2258880
  80.9097520  79.9095360  17.8825650  80.7441780  75.2432230  14.9937570
  79.8045450  75.4046190  15.0790030  81.0625040  75.9617910  14.4473560
  76.3629340  79.4979970  20.7790140  75.9586340  78.7857220  20.2836040
  76.4492460  79.1533210  21.6678180  75.0757960  76.2723180  24.5589180
  75.6272550  76.3818520  23.7842430  75.5901470  76.6460780  25.2744410
  74.7500690  79.7942540  28.1694520  74.6108460  80.6665340  28.5381920
  73.8682050  79.4515350  28.0242460  73.0633970  78.3924950  18.2796790
  72.9431570  79.1187040  17.6678060  72.7534860  77.6227860  17.8024700
  70.7019340  81.5640090  24.0865430  70.7799760  81.6988860  23.1421150
  71.3161020  80.8555980  24.2793550  75.5297630  71.7360020  21.6620460
  75.0865780  72.5169560  21.3304980  76.0882620  72.0589910  22.3691400
  79.8167440  74.6028540  27.2655780  79.3546810  74.8111560  28.0775720
  79.4145550  73.7887890  26.9626450  78.6456450  71.3570720  16.5426290
  78.0210630  71.3530590  17.2679600  78.5586570  70.4901680  16.1462260
  77.5673530  72.2807350  23.5210060  77.8645860  73.1870180  23.4402080
  78.1159090  71.7926130  22.9069630  75.3211850  76.8593590  19.3901710
  75.0952770  76.6430760  20.2948330  74.5404380  77.2922050  19.0447680
  77.7611060  77.7579170  30.0561980  77.6654660  76.8173900  29.9062380
  78.6043040  77.9794240  29.6610050  81.1574480  75.5020500  20.0195640
  81.5504050  75.8192700  19.2064330  81.5191330  74.6232380  20.1340160
  72.8921600  74.1692840  28.2095760  72.4984990  75.0168050  28.4168540
  72.2040000  73.5319210  28.4004400  79.4666650  74.2527810  31.2792500
  78.7764970  74.0600010  31.9138590  80.2098950  74.5362450  31.8116800
  70.1938650  72.0921300  22.2425840  69.9051700  72.6624160  22.9550820
  70.9384410  71.6125750  22.6057070  70.3808880  76.0341420  13.4528560
  70.2983550  76.9772180  13.5943550  70.0291940  75.8916330  12.5740910
  81.7429620  78.0926250  24.1146420  81.0110740  78.6013060  24.4636520
  81.3453960  77.2756230  23.8135200  78.1807010  74.7680450  22.5198910
  78.1843070  74.3270400  21.6703450  79.0758130  75.0897780  22.6270730
  74.0309390  74.6506940  21.4793120  73.6909440  75.1282170  22.2360170
  73.2686710  74.1972060  21.1194220  78.2427160  75.7692530  15.5105670
  78.3639980  75.7279010  16.4591490  77.8575670  76.6316680  15.3552400
  77.2548660  78.0793670  14.9088970  76.6865560  77.6311920  14.2824880
  77.9637660  78.4386450  14.3754120  78.4814980  78.8282230  24.2664320
  78.8485110  78.3540800  25.0125660  78.2920040  79.7023800  24.6072660
  71.3455470  73.5725920  20.3957790  71.0602390  73.2081590  21.2336410
  71.2834330  72.8406380  19.7820930  76.2714350  77.8690870  26.5848530
  75.9671420  78.7482850  26.8098890  77.2260810  77.9290660  26.6205970
  81.0194060  72.4655180  17.1171160  80.2058670  71.9668350  17.0416470
  80.8256010  73.3053430  16.7007510  80.9402920  81.1426280  28.8610770
  80.8740230  80.2221950  28.6068360  80.3108060  81.2401720  29.5755410
  74.8433540  81.7432240  20.8194190  75.3612210  80.9400500  20.7651080
  74.3917560  81.6811380  21.6611020  72.3278080  78.7093610  27.7319890
  71.9693020  79.3747460  28.3193230  72.0332640  77.8777160  28.1032510
  75.5291200  79.1677850  30.6159440  75.2291340  79.3135030  29.7187260
  76.3002440  78.6083140  30.5232830  70.8386130  78.7084870  14.3554490
  71.7080980  78.9909670  14.6390410  70.3476450  79.5220740  14.2403300
  78.0020940  80.0958080  18.4762770  78.4583720  80.9063330  18.7022960
  77.6509150  79.7781220  19.3081260  73.9032720  70.4395730  18.9485290
  73.7747350  70.4313630  19.8970210  73.0794740  70.7778820  18.5976300
  70.9026650  72.1986850  28.4091990  70.1885170  72.3983770  29.0144600
  71.3221690  71.4226420  28.7806790  72.8232640  80.5258340  16.4836550
  72.2160590  81.2657240  16.4931850  73.2981990  80.6157700  15.6574750
  77.7311490  75.9252050  18.3838880  77.0227640  76.3938390  18.8252490
  78.0155970  75.2674060  19.0184070  79.3567420  77.3448750  26.3831410
  79.8552670  77.8194570  27.0483260  79.4990370  76.4212270  26.5901440
  75.9346510  74.2337130  15.7589590  76.7837040  74.6707280  15.6929780
  75.5677780  74.5457390  16.5861650  74.8337930  80.4869490  14.2325120
  75.6001200  80.3750850  14.7950550  74.9112620  79.7907460  13.5801890
  73.5284690  77.9194560  14.9158010  73.6088280  76.9722070  15.0275410
  74.4204440  78.2501440  15.0218670  71.0555490  79.7409480  30.1514180
  71.5594510  79.1616760  30.7230410  70.3162910  80.0249710  30.6890550
  78.1093430  81.1480470  29.6849700  77.3439100  81.7165470  29.6004370
  78.2909390  80.8556680  28.7917930  73.0878570  77.8839070  31.0464250
  73.1283910  77.5852940  31.9549480  73.9424070  78.2846680  30.8871770
  76.8656960  80.4834620  16.2067760  77.2873380  80.3174490  17.0499150
  76.9907800  79.6734850  15.7122900  75.0284380  76.4631170  29.0138740
  74.4980840  75.9722120  28.3862080  75.6972450  76.8915370  28.4796670
  79.3784600  79.5072230  13.4544860  79.8990260  78.7921250  13.0886010
  80.0253000  80.1458100  13.7545370  75.5156680  73.4293540  29.0936030
  75.4213550  72.8114290  28.3686900  74.9354070  74.1559830  28.8665940
  78.2818120  71.9866780  26.1263420  77.8335420  72.0091040  25.2808970
  77.6483320  71.5885800  26.7233720  78.6877670  80.8821110  26.7475860
  79.1065780  81.7253840  26.5752100  77.7686300  81.0193150  26.5182640
  81.0241570  78.6137290  28.1313700  81.1437780  78.0178430  28.8708540
  81.8835570  78.6506980  27.7115000  75.7615860  76.5567850  13.1525920
  75.5604920  75.6935210  13.5139260  75.5907910  76.4701210  12.2147520
  77.7910340  75.1558640  29.3889520  78.3810030  74.8474490  30.0767340
  76.9730580  74.6838390  29.5449420  74.5598660  73.6568470  13.1403800
  74.8624560  73.6635900  12.2322950  75.2993250  73.3066330  13.6371460
  77.7783590  72.6003090  14.1260000  77.4305590  71.9227080  13.5462450
  77.9796360  72.1392600  14.9403390  71.1189230  79.1290740  20.5224370
  70.4638070  78.8602380  19.8784070  71.9567180  79.0195220  20.0726350
  72.1565160  79.5143310  25.0627710  72.5238200  79.4270710  25.9423730
  71.5875980  78.7509860  24.9634570  71.7081160  76.4252400  28.9686130
  70.8137210  76.3919160  29.3079840  72.2478710  76.6239190  29.7337380
  70.3327310  76.3389670  16.4649700  69.4291390  76.6019870  16.2901360
  70.8167930  76.6100840  15.6849660  72.8754520  75.3955210  14.3744080
  73.5846220  74.9738430  13.8891360  72.1594460  75.4630440  13.7427430
  72.5228680  71.4494540  13.4146730  73.2456810  71.9903480  13.7327950
  72.7953200  71.1757960  12.5388270  72.2120870  70.7000730  23.3169350
  72.8597060  70.1498110  22.8764510  72.6322710  70.9543880  24.1385160
  71.9652870  70.8556400  26.0594670  71.6167690  71.3120220  26.8252850
  71.6340570  69.9613530  26.1417100  79.4777690  72.0468280  29.5814090
  79.4166580  72.6390110  30.3309500  80.4178070  71.9394240  29.4364350
  72.6373510  70.3832600  29.3345440  73.1856500  70.2020650  28.5711550
  72.7028820  69.5926710  29.8701750  80.6035110  71.1840320  24.4868580
  79.8206900  71.6585820  24.7665340  80.3098040  70.2795150  24.3781760
  71.9475520  71.4887800  17.0082300  72.7054880  71.6016680  16.4346330
  71.4852690  72.3257000  16.9625730  78.4889330  73.6027070  19.9984610
  77.6763840  73.2283960  19.6580490  78.9930970  72.8472150  20.3005800
  74.3200670  72.0151850  15.5484270  74.8493430  71.2281650  15.4192220
  74.9528990  72.6943040  15.7819800  76.5138510  71.7526990  18.6029660
  75.8841250  71.0514300  18.7699790  75.9743650  72.5131120  18.3862820
  76.6394070  71.0310970  31.0382150  76.3578340  71.5344570  30.2742970
  77.0213770  70.2332720  30.6724280  80.2785720  80.2436040   3.8606630
  79.5027820  79.7636480   4.1505200  80.9298650  79.5641690   3.6862790
  74.2951550  80.5555850   4.7382390  73.4636430  80.3004560   5.1378900
  74.9032530  80.6266620   5.4740310  70.6676510  78.1163390   4.4064480
  71.2392620  77.3485590   4.4068120  70.6678050  78.4152150   3.4971090
  71.9101380  73.5247750   6.1933410  71.7304220  72.6273500   6.4736170
  71.5081460  74.0719620   6.8680360  80.7499880  75.7263610   4.0945720
  81.1264700  74.8535490   3.9819390  80.6519390  76.0622310   3.2036160
  72.5288050  76.0208250   4.8015750  73.2098160  76.2846620   5.4203150
  72.2136100  75.1809120   5.1353760  76.7212620  77.0675610   3.8888340
  77.2290840  77.5656580   4.5293360  77.2525860  76.2910810   3.7127700
  75.0048720  71.7074170   8.1551760  75.0067160  72.2246560   7.3497660
  74.1753030  71.2304350   8.1321690  74.6864050  73.4184130   6.1622210
  75.0280860  74.2626180   5.8676080  73.7479860  73.5667870   6.2787550
  78.3691940  70.9066400   2.4866800  78.6766920  70.3513290   1.7702300
  77.4392640  71.0410860   2.3039790  75.0757960  76.2723180   5.7845690
  75.6272550  76.3818520   5.0098940  75.5901470  76.6460780   6.5000920
  74.7500690  79.7942540   9.3951030  74.6108460  80.6665340   9.7638430
  73.8682050  79.4515350   9.2498970  70.7019340  81.5640090   5.3121940
  70.7799760  81.6988860   4.3677660  71.3161020  80.8555980   5.5050060
  75.5297630  71.7360020   2.8876970  75.0865780  72.5169560   2.5561490
  76.0882620  72.0589910   3.5947910  79.8167440  74.6028540   8.4912290
  79.3546810  74.8111560   9.3032230  79.4145550  73.7887890   8.1882960
  77.5673530  72.2807350   4.7466570  77.8645860  73.1870180   4.6658590
  78.1159090  71.7926130   4.1326140  77.7611060  77.7579170  11.2818490
  77.6654660  76.8173900  11.1318890  78.6043040  77.9794240  10.8866560
  72.8921600  74.1692840   9.4352270  72.4984990  75.0168050   9.6425050
  72.2040000  73.5319210   9.6260910  79.4666650  74.2527810  12.5049010
  78.7764970  74.0600010  13.1395100  80.2098950  74.5362450  13.0373310
  70.1938650  72.0921300   3.4682350  69.9051700  72.6624160   4.1807330
  70.9384410  71.6125750   3.8313580  81.7429620  78.0926250   5.3402930
  81.0110740  78.6013060   5.6893030  81.3453960  77.2756230   5.0391710
  78.1807010  74.7680450   3.7455420  78.1843070  74.3270400   2.8959960
  79.0758130  75.0897780   3.8527240  74.0309390  74.6506940   2.7049630
  73.6909440  75.1282170   3.4616680  73.2686710  74.1972060   2.3450730
  78.4814980  78.8282230   5.4920830  78.8485110  78.3540800   6.2382170
  78.2920040  79.7023800   5.8329170  76.2714350  77.8690870   7.8105040
  75.9671420  78.7482850   8.0355400  77.2260810  77.9290660   7.8462480
  80.9402920  81.1426280  10.0867280  80.8740230  80.2221950   9.8324870
  80.3108060  81.2401720  10.8011920  74.8433540  81.7432240   2.0450700
  75.3612210  80.9400500   1.9907590  74.3917560  81.6811380   2.8867530
  72.3278080  78.7093610   8.9576400  71.9693020  79.3747460   9.5449740
  72.0332640  77.8777160   9.3289020  75.5291200  79.1677850  11.8415950
  75.2291340  79.3135030  10.9443770  76.3002440  78.6083140  11.7489340
  70.9026650  72.1986850   9.6348500  70.1885170  72.3983770  10.2401110
  71.3221690  71.4226420  10.0063300  79.3567420  77.3448750   7.6087920
  79.8552670  77.8194570   8.2739770  79.4990370  76.4212270   7.8157950
  71.0555490  79.7409480  11.3770690  71.5594510  79.1616760  11.9486920
  70.3162910  80.0249710  11.9147060  78.1093430  81.1480470  10.9106210
  77.3439100  81.7165470  10.8260880  78.2909390  80.8556680  10.0174440
  73.0878570  77.8839070  12.2720760  73.1283910  77.5852940  13.1805990
  73.9424070  78.2846680  12.1128280  75.0284380  76.4631170  10.2395250
  74.4980840  75.9722120   9.6118590  75.6972450  76.8915370   9.7053180
  75.5156680  73.4293540  10.3192540  75.4213550  72.8114290   9.5943410
  74.9354070  74.1559830  10.0922450  78.2818120  71.9866780   7.3519930
  77.8335420  72.0091040   6.5065480  77.6483320  71.5885800   7.9490230
  78.6877670  80.8821110   7.9732370  79.1065780  81.7253840   7.8008610
  77.7686300  81.0193150   7.7439150  81.0241570  78.6137290   9.3570210
  81.1437780  78.0178430  10.0965050  81.8835570  78.6506980   8.9371510
  77.7910340  75.1558640  10.6146030  78.3810030  74.8474490  11.3023850
  76.9730580  74.6838390  10.7705930  72.1565160  79.5143310   6.2884220
  72.5238200  79.4270710   7.1680240  71.5875980  78.7509860   6.1891080
  71.7081160  76.4252400  10.1942640  70.8137210  76.3919160  10.5336350
  72.2478710  76.6239190  10.9593890  72.2120870  70.7000730   4.5425860
  72.8597060  70.1498110   4.1021020  72.6322710  70.9543880   5.3641670
  71.9652870  70.8556400   7.2851180  71.6167690  71.3120220   8.0509360
  71.6340570  69.9613530   7.3673610  79.4777690  72.0468280  10.8070600
  79.4166580  72.6390110  11.5566010  80.4178070  71.9394240  10.6620860
  72.6373510  70.3832600  10.5601950  73.1856500  70.2020650   9.7968060
  72.7028820  69.5926710  11.0958260  80.6035110  71.1840320   5.7125090
  79.8206900  71.6585820   5.9921850  80.3098040  70.2795150   5.6038270
  76.6394070  71.0310970  12.2638660  76.3578340  71.5344570  11.4999480
  77.0213770  70.2332720  11.8980790  80.2785720  61.4692550  60.1837100
  79.5027820  60.9892990  60.4735670  80.9298650  60.7898200  60.0093260
  74.2951550  61.7812360  61.0612860  73.4636430  61.5261070  61.4609370
  74.9032530  61.8523130  61.7970780  74.2752810  65.8152450  61.2570880
  74.5780850  64.9250190  61.0781100  75.0196400  66.3722670  61.0293130
  72.7043500  56.7414250  54.8455250  71.8160200  57.0830220  54.7435130
  72.9884690  56.5414570  53.9536080  70.6676510  59.3419900  60.7294950
  71.2392620  58.5742100  60.7298590  70.6678050  59.6408660  59.8201560
  80.5256460  68.1610750  58.5840220  79.9067900  68.6168250  58.0134660
  81.3808240  68.3162210  58.1829920  79.7194710  64.1449740  60.1907260
  79.6502990  63.2039680  60.0296390  80.4814570  64.2351150  60.7629830
  80.7499880  56.9520120  60.4176190  81.1264700  56.0792000  60.3049860
  80.6519390  57.2878820  59.5266630  74.8804890  55.3245750  55.8793630
  74.9871640  56.2249480  56.1862390  73.9697250  55.2763720  55.5888280
  72.5288050  57.2464760  61.1246220  73.2098160  57.5103130  61.7433620
  72.2136100  56.4065630  61.4584230  76.7212620  58.2932120  60.2118810
  77.2290840  58.7913090  60.8523830  77.2525860  57.5167320  60.0358170
  81.3919810  63.0449990  55.9772130  80.7737080  63.5099440  55.4134850
  81.9043060  63.7377470  56.3941640  70.7603010  63.7306520  53.3511760
  70.3830990  64.2193620  52.6196660  71.0176080  64.4031800  53.9818290
  78.3691940  52.1322910  58.8097270  78.6766920  51.5769800  58.0932770
  77.4392640  52.2667370  58.6270260  80.7572700  60.1971740  55.5457390
  79.8301980  60.1309120  55.7745860  80.9097520  61.1351870  55.4312630
  80.7441780  56.4688740  52.5424550  79.8045450  56.6302700  52.6277010
  81.0625040  57.1874420  51.9960540  76.3629340  60.7236480  58.3277120
  75.9586340  60.0113730  57.8323020  76.4492460  60.3789720  59.2165160
  76.8311040  64.4104040  60.4916330  76.5339330  63.8049510  59.8124110
  77.7810860  64.4481350  60.3805690  81.0730070  65.9374920  57.0246630
  81.5125980  66.6799250  56.6102020  81.0116960  66.1801490  57.9485590
  73.0633970  59.6181460  55.8283770  72.9431570  60.3443550  55.2165040
  72.7534860  58.8484370  55.3511680  70.7019340  62.7896600  61.6352410
  70.7799760  62.9245370  60.6908130  71.3161020  62.0812490  61.8280530
  71.9466970  64.4896790  58.0458590  71.5395050  64.6311380  57.1912190
  72.8379980  64.2056950  57.8429800  76.2188630  68.7042570  56.1581260
  76.0431110  67.7878110  55.9449060  75.3644370  69.0629860  56.3979060
  75.5297630  52.9616530  59.2107440  75.0865780  53.7426070  58.8791960
  76.0882620  53.2846420  59.9178380  78.6456450  52.5827230  54.0913270
  78.0210630  52.5787100  54.8166580  78.5586570  51.7158190  53.6949240
  77.5673530  53.5063860  61.0697040  77.8645860  54.4126690  60.9889060
  78.1159090  53.0182640  60.4556610  75.3211850  58.0850100  56.9388690
  75.0952770  57.8687270  57.8435310  74.5404380  58.5178560  56.5934660
  81.1574480  56.7277010  57.5682620  81.5504050  57.0449210  56.7551310
  81.5191330  55.8488890  57.6827140  70.1938650  53.3177810  59.7912820
  69.9051700  53.8880670  60.5037800  70.9384410  52.8382260  60.1544050
  70.3808880  57.2597930  51.0015540  70.2983550  58.2028690  51.1430530
  70.0291940  57.1172840  50.1227890  78.1807010  55.9936960  60.0685890
  78.1843070  55.5526910  59.2190430  79.0758130  56.3154290  60.1757710
  74.0309390  55.8763450  59.0280100  73.6909440  56.3538680  59.7847150
  73.2686710  55.4228570  58.6681200  78.2427160  56.9949040  53.0592650
  78.3639980  56.9535520  54.0078470  77.8575670  57.8573190  52.9039380
  77.2548660  59.3050180  52.4575950  76.6865560  58.8568430  51.8311860
  77.9637660  59.6642960  51.9241100  71.3455470  54.7982430  57.9444770
  71.0602390  54.4338100  58.7823390  71.2834330  54.0662890  57.3307910
  74.7996140  63.3008370  54.7302360  74.0258400  62.7605990  54.5701080
  75.5290770  62.7814980  54.3920120  81.0194060  53.6911690  54.6658140
  80.2058670  53.1924860  54.5903450  80.8256010  54.5309940  54.2494490
  74.8433540  62.9688750  58.3681170  75.3612210  62.1657010  58.3138060
  74.3917560  62.9067890  59.2098000  79.7303040  64.2355030  53.6408470
  80.0718740  64.9797260  53.1451790  78.9015750  64.5486150  54.0033300
  78.6993730  64.3168560  56.4124390  79.3864860  64.8637770  56.7931980
  77.9126150  64.8609290  56.4474000  70.8386130  59.9341380  51.9041470
  71.7080980  60.2166180  52.1877390  70.3476450  60.7477250  51.7890280
  78.0020940  61.3214590  56.0249750  78.4583720  62.1319840  56.2509940
  77.6509150  61.0037730  56.8568240  73.9032720  51.6652240  56.4972270
  73.7747350  51.6570140  57.4457190  73.0794740  52.0035330  56.1463280
  71.2057380  69.1468760  52.4703100  71.5655020  69.7458100  51.8160370
  71.0649720  69.6928650  53.2438130  77.2226000  66.5299960  53.2876770
  77.2136100  67.2629650  52.6721280  76.3024360  66.2831540  53.3803730
  72.8232640  61.7514850  54.0323530  72.2160590  62.4913750  54.0418830
  73.2981990  61.8414210  53.2061730  80.2085600  66.5928200  51.9501960
  80.3097580  66.3892190  51.0203940  79.3087340  66.3386480  52.1549740
  77.7311490  57.1508560  55.9325860  77.0227640  57.6194900  56.3739470
  78.0155970  56.4930570  56.5671050  78.8503710  69.1114520  56.6449630
  79.1045210  69.0735910  55.7229000  77.9016190  68.9847850  56.6377880
  75.9346510  55.4593640  53.3076570  76.7837040  55.8963790  53.2416760
  75.5677780  55.7713900  54.1348630  74.8337930  61.7126000  51.7812100
  75.6001200  61.6007360  52.3437530  74.9112620  61.0163970  51.1288870
  73.5284690  59.1451070  52.4644990  73.6088280  58.1978580  52.5762390
  74.4204440  59.4757950  52.5705650  74.3299400  69.2946460  59.5679530
  75.0661880  68.7461920  59.8388100  74.7140320  70.1602470  59.4285520
  71.2144880  65.3620030  55.4421040  70.2884660  65.6041170  55.4326450
  71.6801310  66.1894290  55.3205790  77.4401710  68.4676770  51.3905100
  78.2330320  68.7565600  50.9386890  76.9206060  68.0368940  50.7117580
  77.9579110  63.6880180  51.2547450  77.8529750  63.0732530  51.9808830
  77.7903330  63.1646070  50.4710460  81.1981840  62.7500210  51.8589440
  80.6491940  63.1969510  52.5032180  81.8201100  62.2449460  52.3827110
  76.8656960  61.7091130  53.7554740  77.2873380  61.5431000  54.5986130
  76.9907800  60.8991360  53.2609880  79.3784600  60.7328740  51.0031840
  79.8990260  60.0177760  50.6372990  80.0253000  61.3714610  51.3032350
  75.7615860  57.7824360  50.7012900  75.5604920  56.9191720  51.0626240
  75.5907910  57.6957720  49.7634500  74.5598660  54.8824980  50.6890780
  74.8624560  54.8892410  49.7809930  75.2993250  54.5322840  51.1858440
  77.7783590  53.8259600  51.6746980  77.4305590  53.1483590  51.0949430
  77.9796360  53.3649110  52.4890370  79.9432630  68.8140350  53.2933580
  80.8383420  69.1525320  53.3152340  79.9750260  68.0919760  52.6657860
  73.5828790  64.1867400  51.5220580  74.0203660  64.7297070  52.1778160
  74.0676520  63.3614350  51.5316920  70.7974590  66.9756430  58.9740840
  71.1277600  66.1077490  58.7419480  71.2265590  67.1814950  59.8045800
  75.3936510  65.3065440  56.6342810  75.0932050  65.1830410  57.5346720
  75.2874000  64.4474030  56.2258540  71.1189230  60.3547250  58.0711350
  70.4638070  60.0858890  57.4271050  71.9567180  60.2451730  57.6213330
  70.3327310  57.5646180  54.0136680  69.4291390  57.8276380  53.8388340
  70.8167930  57.8357350  53.2336640  72.8754520  56.6211720  51.9231060
  73.5846220  56.1994940  51.4378340  72.1594460  56.6886950  51.2914410
  72.5228680  52.6751050  50.9633710  73.2456810  53.2159990  51.2814930
  72.7953200  52.4014470  50.0875250  72.2120870  51.9257240  60.8656330
  72.8597060  51.3754620  60.4251490  72.6322710  52.1800390  61.6872140
  76.6462600  67.7798140  60.6290070  77.1627620  67.1685500  60.1038330
  77.2959980  68.2826920  61.1201080  71.3247500  68.8827530  57.0537420
  71.1569540  68.2498210  57.7519310  70.4582010  69.0886930  56.7031610
  71.9475520  52.7144310  54.5569280  72.7054880  52.8273190  53.9833310
  71.4852690  53.5513510  54.5112710  78.4889330  54.8283580  57.5471590
  77.6763840  54.4540470  57.2067470  78.9930970  54.0728660  57.8492780
  72.9310200  67.5760760  54.4987560  72.4057820  67.9568790  53.7949520
  72.8554780  68.2011530  55.2197270  74.3200670  53.2408360  53.0971250
  74.8493430  52.4538160  52.9679200  74.9528990  53.9199550  53.3306780
  76.5138510  52.9783500  56.1516640  75.8841250  52.2770810  56.3186770
  75.9743650  53.7387630  55.9349800  75.5303170  69.5243140  53.3736810
  76.2621990  69.2402420  52.8260700  75.7896840  69.2856420  54.2636190
  74.6917960  65.6407870  53.3783140  74.0626840  66.1092970  53.9268970
  74.8065790  64.7957090  53.8129330  80.2785720  61.4692550  41.4093610
  79.5027820  60.9892990  41.6992180  80.9298650  60.7898200  41.2349770
  74.2951550  61.7812360  42.2869370  73.4636430  61.5261070  42.6865880
  74.9032530  61.8523130  43.0227290  74.2752810  65.8152450  42.4827390
  74.5780850  64.9250190  42.3037610  75.0196400  66.3722670  42.2549640
  72.7043500  56.7414250  36.0711760  71.8160200  57.0830220  35.9691640
  72.9884690  56.5414570  35.1792590  70.6676510  59.3419900  41.9551460
  71.2392620  58.5742100  41.9555100  70.6678050  59.6408660  41.0458070
  80.5256460  68.1610750  39.8096730  79.9067900  68.6168250  39.2391170
  81.3808240  68.3162210  39.4086430  79.7194710  64.1449740  41.4163770
  79.6502990  63.2039680  41.2552900  80.4814570  64.2351150  41.9886340
  71.9101380  54.7504260  43.7420390  71.7304220  53.8530010  44.0223150
  71.5081460  55.2976130  44.4167340  80.7499880  56.9520120  41.6432700
  81.1264700  56.0792000  41.5306370  80.6519390  57.2878820  40.7523140
  74.8804890  55.3245750  37.1050140  74.9871640  56.2249480  37.4118900
  73.9697250  55.2763720  36.8144790  72.5288050  57.2464760  42.3502730
  73.2098160  57.5103130  42.9690130  72.2136100  56.4065630  42.6840740
  76.7212620  58.2932120  41.4375320  77.2290840  58.7913090  42.0780340
  77.2525860  57.5167320  41.2614680  75.0048720  52.9330680  45.7038740
  75.0067160  53.4503070  44.8984640  74.1753030  52.4560860  45.6808670
  81.3919810  63.0449990  37.2028640  80.7737080  63.5099440  36.6391360
  81.9043060  63.7377470  37.6198150  76.2551570  62.5725860  43.8812240
  75.9220950  63.1994780  44.5233310  76.4318250  63.0987740  43.1013910
  74.6864050  54.6440640  43.7109190  75.0280860  55.4882690  43.4163060
  73.7479860  54.7924380  43.8274530  75.4670670  64.5406660  45.6961420
  76.0844670  65.2157740  45.4145870  74.6063790  64.9494640  45.6048920
  70.7603010  63.7306520  34.5768270  70.3830990  64.2193620  33.8453170
  71.0176080  64.4031800  35.2074800  78.3691940  52.1322910  40.0353780
  78.6766920  51.5769800  39.3189280  77.4392640  52.2667370  39.8526770
  80.7572700  60.1971740  36.7713900  79.8301980  60.1309120  37.0002370
  80.9097520  61.1351870  36.6569140  80.7441780  56.4688740  33.7681060
  79.8045450  56.6302700  33.8533520  81.0625040  57.1874420  33.2217050
  76.3629340  60.7236480  39.5533630  75.9586340  60.0113730  39.0579530
  76.4492460  60.3789720  40.4421670  76.8311040  64.4104040  41.7172840
  76.5339330  63.8049510  41.0380620  77.7810860  64.4481350  41.6062200
  75.0757960  57.4979690  43.3332670  75.6272550  57.6075030  42.5585920
  75.5901470  57.8717290  44.0487900  75.9229470  64.1485730  48.3680640
  75.0258000  64.3725700  48.6154040  75.9482340  64.2720670  47.4192040
  74.7500690  61.0199050  46.9438010  74.6108460  61.8921850  47.3125410
  73.8682050  60.6771860  46.7985950  81.0730070  65.9374920  38.2503140
  81.5125980  66.6799250  37.8358530  81.0116960  66.1801490  39.1742100
  76.5481040  66.9620750  49.1523160  76.5196470  67.3663700  48.2851590
  76.3846010  66.0331110  48.9894760  73.0633970  59.6181460  37.0540280
  72.9431570  60.3443550  36.4421550  72.7534860  58.8484370  36.5768190
  70.7019340  62.7896600  42.8608920  70.7799760  62.9245370  41.9164640
  71.3161020  62.0812490  43.0537040  71.9466970  64.4896790  39.2715100
  71.5395050  64.6311380  38.4168700  72.8379980  64.2056950  39.0686310
  76.2188630  68.7042570  37.3837770  76.0431110  67.7878110  37.1705570
  75.3644370  69.0629860  37.6235570  70.7578860  63.8310770  45.4003380
  70.9209900  63.3616130  44.5822750  71.2231310  63.3234330  46.0652220
  75.5297630  52.9616530  40.4363950  75.0865780  53.7426070  40.1048470
  76.0882620  53.2846420  41.1434890  79.8167440  55.8285050  46.0399270
  79.3546810  56.0368070  46.8519210  79.4145550  55.0144400  45.7369940
  78.6456450  52.5827230  35.3169780  78.0210630  52.5787100  36.0423090
  78.5586570  51.7158190  34.9205750  77.5673530  53.5063860  42.2953550
  77.8645860  54.4126690  42.2145570  78.1159090  53.0182640  41.6813120
  75.3211850  58.0850100  38.1645200  75.0952770  57.8687270  39.0691820
  74.5404380  58.5178560  37.8191170  77.7611060  58.9835680  48.8305470
  77.6654660  58.0430410  48.6805870  78.6043040  59.2050750  48.4353540
  81.1574480  56.7277010  38.7939130  81.5504050  57.0449210  37.9807820
  81.5191330  55.8488890  38.9083650  72.8921600  55.3949350  46.9839250
  72.4984990  56.2424560  47.1912030  72.2040000  54.7575720  47.1747890
  79.4666650  55.4784320  50.0535990  78.7764970  55.2856520  50.6882080
  80.2098950  55.7618960  50.5860290  70.1938650  53.3177810  41.0169330
  69.9051700  53.8880670  41.7294310  70.9384410  52.8382260  41.3800560
  70.3808880  57.2597930  32.2272050  70.2983550  58.2028690  32.3687040
  70.0291940  57.1172840  31.3484400  81.7429620  59.3182760  42.8889910
  81.0110740  59.8269570  43.2380010  81.3453960  58.5012740  42.5878690
  78.1807010  55.9936960  41.2942400  78.1843070  55.5526910  40.4446940
  79.0758130  56.3154290  41.4014220  74.0309390  55.8763450  40.2536610
  73.6909440  56.3538680  41.0103660  73.2686710  55.4228570  39.8937710
  78.2427160  56.9949040  34.2849160  78.3639980  56.9535520  35.2334980
  77.8575670  57.8573190  34.1295890  77.2548660  59.3050180  33.6832460
  76.6865560  58.8568430  33.0568370  77.9637660  59.6642960  33.1497610
  72.3317840  63.2062200  47.5599190  71.9472630  62.5655870  48.1582150
  72.6430030  63.9098320  48.1293920  78.4814980  60.0538740  43.0407810
  78.8485110  59.5797310  43.7869150  78.2920040  60.9280310  43.3816150
  71.3455470  54.7982430  39.1701280  71.0602390  54.4338100  40.0079900
  71.2834330  54.0662890  38.5564420  76.2714350  59.0947380  45.3592020
  75.9671420  59.9739360  45.5842380  77.2260810  59.1547170  45.3949460
  74.7996140  63.3008370  35.9558870  74.0258400  62.7605990  35.7957590
  75.5290770  62.7814980  35.6176630  81.0194060  53.6911690  35.8914650
  80.2058670  53.1924860  35.8159960  80.8256010  54.5309940  35.4751000
  80.9402920  62.3682790  47.6354260  80.8740230  61.4478460  47.3811850
  80.3108060  62.4658230  48.3498900  74.8433540  62.9688750  39.5937680
  75.3612210  62.1657010  39.5394570  74.3917560  62.9067890  40.4354510
  79.7303040  64.2355030  34.8664980  80.0718740  64.9797260  34.3708300
  78.9015750  64.5486150  35.2289810  72.3278080  59.9350120  46.5063380
  71.9693020  60.6003970  47.0936720  72.0332640  59.1033670  46.8776000
  75.5291200  60.3934360  49.3902930  75.2291340  60.5391540  48.4930750
  76.3002440  59.8339650  49.2976320  80.8719650  65.1903360  47.3858060
  80.8864190  64.2584320  47.1676970  80.1644750  65.2763120  48.0247830
  78.6993730  64.3168560  37.6380900  79.3864860  64.8637770  38.0188490
  77.9126150  64.8609290  37.6730510  70.8386130  59.9341380  33.1297980
  71.7080980  60.2166180  33.4133900  70.3476450  60.7477250  33.0146790
  78.0020940  61.3214590  37.2506260  78.4583720  62.1319840  37.4766450
  77.6509150  61.0037730  38.0824750  80.3053550  66.8320930  44.4798560
  80.9495770  67.0380310  45.1571980  80.6682990  66.0709330  44.0269410
  73.9032720  51.6652240  37.7228780  73.7747350  51.6570140  38.6713700
  73.0794740  52.0035330  37.3719790  71.2057380  69.1468760  33.6959610
  71.5655020  69.7458100  33.0416880  71.0649720  69.6928650  34.4694640
  70.9026650  53.4243360  47.1835480  70.1885170  53.6240280  47.7888090
  71.3221690  52.6482930  47.5550280  71.1899240  67.4123620  48.1702010
  71.2990360  66.4718360  48.0297400  70.5379800  67.6778370  47.5215740
  79.1811830  65.6839510  49.5700130  78.8608700  64.9648750  50.1145820
  78.5070190  66.3594580  49.6436190  77.2226000  66.5299960  34.5133280
  77.2136100  67.2629650  33.8977790  76.3024360  66.2831540  34.6060240
  72.8232640  61.7514850  35.2580040  72.2160590  62.4913750  35.2675340
  73.2981990  61.8414210  34.4318240  80.2085600  66.5928200  33.1758470
  80.3097580  66.3892190  32.2460450  79.3087340  66.3386480  33.3806250
  77.7311490  57.1508560  37.1582370  77.0227640  57.6194900  37.5995980
  78.0155970  56.4930570  37.7927560  79.3567420  58.5705260  45.1574900
  79.8552670  59.0451080  45.8226750  79.4990370  57.6468780  45.3644930
  78.8503710  69.1114520  37.8706140  79.1045210  69.0735910  36.9485510
  77.9016190  68.9847850  37.8634390  75.9346510  55.4593640  34.5333080
  76.7837040  55.8963790  34.4673270  75.5677780  55.7713900  35.3605140
  74.8337930  61.7126000  33.0068610  75.6001200  61.6007360  33.5694040
  74.9112620  61.0163970  32.3545380  73.5284690  59.1451070  33.6901500
  73.6088280  58.1978580  33.8018900  74.4204440  59.4757950  33.7962160
  74.3299400  69.2946460  40.7936040  75.0661880  68.7461920  41.0644610
  74.7140320  70.1602470  40.6542030  71.2144880  65.3620030  36.6677550
  70.2884660  65.6041170  36.6582960  71.6801310  66.1894290  36.5462300
  73.3357680  68.4792530  49.9821620  74.1370410  68.8004580  50.3957020
  72.8209500  68.1188110  50.7041530  77.4401710  68.4676770  32.6161610
  78.2330320  68.7565600  32.1643400  76.9206060  68.0368940  31.9374090
  71.0555490  60.9665990  48.9257670  71.5594510  60.3873270  49.4973900
  70.3162910  61.2506220  49.4634040  77.9579110  63.6880180  32.4803960
  77.8529750  63.0732530  33.2065340  77.7903330  63.1646070  31.6966970
  78.1093430  62.3736980  48.4593190  77.3439100  62.9421980  48.3747860
  78.2909390  62.0813190  47.5661420  81.1981840  62.7500210  33.0845950
  80.6491940  63.1969510  33.7288690  81.8201100  62.2449460  33.6083620
  73.0878570  59.1095580  49.8207740  73.1283910  58.8109450  50.7292970
  73.9424070  59.5103190  49.6615260  76.8656960  61.7091130  34.9811250
  77.2873380  61.5431000  35.8242640  76.9907800  60.8991360  34.4866390
  75.0284380  57.6887680  47.7882230  74.4980840  57.1978630  47.1605570
  75.6972450  58.1171880  47.2540160  79.3784600  60.7328740  32.2288350
  79.8990260  60.0177760  31.8629500  80.0253000  61.3714610  32.5288860
  75.5156680  54.6550050  47.8679520  75.4213550  54.0370800  47.1430390
  74.9354070  55.3816340  47.6409430  78.2818120  53.2123290  44.9006910
  77.8335420  53.2347550  44.0552460  77.6483320  52.8142310  45.4977210
  78.6877670  62.1077620  45.5219350  79.1065780  62.9510350  45.3495590
  77.7686300  62.2449660  45.2926130  81.0241570  59.8393800  46.9057190
  81.1437780  59.2434940  47.6452030  81.8835570  59.8763490  46.4858490
  75.7615860  57.7824360  31.9269410  75.5604920  56.9191720  32.2882750
  75.5907910  57.6957720  30.9891010  76.5385090  68.4130630  46.6377080
  76.0006180  69.1376690  46.3185780  76.7919050  67.9360970  45.8474420
  77.7910340  56.3815150  48.1633010  78.3810030  56.0731000  48.8510830
  76.9730580  55.9094900  48.3192910  74.5598660  54.8824980  31.9147290
  74.8624560  54.8892410  31.0066440  75.2993250  54.5322840  32.4114950
  79.3947300  69.6481840  46.8963730  79.3206000  70.5516980  47.2036100
  78.4926140  69.3293740  46.8685800  77.7783590  53.8259600  32.9003490
  77.4305590  53.1483590  32.3205940  77.9796360  53.3649110  33.7146880
  79.9432630  68.8140350  34.5190090  80.8383420  69.1525320  34.5408850
  79.9750260  68.0919760  33.8914370  73.5828790  64.1867400  32.7477090
  74.0203660  64.7297070  33.4034670  74.0676520  63.3614350  32.7573430
  70.7974590  66.9756430  40.1997350  71.1277600  66.1077490  39.9675990
  71.2265590  67.1814950  41.0302310  75.3936510  65.3065440  37.8599320
  75.0932050  65.1830410  38.7603230  75.2874000  64.4474030  37.4515050
  71.2864800  67.8427020  42.9378980  70.8495790  68.0227820  43.7703130
  71.8542480  68.6001640  42.7960700  71.1189230  60.3547250  39.2967860
  70.4638070  60.0858890  38.6527560  71.9567180  60.2451730  38.8469840
  72.1565160  60.7399820  43.8371200  72.5238200  60.6527220  44.7167220
  71.5875980  59.9766370  43.7378060  71.7081160  57.6508910  47.7429620
  70.8137210  57.6175670  48.0823330  72.2478710  57.8495700  48.5080870
  70.3327310  57.5646180  35.2393190  69.4291390  57.8276380  35.0644850
  70.8167930  57.8357350  34.4593150  72.8754520  56.6211720  33.1487570
  73.5846220  56.1994940  32.6634850  72.1594460  56.6886950  32.5170920
  72.5228680  52.6751050  32.1890220  73.2456810  53.2159990  32.5071440
  72.7953200  52.4014470  31.3131760  72.2120870  51.9257240  42.0912840
  72.8597060  51.3754620  41.6508000  72.6322710  52.1800390  42.9128650
  71.9652870  52.0812910  44.8338160  71.6167690  52.5376730  45.5996340
  71.6340570  51.1870040  44.9160590  73.5717240  65.2532510  48.9991350
  73.5286870  64.8825420  49.8805810  73.7028250  66.1910080  49.1393170
  77.2723270  66.8092100  44.6001070  77.0314630  67.0766660  43.7131590
  78.2125910  66.9797830  44.6551930  79.4777690  53.2724790  48.3557580
  79.4166580  53.8646620  49.1052990  80.4178070  53.1650750  48.2107840
  72.6373510  51.6089110  48.1088930  73.1856500  51.4277160  47.3455040
  72.7028820  50.8183220  48.6445240  73.4105270  68.1994760  46.1189130
  72.8165590  68.0679460  46.8579170  73.4029110  67.3632900  45.6531230
  73.0417500  65.5653140  45.0697170  72.3151560  64.9458430  45.0023120
  73.1026650  65.9593750  44.1995250  76.6462600  67.7798140  41.8546580
  77.1627620  67.1685500  41.3294840  77.2959980  68.2826920  42.3457590
  79.3858100  68.6706630  42.6815560  79.6735910  68.4160930  41.8048570
  79.8981320  68.1183990  43.2721130  80.6035110  52.4096830  43.2612070
  79.8206900  52.8842330  43.5408830  80.3098040  51.5051660  43.1525250
  71.3247500  68.8827530  38.2793930  71.1569540  68.2498210  38.9775820
  70.4582010  69.0886930  37.9288120  71.9475520  52.7144310  35.7825790
  72.7054880  52.8273190  35.2089820  71.4852690  53.5513510  35.7369220
  78.4889330  54.8283580  38.7728100  77.6763840  54.4540470  38.4323980
  78.9930970  54.0728660  39.0749290  72.9310200  67.5760760  35.7244070
  72.4057820  67.9568790  35.0206030  72.8554780  68.2011530  36.4453780
  74.3200670  53.2408360  34.3227760  74.8493430  52.4538160  34.1935710
  74.9528990  53.9199550  34.5563290  76.5138510  52.9783500  37.3773150
  75.8841250  52.2770810  37.5443280  75.9743650  53.7387630  37.1606310
  79.4530460  69.5922730  50.0483760  80.3797770  69.3567000  50.0919720
  79.4380890  70.4194730  49.5669790  76.6394070  52.2567480  49.8125640
  76.3578340  52.7601080  49.0486460  77.0213770  51.4589230  49.4467770
  75.5303170  69.5243140  34.5993320  76.2621990  69.2402420  34.0517210
  75.7896840  69.2856420  35.4892700  74.6917960  65.6407870  34.6039650
  74.0626840  66.1092970  35.1525480  74.8065790  64.7957090  35.0385840
  80.2785720  61.4692550  22.6350120  79.5027820  60.9892990  22.9248690
  80.9298650  60.7898200  22.4606280  74.2951550  61.7812360  23.5125880
  73.4636430  61.5261070  23.9122390  74.9032530  61.8523130  24.2483800
  74.2752810  65.8152450  23.7083900  74.5780850  64.9250190  23.5294120
  75.0196400  66.3722670  23.4806150  72.7043500  56.7414250  17.2968270
  71.8160200  57.0830220  17.1948150  72.9884690  56.5414570  16.4049100
  70.6676510  59.3419900  23.1807970  71.2392620  58.5742100  23.1811610
  70.6678050  59.6408660  22.2714580  80.5256460  68.1610750  21.0353240
  79.9067900  68.6168250  20.4647680  81.3808240  68.3162210  20.6342940
  79.7194710  64.1449740  22.6420280  79.6502990  63.2039680  22.4809410
  80.4814570  64.2351150  23.2142850  71.9101380  54.7504260  24.9676900
  71.7304220  53.8530010  25.2479660  71.5081460  55.2976130  25.6423850
  80.7499880  56.9520120  22.8689210  81.1264700  56.0792000  22.7562880
  80.6519390  57.2878820  21.9779650  74.8804890  55.3245750  18.3306650
  74.9871640  56.2249480  18.6375410  73.9697250  55.2763720  18.0401300
  72.5288050  57.2464760  23.5759240  73.2098160  57.5103130  24.1946640
  72.2136100  56.4065630  23.9097250  76.7212620  58.2932120  22.6631830
  77.2290840  58.7913090  23.3036850  77.2525860  57.5167320  22.4871190
  75.0048720  52.9330680  26.9295250  75.0067160  53.4503070  26.1241150
  74.1753030  52.4560860  26.9065180  81.3919810  63.0449990  18.4285150
  80.7737080  63.5099440  17.8647870  81.9043060  63.7377470  18.8454660
  76.2551570  62.5725860  25.1068750  75.9220950  63.1994780  25.7489820
  76.4318250  63.0987740  24.3270420  74.6864050  54.6440640  24.9365700
  75.0280860  55.4882690  24.6419570  73.7479860  54.7924380  25.0531040
  75.4670670  64.5406660  26.9217930  76.0844670  65.2157740  26.6402380
  74.6063790  64.9494640  26.8305430  70.7603010  63.7306520  15.8024780
  70.3830990  64.2193620  15.0709680  71.0176080  64.4031800  16.4331310
  78.3691940  52.1322910  21.2610290  78.6766920  51.5769800  20.5445790
  77.4392640  52.2667370  21.0783280  80.7572700  60.1971740  17.9970410
  79.8301980  60.1309120  18.2258880  80.9097520  61.1351870  17.8825650
  80.7441780  56.4688740  14.9937570  79.8045450  56.6302700  15.0790030
  81.0625040  57.1874420  14.4473560  76.3629340  60.7236480  20.7790140
  75.9586340  60.0113730  20.2836040  76.4492460  60.3789720  21.6678180
  76.8311040  64.4104040  22.9429350  76.5339330  63.8049510  22.2637130
  77.7810860  64.4481350  22.8318710  75.0757960  57.4979690  24.5589180
  75.6272550  57.6075030  23.7842430  75.5901470  57.8717290  25.2744410
  75.9229470  64.1485730  29.5937150  75.0258000  64.3725700  29.8410550
  75.9482340  64.2720670  28.6448550  74.7500690  61.0199050  28.1694520
  74.6108460  61.8921850  28.5381920  73.8682050  60.6771860  28.0242460
  81.0730070  65.9374920  19.4759650  81.5125980  66.6799250  19.0615040
  81.0116960  66.1801490  20.3998610  76.5481040  66.9620750  30.3779670
  76.5196470  67.3663700  29.5108100  76.3846010  66.0331110  30.2151270
  73.0633970  59.6181460  18.2796790  72.9431570  60.3443550  17.6678060
  72.7534860  58.8484370  17.8024700  70.7019340  62.7896600  24.0865430
  70.7799760  62.9245370  23.1421150  71.3161020  62.0812490  24.2793550
  71.9466970  64.4896790  20.4971610  71.5395050  64.6311380  19.6425210
  72.8379980  64.2056950  20.2942820  76.2188630  68.7042570  18.6094280
  76.0431110  67.7878110  18.3962080  75.3644370  69.0629860  18.8492080
  70.7578860  63.8310770  26.6259890  70.9209900  63.3616130  25.8079260
  71.2231310  63.3234330  27.2908730  75.5297630  52.9616530  21.6620460
  75.0865780  53.7426070  21.3304980  76.0882620  53.2846420  22.3691400
  79.8167440  55.8285050  27.2655780  79.3546810  56.0368070  28.0775720
  79.4145550  55.0144400  26.9626450  78.6456450  52.5827230  16.5426290
  78.0210630  52.5787100  17.2679600  78.5586570  51.7158190  16.1462260
  77.5673530  53.5063860  23.5210060  77.8645860  54.4126690  23.4402080
  78.1159090  53.0182640  22.9069630  75.3211850  58.0850100  19.3901710
  75.0952770  57.8687270  20.2948330  74.5404380  58.5178560  19.0447680
  77.7611060  58.9835680  30.0561980  77.6654660  58.0430410  29.9062380
  78.6043040  59.2050750  29.6610050  81.1574480  56.7277010  20.0195640
  81.5504050  57.0449210  19.2064330  81.5191330  55.8488890  20.1340160
  72.8921600  55.3949350  28.2095760  72.4984990  56.2424560  28.4168540
  72.2040000  54.7575720  28.4004400  79.4666650  55.4784320  31.2792500
  78.7764970  55.2856520  31.9138590  80.2098950  55.7618960  31.8116800
  70.1938650  53.3177810  22.2425840  69.9051700  53.8880670  22.9550820
  70.9384410  52.8382260  22.6057070  70.3808880  57.2597930  13.4528560
  70.2983550  58.2028690  13.5943550  70.0291940  57.1172840  12.5740910
  81.7429620  59.3182760  24.1146420  81.0110740  59.8269570  24.4636520
  81.3453960  58.5012740  23.8135200  78.1807010  55.9936960  22.5198910
  78.1843070  55.5526910  21.6703450  79.0758130  56.3154290  22.6270730
  74.0309390  55.8763450  21.4793120  73.6909440  56.3538680  22.2360170
  73.2686710  55.4228570  21.1194220  78.2427160  56.9949040  15.5105670
  78.3639980  56.9535520  16.4591490  77.8575670  57.8573190  15.3552400
  77.2548660  59.3050180  14.9088970  76.6865560  58.8568430  14.2824880
  77.9637660  59.6642960  14.3754120  72.3317840  63.2062200  28.7855700
  71.9472630  62.5655870  29.3838660  72.6430030  63.9098320  29.3550430
  78.4814980  60.0538740  24.2664320  78.8485110  59.5797310  25.0125660
  78.2920040  60.9280310  24.6072660  71.3455470  54.7982430  20.3957790
  71.0602390  54.4338100  21.2336410  71.2834330  54.0662890  19.7820930
  76.2714350  59.0947380  26.5848530  75.9671420  59.9739360  26.8098890
  77.2260810  59.1547170  26.6205970  74.7996140  63.3008370  17.1815380
  74.0258400  62.7605990  17.0214100  75.5290770  62.7814980  16.8433140
  81.0194060  53.6911690  17.1171160  80.2058670  53.1924860  17.0416470
  80.8256010  54.5309940  16.7007510  80.9402920  62.3682790  28.8610770
  80.8740230  61.4478460  28.6068360  80.3108060  62.4658230  29.5755410
  74.8433540  62.9688750  20.8194190  75.3612210  62.1657010  20.7651080
  74.3917560  62.9067890  21.6611020  79.7303040  64.2355030  16.0921490
  80.0718740  64.9797260  15.5964810  78.9015750  64.5486150  16.4546320
  72.3278080  59.9350120  27.7319890  71.9693020  60.6003970  28.3193230
  72.0332640  59.1033670  28.1032510  75.5291200  60.3934360  30.6159440
  75.2291340  60.5391540  29.7187260  76.3002440  59.8339650  30.5232830
  80.8719650  65.1903360  28.6114570  80.8864190  64.2584320  28.3933480
  80.1644750  65.2763120  29.2504340  78.6993730  64.3168560  18.8637410
  79.3864860  64.8637770  19.2445000  77.9126150  64.8609290  18.8987020
  70.8386130  59.9341380  14.3554490  71.7080980  60.2166180  14.6390410
  70.3476450  60.7477250  14.2403300  78.0020940  61.3214590  18.4762770
  78.4583720  62.1319840  18.7022960  77.6509150  61.0037730  19.3081260
  80.3053550  66.8320930  25.7055070  80.9495770  67.0380310  26.3828490
  80.6682990  66.0709330  25.2525920  73.9032720  51.6652240  18.9485290
  73.7747350  51.6570140  19.8970210  73.0794740  52.0035330  18.5976300
  71.2057380  69.1468760  14.9216120  71.5655020  69.7458100  14.2673390
  71.0649720  69.6928650  15.6951150  70.9026650  53.4243360  28.4091990
  70.1885170  53.6240280  29.0144600  71.3221690  52.6482930  28.7806790
  71.1899240  67.4123620  29.3958520  71.2990360  66.4718360  29.2553910
  70.5379800  67.6778370  28.7472250  79.1811830  65.6839510  30.7956640
  78.8608700  64.9648750  31.3402330  78.5070190  66.3594580  30.8692700
  77.2226000  66.5299960  15.7389790  77.2136100  67.2629650  15.1234300
  76.3024360  66.2831540  15.8316750  72.8232640  61.7514850  16.4836550
  72.2160590  62.4913750  16.4931850  73.2981990  61.8414210  15.6574750
  80.2085600  66.5928200  14.4014980  80.3097580  66.3892190  13.4716960
  79.3087340  66.3386480  14.6062760  77.7311490  57.1508560  18.3838880
  77.0227640  57.6194900  18.8252490  78.0155970  56.4930570  19.0184070
  79.3567420  58.5705260  26.3831410  79.8552670  59.0451080  27.0483260
  79.4990370  57.6468780  26.5901440  78.8503710  69.1114520  19.0962650
  79.1045210  69.0735910  18.1742020  77.9016190  68.9847850  19.0890900
  75.9346510  55.4593640  15.7589590  76.7837040  55.8963790  15.6929780
  75.5677780  55.7713900  16.5861650  74.8337930  61.7126000  14.2325120
  75.6001200  61.6007360  14.7950550  74.9112620  61.0163970  13.5801890
  73.5284690  59.1451070  14.9158010  73.6088280  58.1978580  15.0275410
  74.4204440  59.4757950  15.0218670  74.3299400  69.2946460  22.0192550
  75.0661880  68.7461920  22.2901120  74.7140320  70.1602470  21.8798540
  71.2144880  65.3620030  17.8934060  70.2884660  65.6041170  17.8839470
  71.6801310  66.1894290  17.7718810  73.3357680  68.4792530  31.2078130
  74.1370410  68.8004580  31.6213530  72.8209500  68.1188110  31.9298040
  77.4401710  68.4676770  13.8418120  78.2330320  68.7565600  13.3899910
  76.9206060  68.0368940  13.1630600  71.0555490  60.9665990  30.1514180
  71.5594510  60.3873270  30.7230410  70.3162910  61.2506220  30.6890550
  77.9579110  63.6880180  13.7060470  77.8529750  63.0732530  14.4321850
  77.7903330  63.1646070  12.9223480  78.1093430  62.3736980  29.6849700
  77.3439100  62.9421980  29.6004370  78.2909390  62.0813190  28.7917930
  81.1981840  62.7500210  14.3102460  80.6491940  63.1969510  14.9545200
  81.8201100  62.2449460  14.8340130  73.0878570  59.1095580  31.0464250
  73.1283910  58.8109450  31.9549480  73.9424070  59.5103190  30.8871770
  76.8656960  61.7091130  16.2067760  77.2873380  61.5431000  17.0499150
  76.9907800  60.8991360  15.7122900  75.0284380  57.6887680  29.0138740
  74.4980840  57.1978630  28.3862080  75.6972450  58.1171880  28.4796670
  79.3784600  60.7328740  13.4544860  79.8990260  60.0177760  13.0886010
  80.0253000  61.3714610  13.7545370  75.5156680  54.6550050  29.0936030
  75.4213550  54.0370800  28.3686900  74.9354070  55.3816340  28.8665940
  78.2818120  53.2123290  26.1263420  77.8335420  53.2347550  25.2808970
  77.6483320  52.8142310  26.7233720  78.6877670  62.1077620  26.7475860
  79.1065780  62.9510350  26.5752100  77.7686300  62.2449660  26.5182640
  81.0241570  59.8393800  28.1313700  81.1437780  59.2434940  28.8708540
  81.8835570  59.8763490  27.7115000  75.7615860  57.7824360  13.1525920
  75.5604920  56.9191720  13.5139260  75.5907910  57.6957720  12.2147520
  76.5385090  68.4130630  27.8633590  76.0006180  69.1376690  27.5442290
  76.7919050  67.9360970  27.0730930  77.7910340  56.3815150  29.3889520
  78.3810030  56.0731000  30.0767340  76.9730580  55.9094900  29.5449420
  74.5598660  54.8824980  13.1403800  74.8624560  54.8892410  12.2322950
  75.2993250  54.5322840  13.6371460  79.3947300  69.6481840  28.1220240
  79.3206000  70.5516980  28.4292610  78.4926140  69.3293740  28.0942310
  77.7783590  53.8259600  14.1260000  77.4305590  53.1483590  13.5462450
  77.9796360  53.3649110  14.9403390  79.9432630  68.8140350  15.7446600
  80.8383420  69.1525320  15.7665360  79.9750260  68.0919760  15.1170880
  73.5828790  64.1867400  13.9733600  74.0203660  64.7297070  14.6291180
  74.0676520  63.3614350  13.9829940  70.7974590  66.9756430  21.4253860
  71.1277600  66.1077490  21.1932500  71.2265590  67.1814950  22.2558820
  75.3936510  65.3065440  19.0855830  75.0932050  65.1830410  19.9859740
  75.2874000  64.4474030  18.6771560  71.2864800  67.8427020  24.1635490
  70.8495790  68.0227820  24.9959640  71.8542480  68.6001640  24.0217210
  71.1189230  60.3547250  20.5224370  70.4638070  60.0858890  19.8784070
  71.9567180  60.2451730  20.0726350  72.1565160  60.7399820  25.0627710
  72.5238200  60.6527220  25.9423730  71.5875980  59.9766370  24.9634570
  71.7081160  57.6508910  28.9686130  70.8137210  57.6175670  29.3079840
  72.2478710  57.8495700  29.7337380  70.3327310  57.5646180  16.4649700
  69.4291390  57.8276380  16.2901360  70.8167930  57.8357350  15.6849660
  72.8754520  56.6211720  14.3744080  73.5846220  56.1994940  13.8891360
  72.1594460  56.6886950  13.7427430  72.5228680  52.6751050  13.4146730
  73.2456810  53.2159990  13.7327950  72.7953200  52.4014470  12.5388270
  72.2120870  51.9257240  23.3169350  72.8597060  51.3754620  22.8764510
  72.6322710  52.1800390  24.1385160  71.9652870  52.0812910  26.0594670
  71.6167690  52.5376730  26.8252850  71.6340570  51.1870040  26.1417100
  73.5717240  65.2532510  30.2247860  73.5286870  64.8825420  31.1062320
  73.7028250  66.1910080  30.3649680  77.2723270  66.8092100  25.8257580
  77.0314630  67.0766660  24.9388100  78.2125910  66.9797830  25.8808440
  79.4777690  53.2724790  29.5814090  79.4166580  53.8646620  30.3309500
  80.4178070  53.1650750  29.4364350  72.6373510  51.6089110  29.3345440
  73.1856500  51.4277160  28.5711550  72.7028820  50.8183220  29.8701750
  73.4105270  68.1994760  27.3445640  72.8165590  68.0679460  28.0835680
  73.4029110  67.3632900  26.8787740  73.0417500  65.5653140  26.2953680
  72.3151560  64.9458430  26.2279630  73.1026650  65.9593750  25.4251760
  76.6462600  67.7798140  23.0803090  77.1627620  67.1685500  22.5551350
  77.2959980  68.2826920  23.5714100  79.3858100  68.6706630  23.9072070
  79.6735910  68.4160930  23.0305080  79.8981320  68.1183990  24.4977640
  80.6035110  52.4096830  24.4868580  79.8206900  52.8842330  24.7665340
  80.3098040  51.5051660  24.3781760  71.3247500  68.8827530  19.5050440
  71.1569540  68.2498210  20.2032330  70.4582010  69.0886930  19.1544630
  71.9475520  52.7144310  17.0082300  72.7054880  52.8273190  16.4346330
  71.4852690  53.5513510  16.9625730  78.4889330  54.8283580  19.9984610
  77.6763840  54.4540470  19.6580490  78.9930970  54.0728660  20.3005800
  72.9310200  67.5760760  16.9500580  72.4057820  67.9568790  16.2462540
  72.8554780  68.2011530  17.6710290  74.3200670  53.2408360  15.5484270
  74.8493430  52.4538160  15.4192220  74.9528990  53.9199550  15.7819800
  76.5138510  52.9783500  18.6029660  75.8841250  52.2770810  18.7699790
  75.9743650  53.7387630  18.3862820  79.4530460  69.5922730  31.2740270
  80.3797770  69.3567000  31.3176230  79.4380890  70.4194730  30.7926300
  76.6394070  52.2567480  31.0382150  76.3578340  52.7601080  30.2742970
  77.0213770  51.4589230  30.6724280  75.5303170  69.5243140  15.8249830
  76.2621990  69.2402420  15.2773720  75.7896840  69.2856420  16.7149210
  74.6917960  65.6407870  15.8296160  74.0626840  66.1092970  16.3781990
  74.8065790  64.7957090  16.2642350  80.2785720  61.4692550   3.8606630
  79.5027820  60.9892990   4.1505200  80.9298650  60.7898200   3.6862790
  74.2951550  61.7812360   4.7382390  73.4636430  61.5261070   5.1378900
  74.9032530  61.8523130   5.4740310  74.2752810  65.8152450   4.9340410
  74.5780850  64.9250190   4.7550630  75.0196400  66.3722670   4.7062660
  70.6676510  59.3419900   4.4064480  71.2392620  58.5742100   4.4068120
  70.6678050  59.6408660   3.4971090  80.5256460  68.1610750   2.2609750
  79.9067900  68.6168250   1.6904190  81.3808240  68.3162210   1.8599450
  79.7194710  64.1449740   3.8676790  79.6502990  63.2039680   3.7065920
  80.4814570  64.2351150   4.4399360  71.9101380  54.7504260   6.1933410
  71.7304220  53.8530010   6.4736170  71.5081460  55.2976130   6.8680360
  80.7499880  56.9520120   4.0945720  81.1264700  56.0792000   3.9819390
  80.6519390  57.2878820   3.2036160  72.5288050  57.2464760   4.8015750
  73.2098160  57.5103130   5.4203150  72.2136100  56.4065630   5.1353760
  76.7212620  58.2932120   3.8888340  77.2290840  58.7913090   4.5293360
  77.2525860  57.5167320   3.7127700  75.0048720  52.9330680   8.1551760
  75.0067160  53.4503070   7.3497660  74.1753030  52.4560860   8.1321690
  76.2551570  62.5725860   6.3325260  75.9220950  63.1994780   6.9746330
  76.4318250  63.0987740   5.5526930  74.6864050  54.6440640   6.1622210
  75.0280860  55.4882690   5.8676080  73.7479860  54.7924380   6.2787550
  75.4670670  64.5406660   8.1474440  76.0844670  65.2157740   7.8658890
  74.6063790  64.9494640   8.0561940  78.3691940  52.1322910   2.4866800
  78.6766920  51.5769800   1.7702300  77.4392640  52.2667370   2.3039790
  76.8311040  64.4104040   4.1685860  76.5339330  63.8049510   3.4893640
  77.7810860  64.4481350   4.0575220  75.0757960  57.4979690   5.7845690
  75.6272550  57.6075030   5.0098940  75.5901470  57.8717290   6.5000920
  75.9229470  64.1485730  10.8193660  75.0258000  64.3725700  11.0667060
  75.9482340  64.2720670   9.8705060  74.7500690  61.0199050   9.3951030
  74.6108460  61.8921850   9.7638430  73.8682050  60.6771860   9.2498970
  76.5481040  66.9620750  11.6036180  76.5196470  67.3663700  10.7364610
  76.3846010  66.0331110  11.4407780  70.7019340  62.7896600   5.3121940
  70.7799760  62.9245370   4.3677660  71.3161020  62.0812490   5.5050060
  70.7578860  63.8310770   7.8516400  70.9209900  63.3616130   7.0335770
  71.2231310  63.3234330   8.5165240  75.5297630  52.9616530   2.8876970
  75.0865780  53.7426070   2.5561490  76.0882620  53.2846420   3.5947910
  79.8167440  55.8285050   8.4912290  79.3546810  56.0368070   9.3032230
  79.4145550  55.0144400   8.1882960  77.5673530  53.5063860   4.7466570
  77.8645860  54.4126690   4.6658590  78.1159090  53.0182640   4.1326140
  77.7611060  58.9835680  11.2818490  77.6654660  58.0430410  11.1318890
  78.6043040  59.2050750  10.8866560  72.8921600  55.3949350   9.4352270
  72.4984990  56.2424560   9.6425050  72.2040000  54.7575720   9.6260910
  79.4666650  55.4784320  12.5049010  78.7764970  55.2856520  13.1395100
  80.2098950  55.7618960  13.0373310  70.1938650  53.3177810   3.4682350
  69.9051700  53.8880670   4.1807330  70.9384410  52.8382260   3.8313580
  81.7429620  59.3182760   5.3402930  81.0110740  59.8269570   5.6893030
  81.3453960  58.5012740   5.0391710  78.1807010  55.9936960   3.7455420
  78.1843070  55.5526910   2.8959960  79.0758130  56.3154290   3.8527240
  74.0309390  55.8763450   2.7049630  73.6909440  56.3538680   3.4616680
  73.2686710  55.4228570   2.3450730  72.3317840  63.2062200  10.0112210
  71.9472630  62.5655870  10.6095170  72.6430030  63.9098320  10.5806940
  78.4814980  60.0538740   5.4920830  78.8485110  59.5797310   6.2382170
  78.2920040  60.9280310   5.8329170  76.2714350  59.0947380   7.8105040
  75.9671420  59.9739360   8.0355400  77.2260810  59.1547170   7.8462480
  80.9402920  62.3682790  10.0867280  80.8740230  61.4478460   9.8324870
  80.3108060  62.4658230  10.8011920  74.8433540  62.9688750   2.0450700
  75.3612210  62.1657010   1.9907590  74.3917560  62.9067890   2.8867530
  72.3278080  59.9350120   8.9576400  71.9693020  60.6003970   9.5449740
  72.0332640  59.1033670   9.3289020  75.5291200  60.3934360  11.8415950
  75.2291340  60.5391540  10.9443770  76.3002440  59.8339650  11.7489340
  80.8719650  65.1903360   9.8371080  80.8864190  64.2584320   9.6189990
  80.1644750  65.2763120  10.4760850  80.3053550  66.8320930   6.9311580
  80.9495770  67.0380310   7.6085000  80.6682990  66.0709330   6.4782430
  70.9026650  53.4243360   9.6348500  70.1885170  53.6240280  10.2401110
  71.3221690  52.6482930  10.0063300  71.1899240  67.4123620  10.6215030
  71.2990360  66.4718360  10.4810420  70.5379800  67.6778370   9.9728760
  79.1811830  65.6839510  12.0213150  78.8608700  64.9648750  12.5658840
  78.5070190  66.3594580  12.0949210  79.3567420  58.5705260   7.6087920
  79.8552670  59.0451080   8.2739770  79.4990370  57.6468780   7.8157950
  74.3299400  69.2946460   3.2449060  75.0661880  68.7461920   3.5157630
  74.7140320  70.1602470   3.1055050  73.3357680  68.4792530  12.4334640
  74.1370410  68.8004580  12.8470040  72.8209500  68.1188110  13.1554550
  71.0555490  60.9665990  11.3770690  71.5594510  60.3873270  11.9486920
  70.3162910  61.2506220  11.9147060  78.1093430  62.3736980  10.9106210
  77.3439100  62.9421980  10.8260880  78.2909390  62.0813190  10.0174440
  73.0878570  59.1095580  12.2720760  73.1283910  58.8109450  13.1805990
  73.9424070  59.5103190  12.1128280  75.0284380  57.6887680  10.2395250
  74.4980840  57.1978630   9.6118590  75.6972450  58.1171880   9.7053180
  75.5156680  54.6550050  10.3192540  75.4213550  54.0370800   9.5943410
  74.9354070  55.3816340  10.0922450  78.2818120  53.2123290   7.3519930
  77.8335420  53.2347550   6.5065480  77.6483320  52.8142310   7.9490230
  78.6877670  62.1077620   7.9732370  79.1065780  62.9510350   7.8008610
  77.7686300  62.2449660   7.7439150  81.0241570  59.8393800   9.3570210
  81.1437780  59.2434940  10.0965050  81.8835570  59.8763490   8.9371510
  76.5385090  68.4130630   9.0890100  76.0006180  69.1376690   8.7698800
  76.7919050  67.9360970   8.2987440  77.7910340  56.3815150  10.6146030
  78.3810030  56.0731000  11.3023850  76.9730580  55.9094900  10.7705930
  79.3947300  69.6481840   9.3476750  79.3206000  70.5516980   9.6549120
  78.4926140  69.3293740   9.3198820  70.7974590  66.9756430   2.6510370
  71.1277600  66.1077490   2.4189010  71.2265590  67.1814950   3.4815330
  71.2864800  67.8427020   5.3892000  70.8495790  68.0227820   6.2216150
  71.8542480  68.6001640   5.2473720  72.1565160  60.7399820   6.2884220
  72.5238200  60.6527220   7.1680240  71.5875980  59.9766370   6.1891080
  71.7081160  57.6508910  10.1942640  70.8137210  57.6175670  10.5336350
  72.2478710  57.8495700  10.9593890  72.2120870  51.9257240   4.5425860
  72.8597060  51.3754620   4.1021020  72.6322710  52.1800390   5.3641670
  71.9652870  52.0812910   7.2851180  71.6167690  52.5376730   8.0509360
  71.6340570  51.1870040   7.3673610  73.5717240  65.2532510  11.4504370
  73.5286870  64.8825420  12.3318830  73.7028250  66.1910080  11.5906190
  77.2723270  66.8092100   7.0514090  77.0314630  67.0766660   6.1644610
  78.2125910  66.9797830   7.1064950  79.4777690  53.2724790  10.8070600
  79.4166580  53.8646620  11.5566010  80.4178070  53.1650750  10.6620860
  72.6373510  51.6089110  10.5601950  73.1856500  51.4277160   9.7968060
  72.7028820  50.8183220  11.0958260  73.4105270  68.1994760   8.5702150
  72.8165590  68.0679460   9.3092190  73.4029110  67.3632900   8.1044250
  73.0417500  65.5653140   7.5210190  72.3151560  64.9458430   7.4536140
  73.1026650  65.9593750   6.6508270  76.6462600  67.7798140   4.3059600
  77.1627620  67.1685500   3.7807860  77.2959980  68.2826920   4.7970610
  79.3858100  68.6706630   5.1328580  79.6735910  68.4160930   4.2561590
  79.8981320  68.1183990   5.7234150  80.6035110  52.4096830   5.7125090
  79.8206900  52.8842330   5.9921850  80.3098040  51.5051660   5.6038270
  79.4530460  69.5922730  12.4996780  80.3797770  69.3567000  12.5432740
  79.4380890  70.4194730  12.0182810  76.6394070  52.2567480  12.2638660
  76.3578340  52.7601080  11.4999480  77.0213770  51.4589230  11.8980790
  80.2785720  42.6949060  60.1837100  79.5027820  42.2149500  60.4735670
  80.9298650  42.0154710  60.0093260  74.2951550  43.0068870  61.0612860
  73.4636430  42.7517580  61.4609370  74.9032530  43.0779640  61.7970780
  74.2752810  47.0408960  61.2570880  74.5780850  46.1506700  61.0781100
  75.0196400  47.5979180  61.0293130  72.7043500  37.9670760  54.8455250
  71.8160200  38.3086730  54.7435130  72.9884690  37.7671080  53.9536080
  70.6676510  40.5676410  60.7294950  71.2392620  39.7998610  60.7298590
  70.6678050  40.8665170  59.8201560  80.5256460  49.3867260  58.5840220
  79.9067900  49.8424760  58.0134660  81.3808240  49.5418720  58.1829920
  79.7194710  45.3706250  60.1907260  79.6502990  44.4296190  60.0296390
  80.4814570  45.4607660  60.7629830  80.7499880  38.1776630  60.4176190
  81.1264700  37.3048510  60.3049860  80.6519390  38.5135330  59.5266630
  74.8804890  36.5502260  55.8793630  74.9871640  37.4505990  56.1862390
  73.9697250  36.5020230  55.5888280  72.5288050  38.4721270  61.1246220
  73.2098160  38.7359640  61.7433620  72.2136100  37.6322140  61.4584230
  76.7212620  39.5188630  60.2118810  77.2290840  40.0169600  60.8523830
  77.2525860  38.7423830  60.0358170  81.3919810  44.2706500  55.9772130
  80.7737080  44.7355950  55.4134850  81.9043060  44.9633980  56.3941640
  70.7603010  44.9563030  53.3511760  70.3830990  45.4450130  52.6196660
  71.0176080  45.6288310  53.9818290  78.3691940  33.3579420  58.8097270
  78.6766920  32.8026310  58.0932770  77.4392640  33.4923880  58.6270260
  80.7572700  41.4228250  55.5457390  79.8301980  41.3565630  55.7745860
  80.9097520  42.3608380  55.4312630  80.7441780  37.6945250  52.5424550
  79.8045450  37.8559210  52.6277010  81.0625040  38.4130930  51.9960540
  76.3629340  41.9492990  58.3277120  75.9586340  41.2370240  57.8323020
  76.4492460  41.6046230  59.2165160  76.8311040  45.6360550  60.4916330
  76.5339330  45.0306020  59.8124110  77.7810860  45.6737860  60.3805690
  81.0730070  47.1631430  57.0246630  81.5125980  47.9055760  56.6102020
  81.0116960  47.4058000  57.9485590  73.0633970  40.8437970  55.8283770
  72.9431570  41.5700060  55.2165040  72.7534860  40.0740880  55.3511680
  70.7019340  44.0153110  61.6352410  70.7799760  44.1501880  60.6908130
  71.3161020  43.3069000  61.8280530  71.9466970  45.7153300  58.0458590
  71.5395050  45.8567890  57.1912190  72.8379980  45.4313460  57.8429800
  76.2188630  49.9299080  56.1581260  76.0431110  49.0134620  55.9449060
  75.3644370  50.2886370  56.3979060  75.5297630  34.1873040  59.2107440
  75.0865780  34.9682580  58.8791960  76.0882620  34.5102930  59.9178380
  78.6456450  33.8083740  54.0913270  78.0210630  33.8043610  54.8166580
  78.5586570  32.9414700  53.6949240  77.5673530  34.7320370  61.0697040
  77.8645860  35.6383200  60.9889060  78.1159090  34.2439150  60.4556610
  75.3211850  39.3106610  56.9388690  75.0952770  39.0943780  57.8435310
  74.5404380  39.7435070  56.5934660  81.1574480  37.9533520  57.5682620
  81.5504050  38.2705720  56.7551310  81.5191330  37.0745400  57.6827140
  70.1938650  34.5434320  59.7912820  69.9051700  35.1137180  60.5037800
  70.9384410  34.0638770  60.1544050  70.3808880  38.4854440  51.0015540
  70.2983550  39.4285200  51.1430530  70.0291940  38.3429350  50.1227890
  78.1807010  37.2193470  60.0685890  78.1843070  36.7783420  59.2190430
  79.0758130  37.5410800  60.1757710  74.0309390  37.1019960  59.0280100
  73.6909440  37.5795190  59.7847150  73.2686710  36.6485080  58.6681200
  78.2427160  38.2205550  53.0592650  78.3639980  38.1792030  54.0078470
  77.8575670  39.0829700  52.9039380  77.2548660  40.5306690  52.4575950
  76.6865560  40.0824940  51.8311860  77.9637660  40.8899470  51.9241100
  71.3455470  36.0238940  57.9444770  71.0602390  35.6594610  58.7823390
  71.2834330  35.2919400  57.3307910  74.7996140  44.5264880  54.7302360
  74.0258400  43.9862500  54.5701080  75.5290770  44.0071490  54.3920120
  81.0194060  34.9168200  54.6658140  80.2058670  34.4181370  54.5903450
  80.8256010  35.7566450  54.2494490  74.8433540  44.1945260  58.3681170
  75.3612210  43.3913520  58.3138060  74.3917560  44.1324400  59.2098000
  79.7303040  45.4611540  53.6408470  80.0718740  46.2053770  53.1451790
  78.9015750  45.7742660  54.0033300  78.6993730  45.5425070  56.4124390
  79.3864860  46.0894280  56.7931980  77.9126150  46.0865800  56.4474000
  70.8386130  41.1597890  51.9041470  71.7080980  41.4422690  52.1877390
  70.3476450  41.9733760  51.7890280  78.0020940  42.5471100  56.0249750
  78.4583720  43.3576350  56.2509940  77.6509150  42.2294240  56.8568240
  73.9032720  32.8908750  56.4972270  73.7747350  32.8826650  57.4457190
  73.0794740  33.2291840  56.1463280  71.2057380  50.3725270  52.4703100
  71.5655020  50.9714610  51.8160370  71.0649720  50.9185160  53.2438130
  77.2226000  47.7556470  53.2876770  77.2136100  48.4886160  52.6721280
  76.3024360  47.5088050  53.3803730  72.8232640  42.9771360  54.0323530
  72.2160590  43.7170260  54.0418830  73.2981990  43.0670720  53.2061730
  80.2085600  47.8184710  51.9501960  80.3097580  47.6148700  51.0203940
  79.3087340  47.5642990  52.1549740  77.7311490  38.3765070  55.9325860
  77.0227640  38.8451410  56.3739470  78.0155970  37.7187080  56.5671050
  78.8503710  50.3371030  56.6449630  79.1045210  50.2992420  55.7229000
  77.9016190  50.2104360  56.6377880  75.9346510  36.6850150  53.3076570
  76.7837040  37.1220300  53.2416760  75.5677780  36.9970410  54.1348630
  74.8337930  42.9382510  51.7812100  75.6001200  42.8263870  52.3437530
  74.9112620  42.2420480  51.1288870  73.5284690  40.3707580  52.4644990
  73.6088280  39.4235090  52.5762390  74.4204440  40.7014460  52.5705650
  74.3299400  50.5202970  59.5679530  75.0661880  49.9718430  59.8388100
  74.7140320  51.3858980  59.4285520  71.2144880  46.5876540  55.4421040
  70.2884660  46.8297680  55.4326450  71.6801310  47.4150800  55.3205790
  77.4401710  49.6933280  51.3905100  78.2330320  49.9822110  50.9386890
  76.9206060  49.2625450  50.7117580  77.9579110  44.9136690  51.2547450
  77.8529750  44.2989040  51.9808830  77.7903330  44.3902580  50.4710460
  81.1981840  43.9756720  51.8589440  80.6491940  44.4226020  52.5032180
  81.8201100  43.4705970  52.3827110  76.8656960  42.9347640  53.7554740
  77.2873380  42.7687510  54.5986130  76.9907800  42.1247870  53.2609880
  79.3784600  41.9585250  51.0031840  79.8990260  41.2434270  50.6372990
  80.0253000  42.5971120  51.3032350  75.7615860  39.0080870  50.7012900
  75.5604920  38.1448230  51.0626240  75.5907910  38.9214230  49.7634500
  74.5598660  36.1081490  50.6890780  74.8624560  36.1148920  49.7809930
  75.2993250  35.7579350  51.1858440  77.7783590  35.0516110  51.6746980
  77.4305590  34.3740100  51.0949430  77.9796360  34.5905620  52.4890370
  79.9432630  50.0396860  53.2933580  80.8383420  50.3781830  53.3152340
  79.9750260  49.3176270  52.6657860  73.5828790  45.4123910  51.5220580
  74.0203660  45.9553580  52.1778160  74.0676520  44.5870860  51.5316920
  70.7974590  48.2012940  58.9740840  71.1277600  47.3334000  58.7419480
  71.2265590  48.4071460  59.8045800  75.3936510  46.5321950  56.6342810
  75.0932050  46.4086920  57.5346720  75.2874000  45.6730540  56.2258540
  71.1189230  41.5803760  58.0711350  70.4638070  41.3115400  57.4271050
  71.9567180  41.4708240  57.6213330  70.3327310  38.7902690  54.0136680
  69.4291390  39.0532890  53.8388340  70.8167930  39.0613860  53.2336640
  72.8754520  37.8468230  51.9231060  73.5846220  37.4251450  51.4378340
  72.1594460  37.9143460  51.2914410  72.5228680  33.9007560  50.9633710
  73.2456810  34.4416500  51.2814930  72.7953200  33.6270980  50.0875250
  72.2120870  33.1513750  60.8656330  72.8597060  32.6011130  60.4251490
  72.6322710  33.4056900  61.6872140  76.6462600  49.0054650  60.6290070
  77.1627620  48.3942010  60.1038330  77.2959980  49.5083430  61.1201080
  71.3247500  50.1084040  57.0537420  71.1569540  49.4754720  57.7519310
  70.4582010  50.3143440  56.7031610  71.9475520  33.9400820  54.5569280
  72.7054880  34.0529700  53.9833310  71.4852690  34.7770020  54.5112710
  78.4889330  36.0540090  57.5471590  77.6763840  35.6796980  57.2067470
  78.9930970  35.2985170  57.8492780  72.9310200  48.8017270  54.4987560
  72.4057820  49.1825300  53.7949520  72.8554780  49.4268040  55.2197270
  74.3200670  34.4664870  53.0971250  74.8493430  33.6794670  52.9679200
  74.9528990  35.1456060  53.3306780  76.5138510  34.2040010  56.1516640
  75.8841250  33.5027320  56.3186770  75.9743650  34.9644140  55.9349800
  75.5303170  50.7499650  53.3736810  76.2621990  50.4658930  52.8260700
  75.7896840  50.5112930  54.2636190  74.6917960  46.8664380  53.3783140
  74.0626840  47.3349480  53.9268970  74.8065790  46.0213600  53.8129330
  80.2785720  42.6949060  41.4093610  79.5027820  42.2149500  41.6992180
  80.9298650  42.0154710  41.2349770  74.2951550  43.0068870  42.2869370
  73.4636430  42.7517580  42.6865880  74.9032530  43.0779640  43.0227290
  74.2752810  47.0408960  42.4827390  74.5780850  46.1506700  42.3037610
  75.0196400  47.5979180  42.2549640  72.7043500  37.9670760  36.0711760
  71.8160200  38.3086730  35.9691640  72.9884690  37.7671080  35.1792590
  70.6676510  40.5676410  41.9551460  71.2392620  39.7998610  41.9555100
  70.6678050  40.8665170  41.0458070  80.5256460  49.3867260  39.8096730
  79.9067900  49.8424760  39.2391170  81.3808240  49.5418720  39.4086430
  79.7194710  45.3706250  41.4163770  79.6502990  44.4296190  41.2552900
  80.4814570  45.4607660  41.9886340  71.9101380  35.9760770  43.7420390
  71.7304220  35.0786520  44.0223150  71.5081460  36.5232640  44.4167340
  80.7499880  38.1776630  41.6432700  81.1264700  37.3048510  41.5306370
  80.6519390  38.5135330  40.7523140  74.8804890  36.5502260  37.1050140
  74.9871640  37.4505990  37.4118900  73.9697250  36.5020230  36.8144790
  72.5288050  38.4721270  42.3502730  73.2098160  38.7359640  42.9690130
  72.2136100  37.6322140  42.6840740  76.7212620  39.5188630  41.4375320
  77.2290840  40.0169600  42.0780340  77.2525860  38.7423830  41.2614680
  75.0048720  34.1587190  45.7038740  75.0067160  34.6759580  44.8984640
  74.1753030  33.6817370  45.6808670  81.3919810  44.2706500  37.2028640
  80.7737080  44.7355950  36.6391360  81.9043060  44.9633980  37.6198150
  76.2551570  43.7982370  43.8812240  75.9220950  44.4251290  44.5233310
  76.4318250  44.3244250  43.1013910  74.6864050  35.8697150  43.7109190
  75.0280860  36.7139200  43.4163060  73.7479860  36.0180890  43.8274530
  75.4670670  45.7663170  45.6961420  76.0844670  46.4414250  45.4145870
  74.6063790  46.1751150  45.6048920  78.3691940  33.3579420  40.0353780
  78.6766920  32.8026310  39.3189280  77.4392640  33.4923880  39.8526770
  80.7572700  41.4228250  36.7713900  79.8301980  41.3565630  37.0002370
  80.9097520  42.3608380  36.6569140  80.7441780  37.6945250  33.7681060
  79.8045450  37.8559210  33.8533520  81.0625040  38.4130930  33.2217050
  76.3629340  41.9492990  39.5533630  75.9586340  41.2370240  39.0579530
  76.4492460  41.6046230  40.4421670  76.8311040  45.6360550  41.7172840
  76.5339330  45.0306020  41.0380620  77.7810860  45.6737860  41.6062200
  75.0757960  38.7236200  43.3332670  75.6272550  38.8331540  42.5585920
  75.5901470  39.0973800  44.0487900  75.9229470  45.3742240  48.3680640
  75.0258000  45.5982210  48.6154040  75.9482340  45.4977180  47.4192040
  74.7500690  42.2455560  46.9438010  74.6108460  43.1178360  47.3125410
  73.8682050  41.9028370  46.7985950  81.0730070  47.1631430  38.2503140
  81.5125980  47.9055760  37.8358530  81.0116960  47.4058000  39.1742100
  76.5481040  48.1877260  49.1523160  76.5196470  48.5920210  48.2851590
  76.3846010  47.2587620  48.9894760  73.0633970  40.8437970  37.0540280
  72.9431570  41.5700060  36.4421550  72.7534860  40.0740880  36.5768190
  70.7019340  44.0153110  42.8608920  70.7799760  44.1501880  41.9164640
  71.3161020  43.3069000  43.0537040  71.9466970  45.7153300  39.2715100
  71.5395050  45.8567890  38.4168700  72.8379980  45.4313460  39.0686310
  76.2188630  49.9299080  37.3837770  76.0431110  49.0134620  37.1705570
  75.3644370  50.2886370  37.6235570  70.7578860  45.0567280  45.4003380
  70.9209900  44.5872640  44.5822750  71.2231310  44.5490840  46.0652220
  75.5297630  34.1873040  40.4363950  75.0865780  34.9682580  40.1048470
  76.0882620  34.5102930  41.1434890  79.8167440  37.0541560  46.0399270
  79.3546810  37.2624580  46.8519210  79.4145550  36.2400910  45.7369940
  78.6456450  33.8083740  35.3169780  78.0210630  33.8043610  36.0423090
  78.5586570  32.9414700  34.9205750  77.5673530  34.7320370  42.2953550
  77.8645860  35.6383200  42.2145570  78.1159090  34.2439150  41.6813120
  75.3211850  39.3106610  38.1645200  75.0952770  39.0943780  39.0691820
  74.5404380  39.7435070  37.8191170  77.7611060  40.2092190  48.8305470
  77.6654660  39.2686920  48.6805870  78.6043040  40.4307260  48.4353540
  81.1574480  37.9533520  38.7939130  81.5504050  38.2705720  37.9807820
  81.5191330  37.0745400  38.9083650  72.8921600  36.6205860  46.9839250
  72.4984990  37.4681070  47.1912030  72.2040000  35.9832230  47.1747890
  79.4666650  36.7040830  50.0535990  78.7764970  36.5113030  50.6882080
  80.2098950  36.9875470  50.5860290  70.1938650  34.5434320  41.0169330
  69.9051700  35.1137180  41.7294310  70.9384410  34.0638770  41.3800560
  70.3808880  38.4854440  32.2272050  70.2983550  39.4285200  32.3687040
  70.0291940  38.3429350  31.3484400  81.7429620  40.5439270  42.8889910
  81.0110740  41.0526080  43.2380010  81.3453960  39.7269250  42.5878690
  78.1807010  37.2193470  41.2942400  78.1843070  36.7783420  40.4446940
  79.0758130  37.5410800  41.4014220  74.0309390  37.1019960  40.2536610
  73.6909440  37.5795190  41.0103660  73.2686710  36.6485080  39.8937710
  78.2427160  38.2205550  34.2849160  78.3639980  38.1792030  35.2334980
  77.8575670  39.0829700  34.1295890  77.2548660  40.5306690  33.6832460
  76.6865560  40.0824940  33.0568370  77.9637660  40.8899470  33.1497610
  72.3317840  44.4318710  47.5599190  71.9472630  43.7912380  48.1582150
  72.6430030  45.1354830  48.1293920  78.4814980  41.2795250  43.0407810
  78.8485110  40.8053820  43.7869150  78.2920040  42.1536820  43.3816150
  71.3455470  36.0238940  39.1701280  71.0602390  35.6594610  40.0079900
  71.2834330  35.2919400  38.5564420  76.2714350  40.3203890  45.3592020
  75.9671420  41.1995870  45.5842380  77.2260810  40.3803680  45.3949460
  74.7996140  44.5264880  35.9558870  74.0258400  43.9862500  35.7957590
  75.5290770  44.0071490  35.6176630  81.0194060  34.9168200  35.8914650
  80.2058670  34.4181370  35.8159960  80.8256010  35.7566450  35.4751000
  80.9402920  43.5939300  47.6354260  80.8740230  42.6734970  47.3811850
  80.3108060  43.6914740  48.3498900  74.8433540  44.1945260  39.5937680
  75.3612210  43.3913520  39.5394570  74.3917560  44.1324400  40.4354510
  79.7303040  45.4611540  34.8664980  80.0718740  46.2053770  34.3708300
  78.9015750  45.7742660  35.2289810  72.3278080  41.1606630  46.5063380
  71.9693020  41.8260480  47.0936720  72.0332640  40.3290180  46.8776000
  75.5291200  41.6190870  49.3902930  75.2291340  41.7648050  48.4930750
  76.3002440  41.0596160  49.2976320  80.8719650  46.4159870  47.3858060
  80.8864190  45.4840830  47.1676970  80.1644750  46.5019630  48.0247830
  78.6993730  45.5425070  37.6380900  79.3864860  46.0894280  38.0188490
  77.9126150  46.0865800  37.6730510  78.0020940  42.5471100  37.2506260
  78.4583720  43.3576350  37.4766450  77.6509150  42.2294240  38.0824750
  80.3053550  48.0577440  44.4798560  80.9495770  48.2636820  45.1571980
  80.6682990  47.2965840  44.0269410  73.9032720  32.8908750  37.7228780
  73.7747350  32.8826650  38.6713700  73.0794740  33.2291840  37.3719790
  70.9026650  34.6499870  47.1835480  70.1885170  34.8496790  47.7888090
  71.3221690  33.8739440  47.5550280  71.1899240  48.6380130  48.1702010
  71.2990360  47.6974870  48.0297400  70.5379800  48.9034880  47.5215740
  79.1811830  46.9096020  49.5700130  78.8608700  46.1905260  50.1145820
  78.5070190  47.5851090  49.6436190  77.2226000  47.7556470  34.5133280
  77.2136100  48.4886160  33.8977790  76.3024360  47.5088050  34.6060240
  72.8232640  42.9771360  35.2580040  72.2160590  43.7170260  35.2675340
  73.2981990  43.0670720  34.4318240  80.2085600  47.8184710  33.1758470
  80.3097580  47.6148700  32.2460450  79.3087340  47.5642990  33.3806250
  77.7311490  38.3765070  37.1582370  77.0227640  38.8451410  37.5995980
  78.0155970  37.7187080  37.7927560  79.3567420  39.7961770  45.1574900
  79.8552670  40.2707590  45.8226750  79.4990370  38.8725290  45.3644930
  78.8503710  50.3371030  37.8706140  79.1045210  50.2992420  36.9485510
  77.9016190  50.2104360  37.8634390  75.9346510  36.6850150  34.5333080
  76.7837040  37.1220300  34.4673270  75.5677780  36.9970410  35.3605140
  74.8337930  42.9382510  33.0068610  75.6001200  42.8263870  33.5694040
  74.9112620  42.2420480  32.3545380  73.5284690  40.3707580  33.6901500
  73.6088280  39.4235090  33.8018900  74.4204440  40.7014460  33.7962160
  74.3299400  50.5202970  40.7936040  75.0661880  49.9718430  41.0644610
  74.7140320  51.3858980  40.6542030  71.2144880  46.5876540  36.6677550
  70.2884660  46.8297680  36.6582960  71.6801310  47.4150800  36.5462300
  73.3357680  49.7049040  49.9821620  74.1370410  50.0261090  50.3957020
  72.8209500  49.3444620  50.7041530  77.4401710  49.6933280  32.6161610
  78.2330320  49.9822110  32.1643400  76.9206060  49.2625450  31.9374090
  71.0555490  42.1922500  48.9257670  71.5594510  41.6129780  49.4973900
  70.3162910  42.4762730  49.4634040  77.9579110  44.9136690  32.4803960
  77.8529750  44.2989040  33.2065340  77.7903330  44.3902580  31.6966970
  78.1093430  43.5993490  48.4593190  77.3439100  44.1678490  48.3747860
  78.2909390  43.3069700  47.5661420  81.1981840  43.9756720  33.0845950
  80.6491940  44.4226020  33.7288690  81.8201100  43.4705970  33.6083620
  73.0878570  40.3352090  49.8207740  73.1283910  40.0365960  50.7292970
  73.9424070  40.7359700  49.6615260  76.8656960  42.9347640  34.9811250
  77.2873380  42.7687510  35.8242640  76.9907800  42.1247870  34.4866390
  75.0284380  38.9144190  47.7882230  74.4980840  38.4235140  47.1605570
  75.6972450  39.3428390  47.2540160  79.3784600  41.9585250  32.2288350
  79.8990260  41.2434270  31.8629500  80.0253000  42.5971120  32.5288860
  75.5156680  35.8806560  47.8679520  75.4213550  35.2627310  47.1430390
  74.9354070  36.6072850  47.6409430  78.2818120  34.4379800  44.9006910
  77.8335420  34.4604060  44.0552460  77.6483320  34.0398820  45.4977210
  78.6877670  43.3334130  45.5219350  79.1065780  44.1766860  45.3495590
  77.7686300  43.4706170  45.2926130  81.0241570  41.0650310  46.9057190
  81.1437780  40.4691450  47.6452030  81.8835570  41.1020000  46.4858490
  75.7615860  39.0080870  31.9269410  75.5604920  38.1448230  32.2882750
  75.5907910  38.9214230  30.9891010  76.5385090  49.6387140  46.6377080
  76.0006180  50.3633200  46.3185780  76.7919050  49.1617480  45.8474420
  77.7910340  37.6071660  48.1633010  78.3810030  37.2987510  48.8510830
  76.9730580  37.1351410  48.3192910  74.5598660  36.1081490  31.9147290
  74.8624560  36.1148920  31.0066440  75.2993250  35.7579350  32.4114950
  79.3947300  50.8738350  46.8963730  79.3206000  51.7773490  47.2036100
  78.4926140  50.5550250  46.8685800  77.7783590  35.0516110  32.9003490
  77.4305590  34.3740100  32.3205940  77.9796360  34.5905620  33.7146880
  79.9432630  50.0396860  34.5190090  80.8383420  50.3781830  34.5408850
  79.9750260  49.3176270  33.8914370  73.5828790  45.4123910  32.7477090
  74.0203660  45.9553580  33.4034670  74.0676520  44.5870860  32.7573430
  70.7974590  48.2012940  40.1997350  71.1277600  47.3334000  39.9675990
  71.2265590  48.4071460  41.0302310  75.3936510  46.5321950  37.8599320
  75.0932050  46.4086920  38.7603230  75.2874000  45.6730540  37.4515050
  71.2864800  49.0683530  42.9378980  70.8495790  49.2484330  43.7703130
  71.8542480  49.8258150  42.7960700  71.1189230  41.5803760  39.2967860
  70.4638070  41.3115400  38.6527560  71.9567180  41.4708240  38.8469840
  72.1565160  41.9656330  43.8371200  72.5238200  41.8783730  44.7167220
  71.5875980  41.2022880  43.7378060  71.7081160  38.8765420  47.7429620
  70.8137210  38.8432180  48.0823330  72.2478710  39.0752210  48.5080870
  70.3327310  38.7902690  35.2393190  69.4291390  39.0532890  35.0644850
  70.8167930  39.0613860  34.4593150  72.8754520  37.8468230  33.1487570
  73.5846220  37.4251450  32.6634850  72.1594460  37.9143460  32.5170920
  72.5228680  33.9007560  32.1890220  73.2456810  34.4416500  32.5071440
  72.7953200  33.6270980  31.3131760  72.2120870  33.1513750  42.0912840
  72.8597060  32.6011130  41.6508000  72.6322710  33.4056900  42.9128650
  71.9652870  33.3069420  44.8338160  71.6167690  33.7633240  45.5996340
  71.6340570  32.4126550  44.9160590  73.5717240  46.4789020  48.9991350
  73.5286870  46.1081930  49.8805810  73.7028250  47.4166590  49.1393170
  77.2723270  48.0348610  44.6001070  77.0314630  48.3023170  43.7131590
  78.2125910  48.2054340  44.6551930  79.4777690  34.4981300  48.3557580
  79.4166580  35.0903130  49.1052990  80.4178070  34.3907260  48.2107840
  72.6373510  32.8345620  48.1088930  73.1856500  32.6533670  47.3455040
  72.7028820  32.0439730  48.6445240  73.4105270  49.4251270  46.1189130
  72.8165590  49.2935970  46.8579170  73.4029110  48.5889410  45.6531230
  73.0417500  46.7909650  45.0697170  72.3151560  46.1714940  45.0023120
  73.1026650  47.1850260  44.1995250  76.6462600  49.0054650  41.8546580
  77.1627620  48.3942010  41.3294840  77.2959980  49.5083430  42.3457590
  79.3858100  49.8963140  42.6815560  79.6735910  49.6417440  41.8048570
  79.8981320  49.3440500  43.2721130  80.6035110  33.6353340  43.2612070
  79.8206900  34.1098840  43.5408830  80.3098040  32.7308170  43.1525250
  71.3247500  50.1084040  38.2793930  71.1569540  49.4754720  38.9775820
  70.4582010  50.3143440  37.9288120  71.9475520  33.9400820  35.7825790
  72.7054880  34.0529700  35.2089820  71.4852690  34.7770020  35.7369220
  78.4889330  36.0540090  38.7728100  77.6763840  35.6796980  38.4323980
  78.9930970  35.2985170  39.0749290  72.9310200  48.8017270  35.7244070
  72.4057820  49.1825300  35.0206030  72.8554780  49.4268040  36.4453780
  74.3200670  34.4664870  34.3227760  74.8493430  33.6794670  34.1935710
  74.9528990  35.1456060  34.5563290  76.5138510  34.2040010  37.3773150
  75.8841250  33.5027320  37.5443280  75.9743650  34.9644140  37.1606310
  79.4530460  50.8179240  50.0483760  80.3797770  50.5823510  50.0919720
  79.4380890  51.6451240  49.5669790  76.6394070  33.4823990  49.8125640
  76.3578340  33.9857590  49.0486460  77.0213770  32.6845740  49.4467770
  75.5303170  50.7499650  34.5993320  76.2621990  50.4658930  34.0517210
  75.7896840  50.5112930  35.4892700  74.6917960  46.8664380  34.6039650
  74.0626840  47.3349480  35.1525480  74.8065790  46.0213600  35.0385840
  80.2785720  42.6949060  22.6350120  79.5027820  42.2149500  22.9248690
  80.9298650  42.0154710  22.4606280  74.2951550  43.0068870  23.5125880
  73.4636430  42.7517580  23.9122390  74.9032530  43.0779640  24.2483800
  74.2752810  47.0408960  23.7083900  74.5780850  46.1506700  23.5294120
  75.0196400  47.5979180  23.4806150  72.7043500  37.9670760  17.2968270
  71.8160200  38.3086730  17.1948150  72.9884690  37.7671080  16.4049100
  80.5256460  49.3867260  21.0353240  79.9067900  49.8424760  20.4647680
  81.3808240  49.5418720  20.6342940  79.7194710  45.3706250  22.6420280
  79.6502990  44.4296190  22.4809410  80.4814570  45.4607660  23.2142850
  71.9101380  35.9760770  24.9676900  71.7304220  35.0786520  25.2479660
  71.5081460  36.5232640  25.6423850  80.7499880  38.1776630  22.8689210
  81.1264700  37.3048510  22.7562880  80.6519390  38.5135330  21.9779650
  74.8804890  36.5502260  18.3306650  74.9871640  37.4505990  18.6375410
  73.9697250  36.5020230  18.0401300  72.5288050  38.4721270  23.5759240
  73.2098160  38.7359640  24.1946640  72.2136100  37.6322140  23.9097250
  76.7212620  39.5188630  22.6631830  77.2290840  40.0169600  23.3036850
  77.2525860  38.7423830  22.4871190  75.0048720  34.1587190  26.9295250
  75.0067160  34.6759580  26.1241150  74.1753030  33.6817370  26.9065180
  81.3919810  44.2706500  18.4285150  80.7737080  44.7355950  17.8647870
  81.9043060  44.9633980  18.8454660  76.2551570  43.7982370  25.1068750
  75.9220950  44.4251290  25.7489820  76.4318250  44.3244250  24.3270420
  74.6864050  35.8697150  24.9365700  75.0280860  36.7139200  24.6419570
  73.7479860  36.0180890  25.0531040  75.4670670  45.7663170  26.9217930
  76.0844670  46.4414250  26.6402380  74.6063790  46.1751150  26.8305430
  70.7603010  44.9563030  15.8024780  70.3830990  45.4450130  15.0709680
  71.0176080  45.6288310  16.4331310  78.3691940  33.3579420  21.2610290
  78.6766920  32.8026310  20.5445790  77.4392640  33.4923880  21.0783280
  80.7572700  41.4228250  17.9970410  79.8301980  41.3565630  18.2258880
  80.9097520  42.3608380  17.8825650  80.7441780  37.6945250  14.9937570
  79.8045450  37.8559210  15.0790030  81.0625040  38.4130930  14.4473560
  76.3629340  41.9492990  20.7790140  75.9586340  41.2370240  20.2836040
  76.4492460  41.6046230  21.6678180  76.8311040  45.6360550  22.9429350
  76.5339330  45.0306020  22.2637130  77.7810860  45.6737860  22.8318710
  75.0757960  38.7236200  24.5589180  75.6272550  38.8331540  23.7842430
  75.5901470  39.0973800  25.2744410  75.9229470  45.3742240  29.5937150
  75.0258000  45.5982210  29.8410550  75.9482340  45.4977180  28.6448550
  74.7500690  42.2455560  28.1694520  74.6108460  43.1178360  28.5381920
  73.8682050  41.9028370  28.0242460  81.0730070  47.1631430  19.4759650
  81.5125980  47.9055760  19.0615040  81.0116960  47.4058000  20.3998610
  76.5481040  48.1877260  30.3779670  76.5196470  48.5920210  29.5108100
  76.3846010  47.2587620  30.2151270  73.0633970  40.8437970  18.2796790
  72.9431570  41.5700060  17.6678060  72.7534860  40.0740880  17.8024700
  71.9466970  45.7153300  20.4971610  71.5395050  45.8567890  19.6425210
  72.8379980  45.4313460  20.2942820  76.2188630  49.9299080  18.6094280
  76.0431110  49.0134620  18.3962080  75.3644370  50.2886370  18.8492080
  75.5297630  34.1873040  21.6620460  75.0865780  34.9682580  21.3304980
  76.0882620  34.5102930  22.3691400  79.8167440  37.0541560  27.2655780
  79.3546810  37.2624580  28.0775720  79.4145550  36.2400910  26.9626450
  78.6456450  33.8083740  16.5426290  78.0210630  33.8043610  17.2679600
  78.5586570  32.9414700  16.1462260  77.5673530  34.7320370  23.5210060
  77.8645860  35.6383200  23.4402080  78.1159090  34.2439150  22.9069630
  75.3211850  39.3106610  19.3901710  75.0952770  39.0943780  20.2948330
  74.5404380  39.7435070  19.0447680  77.7611060  40.2092190  30.0561980
  77.6654660  39.2686920  29.9062380  78.6043040  40.4307260  29.6610050
  81.1574480  37.9533520  20.0195640  81.5504050  38.2705720  19.2064330
  81.5191330  37.0745400  20.1340160  72.8921600  36.6205860  28.2095760
  72.4984990  37.4681070  28.4168540  72.2040000  35.9832230  28.4004400
  79.4666650  36.7040830  31.2792500  78.7764970  36.5113030  31.9138590
  80.2098950  36.9875470  31.8116800  70.1938650  34.5434320  22.2425840
  69.9051700  35.1137180  22.9550820  70.9384410  34.0638770  22.6057070
  70.3808880  38.4854440  13.4528560  70.2983550  39.4285200  13.5943550
  70.0291940  38.3429350  12.5740910  81.7429620  40.5439270  24.1146420
  81.0110740  41.0526080  24.4636520  81.3453960  39.7269250  23.8135200
  78.1807010  37.2193470  22.5198910  78.1843070  36.7783420  21.6703450
  79.0758130  37.5410800  22.6270730  74.0309390  37.1019960  21.4793120
  73.6909440  37.5795190  22.2360170  73.2686710  36.6485080  21.1194220
  78.2427160  38.2205550  15.5105670  78.3639980  38.1792030  16.4591490
  77.8575670  39.0829700  15.3552400  77.2548660  40.5306690  14.9088970
  76.6865560  40.0824940  14.2824880  77.9637660  40.8899470  14.3754120
  72.3317840  44.4318710  28.7855700  71.9472630  43.7912380  29.3838660
  72.6430030  45.1354830  29.3550430  78.4814980  41.2795250  24.2664320
  78.8485110  40.8053820  25.0125660  78.2920040  42.1536820  24.6072660
  71.3455470  36.0238940  20.3957790  71.0602390  35.6594610  21.2336410
  71.2834330  35.2919400  19.7820930  76.2714350  40.3203890  26.5848530
  75.9671420  41.1995870  26.8098890  77.2260810  40.3803680  26.6205970
  74.7996140  44.5264880  17.1815380  74.0258400  43.9862500  17.0214100
  75.5290770  44.0071490  16.8433140  81.0194060  34.9168200  17.1171160
  80.2058670  34.4181370  17.0416470  80.8256010  35.7566450  16.7007510
  80.9402920  43.5939300  28.8610770  80.8740230  42.6734970  28.6068360
  80.3108060  43.6914740  29.5755410  74.8433540  44.1945260  20.8194190
  75.3612210  43.3913520  20.7651080  74.3917560  44.1324400  21.6611020
  79.7303040  45.4611540  16.0921490  80.0718740  46.2053770  15.5964810
  78.9015750  45.7742660  16.4546320  72.3278080  41.1606630  27.7319890
  71.9693020  41.8260480  28.3193230  72.0332640  40.3290180  28.1032510
  75.5291200  41.6190870  30.6159440  75.2291340  41.7648050  29.7187260
  76.3002440  41.0596160  30.5232830  80.8719650  46.4159870  28.6114570
  80.8864190  45.4840830  28.3933480  80.1644750  46.5019630  29.2504340
  78.6993730  45.5425070  18.8637410  79.3864860  46.0894280  19.2445000
  77.9126150  46.0865800  18.8987020  70.8386130  41.1597890  14.3554490
  71.7080980  41.4422690  14.6390410  70.3476450  41.9733760  14.2403300
  78.0020940  42.5471100  18.4762770  78.4583720  43.3576350  18.7022960
  77.6509150  42.2294240  19.3081260  80.3053550  48.0577440  25.7055070
  80.9495770  48.2636820  26.3828490  80.6682990  47.2965840  25.2525920
  73.9032720  32.8908750  18.9485290  73.7747350  32.8826650  19.8970210
  73.0794740  33.2291840  18.5976300  71.2057380  50.3725270  14.9216120
  71.5655020  50.9714610  14.2673390  71.0649720  50.9185160  15.6951150
  70.9026650  34.6499870  28.4091990  70.1885170  34.8496790  29.0144600
  71.3221690  33.8739440  28.7806790  79.1811830  46.9096020  30.7956640
  78.8608700  46.1905260  31.3402330  78.5070190  47.5851090  30.8692700
  77.2226000  47.7556470  15.7389790  77.2136100  48.4886160  15.1234300
  76.3024360  47.5088050  15.8316750  72.8232640  42.9771360  16.4836550
  72.2160590  43.7170260  16.4931850  73.2981990  43.0670720  15.6574750
  80.2085600  47.8184710  14.4014980  80.3097580  47.6148700  13.4716960
  79.3087340  47.5642990  14.6062760  77.7311490  38.3765070  18.3838880
  77.0227640  38.8451410  18.8252490  78.0155970  37.7187080  19.0184070
  79.3567420  39.7961770  26.3831410  79.8552670  40.2707590  27.0483260
  79.4990370  38.8725290  26.5901440  78.8503710  50.3371030  19.0962650
  79.1045210  50.2992420  18.1742020  77.9016190  50.2104360  19.0890900
  75.9346510  36.6850150  15.7589590  76.7837040  37.1220300  15.6929780
  75.5677780  36.9970410  16.5861650  74.8337930  42.9382510  14.2325120
  75.6001200  42.8263870  14.7950550  74.9112620  42.2420480  13.5801890
  73.5284690  40.3707580  14.9158010  73.6088280  39.4235090  15.0275410
  74.4204440  40.7014460  15.0218670  74.3299400  50.5202970  22.0192550
  75.0661880  49.9718430  22.2901120  74.7140320  51.3858980  21.8798540
  71.2144880  46.5876540  17.8934060  70.2884660  46.8297680  17.8839470
  71.6801310  47.4150800  17.7718810  73.3357680  49.7049040  31.2078130
  74.1370410  50.0261090  31.6213530  72.8209500  49.3444620  31.9298040
  77.4401710  49.6933280  13.8418120  78.2330320  49.9822110  13.3899910
  76.9206060  49.2625450  13.1630600  77.9579110  44.9136690  13.7060470
  77.8529750  44.2989040  14.4321850  77.7903330  44.3902580  12.9223480
  78.1093430  43.5993490  29.6849700  77.3439100  44.1678490  29.6004370
  78.2909390  43.3069700  28.7917930  81.1981840  43.9756720  14.3102460
  80.6491940  44.4226020  14.9545200  81.8201100  43.4705970  14.8340130
  73.0878570  40.3352090  31.0464250  73.1283910  40.0365960  31.9549480
  73.9424070  40.7359700  30.8871770  76.8656960  42.9347640  16.2067760
  77.2873380  42.7687510  17.0499150  76.9907800  42.1247870  15.7122900
  75.0284380  38.9144190  29.0138740  74.4980840  38.4235140  28.3862080
  75.6972450  39.3428390  28.4796670  79.3784600  41.9585250  13.4544860
  79.8990260  41.2434270  13.0886010  80.0253000  42.5971120  13.7545370
  75.5156680  35.8806560  29.0936030  75.4213550  35.2627310  28.3686900
  74.9354070  36.6072850  28.8665940  78.2818120  34.4379800  26.1263420
  77.8335420  34.4604060  25.2808970  77.6483320  34.0398820  26.7233720
  78.6877670  43.3334130  26.7475860  79.1065780  44.1766860  26.5752100
  77.7686300  43.4706170  26.5182640  81.0241570  41.0650310  28.1313700
  81.1437780  40.4691450  28.8708540  81.8835570  41.1020000  27.7115000
  75.7615860  39.0080870  13.1525920  75.5604920  38.1448230  13.5139260
  75.5907910  38.9214230  12.2147520  76.5385090  49.6387140  27.8633590
  76.0006180  50.3633200  27.5442290  76.7919050  49.1617480  27.0730930
  77.7910340  37.6071660  29.3889520  78.3810030  37.2987510  30.0767340
  76.9730580  37.1351410  29.5449420  74.5598660  36.1081490  13.1403800
  74.8624560  36.1148920  12.2322950  75.2993250  35.7579350  13.6371460
  79.3947300  50.8738350  28.1220240  79.3206000  51.7773490  28.4292610
  78.4926140  50.5550250  28.0942310  77.7783590  35.0516110  14.1260000
  77.4305590  34.3740100  13.5462450  77.9796360  34.5905620  14.9403390
  79.9432630  50.0396860  15.7446600  80.8383420  50.3781830  15.7665360
  79.9750260  49.3176270  15.1170880  73.5828790  45.4123910  13.9733600
  74.0203660  45.9553580  14.6291180  74.0676520  44.5870860  13.9829940
  70.7974590  48.2012940  21.4253860  71.1277600  47.3334000  21.1932500
  71.2265590  48.4071460  22.2558820  75.3936510  46.5321950  19.0855830
  75.0932050  46.4086920  19.9859740  75.2874000  45.6730540  18.6771560
  71.2864800  49.0683530  24.1635490  70.8495790  49.2484330  24.9959640
  71.8542480  49.8258150  24.0217210  71.1189230  41.5803760  20.5224370
  70.4638070  41.3115400  19.8784070  71.9567180  41.4708240  20.0726350
  71.7081160  38.8765420  28.9686130  70.8137210  38.8432180  29.3079840
  72.2478710  39.0752210  29.7337380  70.3327310  38.7902690  16.4649700
  69.4291390  39.0532890  16.2901360  70.8167930  39.0613860  15.6849660
  72.8754520  37.8468230  14.3744080  73.5846220  37.4251450  13.8891360
  72.1594460  37.9143460  13.7427430  72.5228680  33.9007560  13.4146730
  73.2456810  34.4416500  13.7327950  72.7953200  33.6270980  12.5388270
  72.2120870  33.1513750  23.3169350  72.8597060  32.6011130  22.8764510
  72.6322710  33.4056900  24.1385160  71.9652870  33.3069420  26.0594670
  71.6167690  33.7633240  26.8252850  71.6340570  32.4126550  26.1417100
  73.5717240  46.4789020  30.2247860  73.5286870  46.1081930  31.1062320
  73.7028250  47.4166590  30.3649680  77.2723270  48.0348610  25.8257580
  77.0314630  48.3023170  24.9388100  78.2125910  48.2054340  25.8808440
  79.4777690  34.4981300  29.5814090  79.4166580  35.0903130  30.3309500
  80.4178070  34.3907260  29.4364350  72.6373510  32.8345620  29.3345440
  73.1856500  32.6533670  28.5711550  72.7028820  32.0439730  29.8701750
  73.4105270  49.4251270  27.3445640  72.8165590  49.2935970  28.0835680
  73.4029110  48.5889410  26.8787740  73.0417500  46.7909650  26.2953680
  72.3151560  46.1714940  26.2279630  73.1026650  47.1850260  25.4251760
  76.6462600  49.0054650  23.0803090  77.1627620  48.3942010  22.5551350
  77.2959980  49.5083430  23.5714100  79.3858100  49.8963140  23.9072070
  79.6735910  49.6417440  23.0305080  79.8981320  49.3440500  24.4977640
  80.6035110  33.6353340  24.4868580  79.8206900  34.1098840  24.7665340
  80.3098040  32.7308170  24.3781760  71.3247500  50.1084040  19.5050440
  71.1569540  49.4754720  20.2032330  70.4582010  50.3143440  19.1544630
  71.9475520  33.9400820  17.0082300  72.7054880  34.0529700  16.4346330
  71.4852690  34.7770020  16.9625730  78.4889330  36.0540090  19.9984610
  77.6763840  35.6796980  19.6580490  78.9930970  35.2985170  20.3005800
  72.9310200  48.8017270  16.9500580  72.4057820  49.1825300  16.2462540
  72.8554780  49.4268040  17.6710290  74.3200670  34.4664870  15.5484270
  74.8493430  33.6794670  15.4192220  74.9528990  35.1456060  15.7819800
  76.5138510  34.2040010  18.6029660  75.8841250  33.5027320  18.7699790
  75.9743650  34.9644140  18.3862820  79.4530460  50.8179240  31.2740270
  80.3797770  50.5823510  31.3176230  79.4380890  51.6451240  30.7926300
  76.6394070  33.4823990  31.0382150  76.3578340  33.9857590  30.2742970
  77.0213770  32.6845740  30.6724280  75.5303170  50.7499650  15.8249830
  76.2621990  50.4658930  15.2773720  75.7896840  50.5112930  16.7149210
  74.6917960  46.8664380  15.8296160  74.0626840  47.3349480  16.3781990
  74.8065790  46.0213600  16.2642350  80.2785720  42.6949060   3.8606630
  79.5027820  42.2149500   4.1505200  80.9298650  42.0154710   3.6862790
  74.2951550  43.0068870   4.7382390  73.4636430  42.7517580   5.1378900
  74.9032530  43.0779640   5.4740310  74.2752810  47.0408960   4.9340410
  74.5780850  46.1506700   4.7550630  75.0196400  47.5979180   4.7062660
  70.6676510  40.5676410   4.4064480  71.2392620  39.7998610   4.4068120
  70.6678050  40.8665170   3.4971090  80.5256460  49.3867260   2.2609750
  79.9067900  49.8424760   1.6904190  81.3808240  49.5418720   1.8599450
  79.7194710  45.3706250   3.8676790  79.6502990  44.4296190   3.7065920
  80.4814570  45.4607660   4.4399360  71.9101380  35.9760770   6.1933410
  71.7304220  35.0786520   6.4736170  71.5081460  36.5232640   6.8680360
  80.7499880  38.1776630   4.0945720  81.1264700  37.3048510   3.9819390
  80.6519390  38.5135330   3.2036160  72.5288050  38.4721270   4.8015750
  73.2098160  38.7359640   5.4203150  72.2136100  37.6322140   5.1353760
  76.7212620  39.5188630   3.8888340  77.2290840  40.0169600   4.5293360
  77.2525860  38.7423830   3.7127700  75.0048720  34.1587190   8.1551760
  75.0067160  34.6759580   7.3497660  74.1753030  33.6817370   8.1321690
  76.2551570  43.7982370   6.3325260  75.9220950  44.4251290   6.9746330
  76.4318250  44.3244250   5.5526930  74.6864050  35.8697150   6.1622210
  75.0280860  36.7139200   5.8676080  73.7479860  36.0180890   6.2787550
  75.4670670  45.7663170   8.1474440  76.0844670  46.4414250   7.8658890
  74.6063790  46.1751150   8.0561940  78.3691940  33.3579420   2.4866800
  78.6766920  32.8026310   1.7702300  77.4392640  33.4923880   2.3039790
  76.8311040  45.6360550   4.1685860  76.5339330  45.0306020   3.4893640
  77.7810860  45.6737860   4.0575220  75.0757960  38.7236200   5.7845690
  75.6272550  38.8331540   5.0098940  75.5901470  39.0973800   6.5000920
  75.9229470  45.3742240  10.8193660  75.0258000  45.5982210  11.0667060
  75.9482340  45.4977180   9.8705060  74.7500690  42.2455560   9.3951030
  74.6108460  43.1178360   9.7638430  73.8682050  41.9028370   9.2498970
  76.5481040  48.1877260  11.6036180  76.5196470  48.5920210  10.7364610
  76.3846010  47.2587620  11.4407780  70.7019340  44.0153110   5.3121940
  70.7799760  44.1501880   4.3677660  71.3161020  43.3069000   5.5050060
  70.7578860  45.0567280   7.8516400  70.9209900  44.5872640   7.0335770
  71.2231310  44.5490840   8.5165240  75.5297630  34.1873040   2.8876970
  75.0865780  34.9682580   2.5561490  76.0882620  34.5102930   3.5947910
  79.8167440  37.0541560   8.4912290  79.3546810  37.2624580   9.3032230
  79.4145550  36.2400910   8.1882960  77.5673530  34.7320370   4.7466570
  77.8645860  35.6383200   4.6658590  78.1159090  34.2439150   4.1326140
  77.7611060  40.2092190  11.2818490  77.6654660  39.2686920  11.1318890
  78.6043040  40.4307260  10.8866560  72.8921600  36.6205860   9.4352270
  72.4984990  37.4681070   9.6425050  72.2040000  35.9832230   9.6260910
  79.4666650  36.7040830  12.5049010  78.7764970  36.5113030  13.1395100
  80.2098950  36.9875470  13.0373310  70.1938650  34.5434320   3.4682350
  69.9051700  35.1137180   4.1807330  70.9384410  34.0638770   3.8313580
  81.7429620  40.5439270   5.3402930  81.0110740  41.0526080   5.6893030
  81.3453960  39.7269250   5.0391710  78.1807010  37.2193470   3.7455420
  78.1843070  36.7783420   2.8959960  79.0758130  37.5410800   3.8527240
  74.0309390  37.1019960   2.7049630  73.6909440  37.5795190   3.4616680
  73.2686710  36.6485080   2.3450730  72.3317840  44.4318710  10.0112210
  71.9472630  43.7912380  10.6095170  72.6430030  45.1354830  10.5806940
  78.4814980  41.2795250   5.4920830  78.8485110  40.8053820   6.2382170
  78.2920040  42.1536820   5.8329170  76.2714350  40.3203890   7.8105040
  75.9671420  41.1995870   8.0355400  77.2260810  40.3803680   7.8462480
  80.9402920  43.5939300  10.0867280  80.8740230  42.6734970   9.8324870
  80.3108060  43.6914740  10.8011920  74.8433540  44.1945260   2.0450700
  75.3612210  43.3913520   1.9907590  74.3917560  44.1324400   2.8867530
  72.3278080  41.1606630   8.9576400  71.9693020  41.8260480   9.5449740
  72.0332640  40.3290180   9.3289020  75.5291200  41.6190870  11.8415950
  75.2291340  41.7648050  10.9443770  76.3002440  41.0596160  11.7489340
  80.8719650  46.4159870   9.8371080  80.8864190  45.4840830   9.6189990
  80.1644750  46.5019630  10.4760850  80.3053550  48.0577440   6.9311580
  80.9495770  48.2636820   7.6085000  80.6682990  47.2965840   6.4782430
  70.9026650  34.6499870   9.6348500  70.1885170  34.8496790  10.2401110
  71.3221690  33.8739440  10.0063300  71.1899240  48.6380130  10.6215030
  71.2990360  47.6974870  10.4810420  70.5379800  48.9034880   9.9728760
  79.1811830  46.9096020  12.0213150  78.8608700  46.1905260  12.5658840
  78.5070190  47.5851090  12.0949210  79.3567420  39.7961770   7.6087920
  79.8552670  40.2707590   8.2739770  79.4990370  38.8725290   7.8157950
  74.3299400  50.5202970   3.2449060  75.0661880  49.9718430   3.5157630
  74.7140320  51.3858980   3.1055050  73.3357680  49.7049040  12.4334640
  74.1370410  50.0261090  12.8470040  72.8209500  49.3444620  13.1554550
  71.0555490  42.1922500  11.3770690  71.5594510  41.6129780  11.9486920
  70.3162910  42.4762730  11.9147060  78.1093430  43.5993490  10.9106210
  77.3439100  44.1678490  10.8260880  78.2909390  43.3069700  10.0174440
  73.0878570  40.3352090  12.2720760  73.1283910  40.0365960  13.1805990
  73.9424070  40.7359700  12.1128280  75.0284380  38.9144190  10.2395250
  74.4980840  38.4235140   9.6118590  75.6972450  39.3428390   9.7053180
  75.5156680  35.8806560  10.3192540  75.4213550  35.2627310   9.5943410
  74.9354070  36.6072850  10.0922450  78.2818120  34.4379800   7.3519930
  77.8335420  34.4604060   6.5065480  77.6483320  34.0398820   7.9490230
  78.6877670  43.3334130   7.9732370  79.1065780  44.1766860   7.8008610
  77.7686300  43.4706170   7.7439150  81.0241570  41.0650310   9.3570210
  81.1437780  40.4691450  10.0965050  81.8835570  41.1020000   8.9371510
  76.5385090  49.6387140   9.0890100  76.0006180  50.3633200   8.7698800
  76.7919050  49.1617480   8.2987440  77.7910340  37.6071660  10.6146030
  78.3810030  37.2987510  11.3023850  76.9730580  37.1351410  10.7705930
  79.3947300  50.8738350   9.3476750  79.3206000  51.7773490   9.6549120
  78.4926140  50.5550250   9.3198820  70.7974590  48.2012940   2.6510370
  71.1277600  47.3334000   2.4189010  71.2265590  48.4071460   3.4815330
  71.2864800  49.0683530   5.3892000  70.8495790  49.2484330   6.2216150
  71.8542480  49.8258150   5.2473720  72.1565160  41.9656330   6.2884220
  72.5238200  41.8783730   7.1680240  71.5875980  41.2022880   6.1891080
  71.7081160  38.8765420  10.1942640  70.8137210  38.8432180  10.5336350
  72.2478710  39.0752210  10.9593890  72.2120870  33.1513750   4.5425860
  72.8597060  32.6011130   4.1021020  72.6322710  33.4056900   5.3641670
  71.9652870  33.3069420   7.2851180  71.6167690  33.7633240   8.0509360
  71.6340570  32.4126550   7.3673610  73.5717240  46.4789020  11.4504370
  73.5286870  46.1081930  12.3318830  73.7028250  47.4166590  11.5906190
  77.2723270  48.0348610   7.0514090  77.0314630  48.3023170   6.1644610
  78.2125910  48.2054340   7.1064950  79.4777690  34.4981300  10.8070600
  79.4166580  35.0903130  11.5566010  80.4178070  34.3907260  10.6620860
  72.6373510  32.8345620  10.5601950  73.1856500  32.6533670   9.7968060
  72.7028820  32.0439730  11.0958260  73.4105270  49.4251270   8.5702150
  72.8165590  49.2935970   9.3092190  73.4029110  48.5889410   8.1044250
  73.0417500  46.7909650   7.5210190  72.3151560  46.1714940   7.4536140
  73.1026650  47.1850260   6.6508270  76.6462600  49.0054650   4.3059600
  77.1627620  48.3942010   3.7807860  77.2959980  49.5083430   4.7970610
  79.3858100  49.8963140   5.1328580  79.6735910  49.6417440   4.2561590
  79.8981320  49.3440500   5.7234150  80.6035110  33.6353340   5.7125090
  79.8206900  34.1098840   5.9921850  80.3098040  32.7308170   5.6038270
  79.4530460  50.8179240  12.4996780  80.3797770  50.5823510  12.5432740
  79.4380890  51.6451240  12.0182810  76.6394070  33.4823990  12.2638660
  76.3578340  33.9857590  11.4999480  77.0213770  32.6845740  11.8980790
  80.2785720  23.9205570  60.1837100  79.5027820  23.4406010  60.4735670
  80.9298650  23.2411220  60.0093260  74.2951550  24.2325380  61.0612860
  73.4636430  23.9774090  61.4609370  74.9032530  24.3036150  61.7970780
  74.2752810  28.2665470  61.2570880  74.5780850  27.3763210  61.0781100
  75.0196400  28.8235690  61.0293130  72.7043500  19.1927270  54.8455250
  71.8160200  19.5343240  54.7435130  72.9884690  18.9927590  53.9536080
  70.6676510  21.7932920  60.7294950  71.2392620  21.0255120  60.7298590
  70.6678050  22.0921680  59.8201560  80.5256460  30.6123770  58.5840220
  79.9067900  31.0681270  58.0134660  81.3808240  30.7675230  58.1829920
  79.7194710  26.5962760  60.1907260  79.6502990  25.6552700  60.0296390
  80.4814570  26.6864170  60.7629830  80.7499880  19.4033140  60.4176190
  81.1264700  18.5305020  60.3049860  80.6519390  19.7391840  59.5266630
  74.8804890  17.7758770  55.8793630  74.9871640  18.6762500  56.1862390
  73.9697250  17.7276740  55.5888280  72.5288050  19.6977780  61.1246220
  73.2098160  19.9616150  61.7433620  72.2136100  18.8578650  61.4584230
  76.7212620  20.7445140  60.2118810  77.2290840  21.2426110  60.8523830
  77.2525860  19.9680340  60.0358170  81.3919810  25.4963010  55.9772130
  80.7737080  25.9612460  55.4134850  81.9043060  26.1890490  56.3941640
  70.7603010  26.1819540  53.3511760  70.3830990  26.6706640  52.6196660
  71.0176080  26.8544820  53.9818290  78.3691940  14.5835930  58.8097270
  78.6766920  14.0282820  58.0932770  77.4392640  14.7180390  58.6270260
  80.7572700  22.6484760  55.5457390  79.8301980  22.5822140  55.7745860
  80.9097520  23.5864890  55.4312630  80.7441780  18.9201760  52.5424550
  79.8045450  19.0815720  52.6277010  81.0625040  19.6387440  51.9960540
  76.3629340  23.1749500  58.3277120  75.9586340  22.4626750  57.8323020
  76.4492460  22.8302740  59.2165160  76.8311040  26.8617060  60.4916330
  76.5339330  26.2562530  59.8124110  77.7810860  26.8994370  60.3805690
  81.0730070  28.3887940  57.0246630  81.5125980  29.1312270  56.6102020
  81.0116960  28.6314510  57.9485590  73.0633970  22.0694480  55.8283770
  72.9431570  22.7956570  55.2165040  72.7534860  21.2997390  55.3511680
  70.7019340  25.2409620  61.6352410  70.7799760  25.3758390  60.6908130
  71.3161020  24.5325510  61.8280530  71.9466970  26.9409810  58.0458590
  71.5395050  27.0824400  57.1912190  72.8379980  26.6569970  57.8429800
  76.2188630  31.1555590  56.1581260  76.0431110  30.2391130  55.9449060
  75.3644370  31.5142880  56.3979060  75.5297630  15.4129550  59.2107440
  75.0865780  16.1939090  58.8791960  76.0882620  15.7359440  59.9178380
  78.6456450  15.0340250  54.0913270  78.0210630  15.0300120  54.8166580
  78.5586570  14.1671210  53.6949240  77.5673530  15.9576880  61.0697040
  77.8645860  16.8639710  60.9889060  78.1159090  15.4695660  60.4556610
  75.3211850  20.5363120  56.9388690  75.0952770  20.3200290  57.8435310
  74.5404380  20.9691580  56.5934660  81.1574480  19.1790030  57.5682620
  81.5504050  19.4962230  56.7551310  81.5191330  18.3001910  57.6827140
  70.1938650  15.7690830  59.7912820  69.9051700  16.3393690  60.5037800
  70.9384410  15.2895280  60.1544050  70.3808880  19.7110950  51.0015540
  70.2983550  20.6541710  51.1430530  70.0291940  19.5685860  50.1227890
  78.1807010  18.4449980  60.0685890  78.1843070  18.0039930  59.2190430
  79.0758130  18.7667310  60.1757710  74.0309390  18.3276470  59.0280100
  73.6909440  18.8051700  59.7847150  73.2686710  17.8741590  58.6681200
  78.2427160  19.4462060  53.0592650  78.3639980  19.4048540  54.0078470
  77.8575670  20.3086210  52.9039380  77.2548660  21.7563200  52.4575950
  76.6865560  21.3081450  51.8311860  77.9637660  22.1155980  51.9241100
  71.3455470  17.2495450  57.9444770  71.0602390  16.8851120  58.7823390
  71.2834330  16.5175910  57.3307910  74.7996140  25.7521390  54.7302360
  74.0258400  25.2119010  54.5701080  75.5290770  25.2328000  54.3920120
  81.0194060  16.1424710  54.6658140  80.2058670  15.6437880  54.5903450
  80.8256010  16.9822960  54.2494490  74.8433540  25.4201770  58.3681170
  75.3612210  24.6170030  58.3138060  74.3917560  25.3580910  59.2098000
  79.7303040  26.6868050  53.6408470  80.0718740  27.4310280  53.1451790
  78.9015750  26.9999170  54.0033300  78.6993730  26.7681580  56.4124390
  79.3864860  27.3150790  56.7931980  77.9126150  27.3122310  56.4474000
  70.8386130  22.3854400  51.9041470  71.7080980  22.6679200  52.1877390
  70.3476450  23.1990270  51.7890280  78.0020940  23.7727610  56.0249750
  78.4583720  24.5832860  56.2509940  77.6509150  23.4550750  56.8568240
  73.9032720  14.1165260  56.4972270  73.7747350  14.1083160  57.4457190
  73.0794740  14.4548350  56.1463280  71.2057380  31.5981780  52.4703100
  71.5655020  32.1971120  51.8160370  71.0649720  32.1441670  53.2438130
  77.2226000  28.9812980  53.2876770  77.2136100  29.7142670  52.6721280
  76.3024360  28.7344560  53.3803730  72.8232640  24.2027870  54.0323530
  72.2160590  24.9426770  54.0418830  73.2981990  24.2927230  53.2061730
  80.2085600  29.0441220  51.9501960  80.3097580  28.8405210  51.0203940
  79.3087340  28.7899500  52.1549740  77.7311490  19.6021580  55.9325860
  77.0227640  20.0707920  56.3739470  78.0155970  18.9443590  56.5671050
  78.8503710  31.5627540  56.6449630  79.1045210  31.5248930  55.7229000
  77.9016190  31.4360870  56.6377880  75.9346510  17.9106660  53.3076570
  76.7837040  18.3476810  53.2416760  75.5677780  18.2226920  54.1348630
  74.8337930  24.1639020  51.7812100  75.6001200  24.0520380  52.3437530
  74.9112620  23.4676990  51.1288870  73.5284690  21.5964090  52.4644990
  73.6088280  20.6491600  52.5762390  74.4204440  21.9270970  52.5705650
  74.3299400  31.7459480  59.5679530  75.0661880  31.1974940  59.8388100
  74.7140320  32.6115490  59.4285520  71.2144880  27.8133050  55.4421040
  70.2884660  28.0554190  55.4326450  71.6801310  28.6407310  55.3205790
  77.4401710  30.9189790  51.3905100  78.2330320  31.2078620  50.9386890
  76.9206060  30.4881960  50.7117580  77.9579110  26.1393200  51.2547450
  77.8529750  25.5245550  51.9808830  77.7903330  25.6159090  50.4710460
  81.1981840  25.2013230  51.8589440  80.6491940  25.6482530  52.5032180
  81.8201100  24.6962480  52.3827110  76.8656960  24.1604150  53.7554740
  77.2873380  23.9944020  54.5986130  76.9907800  23.3504380  53.2609880
  79.3784600  23.1841760  51.0031840  79.8990260  22.4690780  50.6372990
  80.0253000  23.8227630  51.3032350  75.7615860  20.2337380  50.7012900
  75.5604920  19.3704740  51.0626240  75.5907910  20.1470740  49.7634500
  74.5598660  17.3338000  50.6890780  74.8624560  17.3405430  49.7809930
  75.2993250  16.9835860  51.1858440  77.7783590  16.2772620  51.6746980
  77.4305590  15.5996610  51.0949430  77.9796360  15.8162130  52.4890370
  79.9432630  31.2653370  53.2933580  80.8383420  31.6038340  53.3152340
  79.9750260  30.5432780  52.6657860  73.5828790  26.6380420  51.5220580
  74.0203660  27.1810090  52.1778160  74.0676520  25.8127370  51.5316920
  70.7974590  29.4269450  58.9740840  71.1277600  28.5590510  58.7419480
  71.2265590  29.6327970  59.8045800  75.3936510  27.7578460  56.6342810
  75.0932050  27.6343430  57.5346720  75.2874000  26.8987050  56.2258540
  71.1189230  22.8060270  58.0711350  70.4638070  22.5371910  57.4271050
  71.9567180  22.6964750  57.6213330  70.3327310  20.0159200  54.0136680
  69.4291390  20.2789400  53.8388340  70.8167930  20.2870370  53.2336640
  72.8754520  19.0724740  51.9231060  73.5846220  18.6507960  51.4378340
  72.1594460  19.1399970  51.2914410  72.5228680  15.1264070  50.9633710
  73.2456810  15.6673010  51.2814930  72.7953200  14.8527490  50.0875250
  72.2120870  14.3770260  60.8656330  72.8597060  13.8267640  60.4251490
  72.6322710  14.6313410  61.6872140  76.6462600  30.2311160  60.6290070
  77.1627620  29.6198520  60.1038330  77.2959980  30.7339940  61.1201080
  71.3247500  31.3340550  57.0537420  71.1569540  30.7011230  57.7519310
  70.4582010  31.5399950  56.7031610  71.9475520  15.1657330  54.5569280
  72.7054880  15.2786210  53.9833310  71.4852690  16.0026530  54.5112710
  78.4889330  17.2796600  57.5471590  77.6763840  16.9053490  57.2067470
  78.9930970  16.5241680  57.8492780  72.9310200  30.0273780  54.4987560
  72.4057820  30.4081810  53.7949520  72.8554780  30.6524550  55.2197270
  74.3200670  15.6921380  53.0971250  74.8493430  14.9051180  52.9679200
  74.9528990  16.3712570  53.3306780  76.5138510  15.4296520  56.1516640
  75.8841250  14.7283830  56.3186770  75.9743650  16.1900650  55.9349800
  75.5303170  31.9756160  53.3736810  76.2621990  31.6915440  52.8260700
  75.7896840  31.7369440  54.2636190  74.6917960  28.0920890  53.3783140
  74.0626840  28.5605990  53.9268970  74.8065790  27.2470110  53.8129330
  80.2785720  23.9205570  41.4093610  79.5027820  23.4406010  41.6992180
  80.9298650  23.2411220  41.2349770  74.2951550  24.2325380  42.2869370
  73.4636430  23.9774090  42.6865880  74.9032530  24.3036150  43.0227290
  74.2752810  28.2665470  42.4827390  74.5780850  27.3763210  42.3037610
  75.0196400  28.8235690  42.2549640  72.7043500  19.1927270  36.0711760
  71.8160200  19.5343240  35.9691640  72.9884690  18.9927590  35.1792590
  70.6676510  21.7932920  41.9551460  71.2392620  21.0255120  41.9555100
  70.6678050  22.0921680  41.0458070  80.5256460  30.6123770  39.8096730
  79.9067900  31.0681270  39.2391170  81.3808240  30.7675230  39.4086430
  79.7194710  26.5962760  41.4163770  79.6502990  25.6552700  41.2552900
  80.4814570  26.6864170  41.9886340  71.9101380  17.2017280  43.7420390
  71.7304220  16.3043030  44.0223150  71.5081460  17.7489150  44.4167340
  80.7499880  19.4033140  41.6432700  81.1264700  18.5305020  41.5306370
  80.6519390  19.7391840  40.7523140  74.8804890  17.7758770  37.1050140
  74.9871640  18.6762500  37.4118900  73.9697250  17.7276740  36.8144790
  72.5288050  19.6977780  42.3502730  73.2098160  19.9616150  42.9690130
  72.2136100  18.8578650  42.6840740  76.7212620  20.7445140  41.4375320
  77.2290840  21.2426110  42.0780340  77.2525860  19.9680340  41.2614680
  75.0048720  15.3843700  45.7038740  75.0067160  15.9016090  44.8984640
  74.1753030  14.9073880  45.6808670  81.3919810  25.4963010  37.2028640
  80.7737080  25.9612460  36.6391360  81.9043060  26.1890490  37.6198150
  76.2551570  25.0238880  43.8812240  75.9220950  25.6507800  44.5233310
  76.4318250  25.5500760  43.1013910  74.6864050  17.0953660  43.7109190
  75.0280860  17.9395710  43.4163060  73.7479860  17.2437400  43.8274530
  75.4670670  26.9919680  45.6961420  76.0844670  27.6670760  45.4145870
  74.6063790  27.4007660  45.6048920  70.7603010  26.1819540  34.5768270
  70.3830990  26.6706640  33.8453170  71.0176080  26.8544820  35.2074800
  78.3691940  14.5835930  40.0353780  78.6766920  14.0282820  39.3189280
  77.4392640  14.7180390  39.8526770  80.7572700  22.6484760  36.7713900
  79.8301980  22.5822140  37.0002370  80.9097520  23.5864890  36.6569140
  80.7441780  18.9201760  33.7681060  79.8045450  19.0815720  33.8533520
  81.0625040  19.6387440  33.2217050  76.3629340  23.1749500  39.5533630
  75.9586340  22.4626750  39.0579530  76.4492460  22.8302740  40.4421670
  76.8311040  26.8617060  41.7172840  76.5339330  26.2562530  41.0380620
  77.7810860  26.8994370  41.6062200  75.0757960  19.9492710  43.3332670
  75.6272550  20.0588050  42.5585920  75.5901470  20.3230310  44.0487900
  75.9229470  26.5998750  48.3680640  75.0258000  26.8238720  48.6154040
  75.9482340  26.7233690  47.4192040  74.7500690  23.4712070  46.9438010
  74.6108460  24.3434870  47.3125410  73.8682050  23.1284880  46.7985950
  81.0730070  28.3887940  38.2503140  81.5125980  29.1312270  37.8358530
  81.0116960  28.6314510  39.1742100  76.5481040  29.4133770  49.1523160
  76.5196470  29.8176720  48.2851590  76.3846010  28.4844130  48.9894760
  73.0633970  22.0694480  37.0540280  72.9431570  22.7956570  36.4421550
  72.7534860  21.2997390  36.5768190  70.7019340  25.2409620  42.8608920
  70.7799760  25.3758390  41.9164640  71.3161020  24.5325510  43.0537040
  71.9466970  26.9409810  39.2715100  71.5395050  27.0824400  38.4168700
  72.8379980  26.6569970  39.0686310  76.2188630  31.1555590  37.3837770
  76.0431110  30.2391130  37.1705570  75.3644370  31.5142880  37.6235570
  70.7578860  26.2823790  45.4003380  70.9209900  25.8129150  44.5822750
  71.2231310  25.7747350  46.0652220  75.5297630  15.4129550  40.4363950
  75.0865780  16.1939090  40.1048470  76.0882620  15.7359440  41.1434890
  79.8167440  18.2798070  46.0399270  79.3546810  18.4881090  46.8519210
  79.4145550  17.4657420  45.7369940  78.6456450  15.0340250  35.3169780
  78.0210630  15.0300120  36.0423090  78.5586570  14.1671210  34.9205750
  77.5673530  15.9576880  42.2953550  77.8645860  16.8639710  42.2145570
  78.1159090  15.4695660  41.6813120  75.3211850  20.5363120  38.1645200
  75.0952770  20.3200290  39.0691820  74.5404380  20.9691580  37.8191170
  77.7611060  21.4348700  48.8305470  77.6654660  20.4943430  48.6805870
  78.6043040  21.6563770  48.4353540  81.1574480  19.1790030  38.7939130
  81.5504050  19.4962230  37.9807820  81.5191330  18.3001910  38.9083650
  72.8921600  17.8462370  46.9839250  72.4984990  18.6937580  47.1912030
  72.2040000  17.2088740  47.1747890  79.4666650  17.9297340  50.0535990
  78.7764970  17.7369540  50.6882080  80.2098950  18.2131980  50.5860290
  70.1938650  15.7690830  41.0169330  69.9051700  16.3393690  41.7294310
  70.9384410  15.2895280  41.3800560  70.3808880  19.7110950  32.2272050
  70.2983550  20.6541710  32.3687040  70.0291940  19.5685860  31.3484400
  81.7429620  21.7695780  42.8889910  81.0110740  22.2782590  43.2380010
  81.3453960  20.9525760  42.5878690  78.1807010  18.4449980  41.2942400
  78.1843070  18.0039930  40.4446940  79.0758130  18.7667310  41.4014220
  74.0309390  18.3276470  40.2536610  73.6909440  18.8051700  41.0103660
  73.2686710  17.8741590  39.8937710  78.2427160  19.4462060  34.2849160
  78.3639980  19.4048540  35.2334980  77.8575670  20.3086210  34.1295890
  77.2548660  21.7563200  33.6832460  76.6865560  21.3081450  33.0568370
  77.9637660  22.1155980  33.1497610  72.3317840  25.6575220  47.5599190
  71.9472630  25.0168890  48.1582150  72.6430030  26.3611340  48.1293920
  78.4814980  22.5051760  43.0407810  78.8485110  22.0310330  43.7869150
  78.2920040  23.3793330  43.3816150  71.3455470  17.2495450  39.1701280
  71.0602390  16.8851120  40.0079900  71.2834330  16.5175910  38.5564420
  76.2714350  21.5460400  45.3592020  75.9671420  22.4252380  45.5842380
  77.2260810  21.6060190  45.3949460  74.7996140  25.7521390  35.9558870
  74.0258400  25.2119010  35.7957590  75.5290770  25.2328000  35.6176630
  81.0194060  16.1424710  35.8914650  80.2058670  15.6437880  35.8159960
  80.8256010  16.9822960  35.4751000  80.9402920  24.8195810  47.6354260
  80.8740230  23.8991480  47.3811850  80.3108060  24.9171250  48.3498900
  74.8433540  25.4201770  39.5937680  75.3612210  24.6170030  39.5394570
  74.3917560  25.3580910  40.4354510  79.7303040  26.6868050  34.8664980
  80.0718740  27.4310280  34.3708300  78.9015750  26.9999170  35.2289810
  72.3278080  22.3863140  46.5063380  71.9693020  23.0516990  47.0936720
  72.0332640  21.5546690  46.8776000  75.5291200  22.8447380  49.3902930
  75.2291340  22.9904560  48.4930750  76.3002440  22.2852670  49.2976320
  80.8719650  27.6416380  47.3858060  80.8864190  26.7097340  47.1676970
  80.1644750  27.7276140  48.0247830  78.6993730  26.7681580  37.6380900
  79.3864860  27.3150790  38.0188490  77.9126150  27.3122310  37.6730510
  70.8386130  22.3854400  33.1297980  71.7080980  22.6679200  33.4133900
  70.3476450  23.1990270  33.0146790  78.0020940  23.7727610  37.2506260
  78.4583720  24.5832860  37.4766450  77.6509150  23.4550750  38.0824750
  80.3053550  29.2833950  44.4798560  80.9495770  29.4893330  45.1571980
  80.6682990  28.5222350  44.0269410  73.9032720  14.1165260  37.7228780
  73.7747350  14.1083160  38.6713700  73.0794740  14.4548350  37.3719790
  71.2057380  31.5981780  33.6959610  71.5655020  32.1971120  33.0416880
  71.0649720  32.1441670  34.4694640  70.9026650  15.8756380  47.1835480
  70.1885170  16.0753300  47.7888090  71.3221690  15.0995950  47.5550280
  71.1899240  29.8636640  48.1702010  71.2990360  28.9231380  48.0297400
  70.5379800  30.1291390  47.5215740  79.1811830  28.1352530  49.5700130
  78.8608700  27.4161770  50.1145820  78.5070190  28.8107600  49.6436190
  77.2226000  28.9812980  34.5133280  77.2136100  29.7142670  33.8977790
  76.3024360  28.7344560  34.6060240  72.8232640  24.2027870  35.2580040
  72.2160590  24.9426770  35.2675340  73.2981990  24.2927230  34.4318240
  80.2085600  29.0441220  33.1758470  80.3097580  28.8405210  32.2460450
  79.3087340  28.7899500  33.3806250  77.7311490  19.6021580  37.1582370
  77.0227640  20.0707920  37.5995980  78.0155970  18.9443590  37.7927560
  79.3567420  21.0218280  45.1574900  79.8552670  21.4964100  45.8226750
  79.4990370  20.0981800  45.3644930  78.8503710  31.5627540  37.8706140
  79.1045210  31.5248930  36.9485510  77.9016190  31.4360870  37.8634390
  75.9346510  17.9106660  34.5333080  76.7837040  18.3476810  34.4673270
  75.5677780  18.2226920  35.3605140  74.8337930  24.1639020  33.0068610
  75.6001200  24.0520380  33.5694040  74.9112620  23.4676990  32.3545380
  73.5284690  21.5964090  33.6901500  73.6088280  20.6491600  33.8018900
  74.4204440  21.9270970  33.7962160  74.3299400  31.7459480  40.7936040
  75.0661880  31.1974940  41.0644610  74.7140320  32.6115490  40.6542030
  71.2144880  27.8133050  36.6677550  70.2884660  28.0554190  36.6582960
  71.6801310  28.6407310  36.5462300  73.3357680  30.9305550  49.9821620
  74.1370410  31.2517600  50.3957020  72.8209500  30.5701130  50.7041530
  77.4401710  30.9189790  32.6161610  78.2330320  31.2078620  32.1643400
  76.9206060  30.4881960  31.9374090  71.0555490  23.4179010  48.9257670
  71.5594510  22.8386290  49.4973900  70.3162910  23.7019240  49.4634040
  77.9579110  26.1393200  32.4803960  77.8529750  25.5245550  33.2065340
  77.7903330  25.6159090  31.6966970  78.1093430  24.8250000  48.4593190
  77.3439100  25.3935000  48.3747860  78.2909390  24.5326210  47.5661420
  81.1981840  25.2013230  33.0845950  80.6491940  25.6482530  33.7288690
  81.8201100  24.6962480  33.6083620  73.0878570  21.5608600  49.8207740
  73.1283910  21.2622470  50.7292970  73.9424070  21.9616210  49.6615260
  76.8656960  24.1604150  34.9811250  77.2873380  23.9944020  35.8242640
  76.9907800  23.3504380  34.4866390  75.0284380  20.1400700  47.7882230
  74.4980840  19.6491650  47.1605570  75.6972450  20.5684900  47.2540160
  79.3784600  23.1841760  32.2288350  79.8990260  22.4690780  31.8629500
  80.0253000  23.8227630  32.5288860  75.5156680  17.1063070  47.8679520
  75.4213550  16.4883820  47.1430390  74.9354070  17.8329360  47.6409430
  78.2818120  15.6636310  44.9006910  77.8335420  15.6860570  44.0552460
  77.6483320  15.2655330  45.4977210  78.6877670  24.5590640  45.5219350
  79.1065780  25.4023370  45.3495590  77.7686300  24.6962680  45.2926130
  81.0241570  22.2906820  46.9057190  81.1437780  21.6947960  47.6452030
  81.8835570  22.3276510  46.4858490  75.7615860  20.2337380  31.9269410
  75.5604920  19.3704740  32.2882750  75.5907910  20.1470740  30.9891010
  76.5385090  30.8643650  46.6377080  76.0006180  31.5889710  46.3185780
  76.7919050  30.3873990  45.8474420  77.7910340  18.8328170  48.1633010
  78.3810030  18.5244020  48.8510830  76.9730580  18.3607920  48.3192910
  74.5598660  17.3338000  31.9147290  74.8624560  17.3405430  31.0066440
  75.2993250  16.9835860  32.4114950  79.3947300  32.0994860  46.8963730
  79.3206000  33.0030000  47.2036100  78.4926140  31.7806760  46.8685800
  77.7783590  16.2772620  32.9003490  77.4305590  15.5996610  32.3205940
  77.9796360  15.8162130  33.7146880  79.9432630  31.2653370  34.5190090
  80.8383420  31.6038340  34.5408850  79.9750260  30.5432780  33.8914370
  73.5828790  26.6380420  32.7477090  74.0203660  27.1810090  33.4034670
  74.0676520  25.8127370  32.7573430  70.7974590  29.4269450  40.1997350
  71.1277600  28.5590510  39.9675990  71.2265590  29.6327970  41.0302310
  75.3936510  27.7578460  37.8599320  75.0932050  27.6343430  38.7603230
  75.2874000  26.8987050  37.4515050  71.2864800  30.2940040  42.9378980
  70.8495790  30.4740840  43.7703130  71.8542480  31.0514660  42.7960700
  71.1189230  22.8060270  39.2967860  70.4638070  22.5371910  38.6527560
  71.9567180  22.6964750  38.8469840  72.1565160  23.1912840  43.8371200
  72.5238200  23.1040240  44.7167220  71.5875980  22.4279390  43.7378060
  71.7081160  20.1021930  47.7429620  70.8137210  20.0688690  48.0823330
  72.2478710  20.3008720  48.5080870  70.3327310  20.0159200  35.2393190
  69.4291390  20.2789400  35.0644850  70.8167930  20.2870370  34.4593150
  72.8754520  19.0724740  33.1487570  73.5846220  18.6507960  32.6634850
  72.1594460  19.1399970  32.5170920  72.5228680  15.1264070  32.1890220
  73.2456810  15.6673010  32.5071440  72.7953200  14.8527490  31.3131760
  72.2120870  14.3770260  42.0912840  72.8597060  13.8267640  41.6508000
  72.6322710  14.6313410  42.9128650  71.9652870  14.5325930  44.8338160
  71.6167690  14.9889750  45.5996340  71.6340570  13.6383060  44.9160590
  73.5717240  27.7045530  48.9991350  73.5286870  27.3338440  49.8805810
  73.7028250  28.6423100  49.1393170  77.2723270  29.2605120  44.6001070
  77.0314630  29.5279680  43.7131590  78.2125910  29.4310850  44.6551930
  79.4777690  15.7237810  48.3557580  79.4166580  16.3159640  49.1052990
  80.4178070  15.6163770  48.2107840  72.6373510  14.0602130  48.1088930
  73.1856500  13.8790180  47.3455040  72.7028820  13.2696240  48.6445240
  73.4105270  30.6507780  46.1189130  72.8165590  30.5192480  46.8579170
  73.4029110  29.8145920  45.6531230  73.0417500  28.0166160  45.0697170
  72.3151560  27.3971450  45.0023120  73.1026650  28.4106770  44.1995250
  76.6462600  30.2311160  41.8546580  77.1627620  29.6198520  41.3294840
  77.2959980  30.7339940  42.3457590  79.3858100  31.1219650  42.6815560
  79.6735910  30.8673950  41.8048570  79.8981320  30.5697010  43.2721130
  80.6035110  14.8609850  43.2612070  79.8206900  15.3355350  43.5408830
  80.3098040  13.9564680  43.1525250  71.3247500  31.3340550  38.2793930
  71.1569540  30.7011230  38.9775820  70.4582010  31.5399950  37.9288120
  71.9475520  15.1657330  35.7825790  72.7054880  15.2786210  35.2089820
  71.4852690  16.0026530  35.7369220  78.4889330  17.2796600  38.7728100
  77.6763840  16.9053490  38.4323980  78.9930970  16.5241680  39.0749290
  72.9310200  30.0273780  35.7244070  72.4057820  30.4081810  35.0206030
  72.8554780  30.6524550  36.4453780  74.3200670  15.6921380  34.3227760
  74.8493430  14.9051180  34.1935710  74.9528990  16.3712570  34.5563290
  76.5138510  15.4296520  37.3773150  75.8841250  14.7283830  37.5443280
  75.9743650  16.1900650  37.1606310  79.4530460  32.0435750  50.0483760
  80.3797770  31.8080020  50.0919720  79.4380890  32.8707750  49.5669790
  76.6394070  14.7080500  49.8125640  76.3578340  15.2114100  49.0486460
  77.0213770  13.9102250  49.4467770  75.5303170  31.9756160  34.5993320
  76.2621990  31.6915440  34.0517210  75.7896840  31.7369440  35.4892700
  74.6917960  28.0920890  34.6039650  74.0626840  28.5605990  35.1525480
  74.8065790  27.2470110  35.0385840  80.2785720  23.9205570  22.6350120
  79.5027820  23.4406010  22.9248690  80.9298650  23.2411220  22.4606280
  74.2951550  24.2325380  23.5125880  73.4636430  23.9774090  23.9122390
  74.9032530  24.3036150  24.2483800  74.2752810  28.2665470  23.7083900
  74.5780850  27.3763210  23.5294120  75.0196400  28.8235690  23.4806150
  72.7043500  19.1927270  17.2968270  71.8160200  19.5343240  17.1948150
  72.9884690  18.9927590  16.4049100  70.6676510  21.7932920  23.1807970
  71.2392620  21.0255120  23.1811610  70.6678050  22.0921680  22.2714580
  80.5256460  30.6123770  21.0353240  79.9067900  31.0681270  20.4647680
  81.3808240  30.7675230  20.6342940  79.7194710  26.5962760  22.6420280
  79.6502990  25.6552700  22.4809410  80.4814570  26.6864170  23.2142850
  71.9101380  17.2017280  24.9676900  71.7304220  16.3043030  25.2479660
  71.5081460  17.7489150  25.6423850  80.7499880  19.4033140  22.8689210
  81.1264700  18.5305020  22.7562880  80.6519390  19.7391840  21.9779650
  74.8804890  17.7758770  18.3306650  74.9871640  18.6762500  18.6375410
  73.9697250  17.7276740  18.0401300  72.5288050  19.6977780  23.5759240
  73.2098160  19.9616150  24.1946640  72.2136100  18.8578650  23.9097250
  76.7212620  20.7445140  22.6631830  77.2290840  21.2426110  23.3036850
  77.2525860  19.9680340  22.4871190  75.0048720  15.3843700  26.9295250
  75.0067160  15.9016090  26.1241150  74.1753030  14.9073880  26.9065180
  81.3919810  25.4963010  18.4285150  80.7737080  25.9612460  17.8647870
  81.9043060  26.1890490  18.8454660  76.2551570  25.0238880  25.1068750
  75.9220950  25.6507800  25.7489820  76.4318250  25.5500760  24.3270420
  74.6864050  17.0953660  24.9365700  75.0280860  17.9395710  24.6419570
  73.7479860  17.2437400  25.0531040  75.4670670  26.9919680  26.9217930
  76.0844670  27.6670760  26.6402380  74.6063790  27.4007660  26.8305430
  70.7603010  26.1819540  15.8024780  70.3830990  26.6706640  15.0709680
  71.0176080  26.8544820  16.4331310  78.3691940  14.5835930  21.2610290
  78.6766920  14.0282820  20.5445790  77.4392640  14.7180390  21.0783280
  80.7572700  22.6484760  17.9970410  79.8301980  22.5822140  18.2258880
  80.9097520  23.5864890  17.8825650  80.7441780  18.9201760  14.9937570
  79.8045450  19.0815720  15.0790030  81.0625040  19.6387440  14.4473560
  76.3629340  23.1749500  20.7790140  75.9586340  22.4626750  20.2836040
  76.4492460  22.8302740  21.6678180  76.8311040  26.8617060  22.9429350
  76.5339330  26.2562530  22.2637130  77.7810860  26.8994370  22.8318710
  75.0757960  19.9492710  24.5589180  75.6272550  20.0588050  23.7842430
  75.5901470  20.3230310  25.2744410  75.9229470  26.5998750  29.5937150
  75.0258000  26.8238720  29.8410550  75.9482340  26.7233690  28.6448550
  74.7500690  23.4712070  28.1694520  74.6108460  24.3434870  28.5381920
  73.8682050  23.1284880  28.0242460  81.0730070  28.3887940  19.4759650
  81.5125980  29.1312270  19.0615040  81.0116960  28.6314510  20.3998610
  76.5481040  29.4133770  30.3779670  76.5196470  29.8176720  29.5108100
  76.3846010  28.4844130  30.2151270  73.0633970  22.0694480  18.2796790
  72.9431570  22.7956570  17.6678060  72.7534860  21.2997390  17.8024700
  70.7019340  25.2409620  24.0865430  70.7799760  25.3758390  23.1421150
  71.3161020  24.5325510  24.2793550  71.9466970  26.9409810  20.4971610
  71.5395050  27.0824400  19.6425210  72.8379980  26.6569970  20.2942820
  76.2188630  31.1555590  18.6094280  76.0431110  30.2391130  18.3962080
  75.3644370  31.5142880  18.8492080  70.7578860  26.2823790  26.6259890
  70.9209900  25.8129150  25.8079260  71.2231310  25.7747350  27.2908730
  75.5297630  15.4129550  21.6620460  75.0865780  16.1939090  21.3304980
  76.0882620  15.7359440  22.3691400  79.8167440  18.2798070  27.2655780
  79.3546810  18.4881090  28.0775720  79.4145550  17.4657420  26.9626450
  78.6456450  15.0340250  16.5426290  78.0210630  15.0300120  17.2679600
  78.5586570  14.1671210  16.1462260  77.5673530  15.9576880  23.5210060
  77.8645860  16.8639710  23.4402080  78.1159090  15.4695660  22.9069630
  75.3211850  20.5363120  19.3901710  75.0952770  20.3200290  20.2948330
  74.5404380  20.9691580  19.0447680  77.7611060  21.4348700  30.0561980
  77.6654660  20.4943430  29.9062380  78.6043040  21.6563770  29.6610050
  81.1574480  19.1790030  20.0195640  81.5504050  19.4962230  19.2064330
  81.5191330  18.3001910  20.1340160  72.8921600  17.8462370  28.2095760
  72.4984990  18.6937580  28.4168540  72.2040000  17.2088740  28.4004400
  79.4666650  17.9297340  31.2792500  78.7764970  17.7369540  31.9138590
  80.2098950  18.2131980  31.8116800  70.1938650  15.7690830  22.2425840
  69.9051700  16.3393690  22.9550820  70.9384410  15.2895280  22.6057070
  70.3808880  19.7110950  13.4528560  70.2983550  20.6541710  13.5943550
  70.0291940  19.5685860  12.5740910  81.7429620  21.7695780  24.1146420
  81.0110740  22.2782590  24.4636520  81.3453960  20.9525760  23.8135200
  78.1807010  18.4449980  22.5198910  78.1843070  18.0039930  21.6703450
  79.0758130  18.7667310  22.6270730  74.0309390  18.3276470  21.4793120
  73.6909440  18.8051700  22.2360170  73.2686710  17.8741590  21.1194220
  78.2427160  19.4462060  15.5105670  78.3639980  19.4048540  16.4591490
  77.8575670  20.3086210  15.3552400  77.2548660  21.7563200  14.9088970
  76.6865560  21.3081450  14.2824880  77.9637660  22.1155980  14.3754120
  72.3317840  25.6575220  28.7855700  71.9472630  25.0168890  29.3838660
  72.6430030  26.3611340  29.3550430  78.4814980  22.5051760  24.2664320
  78.8485110  22.0310330  25.0125660  78.2920040  23.3793330  24.6072660
  71.3455470  17.2495450  20.3957790  71.0602390  16.8851120  21.2336410
  71.2834330  16.5175910  19.7820930  76.2714350  21.5460400  26.5848530
  75.9671420  22.4252380  26.8098890  77.2260810  21.6060190  26.6205970
  74.7996140  25.7521390  17.1815380  74.0258400  25.2119010  17.0214100
  75.5290770  25.2328000  16.8433140  81.0194060  16.1424710  17.1171160
  80.2058670  15.6437880  17.0416470  80.8256010  16.9822960  16.7007510
  80.9402920  24.8195810  28.8610770  80.8740230  23.8991480  28.6068360
  80.3108060  24.9171250  29.5755410  74.8433540  25.4201770  20.8194190
  75.3612210  24.6170030  20.7651080  74.3917560  25.3580910  21.6611020
  79.7303040  26.6868050  16.0921490  80.0718740  27.4310280  15.5964810
  78.9015750  26.9999170  16.4546320  72.3278080  22.3863140  27.7319890
  71.9693020  23.0516990  28.3193230  72.0332640  21.5546690  28.1032510
  75.5291200  22.8447380  30.6159440  75.2291340  22.9904560  29.7187260
  76.3002440  22.2852670  30.5232830  80.8719650  27.6416380  28.6114570
  80.8864190  26.7097340  28.3933480  80.1644750  27.7276140  29.2504340
  78.6993730  26.7681580  18.8637410  79.3864860  27.3150790  19.2445000
  77.9126150  27.3122310  18.8987020  70.8386130  22.3854400  14.3554490
  71.7080980  22.6679200  14.6390410  70.3476450  23.1990270  14.2403300
  78.0020940  23.7727610  18.4762770  78.4583720  24.5832860  18.7022960
  77.6509150  23.4550750  19.3081260  80.3053550  29.2833950  25.7055070
  80.9495770  29.4893330  26.3828490  80.6682990  28.5222350  25.2525920
  73.9032720  14.1165260  18.9485290  73.7747350  14.1083160  19.8970210
  73.0794740  14.4548350  18.5976300  71.2057380  31.5981780  14.9216120
  71.5655020  32.1971120  14.2673390  71.0649720  32.1441670  15.6951150
  70.9026650  15.8756380  28.4091990  70.1885170  16.0753300  29.0144600
  71.3221690  15.0995950  28.7806790  71.1899240  29.8636640  29.3958520
  71.2990360  28.9231380  29.2553910  70.5379800  30.1291390  28.7472250
  79.1811830  28.1352530  30.7956640  78.8608700  27.4161770  31.3402330
  78.5070190  28.8107600  30.8692700  77.2226000  28.9812980  15.7389790
  77.2136100  29.7142670  15.1234300  76.3024360  28.7344560  15.8316750
  72.8232640  24.2027870  16.4836550  72.2160590  24.9426770  16.4931850
  73.2981990  24.2927230  15.6574750  80.2085600  29.0441220  14.4014980
  80.3097580  28.8405210  13.4716960  79.3087340  28.7899500  14.6062760
  77.7311490  19.6021580  18.3838880  77.0227640  20.0707920  18.8252490
  78.0155970  18.9443590  19.0184070  79.3567420  21.0218280  26.3831410
  79.8552670  21.4964100  27.0483260  79.4990370  20.0981800  26.5901440
  78.8503710  31.5627540  19.0962650  79.1045210  31.5248930  18.1742020
  77.9016190  31.4360870  19.0890900  75.9346510  17.9106660  15.7589590
  76.7837040  18.3476810  15.6929780  75.5677780  18.2226920  16.5861650
  74.8337930  24.1639020  14.2325120  75.6001200  24.0520380  14.7950550
  74.9112620  23.4676990  13.5801890  73.5284690  21.5964090  14.9158010
  73.6088280  20.6491600  15.0275410  74.4204440  21.9270970  15.0218670
  74.3299400  31.7459480  22.0192550  75.0661880  31.1974940  22.2901120
  74.7140320  32.6115490  21.8798540  71.2144880  27.8133050  17.8934060
  70.2884660  28.0554190  17.8839470  71.6801310  28.6407310  17.7718810
  73.3357680  30.9305550  31.2078130  74.1370410  31.2517600  31.6213530
  72.8209500  30.5701130  31.9298040  77.4401710  30.9189790  13.8418120
  78.2330320  31.2078620  13.3899910  76.9206060  30.4881960  13.1630600
  71.0555490  23.4179010  30.1514180  71.5594510  22.8386290  30.7230410
  70.3162910  23.7019240  30.6890550  77.9579110  26.1393200  13.7060470
  77.8529750  25.5245550  14.4321850  77.7903330  25.6159090  12.9223480
  78.1093430  24.8250000  29.6849700  77.3439100  25.3935000  29.6004370
  78.2909390  24.5326210  28.7917930  81.1981840  25.2013230  14.3102460
  80.6491940  25.6482530  14.9545200  81.8201100  24.6962480  14.8340130
  73.0878570  21.5608600  31.0464250  73.1283910  21.2622470  31.9549480
  73.9424070  21.9616210  30.8871770  76.8656960  24.1604150  16.2067760
  77.2873380  23.9944020  17.0499150  76.9907800  23.3504380  15.7122900
  75.0284380  20.1400700  29.0138740  74.4980840  19.6491650  28.3862080
  75.6972450  20.5684900  28.4796670  79.3784600  23.1841760  13.4544860
  79.8990260  22.4690780  13.0886010  80.0253000  23.8227630  13.7545370
  75.5156680  17.1063070  29.0936030  75.4213550  16.4883820  28.3686900
  74.9354070  17.8329360  28.8665940  78.2818120  15.6636310  26.1263420
  77.8335420  15.6860570  25.2808970  77.6483320  15.2655330  26.7233720
  78.6877670  24.5590640  26.7475860  79.1065780  25.4023370  26.5752100
  77.7686300  24.6962680  26.5182640  81.0241570  22.2906820  28.1313700
  81.1437780  21.6947960  28.8708540  81.8835570  22.3276510  27.7115000
  75.7615860  20.2337380  13.1525920  75.5604920  19.3704740  13.5139260
  75.5907910  20.1470740  12.2147520  76.5385090  30.8643650  27.8633590
  76.0006180  31.5889710  27.5442290  76.7919050  30.3873990  27.0730930
  77.7910340  18.8328170  29.3889520  78.3810030  18.5244020  30.0767340
  76.9730580  18.3607920  29.5449420  74.5598660  17.3338000  13.1403800
  74.8624560  17.3405430  12.2322950  75.2993250  16.9835860  13.6371460
  79.3947300  32.0994860  28.1220240  79.3206000  33.0030000  28.4292610
  78.4926140  31.7806760  28.0942310  77.7783590  16.2772620  14.1260000
  77.4305590  15.5996610  13.5462450  77.9796360  15.8162130  14.9403390
  79.9432630  31.2653370  15.7446600  80.8383420  31.6038340  15.7665360
  79.9750260  30.5432780  15.1170880  73.5828790  26.6380420  13.9733600
  74.0203660  27.1810090  14.6291180  74.0676520  25.8127370  13.9829940
  70.7974590  29.4269450  21.4253860  71.1277600  28.5590510  21.1932500
  71.2265590  29.6327970  22.2558820  75.3936510  27.7578460  19.0855830
  75.0932050  27.6343430  19.9859740  75.2874000  26.8987050  18.6771560
  71.2864800  30.2940040  24.1635490  70.8495790  30.4740840  24.9959640
  71.8542480  31.0514660  24.0217210  71.1189230  22.8060270  20.5224370
  70.4638070  22.5371910  19.8784070  71.9567180  22.6964750  20.0726350
  72.1565160  23.1912840  25.0627710  72.5238200  23.1040240  25.9423730
  71.5875980  22.4279390  24.9634570  71.7081160  20.1021930  28.9686130
  70.8137210  20.0688690  29.3079840  72.2478710  20.3008720  29.7337380
  70.3327310  20.0159200  16.4649700  69.4291390  20.2789400  16.2901360
  70.8167930  20.2870370  15.6849660  72.8754520  19.0724740  14.3744080
  73.5846220  18.6507960  13.8891360  72.1594460  19.1399970  13.7427430
  72.5228680  15.1264070  13.4146730  73.2456810  15.6673010  13.7327950
  72.7953200  14.8527490  12.5388270  72.2120870  14.3770260  23.3169350
  72.8597060  13.8267640  22.8764510  72.6322710  14.6313410  24.1385160
  71.9652870  14.5325930  26.0594670  71.6167690  14.9889750  26.8252850
  71.6340570  13.6383060  26.1417100  73.5717240  27.7045530  30.2247860
  73.5286870  27.3338440  31.1062320  73.7028250  28.6423100  30.3649680
  77.2723270  29.2605120  25.8257580  77.0314630  29.5279680  24.9388100
  78.2125910  29.4310850  25.8808440  79.4777690  15.7237810  29.5814090
  79.4166580  16.3159640  30.3309500  80.4178070  15.6163770  29.4364350
  72.6373510  14.0602130  29.3345440  73.1856500  13.8790180  28.5711550
  72.7028820  13.2696240  29.8701750  73.4105270  30.6507780  27.3445640
  72.8165590  30.5192480  28.0835680  73.4029110  29.8145920  26.8787740
  73.0417500  28.0166160  26.2953680  72.3151560  27.3971450  26.2279630
  73.1026650  28.4106770  25.4251760  76.6462600  30.2311160  23.0803090
  77.1627620  29.6198520  22.5551350  77.2959980  30.7339940  23.5714100
  79.3858100  31.1219650  23.9072070  79.6735910  30.8673950  23.0305080
  79.8981320  30.5697010  24.4977640  80.6035110  14.8609850  24.4868580
  79.8206900  15.3355350  24.7665340  80.3098040  13.9564680  24.3781760
  71.3247500  31.3340550  19.5050440  71.1569540  30.7011230  20.2032330
  70.4582010  31.5399950  19.1544630  71.9475520  15.1657330  17.0082300
  72.7054880  15.2786210  16.4346330  71.4852690  16.0026530  16.9625730
  78.4889330  17.2796600  19.9984610  77.6763840  16.9053490  19.6580490
  78.9930970  16.5241680  20.3005800  72.9310200  30.0273780  16.9500580
  72.4057820  30.4081810  16.2462540  72.8554780  30.6524550  17.6710290
  74.3200670  15.6921380  15.5484270  74.8493430  14.9051180  15.4192220
  74.9528990  16.3712570  15.7819800  76.5138510  15.4296520  18.6029660
  75.8841250  14.7283830  18.7699790  75.9743650  16.1900650  18.3862820
  79.4530460  32.0435750  31.2740270  80.3797770  31.8080020  31.3176230
  79.4380890  32.8707750  30.7926300  76.6394070  14.7080500  31.0382150
  76.3578340  15.2114100  30.2742970  77.0213770  13.9102250  30.6724280
  75.5303170  31.9756160  15.8249830  76.2621990  31.6915440  15.2773720
  75.7896840  31.7369440  16.7149210  74.6917960  28.0920890  15.8296160
  74.0626840  28.5605990  16.3781990  74.8065790  27.2470110  16.2642350
  80.2785720  23.9205570   3.8606630  79.5027820  23.4406010   4.1505200
  80.9298650  23.2411220   3.6862790  74.2951550  24.2325380   4.7382390
  73.4636430  23.9774090   5.1378900  74.9032530  24.3036150   5.4740310
  74.2752810  28.2665470   4.9340410  74.5780850  27.3763210   4.7550630
  75.0196400  28.8235690   4.7062660  70.6676510  21.7932920   4.4064480
  71.2392620  21.0255120   4.4068120  70.6678050  22.0921680   3.4971090
  80.5256460  30.6123770   2.2609750  79.9067900  31.0681270   1.6904190
  81.3808240  30.7675230   1.8599450  79.7194710  26.5962760   3.8676790
  79.6502990  25.6552700   3.7065920  80.4814570  26.6864170   4.4399360
  71.9101380  17.2017280   6.1933410  71.7304220  16.3043030   6.4736170
  71.5081460  17.7489150   6.8680360  80.7499880  19.4033140   4.0945720
  81.1264700  18.5305020   3.9819390  80.6519390  19.7391840   3.2036160
  72.5288050  19.6977780   4.8015750  73.2098160  19.9616150   5.4203150
  72.2136100  18.8578650   5.1353760  76.7212620  20.7445140   3.8888340
  77.2290840  21.2426110   4.5293360  77.2525860  19.9680340   3.7127700
  75.0048720  15.3843700   8.1551760  75.0067160  15.9016090   7.3497660
  74.1753030  14.9073880   8.1321690  76.2551570  25.0238880   6.3325260
  75.9220950  25.6507800   6.9746330  76.4318250  25.5500760   5.5526930
  74.6864050  17.0953660   6.1622210  75.0280860  17.9395710   5.8676080
  73.7479860  17.2437400   6.2787550  75.4670670  26.9919680   8.1474440
  76.0844670  27.6670760   7.8658890  74.6063790  27.4007660   8.0561940
  78.3691940  14.5835930   2.4866800  78.6766920  14.0282820   1.7702300
  77.4392640  14.7180390   2.3039790  76.8311040  26.8617060   4.1685860
  76.5339330  26.2562530   3.4893640  77.7810860  26.8994370   4.0575220
  75.0757960  19.9492710   5.7845690  75.6272550  20.0588050   5.0098940
  75.5901470  20.3230310   6.5000920  75.9229470  26.5998750  10.8193660
  75.0258000  26.8238720  11.0667060  75.9482340  26.7233690   9.8705060
  74.7500690  23.4712070   9.3951030  74.6108460  24.3434870   9.7638430
  73.8682050  23.1284880   9.2498970  76.5481040  29.4133770  11.6036180
  76.5196470  29.8176720  10.7364610  76.3846010  28.4844130  11.4407780
  70.7019340  25.2409620   5.3121940  70.7799760  25.3758390   4.3677660
  71.3161020  24.5325510   5.5050060  70.7578860  26.2823790   7.8516400
  70.9209900  25.8129150   7.0335770  71.2231310  25.7747350   8.5165240
  75.5297630  15.4129550   2.8876970  75.0865780  16.1939090   2.5561490
  76.0882620  15.7359440   3.5947910  79.8167440  18.2798070   8.4912290
  79.3546810  18.4881090   9.3032230  79.4145550  17.4657420   8.1882960
  77.5673530  15.9576880   4.7466570  77.8645860  16.8639710   4.6658590
  78.1159090  15.4695660   4.1326140  77.7611060  21.4348700  11.2818490
  77.6654660  20.4943430  11.1318890  78.6043040  21.6563770  10.8866560
  72.8921600  17.8462370   9.4352270  72.4984990  18.6937580   9.6425050
  72.2040000  17.2088740   9.6260910  79.4666650  17.9297340  12.5049010
  78.7764970  17.7369540  13.1395100  80.2098950  18.2131980  13.0373310
  70.1938650  15.7690830   3.4682350  69.9051700  16.3393690   4.1807330
  70.9384410  15.2895280   3.8313580  81.7429620  21.7695780   5.3402930
  81.0110740  22.2782590   5.6893030  81.3453960  20.9525760   5.0391710
  78.1807010  18.4449980   3.7455420  78.1843070  18.0039930   2.8959960
  79.0758130  18.7667310   3.8527240  74.0309390  18.3276470   2.7049630
  73.6909440  18.8051700   3.4616680  73.2686710  17.8741590   2.3450730
  72.3317840  25.6575220  10.0112210  71.9472630  25.0168890  10.6095170
  72.6430030  26.3611340  10.5806940  78.4814980  22.5051760   5.4920830
  78.8485110  22.0310330   6.2382170  78.2920040  23.3793330   5.8329170
  76.2714350  21.5460400   7.8105040  75.9671420  22.4252380   8.0355400
  77.2260810  21.6060190   7.8462480  80.9402920  24.8195810  10.0867280
  80.8740230  23.8991480   9.8324870  80.3108060  24.9171250  10.8011920
  74.8433540  25.4201770   2.0450700  75.3612210  24.6170030   1.9907590
  74.3917560  25.3580910   2.8867530  72.3278080  22.3863140   8.9576400
  71.9693020  23.0516990   9.5449740  72.0332640  21.5546690   9.3289020
  75.5291200  22.8447380  11.8415950  75.2291340  22.9904560  10.9443770
  76.3002440  22.2852670  11.7489340  80.8719650  27.6416380   9.8371080
  80.8864190  26.7097340   9.6189990  80.1644750  27.7276140  10.4760850
  80.3053550  29.2833950   6.9311580  80.9495770  29.4893330   7.6085000
  80.6682990  28.5222350   6.4782430  70.9026650  15.8756380   9.6348500
  70.1885170  16.0753300  10.2401110  71.3221690  15.0995950  10.0063300
  71.1899240  29.8636640  10.6215030  71.2990360  28.9231380  10.4810420
  70.5379800  30.1291390   9.9728760  79.1811830  28.1352530  12.0213150
  78.8608700  27.4161770  12.5658840  78.5070190  28.8107600  12.0949210
  79.3567420  21.0218280   7.6087920  79.8552670  21.4964100   8.2739770
  79.4990370  20.0981800   7.8157950  74.3299400  31.7459480   3.2449060
  75.0661880  31.1974940   3.5157630  74.7140320  32.6115490   3.1055050
  73.3357680  30.9305550  12.4334640  74.1370410  31.2517600  12.8470040
  72.8209500  30.5701130  13.1554550  71.0555490  23.4179010  11.3770690
  71.5594510  22.8386290  11.9486920  70.3162910  23.7019240  11.9147060
  78.1093430  24.8250000  10.9106210  77.3439100  25.3935000  10.8260880
  78.2909390  24.5326210  10.0174440  73.0878570  21.5608600  12.2720760
  73.1283910  21.2622470  13.1805990  73.9424070  21.9616210  12.1128280
  75.0284380  20.1400700  10.2395250  74.4980840  19.6491650   9.6118590
  75.6972450  20.5684900   9.7053180  75.5156680  17.1063070  10.3192540
  75.4213550  16.4883820   9.5943410  74.9354070  17.8329360  10.0922450
  78.2818120  15.6636310   7.3519930  77.8335420  15.6860570   6.5065480
  77.6483320  15.2655330   7.9490230  78.6877670  24.5590640   7.9732370
  79.1065780  25.4023370   7.8008610  77.7686300  24.6962680   7.7439150
  81.0241570  22.2906820   9.3570210  81.1437780  21.6947960  10.0965050
  81.8835570  22.3276510   8.9371510  76.5385090  30.8643650   9.0890100
  76.0006180  31.5889710   8.7698800  76.7919050  30.3873990   8.2987440
  77.7910340  18.8328170  10.6146030  78.3810030  18.5244020  11.3023850
  76.9730580  18.3607920  10.7705930  79.3947300  32.0994860   9.3476750
  79.3206000  33.0030000   9.6549120  78.4926140  31.7806760   9.3198820
  70.7974590  29.4269450   2.6510370  71.1277600  28.5590510   2.4189010
  71.2265590  29.6327970   3.4815330  71.2864800  30.2940040   5.3892000
  70.8495790  30.4740840   6.2216150  71.8542480  31.0514660   5.2473720
  72.1565160  23.1912840   6.2884220  72.5238200  23.1040240   7.1680240
  71.5875980  22.4279390   6.1891080  71.7081160  20.1021930  10.1942640
  70.8137210  20.0688690  10.5336350  72.2478710  20.3008720  10.9593890
  72.2120870  14.3770260   4.5425860  72.8597060  13.8267640   4.1021020
  72.6322710  14.6313410   5.3641670  71.9652870  14.5325930   7.2851180
  71.6167690  14.9889750   8.0509360  71.6340570  13.6383060   7.3673610
  73.5717240  27.7045530  11.4504370  73.5286870  27.3338440  12.3318830
  73.7028250  28.6423100  11.5906190  77.2723270  29.2605120   7.0514090
  77.0314630  29.5279680   6.1644610  78.2125910  29.4310850   7.1064950
  79.4777690  15.7237810  10.8070600  79.4166580  16.3159640  11.5566010
  80.4178070  15.6163770  10.6620860  72.6373510  14.0602130  10.5601950
  73.1856500  13.8790180   9.7968060  72.7028820  13.2696240  11.0958260
  73.4105270  30.6507780   8.5702150  72.8165590  30.5192480   9.3092190
  73.4029110  29.8145920   8.1044250  73.0417500  28.0166160   7.5210190
  72.3151560  27.3971450   7.4536140  73.1026650  28.4106770   6.6508270
  76.6462600  30.2311160   4.3059600  77.1627620  29.6198520   3.7807860
  77.2959980  30.7339940   4.7970610  79.3858100  31.1219650   5.1328580
  79.6735910  30.8673950   4.2561590  79.8981320  30.5697010   5.7234150
  80.6035110  14.8609850   5.7125090  79.8206900  15.3355350   5.9921850
  80.3098040  13.9564680   5.6038270  79.4530460  32.0435750  12.4996780
  80.3797770  31.8080020  12.5432740  79.4380890  32.8707750  12.0182810
  76.6394070  14.7080500  12.2638660  76.3578340  15.2114100  11.4999480
  77.0213770  13.9102250  11.8980790  80.2785720   5.1462080  60.1837100
  79.5027820   4.6662520  60.4735670  80.9298650   4.4667730  60.0093260
  74.2951550   5.4581890  61.0612860  73.4636430   5.2030600  61.4609370
  74.9032530   5.5292660  61.7970780  74.2752810   9.4921980  61.2570880
  74.5780850   8.6019720  61.0781100  75.0196400  10.0492200  61.0293130
  70.6676510   3.0189430  60.7294950  71.2392620   2.2511630  60.7298590
  70.6678050   3.3178190  59.8201560  80.5256460  11.8380280  58.5840220
  79.9067900  12.2937780  58.0134660  81.3808240  11.9931740  58.1829920
  79.7194710   7.8219270  60.1907260  79.6502990   6.8809210  60.0296390
  80.4814570   7.9120680  60.7629830  81.3919810   6.7219520  55.9772130
  80.7737080   7.1868970  55.4134850  81.9043060   7.4147000  56.3941640
  70.7603010   7.4076050  53.3511760  70.3830990   7.8963150  52.6196660
  71.0176080   8.0801330  53.9818290  80.7572700   3.8741270  55.5457390
  79.8301980   3.8078650  55.7745860  80.9097520   4.8121400  55.4312630
  76.3629340   4.4006010  58.3277120  75.9586340   3.6883260  57.8323020
  76.4492460   4.0559250  59.2165160  76.8311040   8.0873570  60.4916330
  76.5339330   7.4819040  59.8124110  77.7810860   8.1250880  60.3805690
  81.0730070   9.6144450  57.0246630  81.5125980  10.3568780  56.6102020
  81.0116960   9.8571020  57.9485590  73.0633970   3.2950990  55.8283770
  72.9431570   4.0213080  55.2165040  72.7534860   2.5253900  55.3511680
  70.7019340   6.4666130  61.6352410  70.7799760   6.6014900  60.6908130
  71.3161020   5.7582020  61.8280530  71.9466970   8.1666320  58.0458590
  71.5395050   8.3080910  57.1912190  72.8379980   7.8826480  57.8429800
  76.2188630  12.3812100  56.1581260  76.0431110  11.4647640  55.9449060
  75.3644370  12.7399390  56.3979060  77.2548660   2.9819710  52.4575950
  76.6865560   2.5337960  51.8311860  77.9637660   3.3412490  51.9241100
  74.7996140   6.9777900  54.7302360  74.0258400   6.4375520  54.5701080
  75.5290770   6.4584510  54.3920120  74.8433540   6.6458280  58.3681170
  75.3612210   5.8426540  58.3138060  74.3917560   6.5837420  59.2098000
  79.7303040   7.9124560  53.6408470  80.0718740   8.6566790  53.1451790
  78.9015750   8.2255680  54.0033300  78.6993730   7.9938090  56.4124390
  79.3864860   8.5407300  56.7931980  77.9126150   8.5378820  56.4474000
  70.8386130   3.6110910  51.9041470  71.7080980   3.8935710  52.1877390
  70.3476450   4.4246780  51.7890280  78.0020940   4.9984120  56.0249750
  78.4583720   5.8089370  56.2509940  77.6509150   4.6807260  56.8568240
  71.2057380  12.8238290  52.4703100  71.5655020  13.4227630  51.8160370
  71.0649720  13.3698180  53.2438130  77.2226000  10.2069490  53.2876770
  77.2136100  10.9399180  52.6721280  76.3024360   9.9601070  53.3803730
  72.8232640   5.4284380  54.0323530  72.2160590   6.1683280  54.0418830
  73.2981990   5.5183740  53.2061730  80.2085600  10.2697730  51.9501960
  80.3097580  10.0661720  51.0203940  79.3087340  10.0156010  52.1549740
  78.8503710  12.7884050  56.6449630  79.1045210  12.7505440  55.7229000
  77.9016190  12.6617380  56.6377880  74.8337930   5.3895530  51.7812100
  75.6001200   5.2776890  52.3437530  74.9112620   4.6933500  51.1288870
  73.5284690   2.8220600  52.4644990  73.6088280   1.8748110  52.5762390
  74.4204440   3.1527480  52.5705650  74.3299400  12.9715990  59.5679530
  75.0661880  12.4231450  59.8388100  74.7140320  13.8372000  59.4285520
  71.2144880   9.0389560  55.4421040  70.2884660   9.2810700  55.4326450
  71.6801310   9.8663820  55.3205790  77.4401710  12.1446300  51.3905100
  78.2330320  12.4335130  50.9386890  76.9206060  11.7138470  50.7117580
  77.9579110   7.3649710  51.2547450  77.8529750   6.7502060  51.9808830
  77.7903330   6.8415600  50.4710460  81.1981840   6.4269740  51.8589440
  80.6491940   6.8739040  52.5032180  81.8201100   5.9218990  52.3827110
  76.8656960   5.3860660  53.7554740  77.2873380   5.2200530  54.5986130
  76.9907800   4.5760890  53.2609880  79.3784600   4.4098270  51.0031840
  79.8990260   3.6947290  50.6372990  80.0253000   5.0484140  51.3032350
  79.9432630  12.4909880  53.2933580  80.8383420  12.8294850  53.3152340
  79.9750260  11.7689290  52.6657860  73.5828790   7.8636930  51.5220580
  74.0203660   8.4066600  52.1778160  74.0676520   7.0383880  51.5316920
  70.7974590  10.6525960  58.9740840  71.1277600   9.7847020  58.7419480
  71.2265590  10.8584480  59.8045800  75.3936510   8.9834970  56.6342810
  75.0932050   8.8599940  57.5346720  75.2874000   8.1243560  56.2258540
  71.1189230   4.0316780  58.0711350  70.4638070   3.7628420  57.4271050
  71.9567180   3.9221260  57.6213330  76.6462600  11.4567670  60.6290070
  77.1627620  10.8455030  60.1038330  77.2959980  11.9596450  61.1201080
  71.3247500  12.5597060  57.0537420  71.1569540  11.9267740  57.7519310
  70.4582010  12.7656460  56.7031610  72.9310200  11.2530290  54.4987560
  72.4057820  11.6338320  53.7949520  72.8554780  11.8781060  55.2197270
  75.5303170  13.2012670  53.3736810  76.2621990  12.9171950  52.8260700
  75.7896840  12.9625950  54.2636190  74.6917960   9.3177400  53.3783140
  74.0626840   9.7862500  53.9268970  74.8065790   8.4726620  53.8129330
  80.2785720   5.1462080  41.4093610  79.5027820   4.6662520  41.6992180
  80.9298650   4.4667730  41.2349770  74.2951550   5.4581890  42.2869370
  73.4636430   5.2030600  42.6865880  74.9032530   5.5292660  43.0227290
  74.2752810   9.4921980  42.4827390  74.5780850   8.6019720  42.3037610
  75.0196400  10.0492200  42.2549640  70.6676510   3.0189430  41.9551460
  71.2392620   2.2511630  41.9555100  70.6678050   3.3178190  41.0458070
  80.5256460  11.8380280  39.8096730  79.9067900  12.2937780  39.2391170
  81.3808240  11.9931740  39.4086430  79.7194710   7.8219270  41.4163770
  79.6502990   6.8809210  41.2552900  80.4814570   7.9120680  41.9886340
  81.3919810   6.7219520  37.2028640  80.7737080   7.1868970  36.6391360
  81.9043060   7.4147000  37.6198150  76.2551570   6.2495390  43.8812240
  75.9220950   6.8764310  44.5233310  76.4318250   6.7757270  43.1013910
  75.4670670   8.2176190  45.6961420  76.0844670   8.8927270  45.4145870
  74.6063790   8.6264170  45.6048920  70.7603010   7.4076050  34.5768270
  70.3830990   7.8963150  33.8453170  71.0176080   8.0801330  35.2074800
  80.7572700   3.8741270  36.7713900  79.8301980   3.8078650  37.0002370
  80.9097520   4.8121400  36.6569140  76.3629340   4.4006010  39.5533630
  75.9586340   3.6883260  39.0579530  76.4492460   4.0559250  40.4421670
  76.8311040   8.0873570  41.7172840  76.5339330   7.4819040  41.0380620
  77.7810860   8.1250880  41.6062200  75.9229470   7.8255260  48.3680640
  75.0258000   8.0495230  48.6154040  75.9482340   7.9490200  47.4192040
  74.7500690   4.6968580  46.9438010  74.6108460   5.5691380  47.3125410
  73.8682050   4.3541390  46.7985950  81.0730070   9.6144450  38.2503140
  81.5125980  10.3568780  37.8358530  81.0116960   9.8571020  39.1742100
  76.5481040  10.6390280  49.1523160  76.5196470  11.0433230  48.2851590
  76.3846010   9.7100640  48.9894760  73.0633970   3.2950990  37.0540280
  72.9431570   4.0213080  36.4421550  72.7534860   2.5253900  36.5768190
  70.7019340   6.4666130  42.8608920  70.7799760   6.6014900  41.9164640
  71.3161020   5.7582020  43.0537040  71.9466970   8.1666320  39.2715100
  71.5395050   8.3080910  38.4168700  72.8379980   7.8826480  39.0686310
  76.2188630  12.3812100  37.3837770  76.0431110  11.4647640  37.1705570
  75.3644370  12.7399390  37.6235570  70.7578860   7.5080300  45.4003380
  70.9209900   7.0385660  44.5822750  71.2231310   7.0003860  46.0652220
  77.7611060   2.6605210  48.8305470  77.6654660   1.7199940  48.6805870
  78.6043040   2.8820280  48.4353540  81.7429620   2.9952290  42.8889910
  81.0110740   3.5039100  43.2380010  81.3453960   2.1782270  42.5878690
  77.2548660   2.9819710  33.6832460  76.6865560   2.5337960  33.0568370
  77.9637660   3.3412490  33.1497610  72.3317840   6.8831730  47.5599190
  71.9472630   6.2425400  48.1582150  72.6430030   7.5867850  48.1293920
  78.4814980   3.7308270  43.0407810  78.8485110   3.2566840  43.7869150
  78.2920040   4.6049840  43.3816150  76.2714350   2.7716910  45.3592020
  75.9671420   3.6508890  45.5842380  77.2260810   2.8316700  45.3949460
  74.7996140   6.9777900  35.9558870  74.0258400   6.4375520  35.7957590
  75.5290770   6.4584510  35.6176630  80.9402920   6.0452320  47.6354260
  80.8740230   5.1247990  47.3811850  80.3108060   6.1427760  48.3498900
  74.8433540   6.6458280  39.5937680  75.3612210   5.8426540  39.5394570
  74.3917560   6.5837420  40.4354510  79.7303040   7.9124560  34.8664980
  80.0718740   8.6566790  34.3708300  78.9015750   8.2255680  35.2289810
  72.3278080   3.6119650  46.5063380  71.9693020   4.2773500  47.0936720
  72.0332640   2.7803200  46.8776000  75.5291200   4.0703890  49.3902930
  75.2291340   4.2161070  48.4930750  76.3002440   3.5109180  49.2976320
  80.8719650   8.8672890  47.3858060  80.8864190   7.9353850  47.1676970
  80.1644750   8.9532650  48.0247830  78.6993730   7.9938090  37.6380900
  79.3864860   8.5407300  38.0188490  77.9126150   8.5378820  37.6730510
  70.8386130   3.6110910  33.1297980  71.7080980   3.8935710  33.4133900
  70.3476450   4.4246780  33.0146790  78.0020940   4.9984120  37.2506260
  78.4583720   5.8089370  37.4766450  77.6509150   4.6807260  38.0824750
  80.3053550  10.5090460  44.4798560  80.9495770  10.7149840  45.1571980
  80.6682990   9.7478860  44.0269410  71.2057380  12.8238290  33.6959610
  71.5655020  13.4227630  33.0416880  71.0649720  13.3698180  34.4694640
  71.1899240  11.0893150  48.1702010  71.2990360  10.1487890  48.0297400
  70.5379800  11.3547900  47.5215740  79.1811830   9.3609040  49.5700130
  78.8608700   8.6418280  50.1145820  78.5070190  10.0364110  49.6436190
  77.2226000  10.2069490  34.5133280  77.2136100  10.9399180  33.8977790
  76.3024360   9.9601070  34.6060240  72.8232640   5.4284380  35.2580040
  72.2160590   6.1683280  35.2675340  73.2981990   5.5183740  34.4318240
  80.2085600  10.2697730  33.1758470  80.3097580  10.0661720  32.2460450
  79.3087340  10.0156010  33.3806250  78.8503710  12.7884050  37.8706140
  79.1045210  12.7505440  36.9485510  77.9016190  12.6617380  37.8634390
  74.8337930   5.3895530  33.0068610  75.6001200   5.2776890  33.5694040
  74.9112620   4.6933500  32.3545380  73.5284690   2.8220600  33.6901500
  73.6088280   1.8748110  33.8018900  74.4204440   3.1527480  33.7962160
  74.3299400  12.9715990  40.7936040  75.0661880  12.4231450  41.0644610
  74.7140320  13.8372000  40.6542030  71.2144880   9.0389560  36.6677550
  70.2884660   9.2810700  36.6582960  71.6801310   9.8663820  36.5462300
  73.3357680  12.1562060  49.9821620  74.1370410  12.4774110  50.3957020
  72.8209500  11.7957640  50.7041530  77.4401710  12.1446300  32.6161610
  78.2330320  12.4335130  32.1643400  76.9206060  11.7138470  31.9374090
  71.0555490   4.6435520  48.9257670  71.5594510   4.0642800  49.4973900
  70.3162910   4.9275750  49.4634040  77.9579110   7.3649710  32.4803960
  77.8529750   6.7502060  33.2065340  77.7903330   6.8415600  31.6966970
  78.1093430   6.0506510  48.4593190  77.3439100   6.6191510  48.3747860
  78.2909390   5.7582720  47.5661420  81.1981840   6.4269740  33.0845950
  80.6491940   6.8739040  33.7288690  81.8201100   5.9218990  33.6083620
  73.0878570   2.7865110  49.8207740  73.1283910   2.4878980  50.7292970
  73.9424070   3.1872720  49.6615260  76.8656960   5.3860660  34.9811250
  77.2873380   5.2200530  35.8242640  76.9907800   4.5760890  34.4866390
  79.3784600   4.4098270  32.2288350  79.8990260   3.6947290  31.8629500
  80.0253000   5.0484140  32.5288860  78.6877670   5.7847150  45.5219350
  79.1065780   6.6279880  45.3495590  77.7686300   5.9219190  45.2926130
  81.0241570   3.5163330  46.9057190  81.1437780   2.9204470  47.6452030
  81.8835570   3.5533020  46.4858490  76.5385090  12.0900160  46.6377080
  76.0006180  12.8146220  46.3185780  76.7919050  11.6130500  45.8474420
  79.3947300  13.3251370  46.8963730  79.3206000  14.2286510  47.2036100
  78.4926140  13.0063270  46.8685800  79.9432630  12.4909880  34.5190090
  80.8383420  12.8294850  34.5408850  79.9750260  11.7689290  33.8914370
  73.5828790   7.8636930  32.7477090  74.0203660   8.4066600  33.4034670
  74.0676520   7.0383880  32.7573430  70.7974590  10.6525960  40.1997350
  71.1277600   9.7847020  39.9675990  71.2265590  10.8584480  41.0302310
  75.3936510   8.9834970  37.8599320  75.0932050   8.8599940  38.7603230
  75.2874000   8.1243560  37.4515050  71.2864800  11.5196550  42.9378980
  70.8495790  11.6997350  43.7703130  71.8542480  12.2771170  42.7960700
  71.1189230   4.0316780  39.2967860  70.4638070   3.7628420  38.6527560
  71.9567180   3.9221260  38.8469840  72.1565160   4.4169350  43.8371200
  72.5238200   4.3296750  44.7167220  71.5875980   3.6535900  43.7378060
  73.5717240   8.9302040  48.9991350  73.5286870   8.5594950  49.8805810
  73.7028250   9.8679610  49.1393170  77.2723270  10.4861630  44.6001070
  77.0314630  10.7536190  43.7131590  78.2125910  10.6567360  44.6551930
  73.4105270  11.8764290  46.1189130  72.8165590  11.7448990  46.8579170
  73.4029110  11.0402430  45.6531230  73.0417500   9.2422670  45.0697170
  72.3151560   8.6227960  45.0023120  73.1026650   9.6363280  44.1995250
  76.6462600  11.4567670  41.8546580  77.1627620  10.8455030  41.3294840
  77.2959980  11.9596450  42.3457590  79.3858100  12.3476160  42.6815560
  79.6735910  12.0930460  41.8048570  79.8981320  11.7953520  43.2721130
  71.3247500  12.5597060  38.2793930  71.1569540  11.9267740  38.9775820
  70.4582010  12.7656460  37.9288120  72.9310200  11.2530290  35.7244070
  72.4057820  11.6338320  35.0206030  72.8554780  11.8781060  36.4453780
  79.4530460  13.2692260  50.0483760  80.3797770  13.0336530  50.0919720
  79.4380890  14.0964260  49.5669790  75.5303170  13.2012670  34.5993320
  76.2621990  12.9171950  34.0517210  75.7896840  12.9625950  35.4892700
  74.6917960   9.3177400  34.6039650  74.0626840   9.7862500  35.1525480
  74.8065790   8.4726620  35.0385840  80.2785720   5.1462080  22.6350120
  79.5027820   4.6662520  22.9248690  80.9298650   4.4667730  22.4606280
  74.2951550   5.4581890  23.5125880  73.4636430   5.2030600  23.9122390
  74.9032530   5.5292660  24.2483800  74.2752810   9.4921980  23.7083900
  74.5780850   8.6019720  23.5294120  75.0196400  10.0492200  23.4806150
  70.6676510   3.0189430  23.1807970  71.2392620   2.2511630  23.1811610
  70.6678050   3.3178190  22.2714580  80.5256460  11.8380280  21.0353240
  79.9067900  12.2937780  20.4647680  81.3808240  11.9931740  20.6342940
  79.7194710   7.8219270  22.6420280  79.6502990   6.8809210  22.4809410
  80.4814570   7.9120680  23.2142850  81.3919810   6.7219520  18.4285150
  80.7737080   7.1868970  17.8647870  81.9043060   7.4147000  18.8454660
  76.2551570   6.2495390  25.1068750  75.9220950   6.8764310  25.7489820
  76.4318250   6.7757270  24.3270420  75.4670670   8.2176190  26.9217930
  76.0844670   8.8927270  26.6402380  74.6063790   8.6264170  26.8305430
  70.7603010   7.4076050  15.8024780  70.3830990   7.8963150  15.0709680
  71.0176080   8.0801330  16.4331310  80.7572700   3.8741270  17.9970410
  79.8301980   3.8078650  18.2258880  80.9097520   4.8121400  17.8825650
  76.3629340   4.4006010  20.7790140  75.9586340   3.6883260  20.2836040
  76.4492460   4.0559250  21.6678180  76.8311040   8.0873570  22.9429350
  76.5339330   7.4819040  22.2637130  77.7810860   8.1250880  22.8318710
  75.9229470   7.8255260  29.5937150  75.0258000   8.0495230  29.8410550
  75.9482340   7.9490200  28.6448550  74.7500690   4.6968580  28.1694520
  74.6108460   5.5691380  28.5381920  73.8682050   4.3541390  28.0242460
  81.0730070   9.6144450  19.4759650  81.5125980  10.3568780  19.0615040
  81.0116960   9.8571020  20.3998610  76.5481040  10.6390280  30.3779670
  76.5196470  11.0433230  29.5108100  76.3846010   9.7100640  30.2151270
  73.0633970   3.2950990  18.2796790  72.9431570   4.0213080  17.6678060
  72.7534860   2.5253900  17.8024700  70.7019340   6.4666130  24.0865430
  70.7799760   6.6014900  23.1421150  71.3161020   5.7582020  24.2793550
  71.9466970   8.1666320  20.4971610  71.5395050   8.3080910  19.6425210
  72.8379980   7.8826480  20.2942820  76.2188630  12.3812100  18.6094280
  76.0431110  11.4647640  18.3962080  75.3644370  12.7399390  18.8492080
  70.7578860   7.5080300  26.6259890  70.9209900   7.0385660  25.8079260
  71.2231310   7.0003860  27.2908730  77.7611060   2.6605210  30.0561980
  77.6654660   1.7199940  29.9062380  78.6043040   2.8820280  29.6610050
  81.7429620   2.9952290  24.1146420  81.0110740   3.5039100  24.4636520
  81.3453960   2.1782270  23.8135200  77.2548660   2.9819710  14.9088970
  76.6865560   2.5337960  14.2824880  77.9637660   3.3412490  14.3754120
  72.3317840   6.8831730  28.7855700  71.9472630   6.2425400  29.3838660
  72.6430030   7.5867850  29.3550430  78.4814980   3.7308270  24.2664320
  78.8485110   3.2566840  25.0125660  78.2920040   4.6049840  24.6072660
  76.2714350   2.7716910  26.5848530  75.9671420   3.6508890  26.8098890
  77.2260810   2.8316700  26.6205970  74.7996140   6.9777900  17.1815380
  74.0258400   6.4375520  17.0214100  75.5290770   6.4584510  16.8433140
  80.9402920   6.0452320  28.8610770  80.8740230   5.1247990  28.6068360
  80.3108060   6.1427760  29.5755410  74.8433540   6.6458280  20.8194190
  75.3612210   5.8426540  20.7651080  74.3917560   6.5837420  21.6611020
  79.7303040   7.9124560  16.0921490  80.0718740   8.6566790  15.5964810
  78.9015750   8.2255680  16.4546320  72.3278080   3.6119650  27.7319890
  71.9693020   4.2773500  28.3193230  72.0332640   2.7803200  28.1032510
  75.5291200   4.0703890  30.6159440  75.2291340   4.2161070  29.7187260
  76.3002440   3.5109180  30.5232830  80.8719650   8.8672890  28.6114570
  80.8864190   7.9353850  28.3933480  80.1644750   8.9532650  29.2504340
  78.6993730   7.9938090  18.8637410  79.3864860   8.5407300  19.2445000
  77.9126150   8.5378820  18.8987020  70.8386130   3.6110910  14.3554490
  71.7080980   3.8935710  14.6390410  70.3476450   4.4246780  14.2403300
  78.0020940   4.9984120  18.4762770  78.4583720   5.8089370  18.7022960
  77.6509150   4.6807260  19.3081260  80.3053550  10.5090460  25.7055070
  80.9495770  10.7149840  26.3828490  80.6682990   9.7478860  25.2525920
  71.2057380  12.8238290  14.9216120  71.5655020  13.4227630  14.2673390
  71.0649720  13.3698180  15.6951150  71.1899240  11.0893150  29.3958520
  71.2990360  10.1487890  29.2553910  70.5379800  11.3547900  28.7472250
  79.1811830   9.3609040  30.7956640  78.8608700   8.6418280  31.3402330
  78.5070190  10.0364110  30.8692700  77.2226000  10.2069490  15.7389790
  77.2136100  10.9399180  15.1234300  76.3024360   9.9601070  15.8316750
  72.8232640   5.4284380  16.4836550  72.2160590   6.1683280  16.4931850
  73.2981990   5.5183740  15.6574750  80.2085600  10.2697730  14.4014980
  80.3097580  10.0661720  13.4716960  79.3087340  10.0156010  14.6062760
  78.8503710  12.7884050  19.0962650  79.1045210  12.7505440  18.1742020
  77.9016190  12.6617380  19.0890900  74.8337930   5.3895530  14.2325120
  75.6001200   5.2776890  14.7950550  74.9112620   4.6933500  13.5801890
  73.5284690   2.8220600  14.9158010  73.6088280   1.8748110  15.0275410
  74.4204440   3.1527480  15.0218670  74.3299400  12.9715990  22.0192550
  75.0661880  12.4231450  22.2901120  74.7140320  13.8372000  21.8798540
  71.2144880   9.0389560  17.8934060  70.2884660   9.2810700  17.8839470
  71.6801310   9.8663820  17.7718810  73.3357680  12.1562060  31.2078130
  74.1370410  12.4774110  31.6213530  72.8209500  11.7957640  31.9298040
  77.4401710  12.1446300  13.8418120  78.2330320  12.4335130  13.3899910
  76.9206060  11.7138470  13.1630600  71.0555490   4.6435520  30.1514180
  71.5594510   4.0642800  30.7230410  70.3162910   4.9275750  30.6890550
  77.9579110   7.3649710  13.7060470  77.8529750   6.7502060  14.4321850
  77.7903330   6.8415600  12.9223480  78.1093430   6.0506510  29.6849700
  77.3439100   6.6191510  29.6004370  78.2909390   5.7582720  28.7917930
  81.1981840   6.4269740  14.3102460  80.6491940   6.8739040  14.9545200
  81.8201100   5.9218990  14.8340130  73.0878570   2.7865110  31.0464250
  73.1283910   2.4878980  31.9549480  73.9424070   3.1872720  30.8871770
  76.8656960   5.3860660  16.2067760  77.2873380   5.2200530  17.0499150
  76.9907800   4.5760890  15.7122900  79.3784600   4.4098270  13.4544860
  79.8990260   3.6947290  13.0886010  80.0253000   5.0484140  13.7545370
  78.6877670   5.7847150  26.7475860  79.1065780   6.6279880  26.5752100
  77.7686300   5.9219190  26.5182640  81.0241570   3.5163330  28.1313700
  81.1437780   2.9204470  28.8708540  81.8835570   3.5533020  27.7115000
  76.5385090  12.0900160  27.8633590  76.0006180  12.8146220  27.5442290
  76.7919050  11.6130500  27.0730930  79.3947300  13.3251370  28.1220240
  79.3206000  14.2286510  28.4292610  78.4926140  13.0063270  28.0942310
  79.9432630  12.4909880  15.7446600  80.8383420  12.8294850  15.7665360
  79.9750260  11.7689290  15.1170880  73.5828790   7.8636930  13.9733600
  74.0203660   8.4066600  14.6291180  74.0676520   7.0383880  13.9829940
  70.7974590  10.6525960  21.4253860  71.1277600   9.7847020  21.1932500
  71.2265590  10.8584480  22.2558820  75.3936510   8.9834970  19.0855830
  75.0932050   8.8599940  19.9859740  75.2874000   8.1243560  18.6771560
  71.2864800  11.5196550  24.1635490  70.8495790  11.6997350  24.9959640
  71.8542480  12.2771170  24.0217210  71.1189230   4.0316780  20.5224370
  70.4638070   3.7628420  19.8784070  71.9567180   3.9221260  20.0726350
  72.1565160   4.4169350  25.0627710  72.5238200   4.3296750  25.9423730
  71.5875980   3.6535900  24.9634570  73.5717240   8.9302040  30.2247860
  73.5286870   8.5594950  31.1062320  73.7028250   9.8679610  30.3649680
  77.2723270  10.4861630  25.8257580  77.0314630  10.7536190  24.9388100
  78.2125910  10.6567360  25.8808440  73.4105270  11.8764290  27.3445640
  72.8165590  11.7448990  28.0835680  73.4029110  11.0402430  26.8787740
  73.0417500   9.2422670  26.2953680  72.3151560   8.6227960  26.2279630
  73.1026650   9.6363280  25.4251760  76.6462600  11.4567670  23.0803090
  77.1627620  10.8455030  22.5551350  77.2959980  11.9596450  23.5714100
  79.3858100  12.3476160  23.9072070  79.6735910  12.0930460  23.0305080
  79.8981320  11.7953520  24.4977640  71.3247500  12.5597060  19.5050440
  71.1569540  11.9267740  20.2032330  70.4582010  12.7656460  19.1544630
  72.9310200  11.2530290  16.9500580  72.4057820  11.6338320  16.2462540
  72.8554780  11.8781060  17.6710290  79.4530460  13.2692260  31.2740270
  80.3797770  13.0336530  31.3176230  79.4380890  14.0964260  30.7926300
  75.5303170  13.2012670  15.8249830  76.2621990  12.9171950  15.2773720
  75.7896840  12.9625950  16.7149210  74.6917960   9.3177400  15.8296160
  74.0626840   9.7862500  16.3781990  74.8065790   8.4726620  16.2642350
  80.2785720   5.1462080   3.8606630  79.5027820   4.6662520   4.1505200
  80.9298650   4.4667730   3.6862790  74.2951550   5.4581890   4.7382390
  73.4636430   5.2030600   5.1378900  74.9032530   5.5292660   5.4740310
  74.2752810   9.4921980   4.9340410  74.5780850   8.6019720   4.7550630
  75.0196400  10.0492200   4.7062660  70.6676510   3.0189430   4.4064480
  71.2392620   2.2511630   4.4068120  70.6678050   3.3178190   3.4971090
  80.5256460  11.8380280   2.2609750  79.9067900  12.2937780   1.6904190
  81.3808240  11.9931740   1.8599450  79.7194710   7.8219270   3.8676790
  79.6502990   6.8809210   3.7065920  80.4814570   7.9120680   4.4399360
  76.2551570   6.2495390   6.3325260  75.9220950   6.8764310   6.9746330
  76.4318250   6.7757270   5.5526930  75.4670670   8.2176190   8.1474440
  76.0844670   8.8927270   7.8658890  74.6063790   8.6264170   8.0561940
  76.8311040   8.0873570   4.1685860  76.5339330   7.4819040   3.4893640
  77.7810860   8.1250880   4.0575220  75.9229470   7.8255260  10.8193660
  75.0258000   8.0495230  11.0667060  75.9482340   7.9490200   9.8705060
  74.7500690   4.6968580   9.3951030  74.6108460   5.5691380   9.7638430
  73.8682050   4.3541390   9.2498970  76.5481040  10.6390280  11.6036180
  76.5196470  11.0433230  10.7364610  76.3846010   9.7100640  11.4407780
  70.7019340   6.4666130   5.3121940  70.7799760   6.6014900   4.3677660
  71.3161020   5.7582020   5.5050060  70.7578860   7.5080300   7.8516400
  70.9209900   7.0385660   7.0335770  71.2231310   7.0003860   8.5165240
  77.7611060   2.6605210  11.2818490  77.6654660   1.7199940  11.1318890
  78.6043040   2.8820280  10.8866560  81.7429620   2.9952290   5.3402930
  81.0110740   3.5039100   5.6893030  81.3453960   2.1782270   5.0391710
  72.3317840   6.8831730  10.0112210  71.9472630   6.2425400  10.6095170
  72.6430030   7.5867850  10.5806940  78.4814980   3.7308270   5.4920830
  78.8485110   3.2566840   6.2382170  78.2920040   4.6049840   5.8329170
  76.2714350   2.7716910   7.8105040  75.9671420   3.6508890   8.0355400
  77.2260810   2.8316700   7.8462480  80.9402920   6.0452320  10.0867280
  80.8740230   5.1247990   9.8324870  80.3108060   6.1427760  10.8011920
  74.8433540   6.6458280   2.0450700  75.3612210   5.8426540   1.9907590
  74.3917560   6.5837420   2.8867530  72.3278080   3.6119650   8.9576400
  71.9693020   4.2773500   9.5449740  72.0332640   2.7803200   9.3289020
  75.5291200   4.0703890  11.8415950  75.2291340   4.2161070  10.9443770
  76.3002440   3.5109180  11.7489340  80.8719650   8.8672890   9.8371080
  80.8864190   7.9353850   9.6189990  80.1644750   8.9532650  10.4760850
  80.3053550  10.5090460   6.9311580  80.9495770  10.7149840   7.6085000
  80.6682990   9.7478860   6.4782430  71.1899240  11.0893150  10.6215030
  71.2990360  10.1487890  10.4810420  70.5379800  11.3547900   9.9728760
  79.1811830   9.3609040  12.0213150  78.8608700   8.6418280  12.5658840
  78.5070190  10.0364110  12.0949210  74.3299400  12.9715990   3.2449060
  75.0661880  12.4231450   3.5157630  74.7140320  13.8372000   3.1055050
  73.3357680  12.1562060  12.4334640  74.1370410  12.4774110  12.8470040
  72.8209500  11.7957640  13.1554550  71.0555490   4.6435520  11.3770690
  71.5594510   4.0642800  11.9486920  70.3162910   4.9275750  11.9147060
  78.1093430   6.0506510  10.9106210  77.3439100   6.6191510  10.8260880
  78.2909390   5.7582720  10.0174440  73.0878570   2.7865110  12.2720760
  73.1283910   2.4878980  13.1805990  73.9424070   3.1872720  12.1128280
  78.6877670   5.7847150   7.9732370  79.1065780   6.6279880   7.8008610
  77.7686300   5.9219190   7.7439150  81.0241570   3.5163330   9.3570210
  81.1437780   2.9204470  10.0965050  81.8835570   3.5533020   8.9371510
  76.5385090  12.0900160   9.0890100  76.0006180  12.8146220   8.7698800
  76.7919050  11.6130500   8.2987440  79.3947300  13.3251370   9.3476750
  79.3206000  14.2286510   9.6549120  78.4926140  13.0063270   9.3198820
  70.7974590  10.6525960   2.6510370  71.1277600   9.7847020   2.4189010
  71.2265590  10.8584480   3.4815330  71.2864800  11.5196550   5.3892000
  70.8495790  11.6997350   6.2216150  71.8542480  12.2771170   5.2473720
  72.1565160   4.4169350   6.2884220  72.5238200   4.3296750   7.1680240
  71.5875980   3.6535900   6.1891080  73.5717240   8.9302040  11.4504370
  73.5286870   8.5594950  12.3318830  73.7028250   9.8679610  11.5906190
  77.2723270  10.4861630   7.0514090  77.0314630  10.7536190   6.1644610
  78.2125910  10.6567360   7.1064950  73.4105270  11.8764290   8.5702150
  72.8165590  11.7448990   9.3092190  73.4029110  11.0402430   8.1044250
  73.0417500   9.2422670   7.5210190  72.3151560   8.6227960   7.4536140
  73.1026650   9.6363280   6.6508270  76.6462600  11.4567670   4.3059600
  77.1627620  10.8455030   3.7807860  77.2959980  11.9596450   4.7970610
  79.3858100  12.3476160   5.1328580  79.6735910  12.0930460   4.2561590
  79.8981320  11.7953520   5.7234150  79.4530460  13.2692260  12.4996780
  80.3797770  13.0336530  12.5432740  79.4380890  14.0964260  12.0182810
  63.3724190  78.4657020  58.3027830  63.2918240  77.5511630  58.0319540
  62.9588610  78.9624090  57.5967540  61.5042230  80.2436040  60.1837100
  60.7284330  79.7636480  60.4735670  62.1555160  79.5641690  60.0093260
  55.5208060  80.5555850  61.0612860  54.6892940  80.3004560  61.4609370
  56.1289040  80.6266620  61.7970780  53.9300010  75.5157740  54.8455250
  53.0416710  75.8573710  54.7435130  54.2141200  75.3158060  53.9536080
  51.8933020  78.1163390  60.7294950  52.4649130  77.3485590  60.7298590
  51.8934560  78.4152150  59.8201560  61.9756390  75.7263610  60.4176190
  62.3521210  74.8535490  60.3049860  61.8775900  76.0622310  59.5266630
  56.1061400  74.0989240  55.8793630  56.2128150  74.9992970  56.1862390
  55.1953760  74.0507210  55.5888280  65.7580510  73.2214050  57.3504530
  66.5790130  72.7310620  57.3930010  65.7914590  73.8111710  58.1036370
  53.7544560  76.0208250  61.1246220  54.4354670  76.2846620  61.7433620
  53.4392610  75.1809120  61.4584230  57.9469130  77.0675610  60.2118810
  58.4547350  77.5656580  60.8523830  58.4782370  76.2910810  60.0358170
  65.9941990  75.1614430  60.1232070  65.2897560  75.4499320  60.7035180
  66.3554150  75.9714540  59.7631630  69.0628910  74.6069220  60.5141280
  68.1153820  74.6408200  60.6456710  69.3878900  75.4208170  60.8990640
  59.5948450  70.9066400  58.8097270  59.9023430  70.3513290  58.0932770
  58.6649150  71.0410860  58.6270260  61.9829210  78.9715230  55.5457390
  61.0558490  78.9052610  55.7745860  62.1354030  79.9095360  55.4312630
  61.9698290  75.2432230  52.5424550  61.0301960  75.4046190  52.6277010
  62.2881550  75.9617910  51.9960540  66.0126500  80.5335530  56.0492640
  65.3938920  80.1955080  55.4018940  65.9950950  79.8895290  56.7571830
  57.5885850  79.4979970  58.3277120  57.1842850  78.7857220  57.8323020
  57.6748970  79.1533210  59.2165160  64.1891200  79.7722340  53.0565390
  64.6284480  78.9344770  52.9103210  64.9019620  80.4051740  53.1429530
  67.7708340  71.0265150  51.3706430  67.4581000  71.1191980  52.2705500
  68.5320810  71.6046180  51.3203860  54.2890480  78.3924950  55.8283770
  54.1688080  79.1187040  55.2165040  53.9791370  77.6227860  55.3511680
  51.9275850  81.5640090  61.6352410  52.0056270  81.6988860  60.6908130
  52.5417530  80.8555980  61.8280530  56.7554140  71.7360020  59.2107440
  56.3122290  72.5169560  58.8791960  57.3139130  72.0589910  59.9178380
  59.8712960  71.3570720  54.0913270  59.2467140  71.3530590  54.8166580
  59.7843080  70.4901680  53.6949240  58.7930040  72.2807350  61.0697040
  59.0902370  73.1870180  60.9889060  59.3415600  71.7926130  60.4556610
  56.5468360  76.8593590  56.9388690  56.3209280  76.6430760  57.8435310
  55.7660890  77.2922050  56.5934660  63.7766120  76.8656960  55.5379340
  63.1775010  77.5892760  55.3542960  64.3245730  76.8033740  54.7555790
  62.3830990  75.5020500  57.5682620  62.7760560  75.8192700  56.7551310
  62.7447840  74.6232380  57.6827140  51.4195160  72.0921300  59.7912820
  51.1308210  72.6624160  60.5037800  52.1640920  71.6125750  60.1544050
  51.6065390  76.0341420  51.0015540  51.5240060  76.9772180  51.1430530
  51.2548450  75.8916330  50.1227890  59.4063520  74.7680450  60.0685890
  59.4099580  74.3270400  59.2190430  60.3014640  75.0897780  60.1757710
  55.2565900  74.6506940  59.0280100  54.9165950  75.1282170  59.7847150
  54.4943220  74.1972060  58.6681200  59.4683670  75.7692530  53.0592650
  59.5896490  75.7279010  54.0078470  59.0832180  76.6316680  52.9039380
  63.4312040  73.5459930  61.0756340  63.4484780  73.9968580  61.9198190
  63.1827620  72.6465570  61.2889780  58.4805170  78.0793670  52.4575950
  57.9122070  77.6311920  51.8311860  59.1894170  78.4386450  51.9241100
  52.5711980  73.5725920  57.9444770  52.2858900  73.2081590  58.7823390
  52.5090840  72.8406380  57.3307910  66.7840630  81.0717220  60.5228750
  67.5039750  81.5672510  60.1324860  66.5822450  80.3935110  59.8782620
  62.2450570  72.4655180  54.6658140  61.4315180  71.9668350  54.5903450
  62.0512520  73.3053430  54.2494490  64.9598960  76.8374830  52.9620300
  65.8478580  77.1492060  52.7871640  64.9304050  75.9647080  52.5700880
  56.0690050  81.7432240  58.3681170  56.5868720  80.9400500  58.3138060
  55.6174070  81.6811380  59.2098000  67.2313230  78.1486670  52.4300160
  67.1476950  78.5800890  51.5796600  67.9507420  78.6085020  52.8626980
  52.0642640  78.7084870  51.9041470  52.9337490  78.9909670  52.1877390
  51.5732960  79.5220740  51.7890280  59.2277450  80.0958080  56.0249750
  59.6840230  80.9063330  56.2509940  58.8765660  79.7781220  56.8568240
  55.1289230  70.4395730  56.4972270  55.0003860  70.4313630  57.4457190
  54.3051250  70.7778820  56.1463280  54.0489150  80.5258340  54.0323530
  53.4417100  81.2657240  54.0418830  54.5238500  80.6157700  53.2061730
  66.9883970  73.6466100  54.5167980  66.3597130  73.7511770  53.8026210
  66.4935890  73.8662880  55.3061860  58.9568000  75.9252050  55.9325860
  58.2484150  76.3938390  56.3739470  59.2412480  75.2674060  56.5671050
  62.9883430  72.6502710  57.3721650  62.8651210  72.6688840  56.4231160
  63.9367990  72.6981650  57.4920050  57.1603020  74.2337130  53.3076570
  58.0093550  74.6707280  53.2416760  56.7934290  74.5457390  54.1348630
  66.0812800  78.8049890  58.2208140  65.1402940  78.8200120  58.3955830
  66.3956870  78.0185850  58.6668440  56.0594440  80.4869490  51.7812100
  56.8257710  80.3750850  52.3437530  56.1369130  79.7907460  51.1288870
  54.7541200  77.9194560  52.4644990  54.8344790  76.9722070  52.5762390
  55.6460950  78.2501440  52.5705650  58.0913470  80.4834620  53.7554740
  58.5129890  80.3174490  54.5986130  58.2164310  79.6734850  53.2609880
  60.6041110  79.5072230  51.0031840  61.1246770  78.7921250  50.6372990
  61.2509510  80.1458100  51.3032350  56.9872370  76.5567850  50.7012900
  56.7861430  75.6935210  51.0626240  56.8164420  76.4701210  49.7634500
  64.4660680  71.3676080  53.2299780  64.7462970  70.5243980  53.5859200
  63.6926410  71.5999190  53.7438530  55.7855170  73.6568470  50.6890780
  56.0881070  73.6635900  49.7809930  56.5249760  73.3066330  51.1858440
  59.0040100  72.6003090  51.6746980  58.6562100  71.9227080  51.0949430
  59.2052870  72.1392600  52.4890370  68.8441400  80.6052810  53.8403690
  69.6060310  81.1749460  53.9463380  68.8595770  80.0380010  54.6112000
  52.3445740  79.1290740  58.0711350  51.6894580  78.8602380  57.4271050
  53.1823690  79.0195220  57.6213330  65.2936180  73.9232030  52.2929840
  65.7121060  73.7363010  51.4526500  64.9872240  73.0711080  52.6032770
  68.7925910  78.8356170  55.9905640  68.4169510  78.0684100  55.5586930
  68.0629030  79.2178870  56.4780570  51.5583820  76.3389670  54.0136680
  50.6547900  76.6019870  53.8388340  52.0424440  76.6100840  53.2336640
  68.0676870  77.0613660  59.2912880  68.5914350  76.5676310  58.6603050
  68.6536290  77.1964020  60.0360450  54.1011030  75.3955210  51.9231060
  54.8102730  74.9738430  51.4378340  53.3850970  75.4630440  51.2914410
  53.7485190  71.4494540  50.9633710  54.4713320  71.9903480  51.2814930
  54.0209710  71.1757960  50.0875250  67.5576840  76.3187010  55.2305290
  68.0535960  76.0857880  56.0154170  67.3592910  75.4798850  54.8142930
  53.4377380  70.7000730  60.8656330  54.0853570  70.1498110  60.4251490
  53.8579220  70.9543880  61.6872140  68.9864000  74.9547960  57.7642970
  68.8763280  74.8004000  58.7025240  69.7471590  74.4268900  57.5218380
  69.8754270  72.7855880  51.0049110  70.8003580  72.6537060  50.7967400
  69.8530060  72.8648700  51.9585560  69.9492760  73.5566540  53.6305820
  69.1544260  73.4911660  54.1598730  70.1536040  74.4917180  53.6191170
  66.3812690  71.8863420  60.0804650  66.8220780  71.8308520  59.2326250
  66.1120280  72.8021430  60.1514830  68.2451260  71.5178660  58.0913470
  68.1839660  70.5739880  57.9444490  69.0243290  71.6258750  58.6366930
  53.1732030  71.4887800  54.5569280  53.9311390  71.6016680  53.9833310
  52.7109200  72.3257000  54.5112710  59.7145840  73.6027070  57.5471590
  58.9020350  73.2283960  57.2067470  60.2187480  72.8472150  57.8492780
  64.2170820  70.2669520  58.7854660  64.8200190  70.8389730  59.2603180
  63.4763810  70.8308960  58.5628560  67.3605420  70.6691080  54.0594940
  67.5556050  71.5674530  54.3262370  66.5735290  70.4378160  54.5527890
  55.5457180  72.0151850  53.0971250  56.0749940  71.2281650  52.9679200
  56.1785500  72.6943040  53.3306780  57.7395020  71.7526990  56.1516640
  57.1097760  71.0514300  56.3186770  57.2000160  72.5131120  55.9349800
  63.3724190  78.4657020  39.5284340  63.2918240  77.5511630  39.2576050
  62.9588610  78.9624090  38.8224050  61.5042230  80.2436040  41.4093610
  60.7284330  79.7636480  41.6992180  62.1555160  79.5641690  41.2349770
  55.5208060  80.5555850  42.2869370  54.6892940  80.3004560  42.6865880
  56.1289040  80.6266620  43.0227290  53.9300010  75.5157740  36.0711760
  53.0416710  75.8573710  35.9691640  54.2141200  75.3158060  35.1792590
  51.8933020  78.1163390  41.9551460  52.4649130  77.3485590  41.9555100
  51.8934560  78.4152150  41.0458070  53.1357890  73.5247750  43.7420390
  52.9560730  72.6273500  44.0223150  52.7337970  74.0719620  44.4167340
  61.9756390  75.7263610  41.6432700  62.3521210  74.8535490  41.5306370
  61.8775900  76.0622310  40.7523140  56.1061400  74.0989240  37.1050140
  56.2128150  74.9992970  37.4118900  55.1953760  74.0507210  36.8144790
  65.7580510  73.2214050  38.5761040  66.5790130  72.7310620  38.6186520
  65.7914590  73.8111710  39.3292880  53.7544560  76.0208250  42.3502730
  54.4354670  76.2846620  42.9690130  53.4392610  75.1809120  42.6840740
  57.9469130  77.0675610  41.4375320  58.4547350  77.5656580  42.0780340
  58.4782370  76.2910810  41.2614680  70.0480060  75.2380800  45.1404670
  69.3432230  75.6262510  44.6219780  70.3137980  75.9331090  45.7425600
  56.2305230  71.7074170  45.7038740  56.2323670  72.2246560  44.8984640
  55.4009540  71.2304350  45.6808670  65.9941990  75.1614430  41.3488580
  65.2897560  75.4499320  41.9291690  66.3554150  75.9714540  40.9888140
  55.9120560  73.4184130  43.7109190  56.2537370  74.2626180  43.4163060
  54.9736370  73.5667870  43.8274530  69.0628910  74.6069220  41.7397790
  68.1153820  74.6408200  41.8713220  69.3878900  75.4208170  42.1247150
  59.5948450  70.9066400  40.0353780  59.9023430  70.3513290  39.3189280
  58.6649150  71.0410860  39.8526770  61.9829210  78.9715230  36.7713900
  61.0558490  78.9052610  37.0002370  62.1354030  79.9095360  36.6569140
  61.9698290  75.2432230  33.7681060  61.0301960  75.4046190  33.8533520
  62.2881550  75.9617910  33.2217050  68.4911050  79.9250750  43.7460090
  67.6629680  79.9943840  43.2710220  69.0861530  80.5105060  43.2775920
  66.0126500  80.5335530  37.2749150  65.3938920  80.1955080  36.6275450
  65.9950950  79.8895290  37.9828340  65.4553060  76.7120070  44.6914960
  65.0424240  77.5373780  44.9454950  64.7229010  76.1265110  44.4991320
  57.5885850  79.4979970  39.5533630  57.1842850  78.7857220  39.0579530
  57.6748970  79.1533210  40.4421670  56.3014470  76.2723180  43.3332670
  56.8529060  76.3818520  42.5585920  56.8157980  76.6460780  44.0487900
  64.1891200  79.7722340  34.2821900  64.6284480  78.9344770  34.1359720
  64.9019620  80.4051740  34.3686040  55.9757200  79.7942540  46.9438010
  55.8364970  80.6665340  47.3125410  55.0938560  79.4515350  46.7985950
  67.7708340  71.0265150  32.5962940  67.4581000  71.1191980  33.4962010
  68.5320810  71.6046180  32.5460370  54.2890480  78.3924950  37.0540280
  54.1688080  79.1187040  36.4421550  53.9791370  77.6227860  36.5768190
  51.9275850  81.5640090  42.8608920  52.0056270  81.6988860  41.9164640
  52.5417530  80.8555980  43.0537040  68.9809630  75.7636650  48.5737080
  68.3653900  76.2716320  48.0452540  68.6606050  74.8634980  48.5163020
  56.7554140  71.7360020  40.4363950  56.3122290  72.5169560  40.1048470
  57.3139130  72.0589910  41.1434890  61.0423950  74.6028540  46.0399270
  60.5803320  74.8111560  46.8519210  60.6402060  73.7887890  45.7369940
  66.0428460  75.8237490  47.1695930  65.1922050  75.5243240  47.4905000
  65.8830250  76.0679500  46.2579750  63.1378170  77.3239240  49.2694720
  63.4631580  76.4902990  48.9296950  63.9258500  77.8467760  49.4173050
  59.8712960  71.3570720  35.3169780  59.2467140  71.3530590  36.0423090
  59.7843080  70.4901680  34.9205750  58.7930040  72.2807350  42.2953550
  59.0902370  73.1870180  42.2145570  59.3415600  71.7926130  41.6813120
  56.5468360  76.8593590  38.1645200  56.3209280  76.6430760  39.0691820
  55.7660890  77.2922050  37.8191170  63.7766120  76.8656960  36.7635850
  63.1775010  77.5892760  36.5799470  64.3245730  76.8033740  35.9812300
  58.9867570  77.7579170  48.8305470  58.8911170  76.8173900  48.6805870
  59.8299550  77.9794240  48.4353540  62.3830990  75.5020500  38.7939130
  62.7760560  75.8192700  37.9807820  62.7447840  74.6232380  38.9083650
  54.1178110  74.1692840  46.9839250  53.7241500  75.0168050  47.1912030
  53.4296510  73.5319210  47.1747890  60.6923160  74.2527810  50.0535990
  60.0021480  74.0600010  50.6882080  61.4355460  74.5362450  50.5860290
  51.4195160  72.0921300  41.0169330  51.1308210  72.6624160  41.7294310
  52.1640920  71.6125750  41.3800560  51.6065390  76.0341420  32.2272050
  51.5240060  76.9772180  32.3687040  51.2548450  75.8916330  31.3484400
  62.9686130  78.0926250  42.8889910  62.2367250  78.6013060  43.2380010
  62.5710470  77.2756230  42.5878690  59.4063520  74.7680450  41.2942400
  59.4099580  74.3270400  40.4446940  60.3014640  75.0897780  41.4014220
  55.2565900  74.6506940  40.2536610  54.9165950  75.1282170  41.0103660
  54.4943220  74.1972060  39.8937710  59.4683670  75.7692530  34.2849160
  59.5896490  75.7279010  35.2334980  59.0832180  76.6316680  34.1295890
  63.4312040  73.5459930  42.3012850  63.4484780  73.9968580  43.1454700
  63.1827620  72.6465570  42.5146290  58.4805170  78.0793670  33.6832460
  57.9122070  77.6311920  33.0568370  59.1894170  78.4386450  33.1497610
  66.8582790  70.9592110  48.1399230  67.1828560  70.2281770  48.6657210
  66.8939300  70.6405750  47.2380220  59.7071490  78.8282230  43.0407810
  60.0741620  78.3540800  43.7869150  59.5176550  79.7023800  43.3816150
  52.5711980  73.5725920  39.1701280  52.2858900  73.2081590  40.0079900
  52.5090840  72.8406380  38.5564420  57.4970860  77.8690870  45.3592020
  57.1927930  78.7482850  45.5842380  58.4517320  77.9290660  45.3949460
  66.7840630  81.0717220  41.7485260  67.5039750  81.5672510  41.3581370
  66.5822450  80.3935110  41.1039130  62.2450570  72.4655180  35.8914650
  61.4315180  71.9668350  35.8159960  62.0512520  73.3053430  35.4751000
  62.1659430  81.1426280  47.6354260  62.0996740  80.2221950  47.3811850
  61.5364570  81.2401720  48.3498900  64.9598960  76.8374830  34.1876810
  65.8478580  77.1492060  34.0128150  64.9304050  75.9647080  33.7957390
  56.0690050  81.7432240  39.5937680  56.5868720  80.9400500  39.5394570
  55.6174070  81.6811380  40.4354510  53.5534590  78.7093610  46.5063380
  53.1949530  79.3747460  47.0936720  53.2589150  77.8777160  46.8776000
  56.7547710  79.1677850  49.3902930  56.4547850  79.3135030  48.4930750
  57.5258950  78.6083140  49.2976320  67.2313230  78.1486670  33.6556670
  67.1476950  78.5800890  32.8053110  67.9507420  78.6085020  34.0883490
  68.3087370  80.6054190  46.7326640  67.5835560  81.1982970  46.5356030
  68.8362830  80.5977730  45.9340010  52.0642640  78.7084870  33.1297980
  52.9337490  78.9909670  33.4133900  51.5732960  79.5220740  33.0146790
  59.2277450  80.0958080  37.2506260  59.6840230  80.9063330  37.4766450
  58.8765660  79.7781220  38.0824750  55.1289230  70.4395730  37.7228780
  55.0003860  70.4313630  38.6713700  54.3051250  70.7778820  37.3719790
  52.1283160  72.1986850  47.1835480  51.4141680  72.3983770  47.7888090
  52.5478200  71.4226420  47.5550280  54.0489150  80.5258340  35.2580040
  53.4417100  81.2657240  35.2675340  54.5238500  80.6157700  34.4318240
  63.6221940  74.6909160  44.9336930  63.9902760  73.8704370  45.2616500
  62.7620140  74.7511050  45.3492580  66.9883970  73.6466100  35.7424490
  66.3597130  73.7511770  35.0282720  66.4935890  73.8662880  36.5318370
  58.9568000  75.9252050  37.1582370  58.2484150  76.3938390  37.5995980
  59.2412480  75.2674060  37.7927560  60.5823930  77.3448750  45.1574900
  61.0809180  77.8194570  45.8226750  60.7246880  76.4212270  45.3644930
  62.9883430  72.6502710  38.5978160  62.8651210  72.6688840  37.6487670
  63.9367990  72.6981650  38.7176560  57.1603020  74.2337130  34.5333080
  58.0093550  74.6707280  34.4673270  56.7934290  74.5457390  35.3605140
  67.7890790  73.5616710  46.0003290  67.2864390  74.3022110  46.3397100
  68.6047450  73.9500710  45.6840080  66.0812800  78.8049890  39.4464650
  65.1402940  78.8200120  39.6212340  66.3956870  78.0185850  39.8924950
  56.0594440  80.4869490  33.0068610  56.8257710  80.3750850  33.5694040
  56.1369130  79.7907460  32.3545380  54.7541200  77.9194560  33.6901500
  54.8344790  76.9722070  33.8018900  55.6460950  78.2501440  33.7962160
  52.2812000  79.7409480  48.9257670  52.7851020  79.1616760  49.4973900
  51.5419420  80.0249710  49.4634040  59.3349940  81.1480470  48.4593190
  58.5695610  81.7165470  48.3747860  59.5165900  80.8556680  47.5661420
  54.3135080  77.8839070  49.8207740  54.3540420  77.5852940  50.7292970
  55.1680580  78.2846680  49.6615260  58.0913470  80.4834620  34.9811250
  58.5129890  80.3174490  35.8242640  58.2164310  79.6734850  34.4866390
  56.2540890  76.4631170  47.7882230  55.7237350  75.9722120  47.1605570
  56.9228960  76.8915370  47.2540160  60.6041110  79.5072230  32.2288350
  61.1246770  78.7921250  31.8629500  61.2509510  80.1458100  32.5288860
  65.1518950  80.9300630  47.5523420  65.5659970  81.0845710  48.4013840
  64.2169950  81.0555850  47.7149200  65.6241120  78.2696790  49.5562570
  66.2061890  77.5149110  49.4683050  65.8002890  78.8004230  48.7794050
  56.7413190  73.4293540  47.8679520  56.6470060  72.8114290  47.1430390
  56.1610580  74.1559830  47.6409430  59.5074630  71.9866780  44.9006910
  59.0591930  72.0091040  44.0552460  58.8739830  71.5885800  45.4977210
  59.9134180  80.8821110  45.5219350  60.3322290  81.7253840  45.3495590
  58.9942810  81.0193150  45.2926130  62.2498080  78.6137290  46.9057190
  62.3694290  78.0178430  47.6452030  63.1092080  78.6506980  46.4858490
  64.5885980  79.1674480  45.4819700  64.0621200  79.6917100  44.8784840
  64.9317320  79.8001870  46.1129430  56.9872370  76.5567850  31.9269410
  56.7861430  75.6935210  32.2882750  56.8164420  76.4701210  30.9891010
  59.0166850  75.1558640  48.1633010  59.6066540  74.8474490  48.8510830
  58.1987090  74.6838390  48.3192910  63.8360280  74.7724450  48.3966030
  63.1475800  74.1105990  48.3316020  64.5566300  74.3262720  48.8414490
  64.4660680  71.3676080  34.4556290  64.7462970  70.5243980  34.8115710
  63.6926410  71.5999190  34.9695040  55.7855170  73.6568470  31.9147290
  56.0881070  73.6635900  31.0066440  56.5249760  73.3066330  32.4114950
  59.0040100  72.6003090  32.9003490  58.6562100  71.9227080  32.3205940
  59.2052870  72.1392600  33.7146880  68.8441400  80.6052810  35.0660200
  69.6060310  81.1749460  35.1719890  68.8595770  80.0380010  35.8368510
  52.3445740  79.1290740  39.2967860  51.6894580  78.8602380  38.6527560
  53.1823690  79.0195220  38.8469840  65.2936180  73.9232030  33.5186350
  65.7121060  73.7363010  32.6783010  64.9872240  73.0711080  33.8289280
  68.7925910  78.8356170  37.2162150  68.4169510  78.0684100  36.7843440
  68.0629030  79.2178870  37.7037080  53.3821670  79.5143310  43.8371200
  53.7494710  79.4270710  44.7167220  52.8132490  78.7509860  43.7378060
  68.1825530  77.9827690  46.8501670  67.9511620  77.7540440  45.9499620
  68.4430080  78.9027240  46.8046560  52.9337670  76.4252400  47.7429620
  52.0393720  76.3919160  48.0823330  53.4735220  76.6239190  48.5080870
  66.6213600  73.2084120  49.6281370  67.4983780  73.2167520  50.0115370
  66.6334440  72.4714960  49.0173720  51.5583820  76.3389670  35.2393190
  50.6547900  76.6019870  35.0644850  52.0424440  76.6100840  34.4593150
  68.0676870  77.0613660  40.5169390  68.5914350  76.5676310  39.8859560
  68.6536290  77.1964020  41.2616960  68.2466590  77.1453530  44.0388940
  67.2969300  77.1117070  44.1533930  68.4279600  78.0553640  43.8038710
  54.1011030  75.3955210  33.1487570  54.8102730  74.9738430  32.6634850
  53.3850970  75.4630440  32.5170920  53.7485190  71.4494540  32.1890220
  54.4713320  71.9903480  32.5071440  54.0209710  71.1757960  31.3131760
  67.5576840  76.3187010  36.4561800  68.0535960  76.0857880  37.2410680
  67.3592910  75.4798850  36.0399440  53.4377380  70.7000730  42.0912840
  54.0853570  70.1498110  41.6508000  53.8579220  70.9543880  42.9128650
  68.9864000  74.9547960  38.9899480  68.8763280  74.8004000  39.9281750
  69.7471590  74.4268900  38.7474890  67.3329720  70.8942090  45.4482480
  67.9701940  71.5076230  45.8141670  67.4804610  70.9302750  44.5031710
  69.8754270  72.7855880  32.2305620  70.8003580  72.6537060  32.0223910
  69.8530060  72.8648700  33.1842070  69.9492760  73.5566540  34.8562330
  69.1544260  73.4911660  35.3855240  70.1536040  74.4917180  34.8447680
  53.1909380  70.8556400  44.8338160  52.8424200  71.3120220  45.5996340
  52.8597080  69.9613530  44.9160590  60.7034200  72.0468280  48.3557580
  60.6423090  72.6390110  49.1052990  61.6434580  71.9394240  48.2107840
  63.3408760  71.7038340  47.9949870  63.9549170  72.0217630  47.3330950
  63.8858320  71.2186930  48.6145730  53.8630020  70.3832600  48.1088930
  54.4113010  70.2020650  47.3455040  53.9285330  69.5926710  48.6445240
  64.0816800  70.2670480  44.3219160  63.2076640  70.6005590  44.1192090
  63.9727550  69.7943660  45.1471030  64.9888780  72.4741350  45.7060880
  64.6602140  71.6593110  45.3262610  65.9371080  72.4311160  45.5826570
  61.8291620  71.1840320  43.2612070  61.0463410  71.6585820  43.5408830
  61.5354550  70.2795150  43.1525250  66.3812690  71.8863420  41.3061160
  66.8220780  71.8308520  40.4582760  66.1120280  72.8021430  41.3771340
  68.2451260  71.5178660  39.3169980  68.1839660  70.5739880  39.1701000
  69.0243290  71.6258750  39.8623440  53.1732030  71.4887800  35.7825790
  53.9311390  71.6016680  35.2089820  52.7109200  72.3257000  35.7369220
  59.7145840  73.6027070  38.7728100  58.9020350  73.2283960  38.4323980
  60.2187480  72.8472150  39.0749290  64.2170820  70.2669520  40.0111170
  64.8200190  70.8389730  40.4859690  63.4763810  70.8308960  39.7885070
  67.3605420  70.6691080  35.2851450  67.5556050  71.5674530  35.5518880
  66.5735290  70.4378160  35.7784400  55.5457180  72.0151850  34.3227760
  56.0749940  71.2281650  34.1935710  56.1785500  72.6943040  34.5563290
  57.7395020  71.7526990  37.3773150  57.1097760  71.0514300  37.5443280
  57.2000160  72.5131120  37.1606310  57.8650580  71.0310970  49.8125640
  57.5834850  71.5344570  49.0486460  58.2470280  70.2332720  49.4467770
  64.4666040  70.4464550  50.3906110  64.3531490  70.7659160  51.2857630
  65.2835780  70.8477060  50.0943390  63.3724190  78.4657020  20.7540850
  63.2918240  77.5511630  20.4832560  62.9588610  78.9624090  20.0480560
  61.5042230  80.2436040  22.6350120  60.7284330  79.7636480  22.9248690
  62.1555160  79.5641690  22.4606280  55.5208060  80.5555850  23.5125880
  54.6892940  80.3004560  23.9122390  56.1289040  80.6266620  24.2483800
  53.9300010  75.5157740  17.2968270  53.0416710  75.8573710  17.1948150
  54.2141200  75.3158060  16.4049100  51.8933020  78.1163390  23.1807970
  52.4649130  77.3485590  23.1811610  51.8934560  78.4152150  22.2714580
  53.1357890  73.5247750  24.9676900  52.9560730  72.6273500  25.2479660
  52.7337970  74.0719620  25.6423850  61.9756390  75.7263610  22.8689210
  62.3521210  74.8535490  22.7562880  61.8775900  76.0622310  21.9779650
  56.1061400  74.0989240  18.3306650  56.2128150  74.9992970  18.6375410
  55.1953760  74.0507210  18.0401300  65.7580510  73.2214050  19.8017550
  66.5790130  72.7310620  19.8443030  65.7914590  73.8111710  20.5549390
  53.7544560  76.0208250  23.5759240  54.4354670  76.2846620  24.1946640
  53.4392610  75.1809120  23.9097250  57.9469130  77.0675610  22.6631830
  58.4547350  77.5656580  23.3036850  58.4782370  76.2910810  22.4871190
  70.0480060  75.2380800  26.3661180  69.3432230  75.6262510  25.8476290
  70.3137980  75.9331090  26.9682110  56.2305230  71.7074170  26.9295250
  56.2323670  72.2246560  26.1241150  55.4009540  71.2304350  26.9065180
  65.9941990  75.1614430  22.5745090  65.2897560  75.4499320  23.1548200
  66.3554150  75.9714540  22.2144650  55.9120560  73.4184130  24.9365700
  56.2537370  74.2626180  24.6419570  54.9736370  73.5667870  25.0531040
  69.0628910  74.6069220  22.9654300  68.1153820  74.6408200  23.0969730
  69.3878900  75.4208170  23.3503660  59.5948450  70.9066400  21.2610290
  59.9023430  70.3513290  20.5445790  58.6649150  71.0410860  21.0783280
  61.9829210  78.9715230  17.9970410  61.0558490  78.9052610  18.2258880
  62.1354030  79.9095360  17.8825650  61.9698290  75.2432230  14.9937570
  61.0301960  75.4046190  15.0790030  62.2881550  75.9617910  14.4473560
  68.4911050  79.9250750  24.9716600  67.6629680  79.9943840  24.4966730
  69.0861530  80.5105060  24.5032430  66.0126500  80.5335530  18.5005660
  65.3938920  80.1955080  17.8531960  65.9950950  79.8895290  19.2084850
  65.4553060  76.7120070  25.9171470  65.0424240  77.5373780  26.1711460
  64.7229010  76.1265110  25.7247830  57.5885850  79.4979970  20.7790140
  57.1842850  78.7857220  20.2836040  57.6748970  79.1533210  21.6678180
  56.3014470  76.2723180  24.5589180  56.8529060  76.3818520  23.7842430
  56.8157980  76.6460780  25.2744410  64.1891200  79.7722340  15.5078410
  64.6284480  78.9344770  15.3616230  64.9019620  80.4051740  15.5942550
  55.9757200  79.7942540  28.1694520  55.8364970  80.6665340  28.5381920
  55.0938560  79.4515350  28.0242460  67.7708340  71.0265150  13.8219450
  67.4581000  71.1191980  14.7218520  68.5320810  71.6046180  13.7716880
  54.2890480  78.3924950  18.2796790  54.1688080  79.1187040  17.6678060
  53.9791370  77.6227860  17.8024700  51.9275850  81.5640090  24.0865430
  52.0056270  81.6988860  23.1421150  52.5417530  80.8555980  24.2793550
  68.9809630  75.7636650  29.7993590  68.3653900  76.2716320  29.2709050
  68.6606050  74.8634980  29.7419530  56.7554140  71.7360020  21.6620460
  56.3122290  72.5169560  21.3304980  57.3139130  72.0589910  22.3691400
  61.0423950  74.6028540  27.2655780  60.5803320  74.8111560  28.0775720
  60.6402060  73.7887890  26.9626450  66.0428460  75.8237490  28.3952440
  65.1922050  75.5243240  28.7161510  65.8830250  76.0679500  27.4836260
  63.1378170  77.3239240  30.4951230  63.4631580  76.4902990  30.1553460
  63.9258500  77.8467760  30.6429560  59.8712960  71.3570720  16.5426290
  59.2467140  71.3530590  17.2679600  59.7843080  70.4901680  16.1462260
  58.7930040  72.2807350  23.5210060  59.0902370  73.1870180  23.4402080
  59.3415600  71.7926130  22.9069630  56.5468360  76.8593590  19.3901710
  56.3209280  76.6430760  20.2948330  55.7660890  77.2922050  19.0447680
  63.7766120  76.8656960  17.9892360  63.1775010  77.5892760  17.8055980
  64.3245730  76.8033740  17.2068810  58.9867570  77.7579170  30.0561980
  58.8911170  76.8173900  29.9062380  59.8299550  77.9794240  29.6610050
  62.3830990  75.5020500  20.0195640  62.7760560  75.8192700  19.2064330
  62.7447840  74.6232380  20.1340160  54.1178110  74.1692840  28.2095760
  53.7241500  75.0168050  28.4168540  53.4296510  73.5319210  28.4004400
  60.6923160  74.2527810  31.2792500  60.0021480  74.0600010  31.9138590
  61.4355460  74.5362450  31.8116800  51.4195160  72.0921300  22.2425840
  51.1308210  72.6624160  22.9550820  52.1640920  71.6125750  22.6057070
  51.6065390  76.0341420  13.4528560  51.5240060  76.9772180  13.5943550
  51.2548450  75.8916330  12.5740910  62.9686130  78.0926250  24.1146420
  62.2367250  78.6013060  24.4636520  62.5710470  77.2756230  23.8135200
  59.4063520  74.7680450  22.5198910  59.4099580  74.3270400  21.6703450
  60.3014640  75.0897780  22.6270730  55.2565900  74.6506940  21.4793120
  54.9165950  75.1282170  22.2360170  54.4943220  74.1972060  21.1194220
  59.4683670  75.7692530  15.5105670  59.5896490  75.7279010  16.4591490
  59.0832180  76.6316680  15.3552400  63.4312040  73.5459930  23.5269360
  63.4484780  73.9968580  24.3711210  63.1827620  72.6465570  23.7402800
  58.4805170  78.0793670  14.9088970  57.9122070  77.6311920  14.2824880
  59.1894170  78.4386450  14.3754120  66.8582790  70.9592110  29.3655740
  67.1828560  70.2281770  29.8913720  66.8939300  70.6405750  28.4636730
  59.7071490  78.8282230  24.2664320  60.0741620  78.3540800  25.0125660
  59.5176550  79.7023800  24.6072660  52.5711980  73.5725920  20.3957790
  52.2858900  73.2081590  21.2336410  52.5090840  72.8406380  19.7820930
  57.4970860  77.8690870  26.5848530  57.1927930  78.7482850  26.8098890
  58.4517320  77.9290660  26.6205970  66.7840630  81.0717220  22.9741770
  67.5039750  81.5672510  22.5837880  66.5822450  80.3935110  22.3295640
  62.2450570  72.4655180  17.1171160  61.4315180  71.9668350  17.0416470
  62.0512520  73.3053430  16.7007510  62.1659430  81.1426280  28.8610770
  62.0996740  80.2221950  28.6068360  61.5364570  81.2401720  29.5755410
  64.9598960  76.8374830  15.4133320  65.8478580  77.1492060  15.2384660
  64.9304050  75.9647080  15.0213900  56.0690050  81.7432240  20.8194190
  56.5868720  80.9400500  20.7651080  55.6174070  81.6811380  21.6611020
  53.5534590  78.7093610  27.7319890  53.1949530  79.3747460  28.3193230
  53.2589150  77.8777160  28.1032510  56.7547710  79.1677850  30.6159440
  56.4547850  79.3135030  29.7187260  57.5258950  78.6083140  30.5232830
  67.2313230  78.1486670  14.8813180  67.1476950  78.5800890  14.0309620
  67.9507420  78.6085020  15.3140000  68.3087370  80.6054190  27.9583150
  67.5835560  81.1982970  27.7612540  68.8362830  80.5977730  27.1596520
  52.0642640  78.7084870  14.3554490  52.9337490  78.9909670  14.6390410
  51.5732960  79.5220740  14.2403300  59.2277450  80.0958080  18.4762770
  59.6840230  80.9063330  18.7022960  58.8765660  79.7781220  19.3081260
  55.1289230  70.4395730  18.9485290  55.0003860  70.4313630  19.8970210
  54.3051250  70.7778820  18.5976300  52.1283160  72.1986850  28.4091990
  51.4141680  72.3983770  29.0144600  52.5478200  71.4226420  28.7806790
  54.0489150  80.5258340  16.4836550  53.4417100  81.2657240  16.4931850
  54.5238500  80.6157700  15.6574750  63.6221940  74.6909160  26.1593440
  63.9902760  73.8704370  26.4873010  62.7620140  74.7511050  26.5749090
  66.9883970  73.6466100  16.9681000  66.3597130  73.7511770  16.2539230
  66.4935890  73.8662880  17.7574880  58.9568000  75.9252050  18.3838880
  58.2484150  76.3938390  18.8252490  59.2412480  75.2674060  19.0184070
  60.5823930  77.3448750  26.3831410  61.0809180  77.8194570  27.0483260
  60.7246880  76.4212270  26.5901440  62.9883430  72.6502710  19.8234670
  62.8651210  72.6688840  18.8744180  63.9367990  72.6981650  19.9433070
  57.1603020  74.2337130  15.7589590  58.0093550  74.6707280  15.6929780
  56.7934290  74.5457390  16.5861650  67.7890790  73.5616710  27.2259800
  67.2864390  74.3022110  27.5653610  68.6047450  73.9500710  26.9096590
  66.0812800  78.8049890  20.6721160  65.1402940  78.8200120  20.8468850
  66.3956870  78.0185850  21.1181460  56.0594440  80.4869490  14.2325120
  56.8257710  80.3750850  14.7950550  56.1369130  79.7907460  13.5801890
  54.7541200  77.9194560  14.9158010  54.8344790  76.9722070  15.0275410
  55.6460950  78.2501440  15.0218670  52.2812000  79.7409480  30.1514180
  52.7851020  79.1616760  30.7230410  51.5419420  80.0249710  30.6890550
  59.3349940  81.1480470  29.6849700  58.5695610  81.7165470  29.6004370
  59.5165900  80.8556680  28.7917930  54.3135080  77.8839070  31.0464250
  54.3540420  77.5852940  31.9549480  55.1680580  78.2846680  30.8871770
  58.0913470  80.4834620  16.2067760  58.5129890  80.3174490  17.0499150
  58.2164310  79.6734850  15.7122900  56.2540890  76.4631170  29.0138740
  55.7237350  75.9722120  28.3862080  56.9228960  76.8915370  28.4796670
  60.6041110  79.5072230  13.4544860  61.1246770  78.7921250  13.0886010
  61.2509510  80.1458100  13.7545370  65.1518950  80.9300630  28.7779930
  65.5659970  81.0845710  29.6270350  64.2169950  81.0555850  28.9405710
  65.6241120  78.2696790  30.7819080  66.2061890  77.5149110  30.6939560
  65.8002890  78.8004230  30.0050560  56.7413190  73.4293540  29.0936030
  56.6470060  72.8114290  28.3686900  56.1610580  74.1559830  28.8665940
  59.5074630  71.9866780  26.1263420  59.0591930  72.0091040  25.2808970
  58.8739830  71.5885800  26.7233720  59.9134180  80.8821110  26.7475860
  60.3322290  81.7253840  26.5752100  58.9942810  81.0193150  26.5182640
  62.2498080  78.6137290  28.1313700  62.3694290  78.0178430  28.8708540
  63.1092080  78.6506980  27.7115000  64.5885980  79.1674480  26.7076210
  64.0621200  79.6917100  26.1041350  64.9317320  79.8001870  27.3385940
  56.9872370  76.5567850  13.1525920  56.7861430  75.6935210  13.5139260
  56.8164420  76.4701210  12.2147520  59.0166850  75.1558640  29.3889520
  59.6066540  74.8474490  30.0767340  58.1987090  74.6838390  29.5449420
  63.8360280  74.7724450  29.6222540  63.1475800  74.1105990  29.5572530
  64.5566300  74.3262720  30.0671000  64.4660680  71.3676080  15.6812800
  64.7462970  70.5243980  16.0372220  63.6926410  71.5999190  16.1951550
  55.7855170  73.6568470  13.1403800  56.0881070  73.6635900  12.2322950
  56.5249760  73.3066330  13.6371460  59.0040100  72.6003090  14.1260000
  58.6562100  71.9227080  13.5462450  59.2052870  72.1392600  14.9403390
  68.8441400  80.6052810  16.2916710  69.6060310  81.1749460  16.3976400
  68.8595770  80.0380010  17.0625020  52.3445740  79.1290740  20.5224370
  51.6894580  78.8602380  19.8784070  53.1823690  79.0195220  20.0726350
  65.2936180  73.9232030  14.7442860  65.7121060  73.7363010  13.9039520
  64.9872240  73.0711080  15.0545790  68.7925910  78.8356170  18.4418660
  68.4169510  78.0684100  18.0099950  68.0629030  79.2178870  18.9293590
  53.3821670  79.5143310  25.0627710  53.7494710  79.4270710  25.9423730
  52.8132490  78.7509860  24.9634570  68.1825530  77.9827690  28.0758180
  67.9511620  77.7540440  27.1756130  68.4430080  78.9027240  28.0303070
  52.9337670  76.4252400  28.9686130  52.0393720  76.3919160  29.3079840
  53.4735220  76.6239190  29.7337380  66.6213600  73.2084120  30.8537880
  67.4983780  73.2167520  31.2371880  66.6334440  72.4714960  30.2430230
  51.5583820  76.3389670  16.4649700  50.6547900  76.6019870  16.2901360
  52.0424440  76.6100840  15.6849660  68.0676870  77.0613660  21.7425900
  68.5914350  76.5676310  21.1116070  68.6536290  77.1964020  22.4873470
  68.2466590  77.1453530  25.2645450  67.2969300  77.1117070  25.3790440
  68.4279600  78.0553640  25.0295220  54.1011030  75.3955210  14.3744080
  54.8102730  74.9738430  13.8891360  53.3850970  75.4630440  13.7427430
  53.7485190  71.4494540  13.4146730  54.4713320  71.9903480  13.7327950
  54.0209710  71.1757960  12.5388270  67.5576840  76.3187010  17.6818310
  68.0535960  76.0857880  18.4667190  67.3592910  75.4798850  17.2655950
  53.4377380  70.7000730  23.3169350  54.0853570  70.1498110  22.8764510
  53.8579220  70.9543880  24.1385160  68.9864000  74.9547960  20.2155990
  68.8763280  74.8004000  21.1538260  69.7471590  74.4268900  19.9731400
  67.3329720  70.8942090  26.6738990  67.9701940  71.5076230  27.0398180
  67.4804610  70.9302750  25.7288220  69.8754270  72.7855880  13.4562130
  70.8003580  72.6537060  13.2480420  69.8530060  72.8648700  14.4098580
  69.9492760  73.5566540  16.0818840  69.1544260  73.4911660  16.6111750
  70.1536040  74.4917180  16.0704190  53.1909380  70.8556400  26.0594670
  52.8424200  71.3120220  26.8252850  52.8597080  69.9613530  26.1417100
  60.7034200  72.0468280  29.5814090  60.6423090  72.6390110  30.3309500
  61.6434580  71.9394240  29.4364350  63.3408760  71.7038340  29.2206380
  63.9549170  72.0217630  28.5587460  63.8858320  71.2186930  29.8402240
  53.8630020  70.3832600  29.3345440  54.4113010  70.2020650  28.5711550
  53.9285330  69.5926710  29.8701750  64.0816800  70.2670480  25.5475670
  63.2076640  70.6005590  25.3448600  63.9727550  69.7943660  26.3727540
  64.9888780  72.4741350  26.9317390  64.6602140  71.6593110  26.5519120
  65.9371080  72.4311160  26.8083080  61.8291620  71.1840320  24.4868580
  61.0463410  71.6585820  24.7665340  61.5354550  70.2795150  24.3781760
  66.3812690  71.8863420  22.5317670  66.8220780  71.8308520  21.6839270
  66.1120280  72.8021430  22.6027850  68.2451260  71.5178660  20.5426490
  68.1839660  70.5739880  20.3957510  69.0243290  71.6258750  21.0879950
  53.1732030  71.4887800  17.0082300  53.9311390  71.6016680  16.4346330
  52.7109200  72.3257000  16.9625730  59.7145840  73.6027070  19.9984610
  58.9020350  73.2283960  19.6580490  60.2187480  72.8472150  20.3005800
  64.2170820  70.2669520  21.2367680  64.8200190  70.8389730  21.7116200
  63.4763810  70.8308960  21.0141580  67.3605420  70.6691080  16.5107960
  67.5556050  71.5674530  16.7775390  66.5735290  70.4378160  17.0040910
  55.5457180  72.0151850  15.5484270  56.0749940  71.2281650  15.4192220
  56.1785500  72.6943040  15.7819800  57.7395020  71.7526990  18.6029660
  57.1097760  71.0514300  18.7699790  57.2000160  72.5131120  18.3862820
  57.8650580  71.0310970  31.0382150  57.5834850  71.5344570  30.2742970
  58.2470280  70.2332720  30.6724280  64.4666040  70.4464550  31.6162620
  64.3531490  70.7659160  32.5114140  65.2835780  70.8477060  31.3199900
  61.5042230  80.2436040   3.8606630  60.7284330  79.7636480   4.1505200
  62.1555160  79.5641690   3.6862790  55.5208060  80.5555850   4.7382390
  54.6892940  80.3004560   5.1378900  56.1289040  80.6266620   5.4740310
  51.8933020  78.1163390   4.4064480  52.4649130  77.3485590   4.4068120
  51.8934560  78.4152150   3.4971090  53.1357890  73.5247750   6.1933410
  52.9560730  72.6273500   6.4736170  52.7337970  74.0719620   6.8680360
  61.9756390  75.7263610   4.0945720  62.3521210  74.8535490   3.9819390
  61.8775900  76.0622310   3.2036160  53.7544560  76.0208250   4.8015750
  54.4354670  76.2846620   5.4203150  53.4392610  75.1809120   5.1353760
  57.9469130  77.0675610   3.8888340  58.4547350  77.5656580   4.5293360
  58.4782370  76.2910810   3.7127700  70.0480060  75.2380800   7.5917690
  69.3432230  75.6262510   7.0732800  70.3137980  75.9331090   8.1938620
  56.2305230  71.7074170   8.1551760  56.2323670  72.2246560   7.3497660
  55.4009540  71.2304350   8.1321690  65.9941990  75.1614430   3.8001600
  65.2897560  75.4499320   4.3804710  66.3554150  75.9714540   3.4401160
  55.9120560  73.4184130   6.1622210  56.2537370  74.2626180   5.8676080
  54.9736370  73.5667870   6.2787550  69.0628910  74.6069220   4.1910810
  68.1153820  74.6408200   4.3226240  69.3878900  75.4208170   4.5760170
  59.5948450  70.9066400   2.4866800  59.9023430  70.3513290   1.7702300
  58.6649150  71.0410860   2.3039790  68.4911050  79.9250750   6.1973110
  67.6629680  79.9943840   5.7223240  69.0861530  80.5105060   5.7288940
  65.4553060  76.7120070   7.1427980  65.0424240  77.5373780   7.3967970
  64.7229010  76.1265110   6.9504340  56.3014470  76.2723180   5.7845690
  56.8529060  76.3818520   5.0098940  56.8157980  76.6460780   6.5000920
  55.9757200  79.7942540   9.3951030  55.8364970  80.6665340   9.7638430
  55.0938560  79.4515350   9.2498970  51.9275850  81.5640090   5.3121940
  52.0056270  81.6988860   4.3677660  52.5417530  80.8555980   5.5050060
  68.9809630  75.7636650  11.0250100  68.3653900  76.2716320  10.4965560
  68.6606050  74.8634980  10.9676040  56.7554140  71.7360020   2.8876970
  56.3122290  72.5169560   2.5561490  57.3139130  72.0589910   3.5947910
  61.0423950  74.6028540   8.4912290  60.5803320  74.8111560   9.3032230
  60.6402060  73.7887890   8.1882960  66.0428460  75.8237490   9.6208950
  65.1922050  75.5243240   9.9418020  65.8830250  76.0679500   8.7092770
  63.1378170  77.3239240  11.7207740  63.4631580  76.4902990  11.3809970
  63.9258500  77.8467760  11.8686070  58.7930040  72.2807350   4.7466570
  59.0902370  73.1870180   4.6658590  59.3415600  71.7926130   4.1326140
  58.9867570  77.7579170  11.2818490  58.8911170  76.8173900  11.1318890
  59.8299550  77.9794240  10.8866560  54.1178110  74.1692840   9.4352270
  53.7241500  75.0168050   9.6425050  53.4296510  73.5319210   9.6260910
  60.6923160  74.2527810  12.5049010  60.0021480  74.0600010  13.1395100
  61.4355460  74.5362450  13.0373310  51.4195160  72.0921300   3.4682350
  51.1308210  72.6624160   4.1807330  52.1640920  71.6125750   3.8313580
  62.9686130  78.0926250   5.3402930  62.2367250  78.6013060   5.6893030
  62.5710470  77.2756230   5.0391710  59.4063520  74.7680450   3.7455420
  59.4099580  74.3270400   2.8959960  60.3014640  75.0897780   3.8527240
  55.2565900  74.6506940   2.7049630  54.9165950  75.1282170   3.4616680
  54.4943220  74.1972060   2.3450730  63.4312040  73.5459930   4.7525870
  63.4484780  73.9968580   5.5967720  63.1827620  72.6465570   4.9659310
  66.8582790  70.9592110  10.5912250  67.1828560  70.2281770  11.1170230
  66.8939300  70.6405750   9.6893240  59.7071490  78.8282230   5.4920830
  60.0741620  78.3540800   6.2382170  59.5176550  79.7023800   5.8329170
  57.4970860  77.8690870   7.8105040  57.1927930  78.7482850   8.0355400
  58.4517320  77.9290660   7.8462480  66.7840630  81.0717220   4.1998280
  67.5039750  81.5672510   3.8094390  66.5822450  80.3935110   3.5552150
  62.1659430  81.1426280  10.0867280  62.0996740  80.2221950   9.8324870
  61.5364570  81.2401720  10.8011920  56.0690050  81.7432240   2.0450700
  56.5868720  80.9400500   1.9907590  55.6174070  81.6811380   2.8867530
  53.5534590  78.7093610   8.9576400  53.1949530  79.3747460   9.5449740
  53.2589150  77.8777160   9.3289020  56.7547710  79.1677850  11.8415950
  56.4547850  79.3135030  10.9443770  57.5258950  78.6083140  11.7489340
  68.3087370  80.6054190   9.1839660  67.5835560  81.1982970   8.9869050
  68.8362830  80.5977730   8.3853030  52.1283160  72.1986850   9.6348500
  51.4141680  72.3983770  10.2401110  52.5478200  71.4226420  10.0063300
  63.6221940  74.6909160   7.3849950  63.9902760  73.8704370   7.7129520
  62.7620140  74.7511050   7.8005600  60.5823930  77.3448750   7.6087920
  61.0809180  77.8194570   8.2739770  60.7246880  76.4212270   7.8157950
  67.7890790  73.5616710   8.4516310  67.2864390  74.3022110   8.7910120
  68.6047450  73.9500710   8.1353100  66.0812800  78.8049890   1.8977670
  65.1402940  78.8200120   2.0725360  66.3956870  78.0185850   2.3437970
  52.2812000  79.7409480  11.3770690  52.7851020  79.1616760  11.9486920
  51.5419420  80.0249710  11.9147060  59.3349940  81.1480470  10.9106210
  58.5695610  81.7165470  10.8260880  59.5165900  80.8556680  10.0174440
  54.3135080  77.8839070  12.2720760  54.3540420  77.5852940  13.1805990
  55.1680580  78.2846680  12.1128280  56.2540890  76.4631170  10.2395250
  55.7237350  75.9722120   9.6118590  56.9228960  76.8915370   9.7053180
  65.1518950  80.9300630  10.0036440  65.5659970  81.0845710  10.8526860
  64.2169950  81.0555850  10.1662220  65.6241120  78.2696790  12.0075590
  66.2061890  77.5149110  11.9196070  65.8002890  78.8004230  11.2307070
  56.7413190  73.4293540  10.3192540  56.6470060  72.8114290   9.5943410
  56.1610580  74.1559830  10.0922450  59.5074630  71.9866780   7.3519930
  59.0591930  72.0091040   6.5065480  58.8739830  71.5885800   7.9490230
  59.9134180  80.8821110   7.9732370  60.3322290  81.7253840   7.8008610
  58.9942810  81.0193150   7.7439150  62.2498080  78.6137290   9.3570210
  62.3694290  78.0178430  10.0965050  63.1092080  78.6506980   8.9371510
  64.5885980  79.1674480   7.9332720  64.0621200  79.6917100   7.3297860
  64.9317320  79.8001870   8.5642450  59.0166850  75.1558640  10.6146030
  59.6066540  74.8474490  11.3023850  58.1987090  74.6838390  10.7705930
  63.8360280  74.7724450  10.8479050  63.1475800  74.1105990  10.7829040
  64.5566300  74.3262720  11.2927510  53.3821670  79.5143310   6.2884220
  53.7494710  79.4270710   7.1680240  52.8132490  78.7509860   6.1891080
  68.1825530  77.9827690   9.3014690  67.9511620  77.7540440   8.4012640
  68.4430080  78.9027240   9.2559580  52.9337670  76.4252400  10.1942640
  52.0393720  76.3919160  10.5336350  53.4735220  76.6239190  10.9593890
  66.6213600  73.2084120  12.0794390  67.4983780  73.2167520  12.4628390
  66.6334440  72.4714960  11.4686740  68.0676870  77.0613660   2.9682410
  68.5914350  76.5676310   2.3372580  68.6536290  77.1964020   3.7129980
  68.2466590  77.1453530   6.4901960  67.2969300  77.1117070   6.6046950
  68.4279600  78.0553640   6.2551730  53.4377380  70.7000730   4.5425860
  54.0853570  70.1498110   4.1021020  53.8579220  70.9543880   5.3641670
  67.3329720  70.8942090   7.8995500  67.9701940  71.5076230   8.2654690
  67.4804610  70.9302750   6.9544730  53.1909380  70.8556400   7.2851180
  52.8424200  71.3120220   8.0509360  52.8597080  69.9613530   7.3673610
  60.7034200  72.0468280  10.8070600  60.6423090  72.6390110  11.5566010
  61.6434580  71.9394240  10.6620860  63.3408760  71.7038340  10.4462890
  63.9549170  72.0217630   9.7843970  63.8858320  71.2186930  11.0658750
  53.8630020  70.3832600  10.5601950  54.4113010  70.2020650   9.7968060
  53.9285330  69.5926710  11.0958260  64.0816800  70.2670480   6.7732180
  63.2076640  70.6005590   6.5705110  63.9727550  69.7943660   7.5984050
  64.9888780  72.4741350   8.1573900  64.6602140  71.6593110   7.7775630
  65.9371080  72.4311160   8.0339590  61.8291620  71.1840320   5.7125090
  61.0463410  71.6585820   5.9921850  61.5354550  70.2795150   5.6038270
  66.3812690  71.8863420   3.7574180  66.8220780  71.8308520   2.9095780
  66.1120280  72.8021430   3.8284360  68.2451260  71.5178660   1.7683000
  68.1839660  70.5739880   1.6214020  69.0243290  71.6258750   2.3136460
  64.2170820  70.2669520   2.4624190  64.8200190  70.8389730   2.9372710
  63.4763810  70.8308960   2.2398090  57.8650580  71.0310970  12.2638660
  57.5834850  71.5344570  11.4999480  58.2470280  70.2332720  11.8980790
  64.4666040  70.4464550  12.8419130  64.3531490  70.7659160  13.7370650
  65.2835780  70.8477060  12.5456410  63.3724190  59.6913530  58.3027830
  63.2918240  58.7768140  58.0319540  62.9588610  60.1880600  57.5967540
  61.5042230  61.4692550  60.1837100  60.7284330  60.9892990  60.4735670
  62.1555160  60.7898200  60.0093260  55.5208060  61.7812360  61.0612860
  54.6892940  61.5261070  61.4609370  56.1289040  61.8523130  61.7970780
  65.5249660  65.8752740  58.9636230  65.0631190  65.1039980  59.2923400
  66.3375210  65.9018810  59.4688680  55.5009320  65.8152450  61.2570880
  55.8037360  64.9250190  61.0781100  56.2452910  66.3722670  61.0293130
  53.9300010  56.7414250  54.8455250  53.0416710  57.0830220  54.7435130
  54.2141200  56.5414570  53.9536080  51.8933020  59.3419900  60.7294950
  52.4649130  58.5742100  60.7298590  51.8934560  59.6408660  59.8201560
  61.7512970  68.1610750  58.5840220  61.1324410  68.6168250  58.0134660
  62.6064750  68.3162210  58.1829920  60.9451220  64.1449740  60.1907260
  60.8759500  63.2039680  60.0296390  61.7071080  64.2351150  60.7629830
  61.9756390  56.9520120  60.4176190  62.3521210  56.0792000  60.3049860
  61.8775900  57.2878820  59.5266630  56.1061400  55.3245750  55.8793630
  56.2128150  56.2249480  56.1862390  55.1953760  55.2763720  55.5888280
  65.7580510  54.4470560  57.3504530  66.5790130  53.9567130  57.3930010
  65.7914590  55.0368220  58.1036370  53.7544560  57.2464760  61.1246220
  54.4354670  57.5103130  61.7433620  53.4392610  56.4065630  61.4584230
  57.9469130  58.2932120  60.2118810  58.4547350  58.7913090  60.8523830
  58.4782370  57.5167320  60.0358170  62.6176320  63.0449990  55.9772130
  61.9993590  63.5099440  55.4134850  63.1299570  63.7377470  56.3941640
  65.9941990  56.3870940  60.1232070  65.2897560  56.6755830  60.7035180
  66.3554150  57.1971050  59.7631630  51.9859520  63.7306520  53.3511760
  51.6087500  64.2193620  52.6196660  52.2432590  64.4031800  53.9818290
  69.0628910  55.8325730  60.5141280  68.1153820  55.8664710  60.6456710
  69.3878900  56.6464680  60.8990640  59.5948450  52.1322910  58.8097270
  59.9023430  51.5769800  58.0932770  58.6649150  52.2667370  58.6270260
  65.1463510  67.8490200  61.1004730  65.1590670  67.4452490  60.2326990
  64.5938730  68.6237490  60.9966160  66.4408930  64.5706420  56.1894900
  66.3305260  63.6280750  56.3144320  66.4377180  64.9322060  57.0757660
  61.9829210  60.1971740  55.5457390  61.0558490  60.1309120  55.7745860
  62.1354030  61.1351870  55.4312630  61.9698290  56.4688740  52.5424550
  61.0301960  56.6302700  52.6277010  62.2881550  57.1874420  51.9960540
  66.0126500  61.7592040  56.0492640  65.3938920  61.4211590  55.4018940
  65.9950950  61.1151800  56.7571830  57.5885850  60.7236480  58.3277120
  57.1842850  60.0113730  57.8323020  57.6748970  60.3789720  59.2165160
  58.0567550  64.4104040  60.4916330  57.7595840  63.8049510  59.8124110
  59.0067370  64.4481350  60.3805690  64.1891200  60.9978850  53.0565390
  64.6284480  60.1601280  52.9103210  64.9019620  61.6308250  53.1429530
  62.2986580  65.9374920  57.0246630  62.7382490  66.6799250  56.6102020
  62.2373470  66.1801490  57.9485590  67.7708340  52.2521660  51.3706430
  67.4581000  52.3448490  52.2705500  68.5320810  52.8302690  51.3203860
  54.2890480  59.6181460  55.8283770  54.1688080  60.3443550  55.2165040
  53.9791370  58.8484370  55.3511680  51.9275850  62.7896600  61.6352410
  52.0056270  62.9245370  60.6908130  52.5417530  62.0812490  61.8280530
  53.1723480  64.4896790  58.0458590  52.7651560  64.6311380  57.1912190
  54.0636490  64.2056950  57.8429800  64.9656760  68.9244040  54.3809640
  64.8057900  68.6346980  55.2791470  64.8003470  68.1484170  53.8454870
  57.4445140  68.7042570  56.1581260  57.2687620  67.7878110  55.9449060
  56.5900880  69.0629860  56.3979060  64.6682890  66.4331600  52.9407640
  63.9748050  66.4308890  52.2809920  65.4105750  66.0090920  52.5101810
  64.2332820  68.0594310  57.0156130  64.6889770  67.2783690  57.3294750
  64.5725340  68.7701130  57.5597310  56.7554140  52.9616530  59.2107440
  56.3122290  53.7426070  58.8791960  57.3139130  53.2846420  59.9178380
  59.8712960  52.5827230  54.0913270  59.2467140  52.5787100  54.8166580
  59.7843080  51.7158190  53.6949240  58.7930040  53.5063860  61.0697040
  59.0902370  54.4126690  60.9889060  59.3415600  53.0182640  60.4556610
  56.5468360  58.0850100  56.9388690  56.3209280  57.8687270  57.8435310
  55.7660890  58.5178560  56.5934660  63.7766120  58.0913470  55.5379340
  63.1775010  58.8149270  55.3542960  64.3245730  58.0290250  54.7555790
  62.3830990  56.7277010  57.5682620  62.7760560  57.0449210  56.7551310
  62.7447840  55.8488890  57.6827140  51.4195160  53.3177810  59.7912820
  51.1308210  53.8880670  60.5037800  52.1640920  52.8382260  60.1544050
  51.6065390  57.2597930  51.0015540  51.5240060  58.2028690  51.1430530
  51.2548450  57.1172840  50.1227890  59.4063520  55.9936960  60.0685890
  59.4099580  55.5526910  59.2190430  60.3014640  56.3154290  60.1757710
  55.2565900  55.8763450  59.0280100  54.9165950  56.3538680  59.7847150
  54.4943220  55.4228570  58.6681200  59.4683670  56.9949040  53.0592650
  59.5896490  56.9535520  54.0078470  59.0832180  57.8573190  52.9039380
  63.4312040  54.7716440  61.0756340  63.4484780  55.2225090  61.9198190
  63.1827620  53.8722080  61.2889780  58.4805170  59.3050180  52.4575950
  57.9122070  58.8568430  51.8311860  59.1894170  59.6642960  51.9241100
  52.5711980  54.7982430  57.9444770  52.2858900  54.4338100  58.7823390
  52.5090840  54.0662890  57.3307910  56.0252650  63.3008370  54.7302360
  55.2514910  62.7605990  54.5701080  56.7547280  62.7814980  54.3920120
  66.7840630  62.2973730  60.5228750  67.5039750  62.7929020  60.1324860
  66.5822450  61.6191620  59.8782620  62.2450570  53.6911690  54.6658140
  61.4315180  53.1924860  54.5903450  62.0512520  54.5309940  54.2494490
  64.9598960  58.0631340  52.9620300  65.8478580  58.3748570  52.7871640
  64.9304050  57.1903590  52.5700880  56.0690050  62.9688750  58.3681170
  56.5868720  62.1657010  58.3138060  55.6174070  62.9067890  59.2098000
  60.9559550  64.2355030  53.6408470  61.2975250  64.9797260  53.1451790
  60.1272260  64.5486150  54.0033300  67.2313230  59.3743180  52.4300160
  67.1476950  59.8057400  51.5796600  67.9507420  59.8341530  52.8626980
  68.2600480  66.2285440  55.1582290  67.6176640  65.5741060  55.4326010
  67.8731140  66.6340530  54.3822960  63.8386960  63.5570870  59.0053980
  64.1910780  62.9599000  58.3455350  62.9549290  63.2315100  59.1762230
  59.9250240  64.3168560  56.4124390  60.6121370  64.8637770  56.7931980
  59.1382660  64.8609290  56.4474000  59.2277450  61.3214590  56.0249750
  59.6840230  62.1319840  56.2509940  58.8765660  61.0037730  56.8568240
  55.1289230  51.6652240  56.4972270  55.0003860  51.6570140  57.4457190
  54.3051250  52.0035330  56.1463280  66.6497860  65.1201900  51.6958640
  66.4235440  64.4032340  52.2883280  66.2594060  64.8714340  50.8580390
  52.4313890  69.1468760  52.4703100  52.7911530  69.7458100  51.8160370
  52.2906230  69.6928650  53.2438130  66.2314110  63.0373840  53.3572800
  65.9435810  63.4986530  54.1450680  67.0266280  62.5771610  53.6257020
  58.4482510  66.5299960  53.2876770  58.4392610  67.2629650  52.6721280
  57.5280870  66.2831540  53.3803730  54.0489150  61.7514850  54.0323530
  53.4417100  62.4913750  54.0418830  54.5238500  61.8414210  53.2061730
  66.9883970  54.8722610  54.5167980  66.3597130  54.9768280  53.8026210
  66.4935890  55.0919390  55.3061860  61.4342110  66.5928200  51.9501960
  61.5354090  66.3892190  51.0203940  60.5343850  66.3386480  52.1549740
  58.9568000  57.1508560  55.9325860  58.2484150  57.6194900  56.3739470
  59.2412480  56.4930570  56.5671050  62.9883430  53.8759220  57.3721650
  62.8651210  53.8945350  56.4231160  63.9367990  53.9238160  57.4920050
  60.0760220  69.1114520  56.6449630  60.3301720  69.0735910  55.7229000
  59.1272700  68.9847850  56.6377880  57.1603020  55.4593640  53.3076570
  58.0093550  55.8963790  53.2416760  56.7934290  55.7713900  54.1348630
  66.0812800  60.0306400  58.2208140  65.1402940  60.0456630  58.3955830
  66.3956870  59.2442360  58.6668440  56.0594440  61.7126000  51.7812100
  56.8257710  61.6007360  52.3437530  56.1369130  61.0163970  51.1288870
  54.7541200  59.1451070  52.4644990  54.8344790  58.1978580  52.5762390
  55.6460950  59.4757950  52.5705650  68.0838380  67.2015250  59.8962400
  68.2085800  68.0246420  60.3686210  68.9503940  66.9905980  59.5486550
[truncated: 873,994 more chars]
