# Supplementary material for: Structure-based inhibitor design for reshaping bacterial morphology
Source: Commun Biol. 2022 Apr 28;5:395. doi: 10.1038/s42003-022-03355-3 (PMC9050674; doi:10.1038/s42003-022-03355-3)
Supplement: Supplementary file 3 — Supplementary Data 1 [file 42003_2022_3355_MOESM3_ESM.zip › AMBER_MD_topology_coordinate_files/PGP3-BMK-S301.inpcrd]

default_name
 36074
  22.9699152  47.5942318  26.4875339  22.5399152  48.4932318  26.6435339
  22.4899152  47.1082318  25.7445339  22.9169152  47.0412318  27.3355339
  24.3899152  47.7662318  26.1235339  24.4209152  48.4022318  25.2375339
  25.1839152  48.4402318  27.2635339  25.1909152  47.7922318  28.1385339
  26.2269152  48.5442318  26.9615339  24.6559152  49.8222318  27.6755339
  24.5269152  50.4612318  26.8015339  23.6709152  49.7132318  28.1305339
  25.7099152  50.6832318  28.8725339  26.9439152  51.3962318  27.7525339
  27.6959152  51.9432318  28.3215339  27.4439152  50.6172318  27.1785339
  26.4699152  52.0902318  27.0575339  25.0269152  46.4192318  25.7575339
  24.4779152  45.3612318  26.0685339  26.2009152  46.4772318  25.1105339
  26.5869152  47.3872318  24.9015339  27.0389152  45.3382318  24.7415339
  26.7429152  44.4832318  25.3465339  26.8539152  44.9662318  23.2565339
  27.1239152  45.8182318  22.6305339  27.5619152  44.1742318  23.0095339
  25.4369152  44.4832318  22.8905339  25.1209152  43.7122318  23.5935339
  24.7199152  45.2982318  22.9735339  25.3529152  43.9122318  21.4735339
  24.6399152  42.8972318  21.3145339  25.9949152  44.4962318  20.5725339
  28.5059152  45.6322318  25.0785339  28.9339152  46.7872318  25.0455339
  29.2739152  44.5752318  25.3845339  28.8399152  43.6612318  25.4065339
  30.7059152  44.6232318  25.6735339  31.1429152  45.3652318  25.0025339
  30.9299152  45.0822318  27.1335339  30.3949152  46.0172318  27.2995339
  30.4599152  44.3582318  27.8005339  32.3979152  45.2842318  27.5735339
  32.9399152  44.3482318  27.4555339  33.1309152  46.3362318  26.7255339
  34.1199152  46.5452318  27.1325339  33.2799152  45.9902318  25.7025339
  32.5789152  47.2732318  26.6775339  32.4469152  45.6332318  29.0685339
  33.4549152  45.8832318  29.3965339  31.8009152  46.4782318  29.2995339
  32.1029152  44.7962318  29.6735339  31.3499152  43.2752318  25.3335339
  30.7909152  42.2282318  25.6545339  32.5389152  43.2992318  24.7125339
  32.9459152  44.1972318  24.4925339  33.3519152  42.1172318  24.4155339
  32.7049152  41.2852318  24.1495339  34.2909152  42.4312318  23.2115339
  34.8289152  43.3472318  23.4495339  35.3489152  41.3332318  22.9585339
  35.9429152  41.5282318  22.0685339  36.0609152  41.2692318  23.7785339
  34.8839152  40.3532318  22.8415339  33.4749152  42.6832318  21.9185339
  33.0599152  41.7422318  21.5545339  32.6189152  43.3212318  22.1335339
  34.2659152  43.3632318  20.7915339  33.6109152  43.5922318  19.9505339
  34.7069152  44.3002318  21.1315339  35.0679152  42.7312318  20.4115339
  34.1519152  41.7362318  25.6765339  34.6069152  42.6072318  26.4195339
  34.3229152  40.4232318  25.9035339  33.8899152  39.7762318  25.2575339
  35.0939152  39.8352318  27.0005339  34.6469152  40.1932318  27.9295339
  34.9319152  38.2992318  26.9585339  35.2919152  37.8902318  27.9005339
  33.8669152  38.0642318  26.9245339  35.6459152  37.5592318  25.8095339
  35.3369152  37.9642318  24.8455339  36.7219152  37.7152318  25.8845339
  35.3839152  36.0482318  25.8435339  35.5199152  35.6812318  26.8605339
  34.3419152  35.8532318  25.5905339  36.3169152  35.2752318  24.9015339
  36.1769152  35.6012318  23.8715339  37.3589152  35.4652318  25.1615339
  36.0709152  33.8272318  24.9775339  36.7119152  33.3392318  24.3685339
  36.1939152  33.5102318  25.9285339  35.1179152  33.6342318  24.6785339
  36.5719152  40.2712318  26.9675339  37.1979152  40.2642318  25.9065339
  37.1209152  40.6782318  28.1215339  36.5629152  40.6602318  28.9635339
  38.4709152  41.2282318  28.2205339  38.7709152  41.2192318  29.2685339
  39.1779152  40.5832318  27.6945339  38.5899152  42.6682318  27.6975339
  39.6449152  43.0392318  27.1895339  37.5189152  43.4722318  27.8055339
  36.6769152  43.0872318  28.2085339  37.4859152  44.8992318  27.4745339
  38.5109152  45.2752318  27.4365339  36.8419152  45.1612318  26.0965339
  35.8089152  44.8162318  26.0905339  36.7859152  46.2412318  25.9505339
  37.6049152  44.5432318  24.9075339  38.6739152  44.7042318  25.0405339
  37.4499152  43.4642318  24.8815339  37.1929152  45.1382318  23.5575339
  36.0709152  45.6132318  23.3885339  38.1109152  45.1372318  22.5895339
  39.0469152  44.7882318  22.7615339  37.8889152  45.5402318  21.6905339
  36.7949152  45.6872318  28.5935339  35.9749152  45.1422318  29.3355339
  37.1379152  46.9802318  28.6915339  37.8089152  47.3392318  28.0275339
  36.5789152  47.9432318  29.6365339  36.1989152  47.4382318  30.5245339
  37.6999152  48.9182318  30.0215339  37.3559152  49.6652318  30.7375339
  38.5299152  48.3872318  30.4865339  38.0839152  49.4452318  29.1465339
  35.4559152  48.7672318  28.9875339  35.3699152  48.8782318  27.7635339
  34.6059152  49.3602318  29.8375339  34.7359152  49.1842318  30.8255339
  33.4499152  50.1742318  29.4825339  33.6559152  50.6572318  28.5255339
  32.2199152  49.2592318  29.3085339  32.4339152  48.5462318  28.5165339
  32.1019152  48.6702318  30.2205339  30.8749152  49.9502318  28.9975339
  30.6489152  50.6532318  29.7995339  30.9119152  50.7342318  27.6765339
  29.9429152  51.1842318  27.4615339  31.6379152  51.5462318  27.7115339
  31.1709152  50.0872318  26.8375339  29.7419152  48.9112318  28.9795339
  28.7709152  49.3832318  28.8415339  29.8769152  48.1892318  28.1745339
  29.7019152  48.3572318  29.9175339  33.2699152  51.2782318  30.5275339
  33.0189152  50.9862318  31.6965339  33.3649152  52.5402318  30.0845339
  33.5609152  52.6852318  29.1055339  33.1539152  53.7382318  30.8905339
  33.4859152  53.5852318  31.9195339  33.9519152  54.8992318  30.2575339
  33.7259152  54.9902318  29.1935339  33.6429152  55.8452318  30.7015339
  35.4569152  54.7782318  30.4235339  36.2079152  53.9982318  29.5195339
  35.7159152  53.4872318  28.7045339  37.5999152  53.8672318  29.6805339
  38.1729152  53.2612318  28.9935339  38.2479152  54.5242318  30.7425339
  39.3129152  54.4092318  30.8645339  37.5069152  55.3192318  31.6395339
  38.0069152  55.8252318  32.4515339  36.1119152  55.4412318  31.4845339
  35.5479152  56.0442318  32.1815339  31.6549152  54.0762318  30.8565339
  31.1249152  54.4892318  29.8245339  30.9809152  53.8692318  31.9955339
  31.4989152  53.5192318  32.7935339  29.5539152  54.0942318  32.2025339
  28.9999152  54.0362318  31.2645339  29.0369152  53.0362318  33.2055339
  29.5739152  53.1372318  34.1505339  27.9899152  53.2372318  33.4405339
  29.1699152  51.5722318  32.7335339  30.2049152  51.3812318  32.4485339
  28.8489152  50.6142318  33.8865339  28.9379152  49.5772318  33.5625339
  29.5329152  50.7582318  34.7235339  27.8339152  50.7672318  34.2535339
  28.2819152  51.2702318  31.5165339  28.3489152  50.2212318  31.2335339
  27.2349152  51.4922318  31.7225339  28.5839152  51.8542318  30.6485339
  29.3739152  55.4802318  32.8365339  29.8469152  55.7162318  33.9485339
  28.6909152  56.3892318  32.1235339  28.3239152  56.1192318  31.2225339
  28.4229152  57.7552318  32.5655339  29.1769152  58.0672318  33.2865339
  28.5189152  58.6902318  31.3425339  29.5069152  58.5632318  30.8965339
  27.8029152  58.3832318  30.5775339  28.2979152  60.1802318  31.6765339
  27.2879152  60.3302318  32.0545339  28.9819152  60.4892318  32.4685339
  28.5089152  61.1112318  30.4805339  27.7299152  62.0842318  30.3825339
  29.4429152  60.8462318  29.6925339  27.0209152  57.8222318  33.2005339
  26.0359152  57.4312318  32.5745339  26.9569152  58.3232318  34.4435339
  27.8259152  58.6412318  34.8565339  25.7649152  58.4522318  35.2875339
  24.8689152  58.3062318  34.6825339  25.7999152  57.3952318  36.4205339
  26.6389152  57.6202318  37.0785339  24.9099152  57.4982318  37.0425339
  25.9189152  55.9202318  35.9735339  26.7949152  55.8202318  35.3315339
  26.1559152  54.9992318  37.1815339  26.2719152  53.9622318  36.8645339
  27.0599152  55.2802318  37.7225339  25.3219152  55.0422318  37.8825339
  24.6929152  55.4532318  35.1745339  24.8549152  54.4552318  34.7745339
  23.7969152  55.4302318  35.7945339  24.4889152  56.0972318  34.3205339
  25.6739152  59.8772318  35.8525339  26.6539152  60.6202318  35.8155339
  24.5039152  60.2542318  36.3985339  23.7379152  59.5962318  36.3855339
  24.2619152  61.5472318  37.0545339  24.6869152  62.3402318  36.4375339
  22.7419152  61.7972318  37.2245339  22.3149152  61.0652318  37.9095339
  22.5769152  62.7732318  37.6825339  21.9329152  61.7602318  35.9235339
  22.4759152  62.2072318  34.8875339  20.7739152  61.2952318  35.9925339
  24.9189152  61.5842318  38.4465339  24.8779152  60.5952318  39.1805339
  25.5219152  62.7332318  38.7915339  25.4959152  63.4932318  38.1235339
  26.3089152  62.9532318  40.0075339  26.9909152  62.1122318  40.1485339
  27.1179152  64.2612318  39.8275339  27.6429152  64.2312318  38.8735339
  26.4269152  65.1012318  39.7435339  28.1699152  64.5492318  40.9235339
  27.9099152  64.0722318  41.8685339  29.1109152  64.0902318  40.6275339
  28.3759152  66.0522318  41.1865339  28.0319152  66.6452318  40.3415339
  27.7299152  66.3482318  42.0145339  29.8279152  66.4312318  41.5175339
  29.8659152  67.4632318  41.8665339  30.2199152  65.8052318  42.3195339
  30.6989152  66.3222318  40.3325339  31.6289152  66.6462318  40.5565339
  30.7369152  65.3622318  40.0225339  30.3149152  66.8932318  39.5885339
  25.4209152  63.1042318  41.2545339  25.6799152  62.4512318  42.2645339
  24.4149152  63.9942318  41.2015339  24.2409152  64.4712318  40.3285339
  23.6439152  64.4252318  42.3655339  24.3339152  64.5292318  43.2045339
  23.0089152  65.8002318  42.0545339  23.7989152  66.4892318  41.7545339
  22.3499152  65.7152318  41.1885339  22.2209152  66.4462318  43.2145339
  21.8549152  67.4172318  42.8795339  21.3289152  65.8592318  43.4285339
  23.0349152  66.6372318  44.5075339  23.3509152  65.6682318  44.8925339
  23.9429152  67.1982318  44.2855339  22.2369152  67.3562318  45.6035339
  21.9349152  68.3482318  45.2645339  21.3259152  66.8052318  45.8355339
  23.0319152  67.4972318  46.8355339  22.4849152  67.9752318  47.5365339
  23.2949152  66.5832318  47.1745339  23.8649152  68.0332318  46.6385339
  22.5539152  63.3972318  42.7075339  21.8219152  62.9332318  41.8345339
  22.4959152  63.0462318  44.0025339  23.1689152  63.4782318  44.6175339
  21.5499152  62.1292318  44.6515339  21.7289152  62.3032318  45.7115339
  20.0539152  62.4662318  44.4105339  19.7899152  62.2822318  43.3685339
  19.4189152  61.8012318  44.9965339  19.6749152  63.9072318  44.7745339
  20.1679152  64.3892318  45.8215339  18.8979152  64.5072318  44.0015339
  21.9099152  60.6452318  44.4975339  21.2109152  59.7952318  45.0435339
  23.0129152  60.3422318  43.7925339  23.5219152  61.1132318  43.3835339
  23.5989152  59.0172318  43.6165339  22.8279152  58.3112318  43.3015339
  24.6829152  59.1292318  42.5235339  24.2249152  59.4292318  41.5815339
  25.3799152  59.9282318  42.7765339  25.4929152  57.8702318  42.2775339
  24.9909152  56.8482318  41.4445339  24.0269152  56.9562318  40.9705339
  25.7489152  55.6822318  41.2325339  25.3669152  54.8972318  40.5965339
  27.0019152  55.5372318  41.8605339  27.5899152  54.6472318  41.7085339
  27.4999152  56.5482318  42.7005339  28.4559152  56.4262318  43.1865339
  26.7489152  57.7172318  42.9025339  27.1329152  58.4932318  43.5485339
  24.2299152  58.5532318  44.9385339  24.9189152  59.3282318  45.6045339
  23.9939152  57.2822318  45.2925339  23.4219152  56.7152318  44.6795339
  24.4679152  56.6562318  46.5235339  24.9639152  57.3852318  47.1655339
  23.2639152  56.0592318  47.2895339  22.8179152  55.2622318  46.6915339
  23.6269152  55.5782318  48.1995339  22.1489152  57.0612318  47.6695339
  21.7479152  57.5002318  46.7555339  20.9909152  56.3282318  48.3595339
  20.1849152  57.0152318  48.6105339  20.5729152  55.5552318  47.7135339
  21.3169152  55.8492318  49.2825339  22.6549152  58.2142318  48.5535339
  21.8349152  58.8672318  48.8515339  23.1279152  57.8402318  49.4615339
  23.3789152  58.8352318  48.0275339  25.4909152  55.5492318  46.2285339
  26.5199152  55.4902318  46.9015339  25.2079152  54.6632318  45.2565339
  24.3589152  54.7842318  44.7215339  25.9909152  53.4562318  44.9855339
  27.0479152  53.7322318  44.9865339  25.7439152  52.4252318  46.1155339
  26.0309152  52.8262318  47.0875339  24.6809152  52.1842318  46.1765339
  26.4529152  51.2212318  45.9185339  27.3779152  51.3812318  46.0385339
  25.6689152  52.8862318  43.5975339  24.5099152  52.8702318  43.1955339
  26.6889152  52.3622318  42.8995339  27.6129152  52.4222318  43.3025339
  26.5609152  51.4862318  41.7345339  25.5249152  51.4212318  41.4065339
  27.4389152  52.0322318  40.5825339  27.0829152  53.0262318  40.3115339
  28.4589152  52.1712318  40.9465339  27.4819152  51.1852318  39.2885339
  27.8109152  50.1762318  39.5345339  26.1079152  51.0732318  38.6115339
  26.1809152  50.5412318  37.6635339  25.4029152  50.5232318  39.2315339
  25.6809152  52.0552318  38.4075339  28.5149152  51.7602318  38.3085339
  28.6079152  51.1352318  37.4195339  28.2409152  52.7642318  37.9835339
  29.5009152  51.8212318  38.7695339  27.0499152  50.1062318  42.1865339
  28.1349152  50.0052318  42.7605339  26.2539152  49.0552318  41.9305339
  25.3759152  49.2202318  41.4555339  26.5479152  47.6802318  42.3305339
  27.5869152  47.6262318  42.6495339  25.6609152  47.2362318  43.5125339
  24.6089152  47.3472318  43.2465339  25.8129152  46.1682318  43.6815339
  25.9449152  47.9622318  44.8345339  27.0179152  47.9752318  45.0225339
  25.6279152  49.0012318  44.7465339  25.2359152  47.3002318  46.0245339
  24.1599152  47.2882318  45.8475339  25.5499152  46.2572318  46.0945339
  25.5319152  48.0082318  47.3525339  26.6019152  47.9902318  47.5555339
  25.2249152  49.0532318  47.3055339  24.8379152  47.3542318  48.4735339
  25.0529152  47.8402318  49.3325339  23.8409152  47.3792318  48.3135339
  25.1439152  46.3942318  48.5445339  26.4099152  46.6932318  41.1715339
  25.5319152  46.8432318  40.3225339  27.2319152  45.6352318  41.2285339
  27.9219152  45.6342318  41.9705339  27.0669152  44.3692318  40.5255339
  26.1369152  44.3742318  39.9515339  28.2669152  44.1402318  39.5785339
  28.3849152  44.9982318  38.9265339  29.1999152  44.0712318  40.1415339
  28.0969152  42.9092318  38.6805339  27.0179152  42.6692318  38.1435339
  29.1459152  42.0952318  38.5535339  30.0139152  42.3122318  39.0215339
  29.0679152  41.2722318  37.9755339  26.9859152  43.2962318  41.6175339
  28.0129152  42.8342318  42.1165339  25.7519152  42.9302318  42.0015339
  24.9719152  43.3882318  41.5555339  25.4189152  41.9222318  43.0135339
  24.3369152  41.7972318  42.9455339  26.0509152  40.5242318  42.7385339
  27.1339152  40.5432318  42.8675339  25.6819152  39.8092318  43.4745339
  25.7169152  39.9672318  41.3495339  24.5649152  39.6502318  41.0645339
  26.7169152  39.8712318  40.4705339  27.6479152  40.1662318  40.7265339
  26.5329152  39.5122318  39.5445339  25.6659152  42.5032318  44.4175339
  25.0159152  43.4772318  44.7995339  26.6269152  41.9302318  45.1585339
  27.0889152  41.1162318  44.7795339  27.0859152  42.3852318  46.4775339
  26.2259152  42.7062318  47.0685339  27.8379152  41.2412318  47.2265339
  28.9069152  41.2542318  47.0045339  27.7689152  41.4082318  48.3025339
  27.3569152  39.8192318  46.9255339  26.3299152  39.4242318  47.5175339
  28.0169152  39.1692318  46.0835339  28.0999152  43.5362318  46.3445339
  28.2039152  44.3752318  47.2395339  28.8729152  43.5322318  45.2465339
  28.6669152  42.8432318  44.5375339  30.0919152  44.3042318  45.0575339
  30.6539152  44.3512318  45.9925339  30.9509152  43.6262318  43.9615339
  30.4059152  43.5482318  43.0195339  31.7979152  44.2802318  43.7475339
  31.5289152  42.2502318  44.3495339  32.4339152  42.0842318  43.7635339
  31.8499152  42.2692318  45.3915339  30.5809152  41.0612318  44.1045339
  29.6569152  41.1892318  44.6635339  30.2969152  41.0292318  43.0515339
  31.2049152  39.7222318  44.5165339  32.0799152  39.5042318  43.9025339
  31.5399152  39.7652318  45.5525339  30.2379152  38.6182318  44.3895339
  30.6749152  37.7502318  44.6615339  29.4429152  38.7942318  45.0005339
  29.9149152  38.5512318  43.4355339  29.7449152  45.7122318  44.5745339
  29.0439152  45.8722318  43.5765339  30.2949152  46.7202318  45.2655339
  30.8639152  46.4872318  46.0655339  30.2509152  48.1262318  44.8735339
  29.2539152  48.3922318  44.5225339  30.6509152  49.0142318  46.0785339
  31.6399152  48.7412318  46.4515339  30.7279152  50.0542318  45.7575339
  29.6469152  48.9672318  47.2315339  28.6009152  49.6052318  47.1665339
  29.9609152  48.2232318  48.2945339  30.8359152  47.7212318  48.3245339
  29.3229152  48.1772318  49.0755339  31.2879152  48.3462318  43.7655339
  32.4559152  48.0002318  43.9445339  30.8599152  48.9352318  42.6385339
  29.8829152  49.1942318  42.5785339  31.7369152  49.4262318  41.5775339
  32.6309152  48.8082318  41.5095339  31.0119152  49.3612318  40.1985339
  30.0779152  49.9182318  40.2735339  31.8579152  50.0072318  39.0715339
  31.3209152  50.0412318  38.1245339  32.1239152  51.0402318  39.2875339
  32.7859152  49.4582318  38.9085339  30.6569152  47.9002318  39.8285339
  31.5709152  47.3062318  39.7755339  30.0559152  47.4522318  40.6215339
  29.8819152  47.7422318  38.5135339  29.6569152  46.6942318  38.3325339
  28.9409152  48.2922318  38.5365339  30.4529152  48.0812318  37.6495339
  32.0429152  50.8942318  41.9485339  31.1039152  51.6942318  41.9935339
  33.3179152  51.2622318  42.2215339  34.4459152  50.3362318  42.3565339
  34.7099152  49.9532318  41.3695339  34.2249152  49.4902318  43.0035339
  35.6049152  51.1382318  42.9335339  36.5699152  50.8412318  42.5225339
  35.6469152  50.9892318  44.0125339  35.2589152  52.5832318  42.6465339
  35.7349152  52.8652318  41.7065339  35.6249152  53.2522318  43.4235339
  33.7339152  52.6422318  42.5215339  33.2849152  52.9372318  43.4715339
  33.3739152  53.6542318  41.4195339  33.2899152  53.2942318  40.2425339
  33.2079152  54.9252318  41.8125339  33.3159152  55.1482318  42.7915339
  32.8969152  56.0392318  40.9215339  33.0609152  55.7072318  39.8955339
  31.4049152  56.4502318  41.0125339  31.2169152  57.1602318  40.2065339
  30.4169152  55.2882318  40.8365339  29.4209152  55.6632318  40.6135339
  30.7089152  54.6392318  40.0145339  30.3569152  54.6662318  41.7305339
  31.1109152  57.1322318  42.2175339  30.2219152  57.4472318  42.1755339
  33.8839152  57.1952318  41.1255339  34.4969152  57.3452318  42.1845339
  34.0229152  58.0022318  40.0685339  33.4769152  57.7842318  39.2445339
  34.9039152  59.1552318  39.9475339  35.0059152  59.6022318  40.9385339
  36.3119152  58.7142318  39.4955339  36.9419152  59.5982318  39.3995339
  36.7689152  58.1162318  40.2845339  36.3979152  57.9252318  38.1965339
  36.2779152  56.5182318  38.2175339  36.1099152  56.0012318  39.1515339
  36.3789152  55.7782318  37.0225339  36.2829152  54.7022318  37.0435339
  36.6089152  56.4422318  35.8035339  36.6889152  55.8842318  34.8835339
  36.7369152  57.8432318  35.7785339  36.9059152  58.3452318  34.8395339
  36.6279152  58.5852318  36.9715339  36.7229152  59.6612318  36.9425339
  34.2389152  60.2282318  39.0815339  33.3239152  59.9262318  38.3185339
  34.6829152  61.4882318  39.2045339  35.4469152  61.6692318  39.8395339
  34.1139152  62.6362318  38.4985339  33.0329152  62.6482318  38.6515339
  34.7179152  63.9192318  39.0915339  34.3139152  64.8072318  38.6045339
  34.4939152  64.0012318  40.1555339  35.8029152  63.9432318  38.9775339
  34.4159152  62.5942318  36.9925339  35.5179152  62.2232318  36.5835339
  33.4339152  63.0192318  36.1795339  32.5599152  63.3092318  36.5945339
  33.5839152  63.2342318  34.7415339  34.1099152  62.3792318  34.3225339
  32.1749152  63.3062318  34.1175339  31.6069152  62.4272318  34.4255339
  31.6229152  64.1662318  34.4965339  32.1459152  63.3322318  32.6095339
  32.2969152  64.4912318  31.8675339  32.3509152  65.4312318  32.2315339
  32.2489152  64.1462318  30.5795339  32.3149152  64.8562318  29.7675339
  32.0899152  62.8432318  30.3925339  32.0029152  62.3232318  31.6845339
  31.8509152  61.2682318  31.8485339  34.3559152  64.5592318  34.5325339
  34.0109152  65.5542318  35.1735339  35.4059152  64.5982318  33.6805339
  35.8259152  63.5182318  32.7825339  35.0219152  63.1922318  32.1215339
  36.1549152  62.6632318  33.3735339  37.0059152  64.0802318  31.9925339
  36.6399152  64.5472318  31.0775339  37.7319152  63.3222318  31.7055339
  37.5809152  65.1432318  32.9105339  38.1849152  65.8762318  32.3735339
  38.2279152  64.6742318  33.6525339  36.3449152  65.7332318  33.6085339
  36.6179152  66.0642318  34.6125339  35.8339152  66.9562318  32.8235339
  36.4649152  68.0112318  32.8835339  34.7209152  66.8152318  32.0855339
  34.2879152  65.9032318  32.0815339  34.1609152  67.8132318  31.1695339
  34.6469152  68.7762318  31.3345339  34.4529152  67.3912318  29.7125339
  34.1049152  66.3692318  29.5575339  33.8879152  68.0092318  29.0135339
  35.9369152  67.4912318  29.3365339  36.2529152  68.5342318  29.3675339
  36.5349152  66.9672318  30.0805339  36.2339152  66.8912318  27.9545339
  35.9019152  65.8522318  27.9245339  35.6519152  67.4202318  27.1995339
  37.7209152  66.9612318  27.5845339  37.8719152  66.5742318  26.5765339
  38.0709152  67.9942318  27.5865339  38.5409152  66.1702318  28.5155339
  39.5079152  66.2012318  28.2095339  38.4689152  66.5542318  29.4455339
  38.2229152  65.2072318  28.5235339  32.6729152  68.0942318  31.4335339
  32.0209152  68.7452318  30.6165339  32.1319152  67.6152318  32.5655339
  32.7379152  67.1452318  33.2245339  30.7439152  67.8032318  32.9765339
  30.4529152  68.8192318  32.6965339  29.8229152  66.7992318  32.2375339
  30.1589152  66.6772318  31.2065339  29.8969152  65.8102318  32.6855339
  28.3499152  67.2222318  32.2095339  27.7829152  67.6052318  33.2295339
  27.7269152  67.1782318  31.0305339  28.2179152  66.8612318  30.2065339
  26.7589152  67.4592318  30.9685339  30.6839152  67.6952318  34.5035339
  31.0469152  66.6622318  35.0655339  30.1989152  68.7602318  35.1605339
  29.9119152  69.5602318  34.6145339  30.0239152  68.8572318  36.6095339
  30.9589152  68.5532318  37.0815339  29.7219152  70.3402318  36.9565339
  30.6069152  70.9372318  36.7335339  28.9529152  70.7032318  36.2725339
  29.2399152  70.6802318  38.3905339  28.9649152  71.7362318  38.4085339
  28.3229152  70.1442318  38.6345339  30.2639152  70.4352318  39.5085339
  31.0989152  69.5372318  39.4355339  30.1969152  71.2452318  40.5665339
  29.4939152  71.9692318  40.6055339  30.8529152  71.1312318  41.3245339
  28.9019152  67.9372318  37.1205339  29.0389152  67.3672318  38.1985339
  27.8169152  67.7792318  36.3465339  27.7999152  68.2472318  35.4515339
  26.6119152  67.0362318  36.7185339  26.4269152  67.1512318  37.7875339
  25.4189152  67.6092318  35.9115339  25.5549152  67.3902318  34.8515339
  24.4979152  67.0962318  36.1965339  25.1919152  69.1312318  36.0635339
  26.0389152  69.6802318  35.6525339  24.3259152  69.4262318  35.4705339
  24.9499152  69.5942318  37.5045339  24.3809152  68.8022318  38.2895339
  25.3409152  70.7442318  37.7975339  26.7179152  65.5252318  36.4315339
  25.7139152  64.8232318  36.5575339  27.9129152  65.0172318  36.0775339
  28.6989152  65.6502318  36.0235339  28.1619152  63.6252318  35.7125339
  27.2839152  63.0352318  35.9675339  28.4009152  63.5032318  34.1925339
  29.2739152  64.0982318  33.9295339  28.6669152  62.4752318  33.9395339
  27.2209152  63.9312318  33.3025339  26.9169152  64.9522318  33.5315339
  27.5709152  63.9542318  32.2705339  26.0049152  62.9972318  33.3975339
  26.3299152  61.9672318  33.2585339  25.5749152  63.0502318  34.3955339
  24.9249152  63.3362318  32.3645339  24.5349152  64.3392318  32.5405339
  25.3439152  63.3242318  31.3575339  23.8139152  62.3722318  32.4205339
  23.1129152  62.6192318  31.7385339  24.1629152  61.4452318  32.2245339
  23.3929152  62.3802318  33.3465339  29.3159152  63.0052318  36.5105339
  30.2199152  63.6952318  36.9865339  29.2709152  61.6692318  36.5995339
  28.4709152  61.2142318  36.1755339  30.2609152  60.7612318  37.1735339
  31.2139152  61.2902318  37.2345339  29.8579152  60.3062318  38.6045339
  30.5729152  59.5402318  38.9105339  29.9979152  61.4572318  39.6125339
  29.8299152  61.1252318  40.6365339  30.9959152  61.8932318  39.5765339
  29.2819152  62.2452318  39.3925339  28.4499152  59.6642318  38.6545339
  27.6879152  60.4122318  38.4375339  28.3639152  58.9152318  37.8685339
  28.1099152  58.9722318  39.9785339  27.1499152  58.4622318  39.9005339
  28.8589152  58.2272318  40.2415339  28.0319152  59.6842318  40.7995339
  30.4809152  59.5902318  36.2065339  29.5739152  59.2052318  35.4715339
  31.6919152  59.0242318  36.2315339  32.3609152  59.3912318  36.8985339
  32.1349152  57.8702318  35.4575339  31.3839152  57.5852318  34.7225339
  33.4529152  58.2402318  34.7515339  34.1189152  58.6832318  35.4925339
  33.9629152  57.3442318  34.3915339  33.2869152  59.2152318  33.5715339
  32.6439152  60.0392318  33.8825339  34.6429152  59.8232318  33.1975339
  34.5209152  60.5992318  32.4435339  35.1259152  60.2822318  34.0605339
  35.3219152  59.0642318  32.8075339  32.6439152  58.5302318  32.3525339
  32.6169152  59.1932318  31.4875339  33.2059152  57.6442318  32.0615339
  31.6179152  58.2222318  32.5545339  32.3919152  56.6722318  36.3815339
  32.6869152  56.8372318  37.5665339  32.3069152  55.4652318  35.8045339
  32.0309152  55.4282318  34.8335339  32.5709152  54.1842318  36.4485339
  33.3709152  54.3212318  37.1805339  31.3139152  53.7062318  37.1885339
  31.5249152  52.8192318  37.7855339  30.9389152  54.4782318  37.8565339
  30.5089152  53.4612318  36.4955339  33.0499152  53.1812318  35.3975339
  32.3739152  52.9912318  34.3875339  34.1969152  52.5252318  35.6375339
  34.6929152  52.7122318  36.4975339  34.7499152  51.5002318  34.7505339
  34.4619152  51.6952318  33.7175339  36.3079152  51.5102318  34.8235339
  36.5999152  51.4372318  35.8725339  36.9469152  50.3182318  34.0685339
  38.0339152  50.3752318  34.0695339  36.6969152  49.3572318  34.5185339
  36.6219152  50.2902318  33.0285339  36.8719152  52.8382318  34.2615339
  36.7919152  52.8392318  33.1735339  36.2609152  53.6732318  34.5965339
  38.3209152  53.1372318  34.6735339  38.6349152  54.1042318  34.2805339
  38.4239152  53.1752318  35.7585339  39.0189152  52.3932318  34.2945339
  34.1889152  50.1402318  35.1995339  34.5369152  49.6372318  36.2695339
  33.3529152  49.5442318  34.3395339  33.1209152  50.0482318  33.4925339
  32.9819152  48.1342318  34.3685339  33.1009152  47.7132318  35.3685339
  31.5129152  47.9902318  33.9075339  30.8619152  48.4862318  34.6275339
  31.3609152  48.5082318  32.9585339  31.0469152  46.5482318  33.7715339
  30.9309152  45.7362318  34.9185339  31.1149152  46.1502318  35.8995339
  30.6149152  44.3702318  34.7865339  30.5399152  43.7452318  35.6645339
  30.3949152  43.8192318  33.5095339  30.1499152  42.7722318  33.4095339
  30.4739152  44.6352318  32.3665339  30.2939152  44.2132318  31.3885339
  30.8069152  45.9962318  32.4955339  30.8989152  46.6102318  31.6115339
  33.8919152  47.4002318  33.3705339  34.1729152  47.9202318  32.2915339
  34.3209152  46.1812318  33.7265339  34.0259152  45.8092318  34.6175339
  35.1609152  45.3182318  32.9015339  35.0429152  45.5922318  31.8515339
  36.6429152  45.4902318  33.2845339  36.7889152  45.3582318  34.3565339
  37.2479152  44.7332318  32.7855339  37.1379152  46.7532318  32.8935339
  38.0259152  46.8322318  33.2155339  34.6979152  43.8652318  33.0285339
  34.4549152  43.3912318  34.1405339  34.6289152  43.1532318  31.8935339
  34.8529152  43.6202318  31.0255339  34.4079152  41.7082318  31.8295339
  33.8059152  41.3892318  32.6785339  33.7009152  41.3612318  30.4975339
  34.2369152  41.8462318  29.6795339  33.7719152  40.2892318  30.3005339
  32.2119152  41.7582318  30.4335339  32.1179152  42.7882318  30.7745339
  31.7049152  41.7052318  28.9845339  30.6649152  42.0262318  28.9135339
  32.2919152  42.3502318  28.3355339  31.7709152  40.6952318  28.5815339
  31.3319152  40.8782318  31.3385339  30.2829152  41.1682318  31.2635339
  31.4039152  39.8272318  31.0575339  31.6129152  40.9622318  32.3875339
  35.7729152  40.9902318  31.8045339  36.7079152  41.5032318  31.1855339
  35.8949152  39.7852318  32.4085339  34.8779152  39.1312318  33.2395339
  33.9279152  39.0252318  32.7145339  34.7099152  39.7262318  34.1375339
  35.4529152  37.7602318  33.6095339  35.0909152  37.0072318  32.9095339
  35.1759152  37.4392318  34.6135339  36.9539152  37.9202318  33.4255339
  37.4489152  36.9692318  33.2215339  37.3939152  38.3202318  34.3375339
  37.0909152  38.9422318  32.2875339  38.0049152  39.5272318  32.4085339
  37.0999152  38.2252318  30.9255339  36.0419152  37.9742318  30.3485339
  38.2919152  37.8742318  30.4225339  39.1289152  38.1142318  30.9355339
  38.4459152  37.1172318  29.1795339  37.7969152  37.5442318  28.4125339
  39.9109152  37.2212318  28.7115339  40.2189152  38.2682318  28.6925339
  40.5609152  36.7312318  29.4335339  40.1689152  36.6222318  27.3405339
  40.3979152  35.2352318  27.1995339  40.4389152  34.5982318  28.0705339
  40.5239152  34.6642318  25.9205339  40.6619152  33.5982318  25.8165339
  40.4589152  35.4832318  24.7805339  40.5409152  34.9222318  23.5415339
  40.6839152  35.5562318  22.8545339  40.2989152  36.8752318  24.9225339
  40.2789152  37.5122318  24.0555339  40.1399152  37.4452318  26.1985339
  39.9799152  38.5092318  26.2915339  38.0799152  35.6362318  29.3975339
  37.3639152  35.0582318  28.5795339  38.5739152  35.0292318  30.4915339
  39.1399152  35.5742318  31.1255339  38.3159152  33.6412318  30.8585339
  38.1969152  33.0292318  29.9615339  39.5229152  33.1132318  31.6735339
  40.4159152  33.2662318  31.0655339  39.6859152  33.7062318  32.5755339
  39.4579152  31.6082318  32.0235339  38.8939152  31.0752318  31.2565339
  40.4679152  31.1962318  31.9795339  38.8829152  31.3062318  33.4205339
  39.5469152  31.7182318  34.1805339  37.9269152  31.8052318  33.5545339
  38.6789152  29.8052318  33.6645339  38.0259152  29.3832318  32.8985339
  39.6309152  29.2762318  33.6025339  38.0729152  29.5582318  34.9845339
  37.9479152  28.5642318  35.1175339  38.6789152  29.9182318  35.7075339
  37.1759152  30.0192318  35.0385339  37.0399152  33.5992318  31.7115339
  36.9939152  34.1752318  32.7995339  36.0209152  32.8942318  31.1955339
  36.1689152  32.5002318  30.2775339  34.7459152  32.5472318  31.8295339
  34.1609152  32.0542318  31.0515339  35.0019152  31.5212318  32.9675339
  35.7699152  30.8142318  32.6495339  35.3979152  32.0042318  33.8615339
  33.7639152  30.6842318  33.3075339  33.3879152  29.7952318  32.5475339
  33.1229152  30.9652318  34.4445339  33.4359152  31.7282318  35.0275339
  32.2979152  30.4382318  34.6935339  33.9349152  33.7862318  32.2915339
  33.6779152  33.9252318  33.4895339  33.5049152  34.6842318  31.3765339
  33.8599152  34.7142318  29.9545339  33.6529152  33.7692318  29.4515339
  34.9219152  34.9362318  29.8535339  33.0489152  35.8582318  29.3465339
  32.1219152  35.4632318  28.9275339  33.5789152  36.3692318  28.5455339
  32.7369152  36.7592318  30.5325339  31.8559152  37.3812318  30.3705339
  33.5709152  37.4352318  30.7135339  32.5979152  35.7892318  31.7125339
  32.9149152  36.2712318  32.6375339  31.1369152  35.2972318  31.8225339
  30.7879152  34.2882318  31.2055339  30.2569152  36.0222318  32.5475339
  30.5869152  37.1722318  33.3955339  31.1329152  37.9422318  32.8485339
  31.2069152  36.8372318  34.2285339  29.2499152  37.7112318  33.9115339
  28.9149152  38.5312318  33.2755339  29.3109152  38.0892318  34.9315339
  28.2939152  36.5342318  33.7675339  27.2529152  36.8482318  33.6745339
  28.3619152  35.9032318  34.6545339  28.8129152  35.7562318  32.5505339
  28.6039152  34.6902318  32.6645339  28.1939152  36.2812318  31.2415339
  28.6039152  37.3352318  30.7615339  27.2199152  35.5552318  30.6645339
  26.9409152  34.6942318  31.1125339  26.5529152  35.8952318  29.3975339
  27.3319152  36.0022318  28.6425339  25.5969152  34.7472318  28.9915339
  25.1909152  34.2712318  29.8855339  24.7199152  35.1342318  28.4675339
  26.2539152  33.6752318  28.0975339  27.1589152  33.3002318  28.5785339
  25.5789152  32.8242318  28.0015339  26.5879152  34.1622318  26.6795339
  26.0579152  35.1662318  26.2055339  27.4829152  33.4492318  25.9945339
  27.9089152  32.6342318  26.4105339  27.7439152  33.7392318  25.0635339
  25.7879152  37.2322318  29.4185339  25.6629152  37.8782318  28.3785339
  25.3109152  37.6502318  30.6015339  25.4879152  37.0642318  31.4055339
  24.6519152  38.9232318  30.8735339  24.9999152  39.6532318  30.1405339
  23.1119152  38.8132318  30.7605339  22.7479152  37.9942318  31.3825339
  22.6479152  39.7182318  31.1565339  22.6039152  38.6462318  29.3265339
  22.6199152  39.5962318  28.5485339  22.1569152  37.4402318  28.9695339
  22.1619152  36.6792318  29.6335339  21.8199152  37.2942318  28.0295339
  25.0939152  39.4572318  32.2375339  25.3199152  38.6862318  33.1705339
  25.1669152  40.7882318  32.3435339  24.9909152  41.3392318  31.5125339
  25.3819152  41.5442318  33.5705339  25.3829152  40.8802318  34.4385339
  26.7449152  42.2772318  33.4955339  26.8539152  42.7792318  32.5335339
  26.9539152  43.3092318  34.6175339  27.9509152  43.7382318  34.5885339
  26.2579152  44.1432318  34.5355339  26.8169152  42.8542318  35.5965339
  27.7779152  41.3192318  33.6155339  27.6819152  40.6932318  32.9125339
  24.2029152  42.5132318  33.7235339  23.7979152  43.1542318  32.7545339
  23.6939152  42.6342318  34.9565339  24.0929152  42.0612318  35.6905339
  22.6639152  43.5782318  35.3675339  22.4369152  44.2792318  34.5615339
  21.3769152  42.7992318  35.7055339  21.0719152  42.2182318  34.8335339
  21.6019152  42.0712318  36.4835339  20.1969152  43.6922318  36.1405339
  20.4879152  44.3612318  36.9495339  19.9289152  44.3462318  35.3095339
  18.9519152  42.8932318  36.5675339  18.1169152  43.5802318  36.6915339
  18.6589152  42.2212318  35.7615339  19.1229152  42.0772318  37.8605339
  18.1939152  41.5532318  38.0855339  19.8899152  41.3122318  37.7465339
  19.4579152  42.9352318  39.0095339  19.5259152  42.3722318  39.8455339
  20.3429152  43.3922318  38.8385339  18.7359152  43.6332318  39.1265339
  23.2169152  44.3682318  36.5565339  23.2369152  43.8672318  37.6835339
  23.6439152  45.6112318  36.2975339  23.5829152  45.9512318  35.3465339
  24.0609152  46.5702318  37.3175339  24.5269152  46.0502318  38.1535339
  25.0379152  47.5982318  36.7045339  24.4939152  48.2642318  36.0395339
  25.4159152  48.2342318  37.5055339  26.2379152  47.0102318  35.9345339
  25.8669152  46.4392318  35.0825339  27.1169152  48.1322318  35.3715339
  27.9659152  47.7262318  34.8215339  26.5489152  48.7622318  34.6865339
  27.5109152  48.7672318  36.1655339  27.0679152  46.0742318  36.8155339
  27.9729152  45.7412318  36.3075339  27.3569152  46.5842318  37.7325339
  26.5039152  45.1842318  37.0925339  22.8289152  47.3542318  37.7905339
  21.8579152  47.4842318  37.0465339  22.8909152  47.8962318  39.0165339
  23.7239152  47.7332318  39.5665339  21.8839152  48.7892318  39.5905339
  21.2089152  49.1292318  38.8025339  21.0109152  48.0712318  40.6625339
  21.6799152  47.6902318  41.4355339  20.0329152  49.0652318  41.3275339
  19.3869152  48.5792318  42.0545339  20.5489152  49.8592318  41.8665339
  19.3959152  49.5382318  40.5795339  20.2189152  46.8712318  40.0885339
  19.4239152  47.2442318  39.4455339  20.8569152  46.2552318  39.4585339
  19.6139152  45.9442318  41.1535339  19.0959152  45.1102318  40.6835339
  20.3879152  45.5342318  41.8035339  18.8839152  46.4552318  41.7795339
  22.6059152  50.0312318  40.1265339  23.4159152  49.9242318  41.0495339
  22.2619152  51.2042318  39.5735339  21.5759152  51.1912318  38.8275339
  22.6389152  52.5212318  40.0725339  23.6029152  52.4922318  40.5815339
  22.7229152  53.4872318  38.8765339  23.0179152  54.4852318  39.2015339
  23.4689152  53.1492318  38.1575339  21.7749152  53.5732318  38.3425339
  21.5259152  52.9852318  41.0255339  20.4119152  53.2952318  40.5985339
  21.8419152  52.9992318  42.3265339  22.7889152  52.7462318  42.5825339
  20.9639152  53.3972318  43.4205339  19.9239152  53.1592318  43.1885339
  21.3999152  52.6642318  44.7075339  22.4579152  52.8362318  44.9145339
  20.8669152  53.0802318  45.5645339  21.1319152  51.1702318  44.7025339
  19.8389152  50.6882318  44.9955339  19.0389152  51.3802318  45.2155339
  19.5849152  49.3032318  45.0045339  18.5939152  48.9372318  45.2295339
  20.6219152  48.3952318  44.7155339  20.4269152  47.3332318  44.7145339
  21.9109152  48.8742318  44.4145339  22.7019152  48.1782318  44.1815339
  22.1689152  50.2582318  44.4105339  23.1619152  50.6162318  44.1775339
  21.1269152  54.8992318  43.6795339  22.2429152  55.4072318  43.7985339
  19.9809152  55.5802318  43.7995339  19.1189152  55.0632318  43.6805339
  19.8179152  56.9782318  44.1825339  20.7839152  57.4022318  44.4555339
  19.2109152  57.7702318  42.9995339  18.2929152  57.2802318  42.6925339
  18.9079152  58.7652318  43.3295339  20.1049152  57.9502318  41.7795339
  20.3289152  56.8812318  40.8855339  19.8419152  55.9292318  41.0435339
  21.2069152  57.0372318  39.7955339  21.3879152  56.2072318  39.1285339
  21.8649152  58.2662318  39.5895339  22.7639152  58.4002318  38.5725339
  23.2509152  59.2102318  38.6195339  21.6029152  59.3522318  40.4455339
  22.0899152  60.3042318  40.2875339  20.7159152  59.1962318  41.5275339
  20.5239152  60.0372318  42.1765339  18.9099152  57.0392318  45.4275339
  18.4249152  56.0102318  45.9035339  18.6669152  58.2512318  45.9525339
  19.1179152  59.0482318  45.5255339  17.8069152  58.5172318  47.1135339
  18.1349152  57.9092318  47.9565339  17.9179152  60.0112318  47.4765339
  17.6879152  60.6112318  46.5935339  17.1569152  60.2692318  48.2155339
  19.2799152  60.4362318  48.0435339  19.4679152  59.9242318  48.9875339
  20.0759152  60.1362318  47.3635339  19.3279152  61.9552318  48.2455339
  19.0389152  62.4382318  47.3125339  18.5789152  62.2532318  48.9805339
  20.7039152  62.4722318  48.6715339  20.9409152  62.1422318  49.6825339
  21.4809152  62.0812318  48.0155339  20.7389152  63.9422318  48.6115339
  21.6499152  64.2742318  48.8895339  20.5439152  64.2302318  47.6565339
  20.0319152  64.3232318  49.2245339  16.3159152  58.2212318  46.8585339
  15.5879152  57.9132318  47.8015339  15.8759152  58.3412318  45.5975339
  16.5489152  58.6332318  44.9015339  14.4809152  58.3232318  45.1525339
  13.8879152  57.7862318  45.8935339  13.9409152  59.7782318  45.0885339
  12.8619152  59.7512318  44.9255339  14.0809152  60.2672318  46.0525339
  14.5589152  60.6822318  44.0045339  15.7269152  60.4442318  43.6195339
  13.8409152  61.6142318  43.5815339  14.2939152  57.5352318  43.8405339
  13.1929152  57.5332318  43.2905339  15.3559152  56.8852318  43.3355339
  16.2099152  56.8932318  43.8745339  15.4139152  56.2132318  42.0385339
  14.4069152  55.8782318  41.7835339  15.8739152  57.2252318  40.9595339
  15.3889152  58.1882318  41.1295339  16.9369152  57.4152318  41.0815339
  15.6219152  56.8182318  39.4955339  15.7299152  55.7422318  39.3725339
  14.5909152  57.0452318  39.2235339  16.5989152  57.4842318  38.5095339
  17.6139152  57.1562318  38.7405339  16.3879152  57.1132318  37.5055339
  16.5469152  59.0212318  38.5025339  15.5489152  59.3662318  38.2305339
  16.7689152  59.4212318  39.4915339  17.5259152  59.5812318  37.5525339
  17.4729152  60.5892318  37.5615339  18.4599152  59.2962318  37.8155339
  17.3279152  59.2442318  36.6205339  16.2899152  54.9532318  42.1405339
  17.1899152  54.8742318  42.9775339  16.0239152  53.9742318  41.2665339
  15.2649152  54.1172318  40.6165339  16.7609152  52.7242318  41.1295339
  17.8029152  52.8912318  41.4105339  16.1699152  51.6722318  42.0935339
  16.1419152  52.0812318  43.1045339  15.1319152  51.4852318  41.8205339
  16.9589152  50.3522318  42.1265339  17.1009152  49.9642318  41.1175339
  17.9539152  50.5652318  42.5165339  16.3079152  49.2612318  42.9905339
  17.0389152  48.4672318  43.1475339  16.0769152  49.6612318  43.9785339
  15.0489152  48.6542318  42.3495339  14.2739152  49.4092318  42.2185339
  15.2809152  48.2572318  41.3605339  14.4959152  47.5672318  43.1745339
  13.6739152  47.1892318  42.7245339  15.1849152  46.8362318  43.2765339
  14.2449152  47.9252318  44.0845339  16.7379152  52.3332318  39.6465339
  15.7749152  51.7162318  39.1905339  17.7809152  52.7262318  38.8995339
  18.5479152  53.1992318  39.3585339  17.9029152  52.5242318  37.4555339
  16.9329152  52.2822318  37.0175339  18.4009152  53.8462318  36.8335339
  17.6769152  54.6282318  37.0685339  19.3329152  54.1552318  37.3105339
  18.6149152  53.7942318  35.3065339  19.5249152  53.2462318  35.0595339
  17.7899152  53.2592318  34.8335339  18.6989152  55.1932318  34.6975339
  17.8239152  55.5082318  33.8625339  19.6299152  55.9302318  35.0895339
  18.8869152  51.3792318  37.1695339  19.9849152  51.3492318  37.7265339
  18.4849152  50.4452318  36.2915339  17.5759152  50.5522318  35.8655339
  19.2689152  49.2782318  35.8845339  19.9799152  49.0192318  36.6665339
  18.2999152  48.1002318  35.6355339  17.3869152  48.4542318  35.1545339
  18.7409152  47.3772318  34.9465339  17.9859152  47.3582318  36.9475339
  18.9049152  46.9022318  37.3145339  17.6519152  48.0652318  37.7075339
  16.9349152  46.2522318  36.8385339  16.3199152  46.1142318  35.7585339
  16.7739152  45.5462318  37.8585339  20.0309152  49.5622318  34.5805339
  19.5759152  50.3342318  33.7355339  21.1929152  48.9022318  34.4295339
  21.4829152  48.2902318  35.1815339  22.0709152  48.9542318  33.2595339
  21.5449152  49.4342318  32.4315339  23.3729152  49.7662318  33.5445339
  24.0069152  49.1482318  34.1725339  24.1669152  50.0122318  32.2445339
  25.1329152  50.4742318  32.4465339  24.3719152  49.0852318  31.7105339
  23.6209152  50.6682318  31.5665339  23.1609152  51.0912318  34.3205339
  22.6859152  51.8372318  33.6835339  22.4839152  50.9402318  35.1605339
  24.4549152  51.6492318  34.9305339  24.2299152  52.4622318  35.6185339
  24.9839152  50.8852318  35.5015339  25.1339152  52.0302318  34.1685339
  22.3709152  47.4992318  32.8655339  23.1089152  46.8092318  33.5715339
  21.8039152  47.0402318  31.7395339  21.2069152  47.6622318  31.2145339
  22.0199152  45.7012318  31.1925339  22.2669152  44.9942318  31.9835339
  20.7309152  45.2352318  30.4875339  20.3609152  46.0012318  29.8045339
  20.9399152  44.3612318  29.8675339  19.6299152  44.8442318  31.4555339
  19.6169152  43.5522318  32.0205339  20.3869152  42.8382318  31.7625339
  18.6029152  43.1862318  32.9245339  18.5949152  42.1942318  33.3525339
  17.6049152  44.1152318  33.2785339  16.8329152  43.8402318  33.9815339
  17.6179152  45.4082318  32.7215339  16.8559152  46.1212318  32.9995339
  18.6279152  45.7722318  31.8095339  18.6329152  46.7682318  31.3895339
  23.1529152  45.7572318  30.1585339  23.0789152  46.5242318  29.1985339
  24.1919152  44.9332318  30.3675339  24.1549152  44.3332318  31.1825339
  25.3819152  44.8042318  29.5255339  25.2559152  45.3772318  28.6065339
  26.6369152  45.3632318  30.2645339  26.7319152  44.8082318  31.1995339
  27.9359152  45.1392318  29.4575339  28.7979152  45.5852318  29.9535339
  28.1619152  44.0802318  29.3305339  27.8659152  45.5842318  28.4645339
  26.5039152  46.8632318  30.6325339  26.7689152  47.4862318  29.7785339
  25.4749152  47.1182318  30.8735339  27.3469152  47.2742318  31.8445339
  27.1549152  48.3132318  32.1125339  27.1109152  46.6612318  32.7145339
  28.4129152  47.1792318  31.6445339  25.4999152  43.3202318  29.1485339
  25.7989152  42.4892318  30.0055339  25.2569152  42.9932318  27.8695339
  25.0199152  43.7332318  27.2225339  25.3299152  41.6372318  27.3245339
  25.0559152  40.9102318  28.0915339  24.3309152  41.5462318  26.1485339
  23.3669152  41.9062318  26.5105339  24.6059152  42.2272318  25.3425339
  24.1079152  40.1202318  25.6045339  24.3569152  39.3852318  26.3705339
  23.0429152  39.9872318  25.4085339  24.8719152  39.8132318  24.3075339
  24.5259152  40.4812318  23.5165339  25.9319152  40.0232318  24.4395339
  24.6879152  38.3522318  23.8755339  25.0459152  37.6782318  24.6555339
  23.6309152  38.1332318  23.7195339  25.4199152  38.0632318  22.6335339
  25.2639152  37.1032318  22.3635339  25.0989152  38.6792318  21.8995339
  26.4069152  38.2112318  22.7915339  26.7569152  41.3702318  26.8215339
  27.3599152  42.2162318  26.1595339  27.2929152  40.1832318  27.1385339
  26.7359152  39.5232318  27.6655339  28.6599152  39.7842318  26.8115339
  29.3239152  40.6452318  26.8845339  29.1169152  38.7212318  27.8345339
  28.3469152  37.9602318  27.9495339  30.4559152  38.0232318  27.5235339
  30.7359152  37.3552318  28.3365339  30.3989152  37.4092318  26.6245339
  31.2639152  38.7412318  27.3835339  29.2829152  39.3882318  29.0685339
  29.2629152  38.7382318  29.7595339  28.7069152  39.1982318  25.3925339
  27.9579152  38.2802318  25.0555339  29.6379152  39.7302318  24.5905339
  30.1859152  40.4962318  24.9635339  30.0489152  39.2202318  23.2885339
  29.3119152  38.5252318  22.8835339  30.2539152  40.4142318  22.3255339
  31.0769152  41.0292318  22.6835339  30.5709152  40.0382318  21.3505339
  29.0289152  41.3362318  22.1315339  28.7439152  41.7492318  23.1005339
  29.3899152  42.5272318  21.2315339  28.5319152  43.1802318  21.0745339
  30.1819152  43.1292318  21.6765339  29.7329152  42.1942318  20.2515339
  27.8129152  40.5862318  21.5705339  26.9719152  41.2622318  21.4135339
  28.0429152  40.1112318  20.6155339  27.4789152  39.8142318  22.2605339
  31.3939152  38.4922318  23.4585339  32.1909152  38.8312318  24.3365339
  31.6539152  37.4972318  22.5975339  30.9539152  37.2552318  21.9125339
  32.8979152  36.7232318  22.5855339  33.2779152  36.5972318  23.6005339
  32.6049152  35.3442318  21.9485339  32.1209152  35.4802318  20.9805339
  33.5409152  34.8252318  21.7325339  31.7319152  34.4182318  22.8225339
  30.7799152  34.8962318  23.0555339  31.4899152  33.5132318  22.2635339
  32.4269152  33.9942318  24.1185339  31.8999152  34.3472318  25.1955339
  33.4889152  33.3422318  24.0115339  34.0009152  37.4052318  21.7535339
  35.1669152  37.0422318  21.9005339  33.6559152  38.3842318  20.8975339
  32.6799152  38.6312318  20.8325339  34.5799152  39.0822318  20.0045339
  34.0869152  39.9782318  19.6285339  35.4539152  39.4152318  20.5665339
  35.0209152  38.2232318  18.8115339  34.3239152  37.2852318  18.4215339
  36.1869152  38.5612318  18.2385339  36.6889152  39.3462318  18.6285339
  36.8369152  37.8722318  17.1175339  36.4349152  36.8592318  17.0465339
  36.5629152  38.5722318  15.7625339  36.8909152  39.6122318  15.8045339
  37.1539152  38.1002318  14.9765339  35.0999152  38.5042318  15.3145339
  34.5839152  37.4242318  15.0365339  34.4219152  39.6522318  15.2555339
  34.8729152  40.5222318  15.4975339  33.4539152  39.6402318  14.9715339
  38.3249152  37.6632318  17.4295339  39.1979152  38.1002318  16.6785339
  38.6029152  37.0082318  18.5675339  37.8279152  36.6812318  19.1255339
  39.9449152  36.7252318  19.0665339  40.6109152  37.5632318  18.8515339
  39.8559152  36.4952318  20.5855339  39.0999152  35.7412318  20.8125339
  40.7949152  36.0852318  20.9505339  39.5849152  37.7512318  21.3935339
  40.5339152  38.7952318  21.4205339  41.4519152  38.7122318  20.8565339
  40.3029152  39.9432318  22.2015339  41.0389152  40.7342318  22.2235339
  39.1249152  40.0512318  22.9645339  38.9239152  41.1482318  23.7505339
  38.1929152  41.0462318  24.3435339  38.1659152  39.0182318  22.9275339
  37.2589152  39.0902318  23.5085339  38.3969152  37.8722318  22.1415339
  37.6719152  37.0732318  22.1365339  40.5229152  35.4492318  18.4335339
  39.7949152  34.5242318  18.0735339  41.8589152  35.4172318  18.3345339
  42.3689152  36.2172318  18.6795339  42.6659152  34.3242318  17.7975339
  42.2029152  33.9262318  16.8915339  44.0539152  34.9202318  17.4625339
  44.4159152  35.5042318  18.3115339  44.7879152  34.1262318  17.3125339
  44.0029152  35.7992318  16.1925339  44.0919152  35.1662318  15.3085339
  43.0179152  36.2622318  16.1115339  45.0279152  36.9432318  16.1305339
  44.7839152  37.5572318  15.2625339  44.9119152  37.5952318  16.9975339
  46.4869152  36.4862318  16.0155339  46.8199152  36.0542318  16.9595339
  46.5869152  35.7142318  15.2525339  47.3649152  37.6132318  15.6535339
  48.3309152  37.3222318  15.6625339  47.1249152  37.9382318  14.7285339
  47.2369152  38.3882318  16.2985339  42.7829152  33.2072318  18.8515339
  43.1079152  33.4812318  20.0065339  42.4759152  31.9602318  18.4505339
  42.2419152  31.8182318  17.4785339  42.3429152  30.7902318  19.3235339
  42.9209152  30.9852318  20.2235339  40.8769152  30.6352318  19.7795339
  40.5299152  31.5512318  20.2605339  40.2269152  30.4582318  18.9225339
  40.7249152  29.5692318  20.6975339  39.8129152  29.5052318  20.9395339
  42.9619152  29.5352318  18.6835339  42.8839152  29.3562318  17.4675339
  43.5939152  28.6882318  19.5155339  43.5919152  28.9222318  20.4985339
  44.4169152  27.5362318  19.1325339  44.2599152  27.2912318  18.0815339
  45.9129152  27.8922318  19.3455339  46.0989152  27.9972318  20.4155339
  46.5279152  27.0492318  19.0245339  46.4199152  29.1762318  18.6465339
  46.5139152  29.0122318  17.5735339  45.7169152  29.9972318  18.7755339
  47.7609152  29.6672318  19.2035339  47.9559152  30.9032318  19.2165339
  48.5799152  28.8122318  19.6065339  44.0249152  26.3152318  19.9825339
  44.2329152  26.3442318  21.1905339  43.4949152  25.2292318  19.3915339
  43.3649152  25.2262318  18.3905339  43.1219152  24.0202318  20.1405339
  42.7069152  24.2922318  21.1135339  42.0699152  23.2052318  19.3605339
  42.4419152  22.9322318  18.3715339  41.9199152  22.2612318  19.8895339
  40.7009152  23.8962318  19.2265339  40.5709152  24.6082318  20.0405339
  40.6739152  24.4882318  18.3105339  39.5199152  22.9092318  19.2665339
  39.5249152  22.3912318  20.2265339  38.5879152  23.4752318  19.2355339
  39.5249152  21.8782318  18.1255339  39.4459152  22.3792318  17.1605339
  40.4549152  21.3102318  18.1175339  38.4099152  20.9262318  18.2675339
  38.4289152  20.2652318  17.5045339  38.4999152  20.4302318  19.1435339
  37.5319152  21.4272318  18.2535339  44.3299152  23.0892318  20.3505339
  45.1439152  22.9072318  19.4445339  44.3969152  22.4702318  21.5415339
  43.7029152  22.7102318  22.2365339  45.3099152  21.3852318  21.9025339
  46.0079152  21.1782318  21.0905339  46.0889152  21.7342318  23.1975339
  45.3919152  21.9502318  24.0085339  46.6219152  20.8372318  23.5205339
  47.1449152  22.8622318  23.1145339  47.7559152  22.7562318  24.0125339
  48.1039152  22.7162318  21.9225339  48.9289152  23.4252318  21.9955339
  48.5329152  21.7152318  21.8835339  47.5989152  22.9042318  20.9755339
  46.5479152  24.2742318  23.1915339  47.3399152  25.0182318  23.2735339
  45.9629152  24.5232318  22.3085339  45.9089152  24.3842318  24.0665339
  44.4979152  20.1052318  22.1615339  43.3659152  20.1662318  22.6485339
  45.1119152  18.9452318  21.8745339  46.0289152  18.9922318  21.4545339
  44.6099152  17.6122318  22.2165339  43.5189152  17.6192318  22.2185339
  45.1279152  16.6102318  21.1475339  44.6189152  16.8162318  20.2045339
  46.1809152  16.8202318  20.9525339  45.0219152  15.0912318  21.4465339
  45.4959152  14.5542318  20.6245339  45.5969152  14.8282318  22.3345339
  43.6009152  14.5362318  21.6075339  42.6419152  15.2642318  21.8485339
  43.4599152  13.2172318  21.4665339  44.2639152  12.6402318  21.2645339
  42.5459152  12.8012318  21.5665339  45.1089152  17.2062318  23.6155339
  44.3099152  16.7682318  24.4425339  46.4189152  17.3632318  23.8765339
  47.0079152  17.7442318  23.1515339  47.0559152  17.0612318  25.1545339
  46.6199152  16.1632318  25.5985339  48.5559152  16.8262318  24.9045339
  49.0839152  16.6282318  25.8395339  48.7109152  15.9622318  24.2565339
  49.0349152  17.6832318  24.4275339  46.8729152  18.2662318  26.0895339
  47.5239152  19.2992318  25.9265339  45.9599152  18.1162318  27.0605339
  45.4689152  17.2352318  27.1075339  45.6139152  19.1132318  28.0715339
  45.5949152  20.1092318  27.6245339  44.2149152  18.7532318  28.6065339
  43.8509152  19.4972318  29.3155339  43.4879152  18.7072318  27.7955339
  44.2109152  17.7842318  29.1075339  46.6189152  19.0902318  29.2425339
  47.5589152  18.2922318  29.2545339  46.4069152  19.9852318  30.2245339
  45.6089152  20.5952318  30.1235339  47.1919152  20.1562318  31.4505339
  48.1799152  20.5192318  31.1605339  46.5179152  21.2342318  32.3135339
  47.0369152  21.3632318  33.2635339  46.5129152  22.2002318  31.8055339
  45.4829152  20.9742318  32.5405339  47.3559152  18.8462318  32.2385339
  46.3649152  18.2472318  32.6565339  48.6129152  18.4052318  32.4045339
  49.3599152  18.9742318  32.0345339  48.9899152  17.1032318  32.9445339
  48.1779152  16.7442318  33.5795339  49.1379152  16.0722318  31.8095339
  49.4349152  15.0962318  32.1965339  48.1939152  15.9392318  31.2805339
  49.8819152  16.3842318  31.0765339  50.1849152  17.2322318  33.8945339
  50.0049152  17.5942318  35.0555339  51.3989152  16.9342318  33.4035339
  51.4559152  16.6522318  32.4355339  52.6469152  16.8922318  34.1715339
  52.4599152  16.4392318  35.1465339  53.6329152  16.0082318  33.3855339
  54.5709152  15.8712318  33.9255339  53.2159152  15.0152318  33.2175339
  53.8699152  16.4362318  32.4105339  53.2969152  18.2772318  34.3965339
  54.4109152  18.3402318  34.9185339  52.6169152  19.3762318  34.0245339
  51.6999152  19.2402318  33.6265339  53.0699152  20.7622318  34.1705339
  54.1369152  20.8192318  33.9465339  52.2979152  21.6582318  33.1545339
  52.5139152  22.6932318  33.4265339  52.8569152  21.4682318  31.7325339
  52.3809152  22.1452318  31.0235339  53.9289152  21.6682318  31.7005339
  52.7009152  20.4502318  31.3735339  50.7549152  21.4822318  33.1485339
  50.4729152  20.6852318  32.4605339  50.3859152  21.1592318  34.1205339
  50.0189152  22.7752318  32.7725339  48.9409152  22.6292318  32.7795339
  50.2439152  23.5742318  33.4795339  50.2979152  23.1182318  31.7765339
  52.8759152  21.2512318  35.6245339  51.8939152  21.9212318  35.9475339
  53.8279152  20.9062318  36.5075339  54.5969152  20.3362318  36.1815339
  53.8019152  21.2322318  37.9335339  53.2789152  22.1802318  38.0195339
  52.9469152  20.1762318  38.6785339  52.1359152  19.8362318  38.0335339
  53.5419152  19.2822318  38.8725339  52.2719152  20.6362318  39.9605339
  52.4219152  19.8942318  41.1505339  53.0489152  19.0152318  41.1655339
  51.7329152  20.2792318  42.3175339  51.8359152  19.7002318  43.2235339
  50.8999152  21.4142318  42.3045339  50.3729152  21.7102318  43.1995339
  50.7469152  22.1582318  41.1195339  50.1009152  23.0242318  41.1045339
  51.4239152  21.7652318  39.9495339  51.2739152  22.3292318  39.0405339
  55.2499152  21.3992318  38.4455339  55.9649152  20.3972318  38.5025339
  55.7199152  22.6272318  38.7775339  54.9389152  23.8702318  38.7575339
  54.0819152  23.8182318  39.4305339  54.5759152  24.0562318  37.7455339
  55.8939152  24.9842318  39.1795339  55.8179152  25.1562318  40.2515339
  55.6919152  25.9302318  38.6765339  57.2649152  24.4222318  38.8585339
  58.0409152  24.9112318  39.4465339  57.4959152  24.6032318  37.8075339
  57.1339152  22.9052318  39.0995339  57.7799152  22.3612318  38.4085339
  57.5159152  22.5532318  40.5605339  56.6289152  22.2372318  41.3575339
  58.8219152  22.6212318  40.9335339  59.9419152  22.7372318  39.9935339
  59.9379152  23.7212318  39.5245339  59.8959152  21.9842318  39.2055339
  61.2179152  22.5742318  40.8175339  62.0389152  23.1932318  40.4535339
  61.5449152  21.5342318  40.7755339  60.8119152  22.9102318  42.2395339
  60.9579152  23.9782318  42.4035339  61.4159152  22.3822318  42.9785339
  59.3249152  22.5362318  42.3215339  59.2189152  21.5002318  42.6475339
  58.6049152  23.4702318  43.3125339  58.1079152  24.5252318  42.9265339
  58.5329152  23.0762318  44.5905339  58.9919152  22.2182318  44.8605339
  57.6469152  23.7042318  45.5755339  56.6839152  23.8962318  45.1005339
  57.4239152  22.7302318  46.7545339  58.3219152  22.6792318  47.3725339
  56.6399152  23.1302318  47.3995339  57.0369152  21.2942318  46.3275339
  57.9179152  20.8032318  45.9125339  56.7719152  20.7162318  47.2135339
  55.8889152  21.2172318  45.3015339  54.9649152  21.5842318  45.7495339
  56.0989152  21.8692318  44.4555339  55.6819152  19.8102318  44.7325339
  56.6349152  19.3862318  44.4145339  55.2659152  19.1442318  45.4905339
  54.7909152  19.8492318  43.5615339  54.6819152  18.9192318  43.1835339
  53.8879152  20.2132318  43.8305339  55.1879152  20.4542318  42.8545339
  58.1549152  25.0632318  46.0895339  57.3369152  25.8722318  46.5205339
  59.4599152  25.3572318  45.9605339  60.0779152  24.6512318  45.5895339
  60.0489152  26.6762318  46.2195339  59.5929152  27.1032318  47.1135339
  61.5669152  26.5102318  46.4755339  61.9969152  27.5012318  46.6305339
  61.8779152  25.6772318  47.7285339  62.9499152  25.6522318  47.9275339
  61.3909152  26.1002318  48.6075339  61.5379152  24.6462318  47.6245339
  62.2319152  25.9472318  45.3575339  63.1609152  25.9372318  45.5355339
  59.8109152  27.6552318  45.0465339  59.8139152  28.8672318  45.2615339
  59.5539152  27.1402318  43.8295339  59.5659152  26.1352318  43.7315339
  59.1409152  27.9152318  42.6575339  59.6549152  28.8782318  42.6555339
  59.5079152  27.1372318  41.3565339  59.0259152  26.1642318  41.3955339
  58.9739152  27.7932318  40.0695339  59.3689152  27.2972318  39.1825339
  57.8889152  27.7302318  40.0035339  59.2479152  28.8472318  40.0195339
  61.0239152  26.8462318  41.2355339  61.3629152  26.2702318  42.0965339
  61.1909152  26.1972318  40.3745339  61.9169152  28.0882318  41.0955339
  62.9609152  27.7962318  40.9805339  61.6469152  28.6832318  40.2235339
  61.8549152  28.7292318  41.9745339  57.6259152  28.1942318  42.7295339
  57.2059152  29.2792318  42.3345339  56.8179152  27.2712318  43.2895339
  57.2279152  26.3932318  43.5785339  55.3889152  27.4702318  43.5605339
  54.9029152  27.8302318  42.6525339  54.7289152  26.1442318  43.9935339
  55.2539152  25.7362318  44.8565339  53.7139152  26.3602318  44.3325339
  54.6449152  25.0832318  42.8755339  54.1179152  25.4992318  42.0165339
  55.6429152  24.8262318  42.5295339  53.9389152  23.7792318  43.2725339
  53.9069152  22.8382318  42.4845339  53.3779152  23.6922318  44.4825339
  53.4199152  24.4782318  45.1145339  52.8929152  22.8492318  44.7515339
  55.1559152  28.5052318  44.6775339  54.1629152  29.2272318  44.6245339
  56.0819152  28.6062318  45.6495339  56.8539152  27.9542318  45.6385339
  56.0729152  29.5992318  46.7255339  55.0839152  29.6372318  47.1845339
  57.1259152  29.2092318  47.7845339  58.0419152  28.8962318  47.2845339
  57.4009152  30.0802318  48.3815339  56.6359152  28.1202318  48.7595339
  55.9329152  28.5502318  49.4725339  56.0859152  27.3522318  48.2175339
  57.7679152  27.4352318  49.5355339  58.8619152  28.0332318  49.6375339
  57.5129152  26.3122318  50.0195339  56.4189152  30.9982318  46.1905339
  55.8279152  31.9702318  46.6575339  57.3219152  31.1062318  45.1945339
  57.7779152  30.2672318  44.8665339  57.6449152  32.3642318  44.5165339
  57.8569152  33.1162318  45.2795339  58.9059152  32.1992318  43.6325339
  59.7399152  31.8862318  44.2625339  58.7619152  31.4022318  42.9025339
  59.2859152  33.5022318  42.8995339  58.5009152  33.7712318  42.1935339
  59.3299152  34.3142318  43.6275339  60.6039152  33.4642318  42.1205339
  61.4309152  33.1832318  42.7725339  60.5489152  32.7302318  41.3165339
  60.8629152  34.7972318  41.5605339  60.2049152  35.5212318  41.8475339
  61.8429152  35.1572318  40.7185339  62.7329152  34.2712318  40.2515339
  62.6849152  33.3042318  40.5355339  63.4609152  34.5732318  39.6185339
  61.9249152  36.4372318  40.3435339  61.2729152  37.1182318  40.7095339
  62.6379152  36.7522318  39.6865339  56.4549152  32.8582318  43.6745339
  56.0999152  34.0322318  43.7705339  55.8329152  31.9612318  42.8875339
  56.2049152  31.0202318  42.8645339  54.6469152  32.2182318  42.0655339
  54.8969152  33.0332318  41.3835339  54.3049152  30.9582318  41.2125339
  54.3249152  30.0972318  41.8805339  52.8929152  31.0082318  40.5835339
  52.7159152  30.1772318  39.9035339  52.1089152  30.9502318  41.3385339
  52.7459152  31.9332318  40.0255339  55.3679152  30.7262318  40.1105339
  55.2329152  31.4532318  39.3095339  56.3659152  30.9162318  40.5035339
  55.3569152  29.3032318  39.5305339  56.1889152  29.1602318  38.8425339
  55.4509152  28.5522318  40.3145339  54.4429152  29.0932318  38.9765339
  53.4599152  32.6942318  42.9225339  52.8349152  33.6922318  42.5725339
  53.1759152  32.0052318  44.0415339  53.7409152  31.1942318  44.2565339
  52.0609152  32.2892318  44.9455339  51.1439152  32.3572318  44.3585339
  51.9309152  31.1272318  45.9425339  51.1139152  31.2962318  46.6465339
  51.7199152  30.1912318  45.4245339  52.8449152  30.9872318  46.5215339
  52.2369152  33.5982318  45.7325339  51.2449152  34.2792318  45.9855339
  53.4829152  33.9682318  46.0815339  54.2499152  33.3522318  45.8475339
  53.8079152  35.2082318  46.7875339  53.1209152  35.3272318  47.6275339
  55.2539152  35.1242318  47.3225339  55.3769152  34.1822318  47.8575339
  55.9599152  35.0882318  46.4915339  55.6249152  36.2562318  48.3005339
  55.3829152  37.2332318  47.8835339  54.9989152  36.1542318  49.1875339
  57.1009152  36.2302318  48.7325339  57.2119152  36.7852318  49.6655339
  57.3869152  35.2032318  48.9665339  58.0719152  36.8072318  47.6895339
  59.0969152  36.5802318  47.9845339  57.9189152  36.3562318  46.7085339
  57.9489152  38.2722318  47.5835339  58.6649152  38.6252318  46.9665339
  57.0369152  38.5182318  47.2105339  58.0569152  38.6892318  48.4965339
  53.6739152  36.4152318  45.8445339  53.0219152  37.3912318  46.2095339
  54.2429152  36.3292318  44.6295339  54.7479152  35.4822318  44.4005339
  54.2319152  37.3852318  43.6145339  54.5459152  38.3232318  44.0715339
  55.2219152  37.0062318  42.4965339  55.0259152  35.9822318  42.1725339
  55.0589152  37.6382318  41.6215339  56.6929152  37.1592318  42.9305339
  56.9089152  38.2092318  43.1265339  56.8699152  36.6282318  43.8655339
  57.7049152  36.6402318  41.9055339  57.2819152  36.1112318  40.8535339
  58.9129152  36.7872318  42.1965339  52.8379152  37.5942318  42.9975339
  52.5369152  38.7112318  42.5795339  51.9869152  36.5542318  42.9825339
  52.3219152  35.6652318  43.3265339  50.5979152  36.6062318  42.5305339
  50.5469152  37.1942318  41.6115339  50.1239152  35.1602318  42.2505339
  50.7699152  34.7312318  41.4845339  50.2809152  34.5572318  43.1465339
  48.6619152  34.9762318  41.7835339  47.9909152  35.3752318  42.5435339
  48.3739152  35.7072318  40.4615339  47.3509152  35.5302318  40.1305339
  48.4969152  36.7852318  40.5615339  49.0409152  35.3692318  39.6675339
  48.3309152  33.4812318  41.6565339  47.2909152  33.3302318  41.3665339
  48.9589152  32.9982318  40.9065339  48.4859152  32.9612318  42.6025339
  49.6999152  37.2542318  43.5965339  48.8159152  38.0282318  43.2385339
  49.9229152  36.9782318  44.8945339  50.6589152  36.3292318  45.1385339
  49.1349152  37.5592318  45.9845339  48.0929152  37.5852318  45.6665339
  49.2659152  36.6652318  47.2395339  49.1619152  35.6182318  46.9515339
  50.2709152  36.7592318  47.6545339  48.2199152  36.9592318  48.3355339
  48.4909152  36.4082318  49.2365339  48.2749152  38.0072318  48.6265339
  46.7769152  36.5712318  47.9435339  46.6719152  36.4342318  46.8675339
  46.5569152  35.5922318  48.3705339  45.7209152  37.5782318  48.4265339
  44.7239152  37.1522318  48.3145339  45.8569152  37.7972318  49.4865339
  45.7739152  38.8332318  47.6535339  45.0949152  39.4852318  48.0195339
  46.6989152  39.2372318  47.7235339  45.5669152  38.6432318  46.6835339
  49.5649152  39.0082318  46.2985339  48.7319152  39.7852318  46.7625339
  50.8119152  39.3922318  45.9625339  51.4489152  38.6812318  45.6295339
  51.3029152  40.7742318  45.9545339  51.0569152  41.2682318  46.8965339
  52.8319152  40.7762318  45.7315339  53.0909152  40.0452318  44.9655339
  53.1449152  41.7432318  45.3315339  53.6639152  40.5252318  46.9995339
  53.4979152  41.3262318  47.7205339  53.3579152  39.6022318  47.4905339
  55.1549152  40.4482318  46.6665339  55.8199152  41.5042318  46.7355339
  55.6179152  39.3422318  46.3135339  50.6619152  41.5602318  44.7955339
  50.3399152  42.7332318  44.9695339  50.4489152  40.9092318  43.6345339
  50.7389152  39.9432318  43.5735339  49.8149152  41.4882318  42.4515339
  50.3199152  42.4262318  42.2085339  49.9589152  40.5172318  41.2665339
  49.7359152  41.0172318  40.3265339  50.9699152  40.1302318  41.1925339
  49.2959152  39.6552318  41.3375339  48.3269152  41.7552318  42.7055339
  47.8689152  42.8712318  42.4785339  47.5959152  40.7562318  43.2285339
  48.0559152  39.8672318  43.3775339  46.1789152  40.8412318  43.5855339
  45.6429152  41.2722318  42.7375339  45.6169152  39.4292318  43.8765339
  46.2929152  38.8762318  44.5305339  44.6669152  39.4962318  44.4095339
  45.3329152  38.6292318  42.6015339  44.4709152  39.0092318  41.8125339
  46.0489152  37.5272318  42.3845339  46.7909152  37.2692318  43.0205339
  45.8799152  36.9802318  41.5525339  45.8899152  41.7602318  44.7855339
  44.7569152  42.2112318  44.9135339  46.8859152  42.0802318  45.6295339
  47.7979152  41.6712318  45.4785339  46.7589152  43.0692318  46.7035339
  45.8069152  42.9352318  47.2215339  47.9059152  42.8652318  47.7055339
  47.8659152  43.6012318  48.5095339  47.8469152  41.8812318  48.1705339
  48.8839152  42.9482318  47.2305339  46.8369152  44.5062318  46.1565339
  46.1469152  45.3872318  46.6685339  47.6379152  44.7292318  45.0985339
  48.1719152  43.9502318  44.7375339  47.7829152  46.0072318  44.3995339
  47.7789152  46.8212318  45.1275339  49.1499152  46.0172318  43.6425339
  49.2299152  45.0832318  43.0845339  49.2939152  47.1682318  42.6165339
  50.2699152  47.1602318  42.1345339  48.5659152  47.0932318  41.8085339
  49.1659152  48.1402318  43.0925339  50.3229152  46.0642318  44.6555339
  50.3909152  47.0602318  45.0945339  50.1259152  45.3922318  45.4905339
  51.6849152  45.6682318  44.0695339  52.4469152  45.6402318  44.8485339
  51.6469152  44.6812318  43.6105339  52.0229152  46.3762318  43.3145339
  46.5959152  46.2292318  43.4395339  46.1049152  47.3492318  43.3595339
  46.1209152  45.1902318  42.7315339  46.5869152  44.2962318  42.8235339
  45.0649152  45.2942318  41.7185339  45.1799152  46.2222318  41.1575339
  45.1699152  44.0832318  40.7655339  45.0729152  43.1632318  41.3445339
  44.3279152  44.0802318  40.0735339  46.4309152  43.9872318  39.9145339
  47.1319152  45.1382318  39.4835339  46.7939152  46.1292318  39.7415339
  48.2949152  45.0142318  38.7025339  48.8139152  45.9032318  38.3795339
  48.7739152  43.7392318  38.3495339  49.9219152  43.6162318  37.6245339
  50.2609152  44.4492318  37.3325339  48.0669152  42.5902318  38.7505339
  48.4169152  41.6082318  38.4705339  46.9009152  42.7132318  39.5295339
  46.3729152  41.8242318  39.8405339  43.6449152  45.3202318  42.3135339
  42.7339152  45.8032318  41.6405339  43.4519152  44.8552318  43.5615339
  44.2339152  44.4402318  44.0465339  42.1889152  44.9752318  44.3005339
  41.3349152  44.9012318  43.6235339  42.1029152  43.8582318  45.3595339
  43.0289152  43.7722318  45.9285339  41.3129152  44.0602318  46.0845339
  41.7729152  42.6302318  44.7425339  41.7589152  41.9552318  45.4035339
  42.0859152  46.3202318  45.0465339  40.9979152  46.6692318  45.5045339
  43.1909152  47.0802318  45.1535339  44.0429152  46.7452318  44.7265339
  43.2289152  48.4152318  45.7445339  42.6489152  48.4112318  46.6685339
  44.6959152  48.7752318  46.0645339  45.1639152  47.9822318  46.6495339
  45.2809152  48.8892318  45.1535339  44.7939152  49.9812318  46.7975339
  45.7059152  50.1542318  46.9725339  42.6369152  49.4422318  44.7605339
  42.6999152  49.2682318  43.5415339  42.0649152  50.5162318  45.3185339
  42.0829152  50.5852318  46.3265339  41.4699152  51.6342318  44.6045339
  41.8119152  51.6372318  43.5665339  39.9319152  51.4862318  44.5935339
  39.6619152  50.5502318  44.1025339  39.5599152  51.3982318  45.6155339
  39.1829152  52.6162318  43.9045339  38.9749152  52.5772318  42.5125339
  39.3379152  51.7422318  41.9315339  38.2909152  53.6292318  41.8715339
  38.1229152  53.5912318  40.8055339  37.8179152  54.7262318  42.6145339
  37.1509152  55.7332318  41.9795339  36.7719152  56.3702318  42.5665339
  38.0119152  54.7622318  44.0085339  37.6369152  55.5912318  44.5895339
  38.6939152  53.7102318  44.6515339  38.8469152  53.7502318  45.7205339
  41.9599152  52.9232318  45.2625339  41.6119152  53.2032318  46.4095339
  42.7439152  53.7142318  44.5155339  43.0059152  53.3932318  43.5945339
  43.1739152  55.0562318  44.8925339  43.3719152  55.1032318  45.9625339
  44.4869152  55.3662318  44.1305339  44.3669152  55.1302318  43.0735339
  44.9839152  56.8142318  44.2835339  45.9349152  56.9552318  43.7745339
  44.2879152  57.5302318  43.8515339  45.1239152  57.0782318  45.3325339
  45.5039152  54.5272318  44.6455339  46.2239152  54.4972318  44.0245339
  42.0409152  56.0102318  44.4425339  41.7529152  56.0612318  43.2455339
  41.3759152  56.7482318  45.3625339  41.6649152  56.7682318  46.8005339
  42.6829152  57.1022318  47.0045339  41.5389152  55.7672318  47.2135339
  40.6389152  57.7122318  47.4245339  41.0449152  58.7242318  47.4735339
  40.3499152  57.4172318  48.4345339  39.4829152  57.6732318  46.4405339
  38.8119152  58.5262318  46.5465339  38.8859152  56.7772318  46.6205339
  40.1749152  57.5542318  45.0725339  39.5219152  57.0292318  44.3765339
  40.4649152  58.9422318  44.4565339  39.6419152  59.8502318  44.5725339
  41.6099152  59.1032318  43.7775339  42.2159152  58.3002318  43.6825339
  42.0359152  60.3112318  43.0795339  41.1379152  60.8222318  42.7275339
  42.7549152  61.2762318  44.0455339  42.8969152  62.2322318  43.5395339
  42.0979152  61.4842318  44.8905339  44.1159152  60.7712318  44.5685339
  44.0049152  59.7482318  44.9285339  44.8399152  60.7272318  43.7535339
  44.6829152  61.6172318  45.7195339  43.9709152  61.6232318  46.5455339
  45.5799152  61.1252318  46.0975339  45.0309152  63.0592318  45.3205339
  45.7529152  63.0642318  44.5035339  44.1449152  63.5902318  44.9735339
  45.5939152  63.8042318  46.4595339  45.8069152  64.7492318  46.1725339
  44.9209152  63.8272318  47.2135339  46.4379152  63.3512318  46.7775339
  42.8289152  59.9522318  41.8205339  43.4659152  58.9002318  41.7665339
  42.8029152  60.8462318  40.8205339  42.2639152  61.6902318  40.9475339
  43.5389152  60.7182318  39.5675339  43.4609152  59.7002318  39.1795339
  42.9389152  61.7062318  38.5525339  43.4969152  61.6922318  37.6165339
  41.9059152  61.4522318  38.3185339  42.9459152  62.7322318  38.9235339
  45.0049152  61.1082318  39.7945339  45.2919152  62.2262318  40.2245339
  45.9209152  60.1782318  39.4915339  45.6019152  59.2782318  39.1595339
  47.3679152  60.3982318  39.5045339  47.6219152  61.2812318  40.0935339
  48.0759152  59.1682318  40.1165339  48.0289152  58.3342318  39.4175339
  49.1339152  59.4042318  40.2265339  47.5539152  58.6882318  41.4915339
  46.4859152  58.4802318  41.4185339  48.2339152  57.3672318  41.8795339
  47.9949152  57.0682318  42.8985339  47.9089152  56.5622318  41.2225339
  49.3189152  57.4382318  41.8065339  47.7479152  59.7462318  42.5885339
  47.3819152  59.3832318  43.5495339  48.7999152  60.0052318  42.7085339
  47.1999152  60.6602318  42.3615339  47.8979152  60.6162318  38.0695339
  49.0389152  61.0502318  37.9125339  47.0719152  60.3522318  37.0365339
  46.1579152  59.9842318  37.2595339  47.3289152  60.6202318  35.6205339
  48.3169152  60.2412318  35.3715339  46.3059152  59.8512318  34.7475339
  46.4789152  60.0812318  33.6985339  46.5119152  58.7842318  34.8355339
  44.8229152  60.0822318  34.9925339  44.1949152  61.2742318  34.5685339
  44.7659152  62.0492318  34.0795339  42.8129152  61.4562318  34.7665339
  42.3389152  62.3712318  34.4435339  42.0479152  60.4432318  35.3755339
  40.9869152  60.5792318  35.5215339  42.6659152  59.2462318  35.7835339
  42.0849152  58.4572318  36.2345339  44.0459152  59.0652318  35.5865339
  44.4979152  58.1282318  35.8685339  47.3199152  62.1242318  35.2895339
  46.7979152  62.9432318  36.0465339  47.8949152  62.4602318  34.1255339
  48.2699152  61.7142318  33.5535339  47.9999152  63.8032318  33.5705339
  47.2699152  64.4532318  34.0595339  49.4149152  64.3602318  33.8505339
  49.6349152  64.2852318  34.9155339  50.1649152  63.7532318  33.3405339
  49.5739152  65.8302318  33.4515339  48.8159152  66.6862318  33.9005339
  50.5389152  66.1252318  32.5775339  51.1379152  65.3972318  32.2175339
  50.6639152  67.0822318  32.2825339  47.6279152  63.7162318  32.0875339
  48.4689152  63.3902318  31.2475339  46.3519152  63.9972318  31.7825339
  45.7299152  64.2502318  32.5365339  45.7739152  63.9492318  30.4445339
  44.7879152  64.4122318  30.4825339  46.3769152  64.5552318  29.7655339
  45.6299152  62.5232318  29.8985339  45.4769152  61.5662318  30.6575339
  45.6819152  62.4082318  28.5645339  45.7929152  63.2602318  28.0355339
  45.5639152  61.1802318  27.7785339  44.6619152  60.6422318  28.0775339
  45.4499152  61.6192318  26.3125339  45.5079152  60.7822318  25.6225339
  44.4979152  62.1182318  26.1455339  46.2439152  62.3142318  26.0345339
  46.7849152  60.2532318  27.9195339  47.8929152  60.7162318  28.1855339
  46.5749152  58.9432318  27.7055339  45.6409152  58.6502318  27.4485339
  47.6139152  57.9132318  27.6785339  48.3129152  58.0762318  28.4995339
  46.9759152  56.5082318  27.8055339  46.0149152  56.4792318  27.2905339
  47.5969152  55.7692318  27.2965339  46.7699152  55.9962318  29.2195339
  45.7869152  56.5762318  30.0425339  45.2089152  57.4032318  29.6665339
  45.5669152  56.0892318  31.3445339  44.8119152  56.5392318  31.9715339
  46.3319152  55.0132318  31.8285339  46.1599152  54.6392318  32.8255339
  47.3179152  54.4262318  31.0115339  47.9029152  53.5972318  31.3825339
  47.5339152  54.9152318  29.7095339  48.2799152  54.4482318  29.0845339
  48.3619152  57.9452318  26.3365339  47.7449152  57.9892318  25.2715339
  49.6949152  57.8622318  26.4175339  50.1009152  57.8202318  27.3445339
  50.6139152  57.6362318  25.3055339  50.1929152  58.0002318  24.3655339
  51.9649152  58.3382318  25.6035339  52.3739152  57.9722318  26.5475339
  52.6989152  58.0852318  24.8355339  51.8999152  59.8692318  25.6625339
  50.9369152  60.4922318  25.2185339  52.9409152  60.4852318  26.2235339
  53.7169152  59.9442318  26.5785339  52.9569152  61.4922318  26.2725339
  50.9139152  56.1322318  25.1845339  50.7159152  55.3592318  26.1235339
  51.4439152  55.7372318  24.0195339  51.5739152  56.4392318  23.3055339
  52.0099152  54.4172318  23.7355339  51.3869152  53.6502318  24.1945339
  52.0229152  54.2472318  22.1855339  52.6719152  55.0252318  21.7785339
  52.6199152  52.9132318  21.7145339  52.6919152  52.8732318  20.6275339
  53.6199152  52.7542318  22.1085339  52.0049152  52.0782318  22.0375339
  50.6319152  54.4562318  21.5295339  50.3159152  55.4922318  21.6525339
  50.7239152  54.3182318  20.4515339  49.5109152  53.5372318  22.0475339
  48.5799152  53.7342318  21.5155339  49.7469152  52.4832318  21.9055339
  49.3139152  53.6992318  23.1075339  53.4499152  54.3952318  24.3205339
  54.1419152  55.4112318  24.2225339  53.9209152  53.2862318  24.9435339
  53.2309152  51.9972318  25.0525339  52.9369152  51.5852318  24.0895339
  52.3329152  52.1192318  25.6595339  54.2099152  51.0642318  25.7635339
  54.8119152  50.5372318  25.0235339  53.7199152  50.3162318  26.3825339
  55.0949152  52.0032318  26.5605339  56.0559152  51.5602318  26.8195339
  54.5979152  52.2702318  27.4895339  55.1929152  53.2612318  25.6945339
  55.2469152  54.1362318  26.3465339  56.4799152  53.2392318  24.8455339
  57.5409152  53.5922318  25.3605339  56.3839152  52.8662318  23.5605339
  55.4809152  52.5672318  23.2235339  57.4239152  53.0222318  22.5445339
  57.8869152  53.9922318  22.7365339  58.5499152  51.9612318  22.6465339
  59.3919152  52.3392318  22.0645339  58.9239152  51.9062318  23.6695339
  58.2219152  50.5392318  22.1295339  57.7689152  50.6102318  21.1415339
  59.5009152  49.7142318  21.9345339  59.2689152  48.7362318  21.5145339
  60.1839152  50.2062318  21.2415339  60.0309152  49.5592318  22.8725339
  57.2319152  49.8062318  23.0425339  57.1739152  48.7482318  22.7975339
  57.5349152  49.8872318  24.0835339  56.2269152  50.2172318  22.9525339
  56.7779152  53.1282318  21.1615339  55.7759152  52.4652318  20.8885339
  57.3759152  53.9382318  20.2775339  58.1989152  54.4432318  20.5735339
  56.9069152  54.1792318  18.9135339  55.8149152  54.1982318  18.8875339
  57.4489152  55.5462318  18.4235339  58.5399152  55.5592318  18.4455339
  57.1639152  55.7102318  17.3825339  56.9489152  56.7242318  19.2675339
  57.5319152  57.0422318  20.3015339  55.8709152  57.3782318  18.8305339
  55.4149152  57.0942318  17.9755339  55.5179152  58.1622318  19.3605339
  57.4109152  53.0432318  18.0015339  58.4619152  53.1522318  17.3695339
  56.6469152  51.9412318  17.9635339  55.8139152  51.9312318  18.5365339
  56.8969152  50.7372318  17.1735339  57.3829152  51.0612318  16.2515339
  57.9099152  49.8072318  17.8905339  58.3059152  49.0782318  17.1815339
  58.7669152  50.3712318  18.2605339  57.3309152  49.0922318  18.9615339
  57.9789152  48.4922318  19.3055339  55.5719152  50.1172318  16.6905339
  54.6129152  50.8442318  16.4245339  55.5359152  48.7862318  16.5345339
  56.3499152  48.2592318  16.8165339  54.4339152  48.0062318  15.9715339
  53.5149152  48.5862318  16.0795339  54.6599152  47.7812318  14.4625339
  53.7729152  47.3172318  14.0285339  54.7579152  48.7432318  13.9585339
  55.8669152  46.9222318  14.1155339  57.1399152  47.5142318  13.9765339
  57.2619152  48.5782318  14.1155339  58.2569152  46.7202318  13.6525339
  59.2299152  47.1772318  13.5415339  58.1039152  45.3342318  13.4645339
  58.9589152  44.7262318  13.2055339  56.8379152  44.7372318  13.6165339
  56.7209152  43.6722318  13.4785339  55.7209152  45.5302318  13.9395339
  54.7519152  45.0662318  14.0545339  54.2079152  46.7162318  16.7665339
  55.1289152  46.2162318  17.4115339  52.9799152  46.1812318  16.7055339
  52.2859152  46.6362318  16.1295339  52.5339152  45.0182318  17.4725339
  52.9749152  45.0662318  18.4675339  50.9819152  45.0582318  17.5955339
  50.5599152  44.9422318  16.5955339  50.4209152  43.8872318  18.4305339
  49.3429152  43.9772318  18.5705339  50.5899152  42.9252318  17.9485339
  50.8829152  43.8502318  19.4155339  50.4399152  46.4092318  18.1305339
  50.4559152  47.1502318  17.3305339  49.3859152  46.2972318  18.3895339
  51.1959152  46.9902318  19.3355339  50.6269152  47.7932318  19.8035339
  51.4019152  46.2352318  20.0885339  52.1549152  47.4092318  19.0335339
  52.9829152  43.7212318  16.7735339  52.8289152  43.5772318  15.5605339
  53.5209152  42.7822318  17.5675339  53.6179152  43.0022318  18.5515339
  53.9939152  41.4562318  17.1555339  53.9829152  41.3792318  16.0665339
  55.4539152  41.2652318  17.6385339  55.7919152  40.2742318  17.3315339
  56.4199152  42.2912318  17.0365339  57.4469152  42.1032318  17.3515339
  56.3959152  42.2652318  15.9465339  56.1539152  43.3002318  17.3485339
  55.5529152  41.3092318  19.0515339  56.4479152  41.1292318  19.2975339
  53.0879152  40.3302318  17.6935339  53.0729152  39.2422318  17.1175339
  52.3209152  40.5882318  18.7665339  52.3999152  41.5002318  19.1955339
  51.3099152  39.6942318  19.3205339  50.8299152  39.1882318  18.4795339
  51.9559152  38.6022318  20.2025339  52.6869152  38.0332318  19.6285339
  52.4879152  39.0432318  21.0415339  50.9969152  37.6992318  20.7155339
  50.4739152  38.1502318  21.3615339  50.2249152  40.5302318  20.0075339
  50.5319152  41.3662318  20.8555339  48.9609152  40.2982318  19.6305339
  48.7989152  39.5972318  18.9225339  47.7819152  41.0372318  20.0905339
  48.0339152  42.0912318  20.2245339  46.6419152  40.8972318  19.0465339
  46.2039152  39.8972318  19.0905339  45.8319152  41.5882318  19.2835339
  47.0789152  41.1532318  17.6015339  47.0589152  40.1722318  16.8245339
  47.4489152  42.3102318  17.3105339  47.2489152  40.4452318  21.4025339
  47.4689152  39.2662318  21.6905339  46.4909152  41.2562318  22.1615339
  46.3659152  42.2112318  21.8555339  45.7069152  40.8342318  23.3255339
  46.3809152  40.3582318  24.0365339  45.0579152  42.0702318  23.9925339
  45.8469152  42.7402318  24.3305339  44.4809152  42.6352318  23.2585339
  44.1589152  41.7732318  25.1855339  42.7849152  41.5112318  24.9915339
  42.3629152  41.5392318  23.9975339  41.9589152  41.1942318  26.0845339
  40.9129152  40.9822318  25.9225339  42.4939152  41.1692318  27.3865339
  41.8559152  40.9422318  28.2275339  43.8569152  41.4572318  27.5905339
  44.2619152  41.4542318  28.5915339  44.6889152  41.7502318  26.4915339
  45.7339152  41.9642318  26.6495339  44.6329152  39.8122318  22.9235339
  43.9979152  39.9382318  21.8755339  44.4279152  38.8162318  23.7945339
  44.9819152  38.7982318  24.6415339  43.4179152  37.7842318  23.6335339
  43.2259152  37.3462318  24.6125339  42.4789152  38.2292318  23.3065339
  43.8199152  36.6572318  22.6785339  42.9439152  35.9142318  22.2455339
  45.1209152  36.5022318  22.3655339  45.7809152  37.1792318  22.7195339
  45.6589152  35.3212318  21.6875339  45.0319152  35.0802318  20.8275339
  47.0939152  35.6052318  21.1865339  47.0729152  36.4832318  20.5385339
  47.7389152  35.8712318  22.0235339  47.7109152  34.4212318  20.4085339
  47.6809152  33.5242318  21.0285339  47.1059152  34.1892318  19.5305339
  49.1759152  34.6342318  20.0005339  49.7399152  35.0262318  20.8485339
  49.6119152  33.6592318  19.7755339  49.3549152  35.5372318  18.7735339
  48.8429152  35.1062318  17.9125339  48.9239152  36.5232318  18.9505339
  50.7809152  35.6962318  18.4435339  50.8849152  36.2592318  17.6115339
  51.2439152  36.1562318  19.2165339  51.1989152  34.7882318  18.2915339
  45.6409152  34.1682318  22.7065339  46.4709152  34.1182318  23.6145339
  44.6349152  33.2962318  22.5715339  44.0079152  33.4182318  21.7855339
  44.3089152  32.2232318  23.4985339  44.7969152  32.3722318  24.4595339
  42.7859152  32.2252318  23.7025339  42.4689152  31.4432318  24.3935339
  42.4649152  33.1742318  24.1295339  42.2469152  32.0832318  22.7645339
  44.7199152  30.8612318  22.9375339  44.8579152  30.6732318  21.7295339
  44.8719152  29.9022318  23.8565339  44.7519152  30.1722318  24.8215339
  44.8939152  28.4672318  23.5895339  45.0089152  28.2752318  22.5245339
  46.0779152  27.8352318  24.3635339  46.1759152  28.2872318  25.3495339
  45.8799152  26.7812318  24.5545339  47.4349152  27.8992318  23.6275339
  48.1659152  27.3242318  24.1975339  47.3419152  27.3852318  22.6695339
  48.0069152  29.3022318  23.3725339  48.9929152  29.2172318  22.9155339
  47.3869152  29.8412318  22.6575339  48.1299152  30.0782318  24.6155339
  47.9359152  29.5772318  25.4715339  48.4749152  31.3722318  24.6955339
  48.7749152  32.0792318  23.5975339  48.7409152  31.6362318  22.6895339
  48.9989152  33.0612318  23.6595339  48.5149152  31.9612318  25.8975339
  48.2879152  31.4322318  26.7285339  48.7699152  32.9342318  25.9845339
  43.5389152  27.8822318  24.0475339  42.6669152  28.6102318  24.5295339
  43.3479152  26.5622318  23.8975339  44.0859152  26.0192318  23.4695339
  42.1139152  25.8472318  24.2185339  41.7359152  26.2782318  25.1455339
  41.0609152  26.0962318  23.0925339  41.5619152  26.3072318  22.1465339
  40.0519152  24.9662318  22.8495339  39.3099152  25.2502318  22.1025339
  40.5379152  24.0572318  22.4935339  39.5259152  24.7402318  23.7735339
  40.2809152  27.2232318  23.4395339  40.8639152  27.9582318  23.5675339
  42.4049152  24.3782318  24.5805339  43.3289152  23.7812318  24.0315339
  41.5679152  23.7882318  25.4535339  40.8479152  24.3642318  25.8695339
  41.5729152  22.3692318  25.8335339  42.2109152  21.8382318  25.1245339
  42.2349152  22.1392318  27.2165339  42.4179152  21.0712318  27.3375339
  43.2269152  22.5912318  27.2155339  41.4969152  22.6282318  28.4575339
  41.5789152  23.9802318  28.8515339  42.1399152  24.6872318  28.2565339
  40.9389152  24.4172318  30.0295339  41.0039152  25.4532318  30.3265339
  40.2119152  23.5052318  30.8185339  39.7199152  23.8422318  31.7195339
  40.1229152  22.1562318  30.4285339  39.5669152  21.4552318  31.0335339
  40.7679152  21.7182318  29.2555339  40.7059152  20.6782318  28.9735339
  40.1909152  21.7302318  25.6045339  39.6819152  20.9852318  26.4395339
  39.5979152  22.0482318  24.4395339  40.1219152  22.6672318  23.8395339
  38.3139152  21.5912318  23.8995339  38.3779152  21.8382318  22.8385339
  38.0929152  20.0552318  23.9485339  38.0579152  19.6882318  24.9735339
  37.1189152  19.8162318  23.5195339  39.1429152  19.2792318  23.1425339
  39.2269152  19.4292318  21.9255339  39.9629152  18.4712318  23.8185339
  39.8829152  18.3892318  24.8215339  40.6769152  17.9572318  23.3235339
  37.1509152  22.4582318  24.3985339  36.2969152  21.9882318  25.1475339
  37.1639152  23.7362318  23.9805339  37.9339152  23.9912318  23.3795339
  36.2079152  24.8252318  24.2245339  36.3839152  25.4902318  23.3785339
  34.7199152  24.4182318  24.1135339  34.4479152  23.7812318  24.9555339
  34.1029152  25.3122318  24.2185339  34.3559152  23.7192318  22.7875339
  34.7039152  24.3212318  21.9465339  34.8499152  22.7522318  22.7065339
  32.8509152  23.4912318  22.6445339  32.2519152  22.9732318  23.6135339
  32.3269152  23.8312318  21.5615339  36.5209152  25.7162318  25.4395339
  36.0169152  26.8372318  25.5035339  37.3439152  25.2422318  26.3885339
  37.7389152  24.3232318  26.2585339  37.7009152  25.9592318  27.6145339
  36.9589152  26.7212318  27.8605339  37.8059152  24.9492318  28.7775339
  38.5129152  24.1572318  28.5335339  38.2399152  25.4712318  29.6325339
  36.4659152  24.3602318  29.2675339  36.5939152  24.0332318  30.3005339
  35.7169152  25.1522318  29.3055339  35.9149152  23.1702318  28.4605339
  34.9369152  22.9112318  28.8695339  35.7269152  23.4612318  27.4285339
  36.8119152  21.9222318  28.5065339  37.7789152  22.1202318  28.0465339
  36.9989152  21.6232318  29.5385339  36.1979152  20.7932318  27.7895339
  36.8089152  19.9902318  27.8335339  35.3059152  20.5652318  28.2055339
  36.0599152  21.0572318  26.8215339  39.0809152  26.6152318  27.4495339
  39.9959152  25.9972318  26.9065339  39.2259152  27.8502318  27.9575339
  38.4249152  28.2762318  28.3995339  40.4719152  28.6212318  27.9805339
  41.1409152  28.2942318  27.1805339  40.1399152  30.1322318  27.7855339
  39.4869152  30.4542318  28.5995339  41.3919152  31.0342318  27.8195339
  41.1239152  32.0822318  27.6865339  41.9269152  30.9692318  28.7665339
  42.0849152  30.7672318  27.0225339  39.3779152  30.3912318  26.4705339
  39.1609152  31.4522318  26.3455339  39.9639152  30.0692318  25.6085339
  38.4239152  29.8652318  26.4395339  41.1389152  28.4082318  29.3545339
  40.5439152  28.7082318  30.3915339  42.3859152  27.9122318  29.3445339
  42.7969152  27.6952318  28.4455339  43.2729152  27.7822318  30.5035339
  42.7019152  27.7042318  31.4295339  44.1269152  26.5162318  30.3075339
  44.8269152  26.3782318  31.1335339  43.5049152  25.6232318  30.2695339
  44.7069152  26.5492318  29.3845339  44.2549152  28.9672318  30.6015339
  44.6939152  29.3022318  31.6995339  44.6049152  29.5852318  29.4605339
  44.1949152  29.2322318  28.6065339  45.5599152  30.6792318  29.3125339
  45.4229152  31.3292318  30.1795339  47.0139152  30.1522318  29.3535339
  47.6999152  30.9872318  29.5035339  47.1659152  29.4742318  30.1945339
  47.3849152  29.5012318  28.1505339  46.8659152  28.7142318  28.0705339
  45.2509152  31.5332318  28.0735339  44.7629152  31.0292318  27.0595339
  45.5989152  32.8232318  28.1655339  46.0069152  33.1422318  29.0325339
  45.5149152  33.8242318  27.1065339  45.7449152  33.3162318  26.1725339
  44.0879152  34.4112318  27.0005339  43.9929152  34.9522318  26.0585339
  43.3539152  33.6082318  26.9415339  43.6989152  35.3472318  28.1355339
  43.3279152  34.8232318  29.3915339  43.2929152  33.7552318  29.5465339
  43.0129152  35.6912318  30.4555339  42.7309152  35.2842318  31.4155339
  43.0549152  37.0852318  30.2635339  42.7209152  37.9212318  31.2855339
  42.7399152  38.8332318  31.0385339  43.4079152  37.6122318  29.0055339
  43.4249152  38.6812318  28.8485339  43.7299152  36.7452318  27.9445339
  44.0069152  37.1592318  26.9865339  46.6189152  34.8742318  27.2795339
  47.2189152  34.9842318  28.3515339  46.8629152  35.6622318  26.2235339
  47.7959152  36.7832318  26.2315339  47.0719152  38.0052318  26.8275339
  46.2169152  38.6102318  26.1805339  48.2159152  37.0592318  24.7735339
  49.4059152  37.9712318  24.6335339  49.5859152  38.7972318  23.5405339
  50.5169152  38.1592318  25.4255339  50.7419152  39.4392318  23.7195339
  51.3619152  39.0972318  24.8375339  46.3429152  35.4992318  25.3715339
  48.6749152  36.5242318  26.8255339  47.3859152  37.4622318  24.1895339
  48.4909152  36.1222318  24.2895339  48.9219152  38.9442318  22.7875339
  50.7809152  37.6912318  26.3615339  51.1359152  40.1592318  23.0225339
  47.3969152  38.3262318  28.0895339  48.1089152  37.7762318  28.5495339
  46.7249152  39.3312318  28.9205339  45.6729152  39.3772318  28.6415339
  46.8169152  38.8502318  30.3825339  46.2219152  39.4922318  31.0305339
  46.3999152  37.8472318  30.4765339  48.1469152  38.8402318  30.8575339
  48.1419152  38.4952318  31.7375339  47.3009152  40.7572318  28.7675339
  46.9169152  41.6602318  29.5115339  48.1749152  40.9682318  27.7745339
  48.4089152  40.1742318  27.1955339  48.6419152  42.2612318  27.2935339
  47.8959152  43.0362318  27.4765339  49.5519152  42.5512318  27.8195339
  48.8999152  42.1842318  25.7895339  48.4659152  41.2422318  25.1275339
  49.6109152  43.1822318  25.2545339  49.9249152  43.9252318  25.8665339
  49.9459152  43.3282318  23.8405339  49.6789152  42.4272318  23.2835339
  49.1429152  44.5192318  23.2555339  49.2949152  45.4082318  23.8705339
  49.5029152  44.8492318  21.8035339  48.9139152  45.6842318  21.4255339
  50.5519152  45.1252318  21.7205339  49.3269152  43.9922318  21.1545339
  47.7649152  44.2062318  23.2495339  47.2859152  44.9512318  22.9185339
  51.4669152  43.5132318  23.7395339  52.0159152  44.4282318  24.3555339
  52.1349152  42.6592318  22.9465339  53.5719152  42.7212318  22.6875339
  53.8539152  43.6432318  21.5035339  53.3169152  43.4542318  20.4145339
  54.1479152  41.3292318  22.3335339  54.1369152  40.3402318  23.4985339
  54.3029152  40.8062318  24.6445339  53.9769152  39.1332318  23.2245339
  51.6019152  41.9842318  22.4155339  54.0789152  43.0972318  23.5705339
  55.1879152  41.4252318  22.0155339  53.6139152  40.9052318  21.4835339
  54.7499152  44.6042318  21.7465339  55.1229152  44.6522318  22.6865339
  55.3709152  45.4892318  20.7735339  54.7409152  45.6272318  19.8955339
  55.6459152  46.8362318  21.4705339  56.1099152  46.6692318  22.4445339
  56.3709152  47.4162318  20.8975339  54.4159152  47.7012318  21.6575339
  53.5219152  47.4562318  22.7215339  53.7089152  46.6512318  23.4185339
  52.3679152  48.2492318  22.8685339  51.6679152  48.0552318  23.6655339
  52.1139152  49.2972318  21.9665339  51.2269152  49.9022318  22.0815339
  53.0099152  49.5532318  20.9105339  52.8129152  50.3522318  20.2125339
  54.1579152  48.7542318  20.7545339  54.8319152  48.9492318  19.9345339
  56.7349152  44.9062318  20.3785339  57.3859152  44.2382318  21.1865339
  57.1969152  45.2202318  19.1565339  56.6009152  45.7582318  18.5385339
  58.5399152  44.8932318  18.6875339  58.7489152  43.8492318  18.9325339
  58.6479152  45.0982318  17.1545339  57.7469152  44.7082318  16.6835339
  58.6539152  46.1562318  16.8875339  59.8539152  44.3722318  16.5125339
  59.9519152  43.3762318  16.9485339  59.6279152  44.1962318  15.4625339
  61.2009152  45.1152318  16.5815339  61.1439152  46.0332318  15.9965339
  61.4649152  45.4132318  17.5925339  62.2959152  44.2872318  16.0555339
  62.5489152  44.4582318  15.0925339  62.9659152  43.3342318  16.7315339
  62.6539152  43.0162318  17.9955339  61.9079152  43.5032318  18.4705339
  63.1599152  42.2972318  18.4915339  63.9649152  42.6812318  16.1265339
  64.2199152  42.9032318  15.1745339  64.4769152  41.9612318  16.6155339
  59.5219152  45.8282318  19.3995339  59.4329152  47.0512318  19.2755339
  60.4669152  45.2272318  20.1295339  60.4459152  44.2212318  20.2115339
  61.5479152  45.9112318  20.8145339  61.7679152  46.8422318  20.2895339
  61.1199152  46.2682318  22.2465339  61.8039152  46.9972318  22.6775339
  60.1249152  46.7112318  22.2695339  61.0999152  45.3912318  22.8935339
  62.7939152  45.0352318  20.7395339  62.7289152  43.8492318  21.0545339
  63.9279152  45.6222318  20.3335339  63.8929152  46.5962318  20.0725339
  65.2549152  45.0252318  20.4635339  65.2259152  43.9522318  20.2635339
  66.1989152  45.7272318  19.4735339  67.2089152  45.3192318  19.5345339
  65.8559152  45.5912318  18.4475339  66.2619152  46.8002318  19.6615339
  65.7569152  45.2982318  21.8875339  65.4009152  46.3202318  22.4755339
  66.5659152  44.3852318  22.4515339  66.8149152  43.5662318  21.9175339
  67.0709152  44.4552318  23.8265339  66.2079152  44.4892318  24.4935339
  67.8859152  43.1752318  24.1365339  68.6639152  43.0352318  23.3845339
  68.5309152  43.1572318  25.5355339  69.0149152  42.1992318  25.7305339
  69.2959152  43.9262318  25.6385339  67.7899152  43.3212318  26.3165339
  67.0129152  42.0622318  24.0815339  66.3349152  42.1752318  24.7285339
  67.9059152  45.7342318  24.0385339  68.8909152  45.9582318  23.3345339
  67.4759152  46.5642318  24.9985339  66.6629152  46.2872318  25.5345339
  68.0749152  47.8492318  25.3385339  68.1219152  47.9132318  26.4245339
  69.1079152  47.9042318  24.9925339  67.3169152  49.0752318  24.8065339
  67.7689152  50.1892318  25.0655339  66.1849152  48.9072318  24.0915339
  65.8759152  47.9652318  23.8905339  65.3719152  50.0082318  23.5515339
  66.0389152  50.6922318  23.0305339  64.3669152  49.4472318  22.5035339
  63.8819152  48.5492318  22.8795339  63.2739152  50.4332318  22.0465339
  62.6839152  50.0142318  21.2305339  62.5739152  50.6682318  22.8495339
  63.7059152  51.3712318  21.6955339  65.0869152  49.1112318  21.3335339
  64.4739152  48.8142318  20.6785339  64.6089152  50.7042318  24.7085339
  63.8819152  50.0112318  25.4235339  64.7519152  52.0422318  24.8975339
  65.7239152  52.8792318  24.1855339  65.4119152  52.9822318  23.1455339
  66.7309152  52.4602318  24.2035339  65.7159152  54.2422318  24.8725339
  65.8879152  55.0682318  24.1825339  66.5009152  54.2712318  25.6295339
  64.3689152  54.3092318  25.5545339  63.6489152  54.7252318  24.8475339
  64.3789152  54.9582318  26.4285339  64.0329152  52.8512318  25.9005339
  64.4449152  52.6052318  26.8775339  62.5069152  52.6642318  25.9255339
  61.8449152  52.8142318  24.8975339  61.9719152  52.3602318  27.1165339
  62.5949152  52.2582318  27.9085339  60.5459152  52.2422318  27.4065339
  59.9609152  52.3572318  26.4925339  60.2389152  50.8542318  28.0355339
  60.7909152  50.7742318  28.9735339  58.7479152  50.6822318  28.3995339
  58.5439152  49.6832318  28.7845339  58.4279152  51.3862318  29.1665339
  58.1109152  50.8442318  27.5325339  60.7129152  49.6782318  27.1495339
  61.8009152  49.6212318  27.1725339  60.3769152  48.7412318  27.5895339
  60.2559152  49.7502318  25.6825339  60.1509152  48.7582318  25.2465339
  59.2989152  50.2562318  25.5745339  60.9749152  50.2962318  25.0745339
  60.1739152  53.3852318  28.3555339  60.8829152  53.6592318  29.3255339
  59.0469152  54.0412318  28.0565339  58.5179152  53.7352318  27.2505339
  58.5479152  55.2252318  28.7455339  59.2269152  55.5192318  29.5465339
  58.4569152  56.3772318  27.7245339  57.7439152  56.1282318  26.9365339
  58.0649152  57.2702318  28.2105339  59.7929152  56.7342318  27.0955339
  60.7419152  57.4742318  27.8285339  60.5109152  57.8112318  28.8265339
  61.9989152  57.7702318  27.2685339  62.7219152  58.3342318  27.8395339
  62.3129152  57.3242318  25.9705339  63.5329152  57.6092318  25.4315339
  63.6379152  57.2782318  24.5525339  61.3669152  56.5842318  25.2335339
  61.6029152  56.2332318  24.2395339  60.1099152  56.2892318  25.7945339
  59.3959152  55.7082318  25.2285339  57.1829152  54.9352318  29.3755339
  56.4649152  54.0262318  28.9525339  56.8289152  55.7402318  30.3875339
  57.4909152  56.4442318  30.6865339  55.5579152  55.6952318  31.1005339
  55.3619152  54.6712318  31.4275339  55.6679152  56.6112318  32.3265339
  54.7419152  56.6272318  32.8995339  56.4589152  56.2822318  33.0005339
  55.8989152  57.6312318  32.0255339  54.4269152  56.1992318  30.1935339
  54.5289152  57.2722318  29.5965339  53.3519152  55.4042318  30.1005339
  53.3589152  54.5562318  30.6485339  52.1779152  55.6582318  29.2665339
  52.5069152  55.9122318  28.2565339  51.3329152  54.3762318  29.2165339
  50.4679152  54.5022318  28.5675339  51.9119152  53.5422318  28.8175339
  50.9629152  54.0902318  30.2025339  51.3209152  56.8092318  29.8195339
  50.7409152  57.5622318  29.0425339  51.2929152  56.9792318  31.1485339
  51.8179152  56.3302318  31.7175339  50.7059152  58.1182318  31.8495339
  50.8989152  58.9902318  31.2265339  49.1719152  57.9472318  32.0075339
  48.7979152  57.2192318  31.2855339  48.9199152  57.5432318  32.9865339
  48.3929152  59.2522318  31.8115339  48.8029152  60.3112318  32.2805339
  47.2669152  59.1912318  31.1035339  46.9519152  58.3072318  30.7295339
  46.7229152  60.0312318  30.9495339  51.4679152  58.3672318  33.1605339
  52.3409152  57.5862318  33.5425339  51.1229152  59.4602318  33.8565339
  50.4009152  60.0562318  33.4755339  51.6459152  59.8112318  35.1755339
  52.7279152  59.6802318  35.1785339  51.2839152  61.2772318  35.4875339
  50.2169152  61.4602318  35.3825339  51.5479152  61.5222318  36.5175339
  51.9829152  62.1722318  34.6485339  51.7799152  63.0542318  34.9225339
  51.0089152  58.9092318  36.2485339  49.8849152  58.4322318  36.0815339
  51.7259152  58.6702318  37.3515339  52.6499152  59.0772318  37.4435339
  51.2599152  57.8012318  38.4185339  50.3399152  58.1962318  38.8385339
  51.0219152  56.8322318  37.9835339  52.2829152  57.6152318  39.5355339
  53.1839152  58.4352318  39.7125339  52.1179152  56.5172318  40.2875339
  51.3259152  55.9242318  40.0725339  53.0009152  56.0482318  41.3535339
  53.9299152  56.6142318  41.3145339  52.3589152  56.2822318  42.7495339
  51.3769152  55.8052318  42.7555339  53.1779152  55.6562318  43.8985339
  52.7339152  55.8852318  44.8675339  53.2259152  54.5692318  43.8245339
  54.1999152  56.0362318  43.9045339  52.1459152  57.7782318  43.0405339
  51.6799152  57.9282318  44.0145339  53.0979152  58.3072318  43.0425339
  51.5029152  58.2542318  42.3015339  53.3399152  54.5792318  41.0715339
  52.4399152  53.7632318  40.8815339  54.6399152  54.2462318  41.0715339
  55.3119152  54.9812318  41.2565339  55.1839152  52.9112318  40.8185339
  54.7199152  52.5062318  39.9195339  56.7139152  53.0382318  40.5815339
  57.1569152  53.4632318  41.4825339  57.3899152  51.6802318  40.3155339
  58.4489152  51.8072318  40.0905339  57.3259152  51.0102318  41.1715339
  56.9309152  51.1792318  39.4645339  57.0499152  53.9962318  39.4225339
  58.1249152  54.1272318  39.3235339  56.6779152  53.6142318  38.4715339
  56.6329152  54.9902318  39.5705339  54.8829152  51.9982318  42.0255339
  55.2129152  52.3382318  43.1605339  54.2389152  50.8522318  41.7665339
  54.0019152  50.6572318  40.8005339  53.8009152  49.8682318  42.7595339
  53.8369152  50.2862318  43.7665339  52.3539152  49.4382318  42.4255339
  52.3399152  48.8852318  41.4845339  52.0039152  48.7372318  43.1835339
  51.3389152  50.5912318  42.3115339  51.5989152  51.2132318  41.4545339
  50.3639152  50.1692318  42.0715339  51.2139152  51.4862318  43.5585339
  52.1829152  51.9162318  43.8145339  50.5799152  52.3372318  43.3125339
  50.6139152  50.7652318  44.7735339  49.6539152  50.3182318  44.5135339
  51.2679152  49.9582318  45.1055339  50.4089152  51.6992318  45.8935339
  50.0159152  51.2042318  46.6805339  51.2939152  52.1072318  46.1605339
  49.7749152  52.4322318  45.6075339  54.6779152  48.6042318  42.7365339
  54.7899152  47.9322318  43.7605339  55.2889152  48.2862318  41.5825339
  55.1519152  48.9062318  40.7955339  56.1939152  47.1562318  41.3585339
  56.5569152  46.8122318  42.3275339  55.4689152  45.9562318  40.6715339
  55.1369152  46.2962318  39.6915339  56.4189152  44.7672318  40.4075339
  55.9239152  43.9932318  39.8245339  57.2979152  45.0512318  39.8295339
  56.7569152  44.3212318  41.3425339  54.2149152  45.5002318  41.4625339
  54.4839152  45.3112318  42.5015339  53.4919152  46.3152318  41.4765339
  53.4899152  44.2652318  40.9075339  52.5379152  44.1142318  41.4165339
  53.2819152  44.3692318  39.8445339  54.0769152  43.3592318  41.0505339
  57.4119152  47.6822318  40.5885339  57.2609152  48.5012318  39.6825339
  58.6089152  47.2032318  40.9575339  58.6329152  46.5432318  41.7245339
  59.8899152  47.5072318  40.3265339  59.7569152  47.4762318  39.2445339
  60.3489152  48.9332318  40.6845339  61.3159152  49.1532318  40.2355339
  59.6489152  49.6852318  40.3215339  60.4519152  49.0682318  41.7595339
  60.9059152  46.4072318  40.6705339  61.8849152  46.6682318  41.3705339
  60.6489152  45.1682318  40.2145339  59.8419152  45.0362318  39.6205339
  61.4489152  43.9752318  40.5155339  62.4929152  44.2892318  40.5725339
  61.0569152  43.3902318  41.8945339  61.8069152  42.6552318  42.1905339
  61.1039152  44.1702318  42.6555339  59.6699152  42.7172318  41.9255339
  58.9039152  43.4532318  41.6835339  59.6069152  41.9532318  41.1525339
  59.3489152  42.0532318  43.2695339  60.1279152  41.3262318  43.5045339
  59.3699152  42.7992318  44.0635339  57.9859152  41.3502318  43.2465339
  57.1899152  42.0652318  43.0365339  57.9619152  40.5972318  42.4585339
  57.7059152  40.6832318  44.5255339  56.8219152  40.1942318  44.4745339
  58.4419152  40.0242318  44.7295339  57.6409152  41.3672318  45.2685339
  61.4029152  42.9302318  39.3915339  60.5729152  43.0182318  38.4845339
  62.2479152  41.8932318  39.5205339  62.8969152  41.9032318  40.2945339
  62.1659152  40.6512318  38.7555339  61.8879152  40.8782318  37.7305339
  63.5489152  39.9572318  38.7435339  64.2999152  40.6402318  38.3445339
  63.8669152  39.7182318  39.7605339  63.5819152  38.6792318  37.8925339
  63.4469152  38.8132318  36.6565339  63.7169152  37.5892318  38.4915339
  61.1079152  39.7252318  39.3885339  61.1119152  39.4912318  40.5985339
  60.2219152  39.1962318  38.5375339  60.3109152  39.4642318  37.5655339
  59.1829152  38.2112318  38.8235339  59.2519152  37.8842318  39.8585339
  57.8049152  38.8462318  38.5665339  57.8539152  39.3372318  37.5955339
  57.0299152  38.0832318  38.4795339  57.3809152  39.8502318  39.6545339
  56.9569152  39.3152318  40.5045339  58.2639152  40.3592318  40.0385339
  56.4199152  40.9302318  39.1375339  56.7819152  41.9072318  39.4515339
  56.3969152  40.9312318  38.0495339  55.0509152  40.7912318  39.6395339
  54.9469152  40.3672318  40.5535339  53.9639152  41.3212318  39.0525339
  54.0459152  42.0142318  37.9075339  54.9479152  42.1542318  37.4725339
  53.2229152  42.4102318  37.4735339  52.7719152  41.1632318  39.6335339
  52.6929152  40.6242318  40.4845339  51.9359152  41.5382318  39.2085339
  59.3989152  36.9842318  37.9305339  60.0939152  37.0592318  36.9155339
  58.8069152  35.8462318  38.3225339  58.2519152  35.8672318  39.1725339
  58.9929152  34.5492318  37.6745339  60.0679152  34.3612318  37.6385339
  58.3409152  33.4542318  38.5465339  58.7029152  33.5402318  39.5715339
  57.2609152  33.6002318  38.6045339  58.6399152  32.0442318  38.0695339
  59.9199152  31.4882318  38.2725339  60.6769152  32.0482318  38.8005339
  60.2249152  30.2122318  37.7615339  61.2099152  29.7942318  37.9105339
  59.2489152  29.4842318  37.0535339  59.5479152  28.2492318  36.5585339
  58.8289152  27.8502318  36.0935339  57.9649152  30.0312318  36.8625339
  57.2109152  29.4772318  36.3235339  57.6609152  31.3072318  37.3715339
  56.6799152  31.7292318  37.2095339  58.4529152  34.5032318  36.2285339
  59.1789152  34.0772318  35.3305339  57.2009152  34.9412318  36.0015339
  56.6609152  35.2752318  36.7865339  56.5459152  34.8942318  34.6905339
  56.9829152  34.1142318  34.0665339  55.0399152  34.6192318  34.8885339
  54.6089152  35.3642318  35.5595339  54.5149152  34.7382318  33.9385339
  54.6829152  33.2292318  35.3885339  55.1579152  32.0822318  34.7145339
  55.8109152  32.1802318  33.8625339  54.7789152  30.7972318  35.1465339
  55.1439152  29.9232318  34.6285339  53.9229152  30.6512318  36.2535339
  53.6279152  29.6662318  36.5845339  53.4479152  31.7912318  36.9285339
  52.7809152  31.6792318  37.7685339  53.8309152  33.0772318  36.5025339
  53.4519152  33.9442318  37.0245339  56.6639152  36.2222318  33.9265339
  56.7879152  36.1972318  32.7035339  56.6139152  37.3702318  34.6245339
  56.5229152  37.3172318  35.6285339  56.6429152  38.7062318  34.0225339
  56.1119152  38.7062318  33.0685339  55.9379152  39.6752318  34.9865339
  55.9699152  40.7012318  34.6215339  54.8879152  39.4142318  35.1075339
  56.3929152  39.6682318  35.9745339  58.0719152  39.2312318  33.7925339
  58.2309152  40.2542318  33.1285339  59.1039152  38.5592318  34.3345339
  58.9039152  37.7292318  34.8745339  60.4999152  38.9912318  34.2855339
  61.1339152  38.2012318  34.6865339  60.7919152  39.1422318  33.2465339
  60.7309152  40.2752318  35.0855339  59.9839152  40.5662318  36.0215339
  61.7319152  41.0732318  34.6775339  62.3069152  40.7592318  33.9065339
  61.9329152  42.4482318  35.1465339  61.9819152  42.4592318  36.2345339
  63.2439152  43.0262318  34.5925339  63.2219152  42.9682318  33.5115339
  63.3269152  44.0842318  34.8385339  64.4879152  42.3252318  35.1345339
  64.8029152  42.4472318  36.3165339  65.1929152  41.5852318  34.2775339
  64.8949152  41.5122318  33.3135339  66.0119152  41.0922318  34.6005339
  60.7449152  43.3012318  34.6885339  60.4219152  43.3442318  33.5015339
  60.0539152  43.8982318  35.6635339  60.4059152  43.8232318  36.6085339
  58.6929152  44.3842318  35.5255339  58.5289152  44.6352318  34.4795339
  57.7139152  43.2482318  35.8715339  56.6899152  43.5752318  35.7095339
  57.8809152  42.3732318  35.2425339  57.8179152  42.8882318  37.2305339
  58.7089152  42.6122318  37.3985339  58.4699152  45.6692318  36.3185339
  58.9689152  45.8152318  37.4345339  57.6669152  46.5652318  35.7305339
  57.3199152  46.3512318  34.8055339  57.1749152  47.7982318  36.3295339
  57.4309152  47.7992318  37.3845339  57.8499152  49.0322318  35.6725339
  57.6719152  48.9722318  34.6015339  57.2669152  50.3762318  36.1535339
  57.7789152  51.2172318  35.6855339  56.2119152  50.4792318  35.9045339
  57.3679152  50.4852318  37.2325339  59.3739152  49.0372318  35.8795339
  59.8319152  49.9022318  35.4005339  59.6219152  49.0702318  36.9405339
  59.8479152  48.1532318  35.4555339  55.6459152  47.7922318  36.2265339
  55.0939152  47.3892318  35.2015339  54.9759152  48.2632318  37.2885339
  55.5169152  48.5652318  38.0875339  53.5359152  48.4992318  37.3555339
  53.1559152  48.5342318  36.3375339  52.8049152  47.3512318  38.1105339
  53.2219152  47.2952318  39.1145339  51.2949152  47.5992318  38.2975339
  50.8509152  46.8052318  38.8965339  51.0889152  48.5342318  38.8195339
  50.7719152  47.6252318  37.3425339  53.0209152  45.9832318  37.4365339
  52.3979152  45.2102318  37.8855339  52.7729152  46.0292318  36.3765339
  54.0559152  45.6522318  37.5195339  53.3259152  49.8882318  37.9645339
  53.8139152  50.1392318  39.0655339  52.6069152  50.7742318  37.2555339
  52.2239152  50.4772318  36.3675339  52.2879152  52.1372318  37.6865339
  52.8199152  52.3852318  38.6045339  52.6989152  53.1672318  36.5885339
  52.1529152  52.9262318  35.6775339  52.3119152  54.6122318  36.9765339
  52.5689152  55.3312318  36.1995339  51.2389152  54.7182318  37.1265339
  52.8129152  54.9192318  37.8945339  54.2069152  53.0872318  36.2575339
  54.7889152  53.3282318  37.1465339  54.4709152  52.0622318  36.0015339
  54.6539152  53.9772318  35.0865339  55.6889152  53.7622318  34.8305339
  54.0459152  53.8142318  34.1975339  54.5989152  55.0382318  35.3225339
  50.7779152  52.2052318  37.9575339  49.9819152  51.8682318  37.0835339
  50.4059152  52.7102318  39.1435339  51.1389152  52.9732318  39.7905339
  49.0479152  53.0932318  39.5245339  48.3199152  52.3952318  39.1085339
  48.9649152  53.1012318  41.0735339  49.1829152  52.1072318  41.4445339
  49.7469152  53.7442318  41.4815339  47.6299152  53.5522318  41.6895339
  46.5919152  53.4642318  40.9975339  47.6749152  53.9662318  42.8685339
  48.8009152  54.5132318  39.0005339  49.4709152  55.4522318  39.4255339
  47.8299152  54.6562318  38.0935339  47.3179152  53.8312318  37.8075339
  47.4169152  55.9312318  37.5075339  48.2369152  56.6512318  37.5225339
  46.9959152  55.6662318  36.0515339  46.1689152  54.9562318  36.0125339
  46.6369152  56.5812318  35.5805339  48.1179152  55.1362318  35.2015339
  49.3049152  55.8252318  35.0235339  49.5429152  56.7272318  35.4245339
  50.0769152  55.0852318  34.2295339  51.0709152  55.3692318  33.9205339
  49.4969152  53.9572318  33.8535339  48.2579152  53.9662318  34.4925339
  47.5699152  53.1422318  34.3825339  46.2259152  56.5522318  38.2525339
  45.7939152  57.6442318  37.8885339  45.7079152  55.8912318  39.2985339
  46.1279152  55.0112318  39.5705339  44.5279152  56.3092318  40.0385339
  44.6679152  56.0392318  41.0835339  44.4159152  57.3922318  40.0055339
  43.2599152  55.6642318  39.4805339  43.1679152  55.3822318  38.2855339
  42.2829152  55.4252318  40.3675339  42.4459152  55.7082318  41.3245339
  40.9549152  54.8692318  40.0915339  40.4379152  54.9462318  41.0445339
  40.1459152  55.6892318  39.0535339  40.5789152  55.5592318  38.0615339
  39.1349152  55.2842318  38.9805339  39.9789152  57.1742318  39.3305339
  39.7049152  57.6552318  40.6295339  39.6169152  56.9772318  41.4645339
  39.5279152  59.0342318  40.8495339  39.3029152  59.3972318  41.8405339
  39.6339152  59.9412318  39.7795339  39.4989152  60.9992318  39.9515339
  39.8919152  59.4652318  38.4805339  39.9499152  60.1562318  37.6535339
  40.0609152  58.0862318  38.2585339  40.2389152  57.7262318  37.2555339
  40.9719152  53.3592318  39.7855339  40.0649152  52.8582318  39.1205339
  41.9969152  52.6302318  40.2565339  42.7169152  53.1012318  40.7845339
  42.1719152  51.2002318  40.0125339  42.8759152  50.8242318  40.7525339
  41.2329152  50.6722318  40.1845339  42.6989152  50.8632318  38.6075339
  42.6109152  49.7072318  38.1935339  43.2239152  51.8632318  37.8775339
  43.2529152  52.7832318  38.2945339  43.8089152  51.7362318  36.5445339
  43.3719152  50.8882318  36.0125339  43.5499152  53.0452318  35.7375339
  44.0349152  53.8682318  36.2625339  44.1679152  52.9672318  34.3235339
  44.0009152  53.8812318  33.7565339  45.2469152  52.8222318  34.3525339
  43.7429152  52.1392318  33.7545339  42.0409152  53.3952318  35.6455339
  41.5279152  52.6672318  35.0155339  41.5709152  53.3162318  36.6245339
  41.7569152  54.8202318  35.1445339  40.6909152  55.0432318  35.1975339
  42.2739152  55.5642318  35.7495339  42.0659152  54.9622318  34.1105339
  45.3229152  51.5312318  36.7465339  45.9939152  52.3872318  37.3275339
  45.8429152  50.3942318  36.2605339  45.2129152  49.7432318  35.8055339
  47.2399152  49.9792318  36.3655339  47.8329152  50.8012318  36.7585339
  47.3759152  48.7772318  37.3285339  46.8149152  47.9242318  36.9435339
  48.4169152  48.4532318  37.3625339  46.9219152  49.0452318  38.7505339
  45.5939152  48.7562318  39.1245339  44.9149152  48.3192318  38.4095339
  45.1309152  49.0832318  40.4115339  44.1059152  48.8782318  40.6835339
  45.9929152  49.7132318  41.3265339  45.5239152  50.1262318  42.5385339
  46.1629152  50.6122318  43.0355339  47.3399152  49.9292318  40.9825339
  48.0069152  50.3632318  41.7085339  47.8069152  49.6042318  39.6935339
  48.8319152  49.8122318  39.4255339  47.7699152  49.6162318  34.9775339
  47.1819152  48.7682318  34.3095339  48.9029152  50.2082318  34.5715339
  49.3319152  50.8962318  35.1765339  49.6879152  49.7812318  33.4105339
  49.0489152  49.2782318  32.6875339  50.3309152  51.0122318  32.7495339
  50.8319152  50.7162318  31.8285339  49.5669152  51.7322318  32.4605339
  51.2909152  51.6192318  33.5905339  51.6999152  52.3272318  33.1145339
  50.7849152  48.8012318  33.8455339  51.1399152  48.7352318  35.0205339
  51.2949152  48.0282318  32.8775339  50.9399152  48.1612318  31.9395339
  52.2439152  46.9312318  33.0515339  52.7389152  47.0152318  34.0195339
  51.4679152  45.5962318  33.0055339  50.9159152  45.5632318  32.0685339
  52.1709152  44.7642318  32.9665339  50.5019152  45.3932318  34.1985339
  51.0699152  45.1912318  35.1055339  49.9319152  46.2982318  34.3955339
  49.4469152  44.2952318  34.0325339  48.5799152  44.1662318  34.8915339
  49.4869152  43.5102318  32.9545339  50.2129152  43.6342318  32.2645339
  48.7559152  42.8252318  32.8125339  53.3199152  47.0362318  31.9615339
  52.9839152  47.3062318  30.8105339  54.5989152  46.8312318  32.3205339
  54.7889152  46.6502318  33.2975339  55.7659152  46.9362318  31.4355339
  55.4479152  46.8562318  30.3945339  56.4839152  48.2922318  31.6225339
  57.0079152  48.3072318  32.5765339  57.2609152  48.3992318  30.8655339
  55.6049152  49.5222318  31.5805339  55.1719152  50.0982318  32.7915339
  55.4709152  49.6722318  33.7365339  54.3219152  51.2142318  32.7765339
  53.9739152  51.6252318  33.7095339  53.8979152  51.7572318  31.5505339
  53.0359152  52.8122318  31.5325339  52.6659152  52.9492318  30.6735339
  54.3389152  51.1912318  30.3405339  53.9989152  51.6002318  29.4045339
  55.1969152  50.0762318  30.3505339  55.5219152  49.6362318  29.4195339
  56.6959152  45.7572318  31.7285339  57.6229152  45.8862318  32.5275339
  56.4059152  44.5912318  31.1395339  55.6469152  44.5612318  30.4725339
  57.0369152  43.3202318  31.4955339  57.5059152  43.3662318  32.4805339
  55.9399152  42.2302318  31.5085339  55.4269152  42.2222318  30.5525339
  56.3919152  41.2432318  31.6045339  54.8599152  42.3292318  32.5795339
  54.9339152  43.2582318  33.6425339  55.7569152  43.9482318  33.7255339
  53.9329152  43.3022318  34.6275339  54.0069152  44.0132318  35.4365339
  52.8329152  42.4302318  34.5475339  51.8599152  42.4802318  35.4985339
  51.0719152  42.0282318  35.2365339  52.7369152  41.5192318  33.4795339
  51.8889152  40.8592318  33.4065339  53.7539152  41.4572318  32.5085339
  53.6809152  40.7392318  31.7045339  58.1259152  42.9322318  30.4845339
  58.0819152  43.3132318  29.3135339  59.0909152  42.1392318  30.9785339
  59.0139152  41.9032318  31.9595339  60.1549152  41.4252318  30.2635339
  60.4259152  40.6482318  30.9775339  59.6729152  40.6762318  28.9955339
  59.5279152  41.3862318  28.1805339  60.4399152  39.9862318  28.6445339
  58.3869152  39.9112318  29.1795339  58.2159152  38.9022318  30.1115339
  58.9359152  38.5272318  30.7145339  56.9379152  38.5212318  30.0495339
  56.5139152  37.7442318  30.6665339  56.2349152  39.1912318  29.1445339
  57.1669152  40.0552318  28.5665339  56.9069152  40.7372318  27.7755339
  61.4619152  42.2072318  30.0875339  62.3379152  41.7432318  29.3665339
  61.5989152  43.3692318  30.7485339  60.8369152  43.6192318  31.3635339
  62.6889152  44.3502318  30.6705339  62.6379152  44.7882318  29.6755339
  62.4199152  45.4702318  31.7075339  62.5179152  45.0442318  32.7055339
  63.2059152  46.2182318  31.6435339  61.0469152  46.1862318  31.6215339
  60.2549152  45.4372318  31.6135339  60.8119152  47.0522318  32.8675339
  59.8449152  47.5542318  32.8255339  60.8179152  46.4432318  33.7715339
  61.5799152  47.8192318  32.9735339  60.8919152  47.0342318  30.3505339
  59.9359152  47.5592318  30.3435339  61.6799152  47.7842318  30.2705339
  60.9189152  46.4152318  29.4565339  64.1169152  43.7692318  30.8285339
  64.3049152  42.6912318  31.3915339  65.1339152  44.4982318  30.3435339
  64.9099152  45.3702318  29.8815339  66.5559152  44.2382318  30.6135339
  66.7019152  43.2072318  30.9415339  67.3739152  44.4502318  29.3175339
  68.3949152  44.1002318  29.4735339  66.9709152  43.8482318  28.5045339
  67.4489152  45.8012318  28.8995339  66.6059152  46.0552318  28.5535339
  67.0949152  45.1722318  31.7145339  68.1679152  44.9182318  32.2605339
  66.3559152  46.2492318  32.0225339  65.4799152  46.3682318  31.5335339
  66.7209152  47.3252318  32.9305339  67.3269152  46.9142318  33.7405339
  67.5479152  48.3722318  32.1525339  68.3709152  47.8912318  31.6215339
  66.9039152  48.7852318  31.3795339  68.0919152  49.5542318  32.9715339
  68.3379152  50.3612318  32.2805339  67.3209152  49.9602318  33.6255339
  69.3509152  49.2142318  33.7795339  69.1349152  48.4132318  34.4855339
  70.1169152  48.8352318  33.1015339  69.8909152  50.4372318  34.5335339
  70.0369152  51.2742318  33.8485339  69.1759152  50.7602318  35.2895339
  71.1749152  50.1422318  35.1885339  71.5009152  50.9672318  35.6715339
  71.0499152  49.3902318  35.8515339  71.8539152  49.8692318  34.4925339
  65.4359152  47.9002318  33.5305339  64.4599152  48.1042318  32.8095339
  65.4629152  48.2072318  34.8335339  66.3089152  48.0122318  35.3505339
  64.4379152  48.9712318  35.5385339  63.6329152  49.2592318  34.8585339
  63.8229152  48.1282318  36.6955339  64.6289152  47.8522318  37.3775339
  62.7969152  48.9512318  37.5005339  62.3519152  48.3732318  38.3075339
  63.2589152  49.8182318  37.9665339  61.9939152  49.3122318  36.8605339
  63.1829152  46.8152318  36.1785339  62.3679152  47.0452318  35.4925339
  63.9159152  46.2572318  35.5975339  62.6719152  45.8792318  37.2845339
  62.4049152  44.9052318  36.8795339  63.4289152  45.7172318  38.0525339
  61.7789152  46.2772318  37.7645339  65.1319152  50.2482318  36.0355339
  66.1629152  50.1702318  36.7065339  64.5509152  51.4122318  35.7065339
  63.6989152  51.3752318  35.1615339  65.0479152  52.7532318  36.0385339
  65.9889152  52.6732318  36.5855339  65.3249152  53.5652318  34.7435339
  64.3969152  53.7082318  34.1885339  65.6879152  54.5632318  34.9915339
  66.3689152  52.9312318  33.8175339  67.4549152  52.5822318  34.3315339
  66.0769152  52.8182318  32.6075339  64.0919152  53.4892318  36.9975339
  64.0939152  54.7202318  37.0445339  63.2969152  52.7382318  37.7815339
  63.3729152  51.7352318  37.6915339  62.3599152  53.2272318  38.7955339
  62.6879152  54.2252318  39.0885339  60.9149152  53.3592318  38.2435339
  60.2779152  53.6102318  39.0905339  60.7619152  54.5192318  37.2495339
  59.7389152  54.5852318  36.8755339  61.0049152  55.4712318  37.7175339
  61.4229152  54.4022318  36.3945339  60.3609152  52.0492318  37.6535339
  59.3199152  52.1702318  37.3575339  60.9199152  51.7402318  36.7725339
  60.3999152  51.2332318  38.3745339  62.4369152  52.3962318  40.0855339
  62.8339152  51.2322318  40.0685339  62.0299152  53.0162318  41.2015339
  61.7419152  53.9822318  41.1145339  61.8619152  52.4122318  42.5215339
  62.2899152  51.4092318  42.5615339  62.5289152  53.3352318  43.5675339
  62.0899152  54.3322318  43.5005339  62.3039152  52.9832318  44.5755339
  64.0559152  53.4652318  43.4235339  64.3139152  53.7962318  42.4165339
  64.3949152  54.2582318  44.0905339  64.8199152  52.1762318  43.7645339
  64.5489152  51.8522318  44.7705339  64.5169152  51.3762318  43.0885339
  66.3399152  52.3592318  43.6745339  66.6279152  52.6462318  42.6625339
  66.6669152  53.1572318  44.3425339  67.0509152  51.1212318  44.0365339
  68.0469152  51.2702318  43.9615339  66.8209152  50.8652318  44.9865339
  66.7749152  50.3772318  43.4115339  60.3639152  52.3172318  42.8515339
  59.5569152  53.0652318  42.3005339  59.9989152  51.4302318  43.7925339
  60.7149152  50.8562318  44.2135339  58.6449152  51.3112318  44.3435339
  57.9299152  51.2892318  43.5185339  58.5159152  49.9932318  45.1585339
  59.2299152  50.0242318  45.9835339  57.1129152  49.8062318  45.7735339
  57.0209152  48.8372318  46.2625339  56.8929152  50.5612318  46.5285339
  56.3379152  49.8672318  45.0095339  58.8589152  48.7562318  44.3115339
  58.7259152  47.8432318  44.8915339  58.2179152  48.6902318  43.4325339
  59.8959152  48.7672318  43.9775339  58.3589152  52.5292318  45.2445339
  59.1969152  52.9222318  46.0565339  57.1669152  53.1192318  45.0765339
  56.5369152  52.7262318  44.3875339  56.6979152  54.3162318  45.7675339
  55.6099152  54.2672318  45.8215339  57.0599152  54.3322318  46.7965339
  57.0849152  55.6322318  45.0775339  56.6969152  56.6952318  45.5625339
  57.8299152  55.5762318  43.9585339  58.1059152  54.6652318  43.6185339
  58.2829152  56.7342318  43.1915339  58.6769152  57.4872318  43.8785339
  59.4059152  56.2812318  42.2305339  60.1939152  55.8152318  42.8235339
  59.0279152  55.5032318  41.5645339  60.0109152  57.4142318  41.3715339
  59.2519152  57.8372318  40.7145339  60.3589152  58.2232318  42.0145339
  61.1819152  56.9582318  40.4995339  61.8719152  55.9932318  40.8185339
  61.4089152  57.6562318  39.3845339  60.8199152  58.4432318  39.1505339
  62.1689152  57.3912318  38.7755339  57.1249152  57.3192318  42.3725339
  56.4119152  56.5842318  41.6905339  56.9949152  58.6542318  42.4045339
  57.6299152  59.1782318  42.9885339  56.1049152  59.4272318  41.5455339
  55.1439152  58.9202318  41.4395339  55.8909152  60.8192318  42.1745339
  56.8529152  61.2642318  42.4385339  55.4389152  61.4902318  41.4405339
  54.9779152  60.7722318  43.4105339  53.9869152  60.4342318  43.1085339
  55.3539152  60.0332318  44.1195339  54.8549152  62.1282318  44.1185339
  55.8469152  62.4692318  44.4185339  54.4699152  62.8702318  43.4165339
  53.9409152  62.0572318  45.3495339  52.9359152  61.7482318  45.0585339
  54.3129152  61.3142318  46.0555339  53.8589152  63.3582318  46.0345339
  53.2519152  63.2792318  46.8375339  54.7809152  63.6382318  46.3385339
  53.4899152  64.0512318  45.4005339  56.7819152  59.5812318  40.1745339
  57.8749152  60.1402318  40.0725339  56.1239152  59.0442318  39.1415339
  55.2139152  58.6422318  39.3295339  56.5849152  58.9492318  37.7585339
  57.5789152  59.3902318  37.6715339  56.6699152  57.4402318  37.3695339
  57.3849152  56.9842318  38.0575339  55.3499152  56.6682318  37.5795339
  55.4939152  55.6072318  37.3865339  54.9929152  56.7402318  38.6055339
  54.5579152  57.0182318  36.9175339  57.2119152  57.1772318  35.9445339
  57.0729152  56.1242318  35.7015339  56.6319152  57.7262318  35.2025339
  58.7039152  57.4882318  35.7805339  59.0469152  57.2322318  34.7775339
  58.9099152  58.5432318  35.9395339  59.3079152  56.9252318  36.4905339
  55.6209152  59.7682318  36.8875339  54.4079152  59.6912318  37.0695339
  56.1619152  60.5682318  35.9575339  57.1729152  60.6022318  35.8795339
  55.3969152  61.3962318  35.0245339  54.4189152  61.6422318  35.4385339
  56.1839152  62.6962318  34.7595339  57.1789152  62.4542318  34.3855339
  55.6949152  63.2652318  33.9675339  56.2869152  63.5992318  36.0025339
  55.2809152  63.7962318  36.3765339  56.8109152  63.0782318  36.8045339
  56.9799152  64.9422318  35.7285339  56.4839152  65.4502318  34.9005339
  56.8469152  65.5832318  36.6015339  58.4819152  64.8002318  35.4385339
  58.9799152  64.2882318  36.2635339  58.6509152  64.2052318  34.5415339
  59.1189152  66.1122318  35.2445339  60.1029152  65.9762318  35.0555339
  58.6889152  66.5862318  34.4625339  59.0109152  66.6692318  36.0795339
  55.2199152  60.6672318  33.6825339  55.9509152  59.7282318  33.3745339
  54.2589152  61.1322318  32.8675339  53.6769152  61.8842318  33.2105339
  53.9949152  60.6602318  31.5085339  53.8579152  59.5772318  31.5385339
  52.6979152  61.3282318  31.0055339  51.8959152  61.1182318  31.7125339
  52.8129152  62.4122318  31.0065339  52.2659152  60.8542318  29.6035339
  52.9849152  61.1872318  28.8565339  52.2929152  59.7652318  29.5745339
  50.8629152  61.3232318  29.2005339  50.5309152  60.7172318  28.3575339
  50.1589152  61.1262318  30.0095339  50.8119152  62.8032318  28.7965339
  51.1809152  63.4402318  29.6005339  51.4459152  62.9772318  27.9265339
  49.4379152  63.2192318  28.4735339  49.4359152  64.1622318  28.1145339
  49.0449152  62.5862318  27.7895339  48.8809152  63.1772318  29.3195339
  55.1689152  61.0122318  30.5765339  55.6229152  62.1562318  30.5495339
  55.6439152  60.0152318  29.8145339  55.2079152  59.1042318  29.8915339
  56.7629152  60.1252318  28.8805339  56.6679152  59.3242318  28.1465339
  56.6969152  61.0622318  28.3255339  58.1519152  60.0242318  29.5305339
  59.1499152  60.1382318  28.8225339  58.2219152  59.8122318  30.8555339
  57.3539152  59.7302318  31.3665339  59.4519152  59.6682318  31.6335339
  60.2369152  60.2932318  31.2035339  59.1379152  60.1332318  33.0715339
  58.5739152  61.0652318  33.0045339  58.4739152  59.4222318  33.5635339
  60.3709152  60.3692318  33.9655339  60.7389152  59.4272318  34.3735339
  61.1839152  60.7872318  33.3695339  60.0669152  61.3442318  35.1085339
  59.0819152  61.0952318  35.8375339  60.8059152  62.3472318  35.2175339
  59.8789152  58.1882318  31.6305339  59.0269152  57.2992318  31.6455339
  61.1979152  57.9342318  31.5715339  61.8269152  58.7232318  31.5865339
  61.8119152  56.6122318  31.3995339  61.3769152  56.1572318  30.5095339
  63.3319152  56.8162318  31.1885339  63.4979152  57.6212318  30.4705339
  63.7659152  57.1752318  32.1235339  64.1119152  55.5672318  30.7105339
  63.7649152  54.6912318  31.2595339  63.9019152  55.3012318  29.2115339
  64.3789152  54.3682318  28.9105339  62.8489152  55.2282318  28.9535339
  64.3269152  56.1032318  28.6075339  65.6109152  55.7092318  31.0115339
  66.1629152  54.8312318  30.6745339  66.0359152  56.5812318  30.5145339
  65.7879152  55.8122318  32.0825339  61.5569152  55.7092318  32.6205339
  61.7799152  56.1282318  33.7575339  61.1009152  54.4712318  32.3655339
  60.9449152  54.2152318  31.3995339  60.7839152  53.4582318  33.3805339
  60.8629152  53.8992318  34.3715339  59.3149152  52.9692318  33.2135339
  59.0959152  52.3342318  34.0725339  58.3249152  54.1402318  33.3175339
  57.2959152  53.7852318  33.2805339  58.4579152  54.6882318  34.2495339
  58.4509152  54.8432318  32.4955339  59.0389152  52.1272318  31.9405339
  58.0539152  52.3702318  31.5395339  59.7409152  52.3852318  31.1535339
  59.0749152  50.6122318  32.1755339  58.8729152  50.0732318  31.2515339
  60.0409152  50.2682318  32.5415339  58.3189152  50.3222318  32.9025339
  61.7729152  52.2802318  33.3515339  61.8299152  51.5102318  34.3095339
  62.5359152  52.1282318  32.2595339  62.4539152  52.8032318  31.5125339
  63.3799152  50.9732318  32.0015339  64.2769152  51.0112318  32.6185339
  62.8369152  50.0682318  32.2735339  63.7509152  50.8712318  30.5215339
  63.3009152  51.6672318  29.6975339  64.5639152  49.8572318  30.1975339
  64.8709152  49.2512318  30.9455339  64.8979152  49.4322318  28.8385339
  64.4549152  50.1022318  28.0995339  66.4309152  49.3922318  28.6415339
  66.8449152  48.5252318  29.1585339  66.6239152  49.2122318  27.5865339
  67.2259152  50.6432318  29.0795339  67.0499152  50.8202318  30.1405339
  68.7329152  50.3992318  28.9135339  69.3099152  51.2542318  29.2645339
  69.0569152  49.5292318  29.4865339  68.9929152  50.2262318  27.8685339
  66.7979152  51.9112318  28.3285339  67.4319152  52.7582318  28.5915339
  66.8509152  51.7772318  27.2475339  65.7799152  52.1882318  28.5915339
  64.3369152  48.0162318  28.6435339  64.3779152  47.2052318  29.5685339
  63.8349152  47.7082318  27.4375339  63.8609152  48.4172318  26.7155339
  63.2299152  46.4232318  27.0725339  62.4699152  46.1962318  27.8165339
  62.5419152  46.5902318  25.7055339  61.8969152  45.7362318  25.4955339
  61.9029152  47.4682318  25.7065339  63.4809152  46.7112318  24.6585339
  63.0189152  46.8742318  23.8505339  64.2499152  45.2672318  27.0275339
  65.4419152  45.4962318  26.8295339  63.7699152  44.0262318  27.1985339
  62.7769152  43.9082318  27.3565339  64.5849152  42.8152318  27.1645339
  65.4209152  42.9292318  26.4735339  65.0029152  42.6452318  28.1565339
  63.7869152  41.5842318  26.7355339  62.7999152  41.6972318  26.0085339
  64.2329152  40.4132318  27.2165339  65.0469152  40.4342318  27.8125339
  63.6669152  39.0902318  26.9495339  62.6359152  39.2172318  26.6135339
  64.4399152  38.4242318  25.7985339  63.9559152  37.5012318  25.4755339
  64.5039152  39.0802318  24.9325339  65.4599152  38.1782318  26.0955339
  63.5629152  38.2132318  28.2125339  63.4709152  36.9922318  28.0935339
  63.5779152  38.8182318  29.4165339  63.6119152  39.8272318  29.4345339
  63.4609152  38.1282318  30.7085339  64.1109152  37.2522318  30.6875339
  63.9519152  39.0752318  31.8295339  64.0759152  38.5102318  32.7545339
  64.9349152  39.4822318  31.5875339  63.0679152  40.1432318  32.1045339
  63.0769152  40.7392318  31.3685339  62.0149152  37.6632318  30.9765339
  61.0679152  38.1942318  30.4015339  61.8429152  36.6632318  31.8545339
  62.6549152  36.2802318  32.3185339  60.5519152  36.0492318  32.1565339
  60.6269152  35.5322318  33.1135339  59.7859152  36.8172318  32.2745339
  60.1159152  35.0432318  31.0845339  60.9529152  34.4662318  30.3885339
  58.7979152  34.8172318  30.9775339  58.1709152  35.3422318  31.5745339
  58.1889152  33.8252318  30.0945339  58.8809152  32.9962318  29.9295339
  56.9249152  33.2832318  30.8065339  57.1839152  33.0342318  31.8365339
  56.1589152  34.0582318  30.8795339  56.3389152  32.0172318  30.1535339
  56.1129152  32.2072318  29.1045339  57.1019152  31.2382318  30.1505339
  55.0609152  31.5162318  30.8495339  54.8849152  32.0732318  31.7695339
  54.1829152  31.6982318  30.2315339  55.1629152  30.0932318  31.2135339
  55.6829152  29.9012318  32.0575339  54.6539152  29.0502318  30.5345339
  54.8249152  27.8122318  31.0165339  55.3279152  27.6632318  31.8785339
  54.4549152  27.0142318  30.5205339  53.9869152  29.2182318  29.3835339
  53.8659152  30.1442318  29.0025339  53.6149152  28.4242318  28.8835339
  57.8439152  34.4782318  28.7385339  56.6969152  34.8502318  28.4875339
  58.8579152  34.5882318  27.8655339  59.7689152  34.2782318  28.1765339
  58.7879152  35.0342318  26.4695339  57.8039152  34.7472318  26.0925339
  58.9249152  36.5742318  26.3015339  59.1679152  36.7702318  25.2565339
  57.6029152  37.3122318  26.5395339  57.6999152  38.3742318  26.3145339
  56.8079152  36.9192318  25.9055339  57.2769152  37.2182318  27.5725339
  60.0719152  37.1852318  27.1255339  60.1989152  38.2422318  26.8945339
  59.8869152  37.1032318  28.1965339  61.0179152  36.6882318  26.9095339
  59.7789152  34.2492318  25.6005339  60.7979152  33.7592318  26.0905339
  59.4749152  34.1582318  24.2965339  58.6239152  34.5982318  23.9745339
  60.2799152  33.4872318  23.2745339  60.7209152  32.5842318  23.7025339
  59.3269152  33.0762318  22.1285339  59.8599152  32.4602318  21.4025339
  58.5129152  32.4602318  22.5135339  58.7769152  34.1882318  21.4455339
  58.2419152  33.8722318  20.7335339  61.4229152  34.3632318  22.7145339
  62.2699152  33.8402318  21.9885339  61.4719152  35.6642318  23.0485339
  60.7499152  36.0432318  23.6445339  62.5159152  36.5792318  22.5995339
  63.4469152  36.2952318  23.0915339  62.6579152  36.4632318  21.5235339
  62.2049152  38.0542318  22.9055339  61.1869152  38.3382318  23.5395339
  63.0969152  38.9872318  22.4865339  64.3769152  38.6462318  21.8535339
  64.1879152  38.2522318  20.8545339  64.9359152  37.8972318  22.4165339
  65.1759152  39.9432318  21.7635339  65.7929152  40.0012318  20.8665339
  65.8389152  40.0152318  22.6255339  64.1369152  41.0422318  21.8405339
  63.8119152  41.2802318  20.8265339  64.5429152  41.9572318  22.2725339
  62.9929152  40.4472318  22.6795339  63.1889152  40.6442318  23.7315339
  61.6419152  41.0712318  22.2755339  61.2529152  41.0102318  21.1075339
  60.9549152  41.6862318  23.2515339  61.3519152  41.6672318  24.1815339
  59.6849152  42.4022318  23.1175339  59.8109152  43.1872318  22.3705339
  58.5559152  41.4472318  22.6755339  57.5869152  41.9472318  22.6815339
  58.7109152  41.0742318  21.6635339  58.4809152  40.5842318  23.3395339
  59.3119152  43.0542318  24.4545339  59.6259152  42.5062318  25.5135339
  58.5889152  44.1882318  24.4075339  58.3579152  44.5682318  23.4995339
  57.8699152  44.7382318  25.5585339  58.3089152  44.4052318  26.4975339
  57.8609152  46.2892318  25.5165339  58.8879152  46.6542318  25.5335339
  57.4549152  46.6212318  24.5595339  57.0609152  46.9552318  26.6735339
  56.0879152  46.4792318  26.7855339  57.7769152  46.8192318  28.0245339
  57.2389152  47.3522318  28.8045339  57.8459152  45.7782318  28.3355339
  58.7879152  47.2192318  27.9825339  56.7209152  48.4142318  26.3675339
  56.1429152  48.8652318  27.1745339  57.6229152  49.0012318  26.2355339
  56.1249152  48.4922318  25.4585339  56.4189152  44.2592318  25.4705339
  55.7139152  44.6012318  24.5225339  55.9659152  43.5612318  26.5205339
  54.5629152  43.2792318  26.7975339  54.0129152  44.4602318  27.6065339
  54.3689152  44.6442318  28.7725339  54.5189152  41.9932318  27.6425339
  53.1829152  41.5282318  28.1635339  52.4559152  40.5142318  27.5395339
  52.4969152  41.9322318  29.2925339  51.4019152  40.3162318  28.3165339
  51.3679152  41.1382318  29.3665339  56.6249152  43.3332318  27.2525339
  53.9899152  43.1412318  25.8815339  55.1869152  42.1012318  28.4895339
  54.9269152  41.1702318  27.0595339  52.7319152  42.6772318  30.0385339
  50.6439152  39.5722318  28.1185339  50.6569152  41.1632318  30.0845339
  53.1429152  45.2512318  26.9645339  52.9119152  45.0242318  26.0055339
  52.3869152  46.3302318  27.5815339  52.8889152  46.6822318  28.4775339
  52.2659152  47.4952318  26.5795339  53.2639152  47.8402318  26.3045339
  51.8149152  47.1322318  25.6565339  51.4799152  48.6972318  27.0845339
  51.9079152  49.3952318  28.2345339  52.7999152  49.0842318  28.7575339
  51.1779152  50.5042318  28.7035339  51.5099152  51.0362318  29.5805339
  50.0159152  50.9222318  28.0275339  49.4589152  51.7752318  28.3855339
  49.5819152  50.2252318  26.8835339  48.6869152  50.5412318  26.3675339
  50.3119152  49.1172318  26.4125339  49.9679152  48.5872318  25.5355339
  50.9889152  45.7882318  27.9015339  50.2539152  45.3992318  26.9945339
  50.6329152  45.7742318  29.1905339  51.2929152  46.1372318  29.8655339
  49.3229152  45.3772318  29.6915339  48.7099152  44.9152318  28.9185339
  49.4649152  44.6112318  30.4525339  48.5789152  46.5592318  30.3165339
  49.1889152  47.5652318  30.6815339  47.2579152  46.3972318  30.4765339
  46.8449152  45.5372318  30.1435339  46.3789152  47.2522318  31.2695339
  46.9909152  47.8462318  31.9465339  45.5449152  48.2332318  30.3885339
  45.0379152  47.6192318  29.6415339  44.4289152  48.9502318  31.1795339
  43.9099152  49.6582318  30.5425339  43.6739152  48.2622318  31.5545339
  44.8259152  49.4972318  32.0355339  46.3839152  49.2702318  29.5975339
  47.1749152  48.7672318  29.0415339  45.7479152  49.7312318  28.8415339
  46.9939152  50.4062318  30.4325339  47.6009152  51.0602318  29.8065339
  46.2279152  51.0282318  30.8955339  47.6339152  50.0202318  31.2195339
  45.5049152  46.3362318  32.1365339  44.9379152  45.3632318  31.6385339
  45.3399152  46.7142318  33.4105339  45.8669152  47.5172318  33.7345339
  44.3189152  46.2092318  34.3155339  43.6779152  45.5122318  33.7805339
  44.9719152  45.4472318  35.4885339  45.5489152  44.6302318  35.0545339
  45.7089152  46.0742318  35.9915339  43.9699152  44.8692318  36.5215339
  42.9889152  44.7932318  36.0585339  44.3569152  43.4442318  36.9345339
  43.7009152  43.0632318  37.7175339  44.2779152  42.7622318  36.0875339
  45.3819152  43.4052318  37.3005339  43.8029152  45.7732318  37.7545339
  43.1039152  45.3402318  38.4675339  44.7509152  45.9212318  38.2675339
  43.4139152  46.7542318  37.4885339  43.4679152  47.4012318  34.7605339
  43.9949152  48.3902318  35.2675339  42.1479152  47.2862318  34.5685339
  41.8059152  46.4272318  34.1585339  41.1339152  48.2572318  34.9605339
  41.4479152  48.7082318  35.9035339  41.0259152  49.3792318  33.9155339
  40.3319152  50.1522318  34.2435339  41.9889152  49.8632318  33.7515339
  40.6779152  48.9982318  32.9545339  39.8209152  47.5182318  35.2285339
  39.5039152  46.5482318  34.5385339  39.0749152  47.9502318  36.2575339
  39.3759152  48.7822318  36.7515339  37.8819152  47.2732318  36.7705339
  37.3769152  47.9482318  37.4615339  37.1819152  47.0872318  35.9555339
  38.1819152  45.9562318  37.5125339  37.2799152  45.1372318  37.6875339
  39.4519152  45.7392318  37.9005339  40.1229152  46.4702318  37.7115339
  39.9749152  44.5272318  38.5285339  40.8619152  44.7972318  39.1025339
  39.2519152  44.1392318  39.2475339  40.3499152  43.4072318  37.5445339
  40.8799152  42.3862318  37.9795339  40.0629152  43.5782318  36.2425339
  39.6599152  44.4612318  35.9615339  40.2829152  42.5952318  35.1795339
  40.5289152  41.6152318  35.5925339  39.0129152  42.4882318  34.2975339
  38.9429152  43.3562318  33.6415339  39.1109152  41.6292318  33.6325339
  37.6739152  42.3902318  35.0465339  37.4889152  43.3202318  35.5835339
  36.8809152  42.3172318  34.3045339  37.5589152  41.1942318  36.0025339
  37.6879152  40.2772318  35.4305339  38.3619152  41.2072318  36.7385339
  36.2039152  41.1532318  36.7225339  35.3849152  41.2202318  36.0065339
  36.0919152  40.2032318  37.2475339  36.0829152  42.2432318  37.7075339
  35.1789152  42.2022318  38.1545339  36.8079152  42.1512318  38.4045339
  36.1859152  43.1362318  37.2435339  41.4159152  43.0762318  34.2665339
  41.5389152  44.2752318  34.0185339  42.1789152  42.1302318  33.6925339
  42.0069152  41.1662318  33.9345339  43.1149152  42.3822318  32.5945339
  43.7339152  43.2502318  32.8245339  44.0009152  41.1362318  32.3745339
  43.3639152  40.2632318  32.2405339  44.5519152  41.2392318  31.4375339
  44.9989152  40.8312318  33.5105339  44.4649152  40.7402318  34.4575339
  45.4619152  39.8612318  33.3285339  46.1279152  41.8562318  33.6555339
  46.4739152  42.5672318  32.7145339  46.7099152  41.9342318  34.8525339
  46.3999152  41.3432318  35.6105339  47.4309152  42.6302318  35.0065339
  42.2939152  42.6372318  31.3195339  41.5009152  41.7862318  30.9115339
  42.4779152  43.8242318  30.7245339  43.1859152  44.4402318  31.1035339
  41.7129152  44.3372318  29.5895339  41.1189152  43.5212318  29.1815339
  40.7309152  45.4572318  30.0275339  40.2589152  45.8442318  29.1225339
  39.5859152  44.9192318  30.8995339  38.8379152  45.6922318  31.0685339
  39.0829152  44.0772318  30.4235339  39.9459152  44.5872318  31.8715339
  41.4219152  46.6542318  30.7105339  40.7009152  47.4332318  30.9585339
  41.9159152  46.3592318  31.6365339  42.1709152  47.1062318  30.0605339
  42.6479152  44.7722318  28.4575339  43.7969152  45.1392318  28.7045339
  42.1149152  44.7262318  27.2235339  41.1689152  44.3722318  27.1605339
  42.7219152  45.0982318  25.9435339  43.4429152  44.3212318  25.7145339
  41.6289152  44.9622318  24.8565339  41.1989152  43.9612318  24.9055339
  40.8079152  45.6422318  25.0805339  42.0579152  45.1892318  23.3995339
  43.2319152  45.5522318  23.1565339  41.1759152  44.9852318  22.5385339
  43.4189152  46.4802318  26.0075339  42.7069152  47.4832318  26.0815339
  44.7749152  46.5442318  26.0525339  45.6679152  45.3822318  26.0245339
  45.6759152  44.9802318  25.0115339  45.3699152  44.5882318  26.7075339
  47.0539152  45.8872318  26.4025339  47.8509152  45.3652318  25.8775339
  47.1999152  45.7332318  27.4705339  47.0279152  47.3732318  26.1275339
  47.3929152  47.5452318  25.1135339  47.6799152  47.9222318  26.8065339
  45.5519152  47.7732318  26.2865339  45.3599152  48.0692318  27.3155339
  45.2349152  48.9532318  25.3565339  45.0429152  50.0682318  25.8355339
  45.1689152  48.7022318  24.0395339  45.2959152  47.7502318  23.7265339
  44.9939152  49.7262318  23.0085339  45.6099152  50.5942318  23.2485339
  45.4259152  49.1402318  21.6445339  44.7569152  48.3172318  21.3825339
  45.2849152  49.8952318  20.8695339  46.8849152  48.6272318  21.5775339
  47.0149152  47.8422318  22.3245339  47.1659152  47.9862318  20.2115339
  48.1819152  47.5952318  20.1605339  46.4869152  47.1552318  20.0175339
  47.0489152  48.7082318  19.4025339  47.9199152  49.7252318  21.8765339
  48.9339152  49.3412318  21.7675339  47.8119152  50.5712318  21.1965339
  47.8299152  50.0992318  22.8965339  43.5319152  50.1952318  22.9065339
  43.2929152  51.3532318  22.5605339  42.5669152  49.3232318  23.2505339
  42.8479152  48.3892318  23.5185339  41.1399152  49.6302318  23.3325339
  40.8379152  50.1682318  22.4315339  40.3629152  48.2952318  23.3965339
  40.4949152  47.7412318  22.4665339  40.7889152  47.6772318  24.1835339
  38.8629152  48.4212318  23.6745339  38.1439152  48.8372318  22.7405339
  38.4539152  48.1082318  24.8145339  40.8319152  50.5182318  24.5555339
  40.0589152  51.4672318  24.4285339  41.4649152  50.2382318  25.7135339
  42.0729152  49.4292318  25.7405339  41.3389152  51.0282318  26.9405339
  40.2759152  51.1112318  27.1775339  42.0559152  50.3332318  28.1205339
  41.6399152  49.3352318  28.2675339  43.1119152  50.1822318  27.8935339
  41.9339152  51.1042318  29.4305339  40.7929152  50.9382318  30.2385339
  40.0359152  50.2282318  29.9535339  40.6249152  51.7122318  31.4015339
  39.7399152  51.5892318  32.0085339  41.6049152  52.6542318  31.7655339
  41.4679152  53.2552318  32.6505339  42.7579152  52.8142318  30.9735339
  43.5099152  53.5382318  31.2515339  42.9249152  52.0372318  29.8115339
  43.8039152  52.1782318  29.1985339  41.9069152  52.4412318  26.7555339
  41.2589152  53.4012318  27.1635339  43.0979152  52.5612318  26.1395339
  43.5689152  51.7132318  25.8555339  43.7569152  53.8262318  25.8065339
  43.8799152  54.3842318  26.7375339  45.1749152  53.5382318  25.2315339
  45.0839152  52.7322318  24.5015339  45.8279152  54.7282318  24.4955339
  46.8499152  54.4932318  24.1995339  45.2889152  54.9892318  23.5845339
  45.8639152  55.6162318  25.1255339  46.1229152  53.0522318  26.3445339
  47.0789152  52.7222318  25.9355339  46.3239152  53.8452318  27.0615339
  45.7049152  52.2242318  26.9135339  42.8709152  54.6922318  24.8915339
  42.6859152  55.8672318  25.1895339  42.2669152  54.1112318  23.8405339
  42.4539152  53.1322318  23.6665339  41.3509152  54.7892318  22.9175339
  41.8789152  55.6492318  22.5015339  41.0179152  53.8162318  21.7665339
  41.9349152  53.4752318  21.2855339  40.5089152  52.9282318  22.1425339
  40.2049152  54.4202318  20.7795339  40.0249152  53.7832318  20.1055339
  40.0689152  55.3082318  23.6085339  39.6499152  56.4362318  23.3485339
  39.4799152  54.5062318  24.5145339  39.8869152  53.5932318  24.6705339
  38.2629152  54.8232318  25.2675339  37.5139152  55.2392318  24.5905339
  37.7239152  53.5202318  25.8965339  38.5429152  52.9602318  26.3515339
  37.0329152  53.7512318  26.7075339  36.9699152  52.6372318  24.8905339
  36.0449152  53.1372318  24.6005339  37.5569152  52.5302318  23.9785339
  36.6579152  51.2402318  25.4445339  37.5979152  50.7182318  25.6315339
  36.1539152  51.3222318  26.4095339  35.7889152  50.4182318  24.4815339
  34.7769152  50.8222318  24.4465339  36.1889152  50.4742318  23.4695339
  35.7309152  49.0022318  24.8795339  35.1359152  48.4932318  24.2415339
  36.6709152  48.6162318  24.8325339  35.3859152  48.9202318  25.8275339
  38.5029152  55.8472318  26.3925339  37.6139152  56.6492318  26.6755339
  39.6969152  55.8402318  27.0085339  40.3659152  55.1312318  26.7385339
  40.1069152  56.7752318  28.0545339  39.2909152  56.8932318  28.7715339
  41.3429152  56.1982318  28.7865339  41.1049152  55.2002318  29.1575339
  42.1679152  56.0582318  28.0855339  41.8449152  57.0202318  29.9635339
  41.4349152  56.7172318  31.2805339  40.7699152  55.8912318  31.4705339
  41.8869152  57.4982318  32.3615339  41.5629152  57.2732318  33.3675339
  42.7549152  58.5802318  32.1305339  43.0999152  59.1862318  32.9515339
  43.1749152  58.8802318  30.8235339  43.8389152  59.7092318  30.6465339
  42.7219152  58.1032318  29.7435339  43.0499152  58.3442318  28.7435339
  40.4499152  58.1462318  27.4445339  40.0359152  59.1642318  27.9915339
  41.1809152  58.1802318  26.3155339  41.4949152  57.3012318  25.9245339
  41.6219152  59.4042318  25.6315339  42.0989152  60.0592318  26.3655339
  42.6419152  59.0592318  24.5185339  42.2289152  58.3022318  23.8505339
  42.8299152  59.9422318  23.9045339  44.0029152  58.5722318  25.0315339
  44.1859152  58.3162318  26.2205339  44.9779152  58.4522318  24.1285339
  44.7999152  58.6592318  23.1575339  45.8999152  58.1562318  24.4255339
  40.4559152  60.1912318  25.0125339  40.5309152  61.4142318  24.9275339
  39.3519152  59.5132318  24.6545339  39.3619152  58.5072318  24.7485339
  38.1049152  60.1242318  24.1915339  38.3299152  60.7922318  23.3585339
  37.1809152  59.0002318  23.6975339  36.2409152  59.3982318  23.3125339
  37.6479152  58.4362318  22.8895339  36.9419152  58.2962318  24.4955339
  37.3759152  60.9382318  25.2845339  36.5009152  61.7372318  24.9575339
  37.7489152  60.7452318  26.5615339  38.4759152  60.0642318  26.7315339
  37.1709152  61.3842318  27.7425339  36.2849152  61.9612318  27.4685339
  36.7409152  60.2702318  28.7485339  37.6279152  59.6832318  28.9875339
  36.2059152  60.8372318  30.0795339  35.9629152  60.0312318  30.7655339
  36.9409152  61.4482318  30.5975339  35.3079152  61.4392318  29.9305339
  35.7019152  59.2942318  28.1365339  34.7519152  59.8092318  27.9895339
  36.0199152  58.9732318  27.1465339  35.4759152  58.0152318  28.9565339
  34.8379152  57.3202318  28.4105339  36.4179152  57.5042318  29.1585339
  34.9869152  58.2152318  29.9105339  38.1869152  62.3592318  28.3785339
  37.7769152  63.4182318  28.8525339  39.4869152  62.0102318  28.4055339
  39.7349152  61.1242318  27.9845339  40.5209152  62.6352318  29.2415339
  40.0709152  63.4112318  29.8635339  41.1109152  61.5712318  30.1985339
  41.3779152  60.6772318  29.6365339  42.0449152  61.9152318  30.6455339
  40.2079152  61.1972318  31.3625339  40.0929152  62.0722318  32.4625339
  40.6429152  63.0022318  32.4765339  39.2559152  61.7442318  33.5455339
  39.1659152  62.4192318  34.3835339  38.5319152  60.5382318  33.5355339
  37.8869152  60.2982318  34.3665339  38.6519152  59.6542318  32.4455339
  38.0999152  58.7252318  32.4375339  39.4899152  59.9832318  31.3605339
  39.5769152  59.2982318  30.5315339  41.6269152  63.3752318  28.4625339
  42.6199152  63.7712318  29.0725339  41.4519152  63.6442318  27.1545339
  40.6299152  63.2792318  26.6955339  42.3009152  64.5712318  26.3855339
  43.3419152  64.2822318  26.5345339  41.9399152  64.4892318  24.8825339
  40.8729152  64.2932318  24.7745339  42.0969152  65.4512318  24.3915339
  42.7349152  63.4202318  24.1005339  42.7659152  62.4852318  24.6565339
  42.2129152  63.2082318  23.1665339  44.1769152  63.8152318  23.7635339
  44.7359152  64.7522318  24.3285339  44.7899152  63.0822318  22.8315339
  44.3009152  62.3242318  22.3795339  45.7409152  63.3012318  22.5715339
  42.1429152  66.0192318  26.8925339  41.0719152  66.3912318  27.3675339
  43.2279152  66.8092318  26.8175339  44.0449152  66.4072318  26.3785339
  43.4209152  68.1422318  27.4035339  44.3119152  68.5312318  26.9125339
  42.2809152  69.1762318  27.1585339  41.3389152  68.8272318  27.5765339
  42.5139152  70.0622318  27.7515339  42.0449152  69.6762318  25.7125339
  41.2989152  70.4682318  25.7985339  43.2889152  70.3302318  25.0905339
  43.0399152  70.8192318  24.1475339  43.7089152  71.0882318  25.7515339
  44.0669152  69.5962318  24.8795339  41.4279152  68.6282318  24.7755339
  41.1129152  69.0842318  23.8365339  42.1409152  67.8432318  24.5275339
  40.5479152  68.1642318  25.2225339  43.7969152  68.0122318  28.8845339
  44.8599152  67.5382318  29.2815339  43.1087116  68.5455301  29.7519486
  52.8619152  39.3952318  25.7825339  52.1389152  37.4632318  31.5065339
  53.4169152  33.3802318  27.7915339  53.1319152  35.6912318  26.8515339
  51.2589152  36.2862318  31.0255339  50.6739152  38.4932318  33.3005339
  51.8859152  37.8652318  32.9495339  50.7549152  34.6512318  32.8485339
  52.8259152  37.5502318  33.9545339  51.3969152  36.0052318  29.5235339
  52.5339152  37.8212318  35.3055339  52.5049152  34.6162318  27.7585339
  51.3019152  38.4142318  35.6475339  51.2399152  33.3942318  33.5595339
  50.3749152  38.7672318  34.6485339  51.5179152  35.0882318  31.8335339
  52.2779152  35.0632318  29.1365339  50.6069152  40.4192318  37.3605339
  53.8429152  36.6672318  27.4315339  49.7219152  35.2092318  33.2155339
  49.6209152  38.0682318  37.6615339  52.0889152  38.4842318  38.1895339
  50.6869152  36.6232318  28.7295339  52.9119152  35.6582318  25.6395339
  54.2259152  37.8022318  26.8245339  50.8989152  38.7292318  37.3605339
  51.9649152  38.3392318  30.8795339  53.1929152  37.2132318  31.3815339
  52.9509152  32.5692318  28.3505339  53.6179152  33.0082318  26.7855339
  54.3739152  33.6042318  28.2615339  50.2159152  36.5822318  31.1575339
  49.9609152  38.7472318  32.5375339  53.7589152  37.0752318  33.6935339
  53.2489152  37.5592318  36.0725339  51.5419152  34.3322318  27.3285339
  50.4959152  33.0402318  34.2745339  51.4349152  32.5952318  32.8445339
  52.1599152  33.6042318  34.1035339  49.4339152  39.2282318  34.9115339
  52.3539152  34.5662318  31.6205339  52.8269152  34.6102318  29.8505339
  49.7549152  40.6582318  36.8535339  51.4199152  40.9462318  37.0445339
  53.9959152  36.5752318  28.4255339  34.9809810  33.7447530  41.9618170
  48.7745660  59.9676960  52.3005490  45.3819390  26.6017670  40.1015820
  63.7154740  46.4062690  49.8002360  53.6997590  23.7846620  24.9333040
  48.9855820  70.0643680  42.5503780  29.0003050  63.6307620  53.2278130
  16.3223530  41.7540410  46.3768710  54.0661110  34.4941340  13.2852060
  74.6475320  51.1136750  40.6641370  40.0237600  41.1240470  52.3281280
  64.8955680  47.4538470   8.7230420  36.1046620  12.7495840  31.0783460
  82.4643600  79.0590800  58.1733160  82.3837650  78.1445410  57.9024870
  82.0508020  79.5557870  57.4672870  80.5961640  80.8369820  60.0542430
  79.8203740  80.3570260  60.3441000  81.2474570  80.1575470  59.8798590
  74.6127470  81.1489630  60.9318190  73.7812350  80.8938340  61.3314700
  75.2208450  81.2200400  61.6676110  73.0219420  76.1091520  54.7160580
  72.1336120  76.4507490  54.6140460  73.3060610  75.9091840  53.8241410
  70.9852430  78.7097170  60.6000280  71.5568540  77.9419370  60.6003920
  70.9853970  79.0085930  59.6906890  81.0675800  76.3197390  60.2881520
  81.4440620  75.4469270  60.1755190  80.9695310  76.6556090  59.3971960
  75.1980810  74.6923020  55.7498960  75.3047560  75.5926750  56.0567720
  74.2873170  74.6440990  55.4593610  72.8463970  76.6142030  60.9951550
  73.5274080  76.8780400  61.6138950  72.5312020  75.7742900  61.3289560
  77.0388540  77.6609390  60.0824140  77.5466760  78.1590360  60.7229160
  77.5701780  76.8844590  59.9063500  81.7095730  82.4127260  55.8477460
  81.0913000  82.8776710  55.2840180  82.2218980  83.1054740  56.2646970
  78.6867860  71.5000180  58.6802600  78.9942840  70.9447070  57.9638100
  77.7568560  71.6344640  58.4975590  81.0748620  79.5649010  55.4162720
  80.1477900  79.4986390  55.6451190  81.2273440  80.5029140  55.3017960
  81.0617700  75.8366010  52.4129880  80.1221370  75.9979970  52.4982340
  81.3800960  76.5551690  51.8665870  76.6805260  80.0913750  58.1982450
  76.2762260  79.3791000  57.7028350  76.7668380  79.7466990  59.0870490
  73.3809890  78.9858730  55.6989100  73.2607490  79.7120820  55.0870370
  73.0710780  78.2161640  55.2217010  75.8473550  72.3293800  59.0812770
  75.4041700  73.1103340  58.7497290  76.4058540  72.6523690  59.7883710
  78.9632370  71.9504500  53.9618600  78.3386550  71.9464370  54.6871910
  78.8762490  71.0835460  53.5654570  77.8849450  72.8741130  60.9402370
  78.1821780  73.7803960  60.8594390  78.4335010  72.3859910  60.3261940
  75.6387770  77.4527370  56.8094020  75.4128690  77.2364540  57.7140640
  74.8580300  77.8855830  56.4639990  81.4750400  76.0954280  57.4387950
  81.8679970  76.4126480  56.6256640  81.8367250  75.2166160  57.5532470
  70.5114570  72.6855080  59.6618150  70.2227620  73.2557940  60.3743130
  71.2560330  72.2059530  60.0249380  70.6984800  76.6275200  50.8720870
  70.6159470  77.5705960  51.0135860  70.3467860  76.4850110  49.9933220
  78.4982930  75.3614230  59.9391220  78.5018990  74.9204180  59.0895760
  79.3934050  75.6831560  60.0463040  74.3485310  75.2440720  58.8985430
  74.0085360  75.7215950  59.6552480  73.5862630  74.7905840  58.5386530
  78.5603080  76.3626310  52.9297980  78.6815900  76.3212790  53.8783800
  78.1751590  77.2250460  52.7744710  77.5724580  78.6727450  52.3281280
  77.0041480  78.2245700  51.7017190  78.2813580  79.0320230  51.7946430
  71.6631390  74.1659700  57.8150100  71.3778310  73.8015370  58.6528720
  71.6010250  73.4340160  57.2013240  75.1172060  82.6685640  54.6007690
  74.3434320  82.1283260  54.4406410  75.8466690  82.1492250  54.2625450
  81.3369980  73.0588960  54.5363470  80.5234590  72.5602130  54.4608780
  81.1431930  73.8987210  54.1199820  75.1609460  82.3366020  58.2386500
  75.6788130  81.5334280  58.1843390  74.7093480  82.2745160  59.0803330
  71.1562050  79.3018650  51.7746800  72.0256900  79.5843450  52.0582720
  70.6652370  80.1154520  51.6595610  78.3196860  80.6891860  55.8955080
  78.7759640  81.4997110  56.1215270  77.9685070  80.3715000  56.7273570
  74.2208640  71.0329510  56.3677600  74.0923270  71.0247410  57.3162520
  73.3970660  71.3712600  56.0168610  73.1408560  81.1192120  53.9028860
  72.5336510  81.8591020  53.9124160  73.6157910  81.2091480  53.0767060
  78.0487410  76.5185830  55.8031190  77.3403560  76.9872170  56.2444800
  78.3331890  75.8607840  56.4376380  76.2522430  74.8270910  53.1781900
  77.1012960  75.2641060  53.1122090  75.8853700  75.1391170  54.0053960
  75.1513850  81.0803270  51.6517430  75.9177120  80.9684630  52.2142860
  75.2288540  80.3841240  50.9994200  73.8460610  78.5128340  52.3350320
  73.9264200  77.5655850  52.4467720  74.7380360  78.8435220  52.4410980
  78.2755030  83.0557450  51.1252780  78.1705670  82.4409800  51.8514160
  78.1079250  82.5323340  50.3415790  81.5157760  82.1177480  51.7294770
  80.9667860  82.5646780  52.3737510  82.1377020  81.6126730  52.2532440
  77.1832880  81.0768400  53.6260070  77.6049300  80.9108270  54.4691460
  77.3083720  80.2668630  53.1315210  79.6960520  80.1006010  50.8737170
  80.2166180  79.3855030  50.5078320  80.3428920  80.7391880  51.1737680
  76.0791780  77.1501630  50.5718230  75.8780840  76.2868990  50.9331570
  75.9083830  77.0634990  49.6339830  74.8774580  74.2502250  50.5596110
  75.1800480  74.2569680  49.6515260  75.6169170  73.9000110  51.0563770
  78.0959510  73.1936870  51.5452310  77.7481510  72.5160860  50.9654760
  78.2972280  72.7326380  52.3595700  71.4365150  79.7224520  57.9416680
  70.7813990  79.4536160  57.2976380  72.2743100  79.6129000  57.4918660
  70.6503230  76.9323450  53.8842010  69.7467310  77.1953650  53.7093670
  71.1343850  77.2034620  53.1041970  73.1930440  75.9888990  51.7936390
  73.9022140  75.5672210  51.3083670  72.4770380  76.0564220  51.1619740
  72.8404600  72.0428320  50.8339040  73.5632730  72.5837260  51.1520260
  73.1129120  71.7691740  49.9580580  72.5296790  71.2934510  60.7361660
  73.1772980  70.7431890  60.2956820  72.9498630  71.5477660  61.5577470
  72.2651440  72.0821580  54.4274610  73.0230800  72.1950460  53.8538640
  71.8028610  72.9190780  54.3818040  78.8065250  74.1960850  57.4176920
  77.9939760  73.8217740  57.0772800  79.3106890  73.4405930  57.7198110
  74.6376590  72.6085630  52.9676580  75.1669350  71.8215430  52.8384530
  75.2704910  73.2876820  53.2012110  76.8314430  72.3460770  56.0221970
  76.2017170  71.6448080  56.1892100  76.2919570  73.1064900  55.8055130
  82.4643600  79.0590800  39.3989670  82.3837650  78.1445410  39.1281380
  82.0508020  79.5557870  38.6929380  80.5961640  80.8369820  41.2798940
  79.8203740  80.3570260  41.5697510  81.2474570  80.1575470  41.1055100
  74.6127470  81.1489630  42.1574700  73.7812350  80.8938340  42.5571210
  75.2208450  81.2200400  42.8932620  73.0219420  76.1091520  35.9417090
  72.1336120  76.4507490  35.8396970  73.3060610  75.9091840  35.0497920
  70.9852430  78.7097170  41.8256790  71.5568540  77.9419370  41.8260430
  70.9853970  79.0085930  40.9163400  72.2277300  74.1181530  43.6125720
  72.0480140  73.2207280  43.8928480  71.8257380  74.6653400  44.2872670
  81.0675800  76.3197390  41.5138030  81.4440620  75.4469270  41.4011700
  80.9695310  76.6556090  40.6228470  75.1980810  74.6923020  36.9755470
  75.3047560  75.5926750  37.2824230  74.2873170  74.6440990  36.6850120
  72.8463970  76.6142030  42.2208060  73.5274080  76.8780400  42.8395460
  72.5312020  75.7742900  42.5546070  77.0388540  77.6609390  41.3080650
  77.5466760  78.1590360  41.9485670  77.5701780  76.8844590  41.1320010
  75.3224640  72.3007950  45.5744070  75.3243080  72.8180340  44.7689970
  74.4928950  71.8238130  45.5514000  81.7095730  82.4127260  37.0733970
  81.0913000  82.8776710  36.5096690  82.2218980  83.1054740  37.4903480
  76.5727490  81.9403130  43.7517570  76.2396870  82.5672050  44.3938640
  76.7494170  82.4665010  42.9719240  75.0039970  74.0117910  43.5814520
  75.3456780  74.8559960  43.2868390  74.0655780  74.1601650  43.6979860
  78.6867860  71.5000180  39.9059110  78.9942840  70.9447070  39.1894610
  77.7568560  71.6344640  39.7232100  81.0748620  79.5649010  36.6419230
  80.1477900  79.4986390  36.8707700  81.2273440  80.5029140  36.5274470
  81.0617700  75.8366010  33.6386390  80.1221370  75.9979970  33.7238850
  81.3800960  76.5551690  33.0922380  76.6805260  80.0913750  39.4238960
  76.2762260  79.3791000  38.9284860  76.7668380  79.7466990  40.3127000
  75.3933880  76.8656960  43.2038000  75.9448470  76.9752300  42.4291250
  75.9077390  77.2394560  43.9193230  75.0676610  80.3876320  46.8143340
  74.9284380  81.2599120  47.1830740  74.1857970  80.0449130  46.6691280
  73.3809890  78.9858730  36.9245610  73.2607490  79.7120820  36.3126880
  73.0710780  78.2161640  36.4473520  71.0195260  82.1573870  42.7314250
  71.0975680  82.2922640  41.7869970  71.6336940  81.4489760  42.9242370
  71.0754780  83.1988040  45.2708710  71.2385820  82.7293400  44.4528080
  71.5407230  82.6911600  45.9357550  75.8473550  72.3293800  40.3069280
  75.4041700  73.1103340  39.9753800  76.4058540  72.6523690  41.0140220
  80.1343360  75.1962320  45.9104600  79.6722730  75.4045340  46.7224540
  79.7321470  74.3821670  45.6075270  78.9632370  71.9504500  35.1875110
  78.3386550  71.9464370  35.9128420  78.8762490  71.0835460  34.7911080
  77.8849450  72.8741130  42.1658880  78.1821780  73.7803960  42.0850900
  78.4335010  72.3859910  41.5518450  75.6387770  77.4527370  38.0350530
  75.4128690  77.2364540  38.9397150  74.8580300  77.8855830  37.6896500
  78.0786980  78.3512950  48.7010800  77.9830580  77.4107680  48.5511200
  78.9218960  78.5728020  48.3058870  81.4750400  76.0954280  38.6644460
  81.8679970  76.4126480  37.8513150  81.8367250  75.2166160  38.7788980
  73.2097520  74.7626620  46.8544580  72.8160910  75.6101830  47.0617360
  72.5215920  74.1252990  47.0453220  79.7842570  74.8461590  49.9241320
  79.0940890  74.6533790  50.5587410  80.5274870  75.1296230  50.4565620
  70.5114570  72.6855080  40.8874660  70.2227620  73.2557940  41.5999640
  71.2560330  72.2059530  41.2505890  70.6984800  76.6275200  32.0977380
  70.6159470  77.5705960  32.2392370  70.3467860  76.4850110  31.2189730
  82.0605540  78.6860030  42.7595240  81.3286660  79.1946840  43.1085340
  81.6629880  77.8690010  42.4584020  78.4982930  75.3614230  41.1647730
  78.5018990  74.9204180  40.3152270  79.3934050  75.6831560  41.2719550
  74.3485310  75.2440720  40.1241940  74.0085360  75.7215950  40.8808990
  73.5862630  74.7905840  39.7643040  78.5603080  76.3626310  34.1554490
  78.6815900  76.3212790  35.1040310  78.1751590  77.2250460  34.0001220
  82.5231450  74.1393710  42.1718180  82.5404190  74.5902360  43.0160030
  82.2747030  73.2399350  42.3851620  77.5724580  78.6727450  33.5537790
  77.0041480  78.2245700  32.9273700  78.2813580  79.0320230  33.0202940
  78.7990900  79.4216010  42.9113140  79.1661030  78.9474580  43.6574480
  78.6095960  80.2957580  43.2521480  71.6631390  74.1659700  39.0406610
  71.3778310  73.8015370  39.8785230  71.6010250  73.4340160  38.4269750
  76.5890270  78.4624650  45.2297350  76.2847340  79.3416630  45.4547710
  77.5436730  78.5224440  45.2654790  75.1172060  82.6685640  35.8264200
  74.3434320  82.1283260  35.6662920  75.8466690  82.1492250  35.4881960
  81.3369980  73.0588960  35.7619980  80.5234590  72.5602130  35.6865290
  81.1431930  73.8987210  35.3456330  81.2578840  81.7360060  47.5059590
  81.1916150  80.8155730  47.2517180  80.6283980  81.8335500  48.2204230
  75.1609460  82.3366020  39.4643010  75.6788130  81.5334280  39.4099900
  74.7093480  82.2745160  40.3059840  72.6454000  79.3027390  46.3768710
  72.2868940  79.9681240  46.9642050  72.3508560  78.4710940  46.7481330
  75.8467120  79.7611630  49.2608260  75.5467260  79.9068810  48.3636080
  76.6178360  79.2016920  49.1681650  71.1562050  79.3018650  33.0003310
  72.0256900  79.5843450  33.2839230  70.6652370  80.1154520  32.8852120
  78.3196860  80.6891860  37.1211590  78.7759640  81.4997110  37.3471780
  77.9685070  80.3715000  37.9530080  74.2208640  71.0329510  37.5934110
  74.0923270  71.0247410  38.5419030  73.3970660  71.3712600  37.2425120
  71.2202570  72.7920630  47.0540810  70.5061090  72.9917550  47.6593420
  71.6397610  72.0160200  47.4255610  73.1408560  81.1192120  35.1285370
  72.5336510  81.8591020  35.1380670  73.6157910  81.2091480  34.3023570
  78.0487410  76.5185830  37.0287700  77.3403560  76.9872170  37.4701310
  78.3331890  75.8607840  37.6632890  79.6743340  77.9382530  45.0280230
  80.1728590  78.4128350  45.6932080  79.8166290  77.0146050  45.2350260
  76.2522430  74.8270910  34.4038410  77.1012960  75.2641060  34.3378600
  75.8853700  75.1391170  35.2310470  75.1513850  81.0803270  32.8773940
  75.9177120  80.9684630  33.4399370  75.2288540  80.3841240  32.2250710
  73.8460610  78.5128340  33.5606830  73.9264200  77.5655850  33.6724230
  74.7380360  78.8435220  33.6667490  71.3731410  80.3343260  48.7963000
  71.8770430  79.7550540  49.3679230  70.6338830  80.6183490  49.3339370
  78.2755030  83.0557450  32.3509290  78.1705670  82.4409800  33.0770670
  78.1079250  82.5323340  31.5672300  78.4269350  81.7414250  48.3298520
  77.6615020  82.3099250  48.2453190  78.6085310  81.4490460  47.4366750
  81.5157760  82.1177480  32.9551280  80.9667860  82.5646780  33.5994020
  82.1377020  81.6126730  33.4788950  73.4054490  78.4772850  49.6913070
  73.4459830  78.1786720  50.5998300  74.2599990  78.8780460  49.5320590
  77.1832880  81.0768400  34.8516580  77.6049300  80.9108270  35.6947970
  77.3083720  80.2668630  34.3571720  75.3460300  77.0564950  47.6587560
  74.8156760  76.5655900  47.0310900  76.0148370  77.4849150  47.1245490
  79.6960520  80.1006010  32.0993680  80.2166180  79.3855030  31.7334830
  80.3428920  80.7391880  32.3994190  75.8332600  74.0227320  47.7384850
  75.7389470  73.4048070  47.0135720  75.2529990  74.7493610  47.5114760
  78.5994040  72.5800560  44.7712240  78.1511340  72.6024820  43.9257790
  77.9659240  72.1819580  45.3682540  79.0053590  81.4754890  45.3924680
  79.4241700  82.3187620  45.2200920  78.0862220  81.6126930  45.1631460
  81.3417490  79.2071070  46.7762520  81.4613700  78.6112210  47.5157360
  82.2011490  79.2440760  46.3563820  76.0791780  77.1501630  31.7974740
  75.8780840  76.2868990  32.1588080  75.9083830  77.0634990  30.8596340
  78.1086260  75.7492420  48.0338340  78.6985950  75.4408270  48.7216160
  77.2906500  75.2772170  48.1898240  74.8774580  74.2502250  31.7852620
  75.1800480  74.2569680  30.8771770  75.6169170  73.9000110  32.2820280
  78.0959510  73.1936870  32.7708820  77.7481510  72.5160860  32.1911270
  78.2972280  72.7326380  33.5852210  71.4365150  79.7224520  39.1673190
  70.7813990  79.4536160  38.5232890  72.2743100  79.6129000  38.7175170
  72.4741080  80.1077090  43.7076530  72.8414120  80.0204490  44.5872550
  71.9051900  79.3443640  43.6083390  72.0257080  77.0186180  47.6134950
  71.1313130  76.9852940  47.9528660  72.5654630  77.2172970  48.3786200
  70.6503230  76.9323450  35.1098520  69.7467310  77.1953650  34.9350180
  71.1343850  77.2034620  34.3298480  73.1930440  75.9888990  33.0192900
  73.9022140  75.5672210  32.5340180  72.4770380  76.0564220  32.3876250
  72.8404600  72.0428320  32.0595550  73.5632730  72.5837260  32.3776770
  73.1129120  71.7691740  31.1837090  72.5296790  71.2934510  41.9618170
  73.1772980  70.7431890  41.5213330  72.9498630  71.5477660  42.7833980
  72.2828790  71.4490180  44.7043490  71.9343610  71.9054000  45.4701670
  71.9516490  70.5547310  44.7865920  79.7953610  72.6402060  48.2262910
  79.7342500  73.2323890  48.9758320  80.7353990  72.5328020  48.0813170
  72.9549430  70.9766380  47.9794260  73.5032420  70.7954430  47.2160370
  73.0204740  70.1860490  48.5150570  80.9211030  71.7774100  43.1317400
  80.1382820  72.2519600  43.4114160  80.6273960  70.8728930  43.0230580
  72.2651440  72.0821580  35.6531120  73.0230800  72.1950460  35.0795150
  71.8028610  72.9190780  35.6074550  78.8065250  74.1960850  38.6433430
  77.9939760  73.8217740  38.3029310  79.3106890  73.4405930  38.9454620
  74.6376590  72.6085630  34.1933090  75.1669350  71.8215430  34.0641040
  75.2704910  73.2876820  34.4268620  76.8314430  72.3460770  37.2478480
  76.2017170  71.6448080  37.4148610  76.2919570  73.1064900  37.0311640
  76.9569990  71.6244750  49.6830970  76.6754260  72.1278350  48.9191790
  77.3389690  70.8266500  49.3173100  82.4643600  79.0590800  20.6246180
  82.3837650  78.1445410  20.3537890  82.0508020  79.5557870  19.9185890
  80.5961640  80.8369820  22.5055450  79.8203740  80.3570260  22.7954020
  81.2474570  80.1575470  22.3311610  74.6127470  81.1489630  23.3831210
  73.7812350  80.8938340  23.7827720  75.2208450  81.2200400  24.1189130
  73.0219420  76.1091520  17.1673600  72.1336120  76.4507490  17.0653480
  73.3060610  75.9091840  16.2754430  70.9852430  78.7097170  23.0513300
  71.5568540  77.9419370  23.0516940  70.9853970  79.0085930  22.1419910
  72.2277300  74.1181530  24.8382230  72.0480140  73.2207280  25.1184990
  71.8257380  74.6653400  25.5129180  81.0675800  76.3197390  22.7394540
  81.4440620  75.4469270  22.6268210  80.9695310  76.6556090  21.8484980
  75.1980810  74.6923020  18.2011980  75.3047560  75.5926750  18.5080740
  74.2873170  74.6440990  17.9106630  72.8463970  76.6142030  23.4464570
  73.5274080  76.8780400  24.0651970  72.5312020  75.7742900  23.7802580
  77.0388540  77.6609390  22.5337160  77.5466760  78.1590360  23.1742180
  77.5701780  76.8844590  22.3576520  75.3224640  72.3007950  26.8000580
  75.3243080  72.8180340  25.9946480  74.4928950  71.8238130  26.7770510
  81.7095730  82.4127260  18.2990480  81.0913000  82.8776710  17.7353200
  82.2218980  83.1054740  18.7159990  76.5727490  81.9403130  24.9774080
  76.2396870  82.5672050  25.6195150  76.7494170  82.4665010  24.1975750
  75.0039970  74.0117910  24.8071030  75.3456780  74.8559960  24.5124900
  74.0655780  74.1601650  24.9236370  78.6867860  71.5000180  21.1315620
  78.9942840  70.9447070  20.4151120  77.7568560  71.6344640  20.9488610
  81.0748620  79.5649010  17.8675740  80.1477900  79.4986390  18.0964210
  81.2273440  80.5029140  17.7530980  81.0617700  75.8366010  14.8642900
  80.1221370  75.9979970  14.9495360  81.3800960  76.5551690  14.3178890
  76.6805260  80.0913750  20.6495470  76.2762260  79.3791000  20.1541370
  76.7668380  79.7466990  21.5383510  75.3933880  76.8656960  24.4294510
  75.9448470  76.9752300  23.6547760  75.9077390  77.2394560  25.1449740
  75.0676610  80.3876320  28.0399850  74.9284380  81.2599120  28.4087250
  74.1857970  80.0449130  27.8947790  73.3809890  78.9858730  18.1502120
  73.2607490  79.7120820  17.5383390  73.0710780  78.2161640  17.6730030
  71.0195260  82.1573870  23.9570760  71.0975680  82.2922640  23.0126480
  71.6336940  81.4489760  24.1498880  71.0754780  83.1988040  26.4965220
  71.2385820  82.7293400  25.6784590  71.5407230  82.6911600  27.1614060
  75.8473550  72.3293800  21.5325790  75.4041700  73.1103340  21.2010310
  76.4058540  72.6523690  22.2396730  80.1343360  75.1962320  27.1361110
  79.6722730  75.4045340  27.9481050  79.7321470  74.3821670  26.8331780
  78.9632370  71.9504500  16.4131620  78.3386550  71.9464370  17.1384930
  78.8762490  71.0835460  16.0167590  77.8849450  72.8741130  23.3915390
  78.1821780  73.7803960  23.3107410  78.4335010  72.3859910  22.7774960
  75.6387770  77.4527370  19.2607040  75.4128690  77.2364540  20.1653660
  74.8580300  77.8855830  18.9153010  78.0786980  78.3512950  29.9267310
  77.9830580  77.4107680  29.7767710  78.9218960  78.5728020  29.5315380
  81.4750400  76.0954280  19.8900970  81.8679970  76.4126480  19.0769660
  81.8367250  75.2166160  20.0045490  73.2097520  74.7626620  28.0801090
  72.8160910  75.6101830  28.2873870  72.5215920  74.1252990  28.2709730
  79.7842570  74.8461590  31.1497830  79.0940890  74.6533790  31.7843920
  80.5274870  75.1296230  31.6822130  70.5114570  72.6855080  22.1131170
  70.2227620  73.2557940  22.8256150  71.2560330  72.2059530  22.4762400
  70.6984800  76.6275200  13.3233890  70.6159470  77.5705960  13.4648880
  70.3467860  76.4850110  12.4446240  82.0605540  78.6860030  23.9851750
  81.3286660  79.1946840  24.3341850  81.6629880  77.8690010  23.6840530
  78.4982930  75.3614230  22.3904240  78.5018990  74.9204180  21.5408780
  79.3934050  75.6831560  22.4976060  74.3485310  75.2440720  21.3498450
  74.0085360  75.7215950  22.1065500  73.5862630  74.7905840  20.9899550
  78.5603080  76.3626310  15.3811000  78.6815900  76.3212790  16.3296820
  78.1751590  77.2250460  15.2257730  82.5231450  74.1393710  23.3974690
  82.5404190  74.5902360  24.2416540  82.2747030  73.2399350  23.6108130
  77.5724580  78.6727450  14.7794300  77.0041480  78.2245700  14.1530210
  78.2813580  79.0320230  14.2459450  78.7990900  79.4216010  24.1369650
  79.1661030  78.9474580  24.8830990  78.6095960  80.2957580  24.4777990
  71.6631390  74.1659700  20.2663120  71.3778310  73.8015370  21.1041740
  71.6010250  73.4340160  19.6526260  76.5890270  78.4624650  26.4553860
  76.2847340  79.3416630  26.6804220  77.5436730  78.5224440  26.4911300
  75.1172060  82.6685640  17.0520710  74.3434320  82.1283260  16.8919430
  75.8466690  82.1492250  16.7138470  81.3369980  73.0588960  16.9876490
  80.5234590  72.5602130  16.9121800  81.1431930  73.8987210  16.5712840
  81.2578840  81.7360060  28.7316100  81.1916150  80.8155730  28.4773690
  80.6283980  81.8335500  29.4460740  75.1609460  82.3366020  20.6899520
  75.6788130  81.5334280  20.6356410  74.7093480  82.2745160  21.5316350
  72.6454000  79.3027390  27.6025220  72.2868940  79.9681240  28.1898560
  72.3508560  78.4710940  27.9737840  75.8467120  79.7611630  30.4864770
  75.5467260  79.9068810  29.5892590  76.6178360  79.2016920  30.3938160
  71.1562050  79.3018650  14.2259820  72.0256900  79.5843450  14.5095740
  70.6652370  80.1154520  14.1108630  78.3196860  80.6891860  18.3468100
  78.7759640  81.4997110  18.5728290  77.9685070  80.3715000  19.1786590
  74.2208640  71.0329510  18.8190620  74.0923270  71.0247410  19.7675540
  73.3970660  71.3712600  18.4681630  71.2202570  72.7920630  28.2797320
  70.5061090  72.9917550  28.8849930  71.6397610  72.0160200  28.6512120
  73.1408560  81.1192120  16.3541880  72.5336510  81.8591020  16.3637180
  73.6157910  81.2091480  15.5280080  78.0487410  76.5185830  18.2544210
  77.3403560  76.9872170  18.6957820  78.3331890  75.8607840  18.8889400
  79.6743340  77.9382530  26.2536740  80.1728590  78.4128350  26.9188590
  79.8166290  77.0146050  26.4606770  76.2522430  74.8270910  15.6294920
  77.1012960  75.2641060  15.5635110  75.8853700  75.1391170  16.4566980
  75.1513850  81.0803270  14.1030450  75.9177120  80.9684630  14.6655880
  75.2288540  80.3841240  13.4507220  73.8460610  78.5128340  14.7863340
  73.9264200  77.5655850  14.8980740  74.7380360  78.8435220  14.8924000
  71.3731410  80.3343260  30.0219510  71.8770430  79.7550540  30.5935740
  70.6338830  80.6183490  30.5595880  78.2755030  83.0557450  13.5765800
  78.1705670  82.4409800  14.3027180  78.1079250  82.5323340  12.7928810
  78.4269350  81.7414250  29.5555030  77.6615020  82.3099250  29.4709700
  78.6085310  81.4490460  28.6623260  81.5157760  82.1177480  14.1807790
  80.9667860  82.5646780  14.8250530  82.1377020  81.6126730  14.7045460
  73.4054490  78.4772850  30.9169580  73.4459830  78.1786720  31.8254810
  74.2599990  78.8780460  30.7577100  77.1832880  81.0768400  16.0773090
  77.6049300  80.9108270  16.9204480  77.3083720  80.2668630  15.5828230
  75.3460300  77.0564950  28.8844070  74.8156760  76.5655900  28.2567410
  76.0148370  77.4849150  28.3502000  79.6960520  80.1006010  13.3250190
  80.2166180  79.3855030  12.9591340  80.3428920  80.7391880  13.6250700
  75.8332600  74.0227320  28.9641360  75.7389470  73.4048070  28.2392230
  75.2529990  74.7493610  28.7371270  78.5994040  72.5800560  25.9968750
  78.1511340  72.6024820  25.1514300  77.9659240  72.1819580  26.5939050
  79.0053590  81.4754890  26.6181190  79.4241700  82.3187620  26.4457430
  78.0862220  81.6126930  26.3887970  81.3417490  79.2071070  28.0019030
  81.4613700  78.6112210  28.7413870  82.2011490  79.2440760  27.5820330
  76.0791780  77.1501630  13.0231250  75.8780840  76.2868990  13.3844590
  75.9083830  77.0634990  12.0852850  78.1086260  75.7492420  29.2594850
  78.6985950  75.4408270  29.9472670  77.2906500  75.2772170  29.4154750
  74.8774580  74.2502250  13.0109130  75.1800480  74.2569680  12.1028280
  75.6169170  73.9000110  13.5076790  78.0959510  73.1936870  13.9965330
  77.7481510  72.5160860  13.4167780  78.2972280  72.7326380  14.8108720
  71.4365150  79.7224520  20.3929700  70.7813990  79.4536160  19.7489400
  72.2743100  79.6129000  19.9431680  72.4741080  80.1077090  24.9333040
  72.8414120  80.0204490  25.8129060  71.9051900  79.3443640  24.8339900
  72.0257080  77.0186180  28.8391460  71.1313130  76.9852940  29.1785170
  72.5654630  77.2172970  29.6042710  70.6503230  76.9323450  16.3355030
  69.7467310  77.1953650  16.1606690  71.1343850  77.2034620  15.5554990
  73.1930440  75.9888990  14.2449410  73.9022140  75.5672210  13.7596690
  72.4770380  76.0564220  13.6132760  72.8404600  72.0428320  13.2852060
  73.5632730  72.5837260  13.6033280  73.1129120  71.7691740  12.4093600
  72.5296790  71.2934510  23.1874680  73.1772980  70.7431890  22.7469840
  72.9498630  71.5477660  24.0090490  72.2828790  71.4490180  25.9300000
  71.9343610  71.9054000  26.6958180  71.9516490  70.5547310  26.0122430
  79.7953610  72.6402060  29.4519420  79.7342500  73.2323890  30.2014830
  80.7353990  72.5328020  29.3069680  72.9549430  70.9766380  29.2050770
  73.5032420  70.7954430  28.4416880  73.0204740  70.1860490  29.7407080
  80.9211030  71.7774100  24.3573910  80.1382820  72.2519600  24.6370670
  80.6273960  70.8728930  24.2487090  72.2651440  72.0821580  16.8787630
  73.0230800  72.1950460  16.3051660  71.8028610  72.9190780  16.8331060
  78.8065250  74.1960850  19.8689940  77.9939760  73.8217740  19.5285820
  79.3106890  73.4405930  20.1711130  74.6376590  72.6085630  15.4189600
  75.1669350  71.8215430  15.2897550  75.2704910  73.2876820  15.6525130
  76.8314430  72.3460770  18.4734990  76.2017170  71.6448080  18.6405120
  76.2919570  73.1064900  18.2568150  76.9569990  71.6244750  30.9087480
  76.6754260  72.1278350  30.1448300  77.3389690  70.8266500  30.5429610
  80.5961640  80.8369820   3.7311960  79.8203740  80.3570260   4.0210530
  81.2474570  80.1575470   3.5568120  74.6127470  81.1489630   4.6087720
  73.7812350  80.8938340   5.0084230  75.2208450  81.2200400   5.3445640
  70.9852430  78.7097170   4.2769810  71.5568540  77.9419370   4.2773450
  70.9853970  79.0085930   3.3676420  72.2277300  74.1181530   6.0638740
  72.0480140  73.2207280   6.3441500  71.8257380  74.6653400   6.7385690
  81.0675800  76.3197390   3.9651050  81.4440620  75.4469270   3.8524720
  80.9695310  76.6556090   3.0741490  72.8463970  76.6142030   4.6721080
  73.5274080  76.8780400   5.2908480  72.5312020  75.7742900   5.0059090
  77.0388540  77.6609390   3.7593670  77.5466760  78.1590360   4.3998690
  77.5701780  76.8844590   3.5833030  75.3224640  72.3007950   8.0257090
  75.3243080  72.8180340   7.2202990  74.4928950  71.8238130   8.0027020
  76.5727490  81.9403130   6.2030590  76.2396870  82.5672050   6.8451660
  76.7494170  82.4665010   5.4232260  75.0039970  74.0117910   6.0327540
  75.3456780  74.8559960   5.7381410  74.0655780  74.1601650   6.1492880
  78.6867860  71.5000180   2.3572130  78.9942840  70.9447070   1.6407630
  77.7568560  71.6344640   2.1745120  75.3933880  76.8656960   5.6551020
  75.9448470  76.9752300   4.8804270  75.9077390  77.2394560   6.3706250
  75.0676610  80.3876320   9.2656360  74.9284380  81.2599120   9.6343760
  74.1857970  80.0449130   9.1204300  71.0195260  82.1573870   5.1827270
  71.0975680  82.2922640   4.2382990  71.6336940  81.4489760   5.3755390
  71.0754780  83.1988040   7.7221730  71.2385820  82.7293400   6.9041100
  71.5407230  82.6911600   8.3870570  75.8473550  72.3293800   2.7582300
  75.4041700  73.1103340   2.4266820  76.4058540  72.6523690   3.4653240
  80.1343360  75.1962320   8.3617620  79.6722730  75.4045340   9.1737560
  79.7321470  74.3821670   8.0588290  77.8849450  72.8741130   4.6171900
  78.1821780  73.7803960   4.5363920  78.4335010  72.3859910   4.0031470
  78.0786980  78.3512950  11.1523820  77.9830580  77.4107680  11.0024220
  78.9218960  78.5728020  10.7571890  73.2097520  74.7626620   9.3057600
  72.8160910  75.6101830   9.5130380  72.5215920  74.1252990   9.4966240
  79.7842570  74.8461590  12.3754340  79.0940890  74.6533790  13.0100430
  80.5274870  75.1296230  12.9078640  70.5114570  72.6855080   3.3387680
  70.2227620  73.2557940   4.0512660  71.2560330  72.2059530   3.7018910
  82.0605540  78.6860030   5.2108260  81.3286660  79.1946840   5.5598360
  81.6629880  77.8690010   4.9097040  78.4982930  75.3614230   3.6160750
  78.5018990  74.9204180   2.7665290  79.3934050  75.6831560   3.7232570
  74.3485310  75.2440720   2.5754960  74.0085360  75.7215950   3.3322010
  73.5862630  74.7905840   2.2156060  82.5231450  74.1393710   4.6231200
  82.5404190  74.5902360   5.4673050  82.2747030  73.2399350   4.8364640
  78.7990900  79.4216010   5.3626160  79.1661030  78.9474580   6.1087500
  78.6095960  80.2957580   5.7034500  76.5890270  78.4624650   7.6810370
  76.2847340  79.3416630   7.9060730  77.5436730  78.5224440   7.7167810
  81.2578840  81.7360060   9.9572610  81.1916150  80.8155730   9.7030200
  80.6283980  81.8335500  10.6717250  75.1609460  82.3366020   1.9156030
  75.6788130  81.5334280   1.8612920  74.7093480  82.2745160   2.7572860
  72.6454000  79.3027390   8.8281730  72.2868940  79.9681240   9.4155070
  72.3508560  78.4710940   9.1994350  75.8467120  79.7611630  11.7121280
  75.5467260  79.9068810  10.8149100  76.6178360  79.2016920  11.6194670
  71.2202570  72.7920630   9.5053830  70.5061090  72.9917550  10.1106440
  71.6397610  72.0160200   9.8768630  79.6743340  77.9382530   7.4793250
  80.1728590  78.4128350   8.1445100  79.8166290  77.0146050   7.6863280
  71.3731410  80.3343260  11.2476020  71.8770430  79.7550540  11.8192250
  70.6338830  80.6183490  11.7852390  78.4269350  81.7414250  10.7811540
  77.6615020  82.3099250  10.6966210  78.6085310  81.4490460   9.8879770
  73.4054490  78.4772850  12.1426090  73.4459830  78.1786720  13.0511320
  74.2599990  78.8780460  11.9833610  75.3460300  77.0564950  10.1100580
  74.8156760  76.5655900   9.4823920  76.0148370  77.4849150   9.5758510
  75.8332600  74.0227320  10.1897870  75.7389470  73.4048070   9.4648740
  75.2529990  74.7493610   9.9627780  78.5994040  72.5800560   7.2225260
  78.1511340  72.6024820   6.3770810  77.9659240  72.1819580   7.8195560
  79.0053590  81.4754890   7.8437700  79.4241700  82.3187620   7.6713940
  78.0862220  81.6126930   7.6144480  81.3417490  79.2071070   9.2275540
  81.4613700  78.6112210   9.9670380  82.2011490  79.2440760   8.8076840
  78.1086260  75.7492420  10.4851360  78.6985950  75.4408270  11.1729180
  77.2906500  75.2772170  10.6411260  72.4741080  80.1077090   6.1589550
  72.8414120  80.0204490   7.0385570  71.9051900  79.3443640   6.0596410
  72.0257080  77.0186180  10.0647970  71.1313130  76.9852940  10.4041680
  72.5654630  77.2172970  10.8299220  72.5296790  71.2934510   4.4131190
  73.1772980  70.7431890   3.9726350  72.9498630  71.5477660   5.2347000
  72.2828790  71.4490180   7.1556510  71.9343610  71.9054000   7.9214690
  71.9516490  70.5547310   7.2378940  79.7953610  72.6402060  10.6775930
  79.7342500  73.2323890  11.4271340  80.7353990  72.5328020  10.5326190
  72.9549430  70.9766380  10.4307280  73.5032420  70.7954430   9.6673390
  73.0204740  70.1860490  10.9663590  80.9211030  71.7774100   5.5830420
  80.1382820  72.2519600   5.8627180  80.6273960  70.8728930   5.4743600
  76.9569990  71.6244750  12.1343990  76.6754260  72.1278350  11.3704810
  77.3389690  70.8266500  11.7686120  82.4643600  60.2847310  58.1733160
  82.3837650  59.3701920  57.9024870  82.0508020  60.7814380  57.4672870
  80.5961640  62.0626330  60.0542430  79.8203740  61.5826770  60.3441000
  81.2474570  61.3831980  59.8798590  74.6127470  62.3746140  60.9318190
  73.7812350  62.1194850  61.3314700  75.2208450  62.4456910  61.6676110
  74.5928730  66.4086230  61.1276210  74.8956770  65.5183970  60.9486430
  75.3372320  66.9656450  60.8998460  73.0219420  57.3348030  54.7160580
  72.1336120  57.6764000  54.6140460  73.3060610  57.1348350  53.8241410
  70.9852430  59.9353680  60.6000280  71.5568540  59.1675880  60.6003920
  70.9853970  60.2342440  59.6906890  80.8432380  68.7544530  58.4545550
  80.2243820  69.2102030  57.8839990  81.6984160  68.9095990  58.0535250
  80.0370630  64.7383520  60.0612590  79.9678910  63.7973460  59.9001720
  80.7990490  64.8284930  60.6335160  81.0675800  57.5453900  60.2881520
  81.4440620  56.6725780  60.1755190  80.9695310  57.8812600  59.3971960
  75.1980810  55.9179530  55.7498960  75.3047560  56.8183260  56.0567720
  74.2873170  55.8697500  55.4593610  72.8463970  57.8398540  60.9951550
  73.5274080  58.1036910  61.6138950  72.5312020  56.9999410  61.3289560
  77.0388540  58.8865900  60.0824140  77.5466760  59.3846870  60.7229160
  77.5701780  58.1101100  59.9063500  81.7095730  63.6383770  55.8477460
  81.0913000  64.1033220  55.2840180  82.2218980  64.3311250  56.2646970
  71.0778930  64.3240300  53.2217090  70.7006910  64.8127400  52.4901990
  71.3352000  64.9965580  53.8523620  78.6867860  52.7256690  58.6802600
  78.9942840  52.1703580  57.9638100  77.7568560  52.8601150  58.4975590
  81.0748620  60.7905520  55.4162720  80.1477900  60.7242900  55.6451190
  81.2273440  61.7285650  55.3017960  81.0617700  57.0622520  52.4129880
  80.1221370  57.2236480  52.4982340  81.3800960  57.7808200  51.8665870
  76.6805260  61.3170260  58.1982450  76.2762260  60.6047510  57.7028350
  76.7668380  60.9723500  59.0870490  77.1486960  65.0037820  60.3621660
  76.8515250  64.3983290  59.6829440  78.0986780  65.0415130  60.2511020
  81.3905990  66.5308700  56.8951960  81.8301900  67.2733030  56.4807350
  81.3292880  66.7735270  57.8190920  73.3809890  60.2115240  55.6989100
  73.2607490  60.9377330  55.0870370  73.0710780  59.4418150  55.2217010
  72.2642890  65.0830570  57.9163920  71.8570970  65.2245160  57.0617520
  73.1555900  64.7990730  57.7135130  76.5364550  69.2976350  56.0286590
  76.3607030  68.3811890  55.8154390  75.6820290  69.6563640  56.2684390
  75.8473550  53.5550310  59.0812770  75.4041700  54.3359850  58.7497290
  76.4058540  53.8780200  59.7883710  78.9632370  53.1761010  53.9618600
  78.3386550  53.1720880  54.6871910  78.8762490  52.3091970  53.5654570
  77.8849450  54.0997640  60.9402370  78.1821780  55.0060470  60.8594390
  78.4335010  53.6116420  60.3261940  75.6387770  58.6783880  56.8094020
  75.4128690  58.4621050  57.7140640  74.8580300  59.1112340  56.4639990
  81.4750400  57.3210790  57.4387950  81.8679970  57.6382990  56.6256640
  81.8367250  56.4422670  57.5532470  70.5114570  53.9111590  59.6618150
  70.2227620  54.4814450  60.3743130  71.2560330  53.4316040  60.0249380
  70.6984800  57.8531710  50.8720870  70.6159470  58.7962470  51.0135860
  70.3467860  57.7106620  49.9933220  78.4982930  56.5870740  59.9391220
  78.5018990  56.1460690  59.0895760  79.3934050  56.9088070  60.0463040
  74.3485310  56.4697230  58.8985430  74.0085360  56.9472460  59.6552480
  73.5862630  56.0162350  58.5386530  78.5603080  57.5882820  52.9297980
  78.6815900  57.5469300  53.8783800  78.1751590  58.4506970  52.7744710
  77.5724580  59.8983960  52.3281280  77.0041480  59.4502210  51.7017190
  78.2813580  60.2576740  51.7946430  71.6631390  55.3916210  57.8150100
  71.3778310  55.0271880  58.6528720  71.6010250  54.6596670  57.2013240
  75.1172060  63.8942150  54.6007690  74.3434320  63.3539770  54.4406410
  75.8466690  63.3748760  54.2625450  81.3369980  54.2845470  54.5363470
  80.5234590  53.7858640  54.4608780  81.1431930  55.1243720  54.1199820
  75.1609460  63.5622530  58.2386500  75.6788130  62.7590790  58.1843390
  74.7093480  63.5001670  59.0803330  80.0478960  64.8288810  53.5113800
  80.3894660  65.5731040  53.0157120  79.2191670  65.1419930  53.8738630
  79.0169650  64.9102340  56.2829720  79.7040780  65.4571550  56.6637310
  78.2302070  65.4543070  56.3179330  71.1562050  60.5275160  51.7746800
  72.0256900  60.8099960  52.0582720  70.6652370  61.3411030  51.6595610
  78.3196860  61.9148370  55.8955080  78.7759640  62.7253620  56.1215270
  77.9685070  61.5971510  56.7273570  74.2208640  52.2586020  56.3677600
  74.0923270  52.2503920  57.3162520  73.3970660  52.5969110  56.0168610
  71.5233300  69.7402540  52.3408430  71.8830940  70.3391880  51.6865700
  71.3825640  70.2862430  53.1143460  77.5401920  67.1233740  53.1582100
  77.5312020  67.8563430  52.5426610  76.6200280  66.8765320  53.2509060
  73.1408560  62.3448630  53.9028860  72.5336510  63.0847530  53.9124160
  73.6157910  62.4347990  53.0767060  80.5261520  67.1861980  51.8207290
  80.6273500  66.9825970  50.8909270  79.6263260  66.9320260  52.0255070
  78.0487410  57.7442340  55.8031190  77.3403560  58.2128680  56.2444800
  78.3331890  57.0864350  56.4376380  79.1679630  69.7048300  56.5154960
  79.4221130  69.6669690  55.5934330  78.2192110  69.5781630  56.5083210
  76.2522430  56.0527420  53.1781900  77.1012960  56.4897570  53.1122090
  75.8853700  56.3647680  54.0053960  75.1513850  62.3059780  51.6517430
  75.9177120  62.1941140  52.2142860  75.2288540  61.6097750  50.9994200
  73.8460610  59.7384850  52.3350320  73.9264200  58.7912360  52.4467720
  74.7380360  60.0691730  52.4410980  74.6475320  69.8880240  59.4384860
  75.3837800  69.3395700  59.7093430  75.0316240  70.7536250  59.2990850
  71.5320800  65.9553810  55.3126370  70.6060580  66.1974950  55.3031780
  71.9977230  66.7828070  55.1911120  77.7577630  69.0610550  51.2610430
  78.5506240  69.3499380  50.8092220  77.2381980  68.6302720  50.5822910
  78.2755030  64.2813960  51.1252780  78.1705670  63.6666310  51.8514160
  78.1079250  63.7579850  50.3415790  81.5157760  63.3433990  51.7294770
  80.9667860  63.7903290  52.3737510  82.1377020  62.8383240  52.2532440
  77.1832880  62.3024910  53.6260070  77.6049300  62.1364780  54.4691460
  77.3083720  61.4925140  53.1315210  79.6960520  61.3262520  50.8737170
  80.2166180  60.6111540  50.5078320  80.3428920  61.9648390  51.1737680
  76.0791780  58.3758140  50.5718230  75.8780840  57.5125500  50.9331570
  75.9083830  58.2891500  49.6339830  74.8774580  55.4758760  50.5596110
  75.1800480  55.4826190  49.6515260  75.6169170  55.1256620  51.0563770
  78.0959510  54.4193380  51.5452310  77.7481510  53.7417370  50.9654760
  78.2972280  53.9582890  52.3595700  80.2608550  69.4074130  53.1638910
  81.1559340  69.7459100  53.1857670  80.2926180  68.6853540  52.5363190
  73.9004710  64.7801180  51.3925910  74.3379580  65.3230850  52.0483490
  74.3852440  63.9548130  51.4022250  71.1150510  67.5690210  58.8446170
  71.4453520  66.7011270  58.6124810  71.5441510  67.7748730  59.6751130
  75.7112430  65.8999220  56.5048140  75.4107970  65.7764190  57.4052050
  75.6049920  65.0407810  56.0963870  71.4365150  60.9481030  57.9416680
  70.7813990  60.6792670  57.2976380  72.2743100  60.8385510  57.4918660
  70.6503230  58.1579960  53.8842010  69.7467310  58.4210160  53.7093670
  71.1343850  58.4291130  53.1041970  73.1930440  57.2145500  51.7936390
  73.9022140  56.7928720  51.3083670  72.4770380  57.2820730  51.1619740
  72.8404600  53.2684830  50.8339040  73.5632730  53.8093770  51.1520260
  73.1129120  52.9948250  49.9580580  72.5296790  52.5191020  60.7361660
  73.1772980  51.9688400  60.2956820  72.9498630  52.7734170  61.5577470
  76.9638520  68.3731920  60.4995400  77.4803540  67.7619280  59.9743660
  77.6135900  68.8760700  60.9906410  71.6423420  69.4761310  56.9242750
  71.4745460  68.8431990  57.6224640  70.7757930  69.6820710  56.5736940
  72.2651440  53.3078090  54.4274610  73.0230800  53.4206970  53.8538640
  71.8028610  54.1447290  54.3818040  78.8065250  55.4217360  57.4176920
  77.9939760  55.0474250  57.0772800  79.3106890  54.6662440  57.7198110
  73.2486120  68.1694540  54.3692890  72.7233740  68.5502570  53.6654850
  73.1730700  68.7945310  55.0902600  74.6376590  53.8342140  52.9676580
  75.1669350  53.0471940  52.8384530  75.2704910  54.5133330  53.2012110
  76.8314430  53.5717280  56.0221970  76.2017170  52.8704590  56.1892100
  76.2919570  54.3321410  55.8055130  75.8479090  70.1176920  53.2442140
  76.5797910  69.8336200  52.6966030  76.1072760  69.8790200  54.1341520
  75.0093880  66.2341650  53.2488470  74.3802760  66.7026750  53.7974300
  75.1241710  65.3890870  53.6834660  82.4643600  60.2847310  39.3989670
  82.3837650  59.3701920  39.1281380  82.0508020  60.7814380  38.6929380
  80.5961640  62.0626330  41.2798940  79.8203740  61.5826770  41.5697510
  81.2474570  61.3831980  41.1055100  74.6127470  62.3746140  42.1574700
  73.7812350  62.1194850  42.5571210  75.2208450  62.4456910  42.8932620
  74.5928730  66.4086230  42.3532720  74.8956770  65.5183970  42.1742940
  75.3372320  66.9656450  42.1254970  73.0219420  57.3348030  35.9417090
  72.1336120  57.6764000  35.8396970  73.3060610  57.1348350  35.0497920
  70.9852430  59.9353680  41.8256790  71.5568540  59.1675880  41.8260430
  70.9853970  60.2342440  40.9163400  80.8432380  68.7544530  39.6802060
  80.2243820  69.2102030  39.1096500  81.6984160  68.9095990  39.2791760
  80.0370630  64.7383520  41.2869100  79.9678910  63.7973460  41.1258230
  80.7990490  64.8284930  41.8591670  72.2277300  55.3438040  43.6125720
  72.0480140  54.4463790  43.8928480  71.8257380  55.8909910  44.2872670
  81.0675800  57.5453900  41.5138030  81.4440620  56.6725780  41.4011700
  80.9695310  57.8812600  40.6228470  75.1980810  55.9179530  36.9755470
  75.3047560  56.8183260  37.2824230  74.2873170  55.8697500  36.6850120
  72.8463970  57.8398540  42.2208060  73.5274080  58.1036910  42.8395460
  72.5312020  56.9999410  42.5546070  77.0388540  58.8865900  41.3080650
  77.5466760  59.3846870  41.9485670  77.5701780  58.1101100  41.1320010
  75.3224640  53.5264460  45.5744070  75.3243080  54.0436850  44.7689970
  74.4928950  53.0494640  45.5514000  81.7095730  63.6383770  37.0733970
  81.0913000  64.1033220  36.5096690  82.2218980  64.3311250  37.4903480
  76.5727490  63.1659640  43.7517570  76.2396870  63.7928560  44.3938640
  76.7494170  63.6921520  42.9719240  75.0039970  55.2374420  43.5814520
  75.3456780  56.0816470  43.2868390  74.0655780  55.3858160  43.6979860
  75.7846590  65.1340440  45.5666750  76.4020590  65.8091520  45.2851200
  74.9239710  65.5428420  45.4754250  71.0778930  64.3240300  34.4473600
  70.7006910  64.8127400  33.7158500  71.3352000  64.9965580  35.0780130
  78.6867860  52.7256690  39.9059110  78.9942840  52.1703580  39.1894610
  77.7568560  52.8601150  39.7232100  81.0748620  60.7905520  36.6419230
  80.1477900  60.7242900  36.8707700  81.2273440  61.7285650  36.5274470
  81.0617700  57.0622520  33.6386390  80.1221370  57.2236480  33.7238850
  81.3800960  57.7808200  33.0922380  76.6805260  61.3170260  39.4238960
  76.2762260  60.6047510  38.9284860  76.7668380  60.9723500  40.3127000
  77.1486960  65.0037820  41.5878170  76.8515250  64.3983290  40.9085950
  78.0986780  65.0415130  41.4767530  75.3933880  58.0913470  43.2038000
  75.9448470  58.2008810  42.4291250  75.9077390  58.4651070  43.9193230
  76.2405390  64.7419510  48.2385970  75.3433920  64.9659480  48.4859370
  76.2658260  64.8654450  47.2897370  75.0676610  61.6132830  46.8143340
  74.9284380  62.4855630  47.1830740  74.1857970  61.2705640  46.6691280
  81.3905990  66.5308700  38.1208470  81.8301900  67.2733030  37.7063860
  81.3292880  66.7735270  39.0447430  76.8656960  67.5554530  49.0228490
  76.8372390  67.9597480  48.1556920  76.7021930  66.6264890  48.8600090
  73.3809890  60.2115240  36.9245610  73.2607490  60.9377330  36.3126880
  73.0710780  59.4418150  36.4473520  71.0195260  63.3830380  42.7314250
  71.0975680  63.5179150  41.7869970  71.6336940  62.6746270  42.9242370
  72.2642890  65.0830570  39.1420430  71.8570970  65.2245160  38.2874030
  73.1555900  64.7990730  38.9391640  82.0821770  69.2322480  46.0487480
  82.5966440  69.1430490  46.8509910  81.2390850  69.5782180  46.3415390
  76.5364550  69.2976350  37.2543100  76.3607030  68.3811890  37.0410900
  75.6820290  69.6563640  37.4940900  71.0754780  64.4244550  45.2708710
  71.2385820  63.9549910  44.4528080  71.5407230  63.9168110  45.9357550
  75.8473550  53.5550310  40.3069280  75.4041700  54.3359850  39.9753800
  76.4058540  53.8780200  41.0140220  80.1343360  56.4218830  45.9104600
  79.6722730  56.6301850  46.7224540  79.7321470  55.6078180  45.6075270
  78.9632370  53.1761010  35.1875110  78.3386550  53.1720880  35.9128420
  78.8762490  52.3091970  34.7911080  77.8849450  54.0997640  42.1658880
  78.1821780  55.0060470  42.0850900  78.4335010  53.6116420  41.5518450
  75.6387770  58.6783880  38.0350530  75.4128690  58.4621050  38.9397150
  74.8580300  59.1112340  37.6896500  78.0786980  59.5769460  48.7010800
  77.9830580  58.6364190  48.5511200  78.9218960  59.7984530  48.3058870
  81.4750400  57.3210790  38.6644460  81.8679970  57.6382990  37.8513150
  81.8367250  56.4422670  38.7788980  73.2097520  55.9883130  46.8544580
  72.8160910  56.8358340  47.0617360  72.5215920  55.3509500  47.0453220
  79.7842570  56.0718100  49.9241320  79.0940890  55.8790300  50.5587410
  80.5274870  56.3552740  50.4565620  70.5114570  53.9111590  40.8874660
  70.2227620  54.4814450  41.5999640  71.2560330  53.4316040  41.2505890
  70.6984800  57.8531710  32.0977380  70.6159470  58.7962470  32.2392370
  70.3467860  57.7106620  31.2189730  82.0605540  59.9116540  42.7595240
  81.3286660  60.4203350  43.1085340  81.6629880  59.0946520  42.4584020
  78.4982930  56.5870740  41.1647730  78.5018990  56.1460690  40.3152270
  79.3934050  56.9088070  41.2719550  74.3485310  56.4697230  40.1241940
  74.0085360  56.9472460  40.8808990  73.5862630  56.0162350  39.7643040
  78.5603080  57.5882820  34.1554490  78.6815900  57.5469300  35.1040310
  78.1751590  58.4506970  34.0001220  82.5231450  55.3650220  42.1718180
  82.5404190  55.8158870  43.0160030  82.2747030  54.4655860  42.3851620
  77.5724580  59.8983960  33.5537790  77.0041480  59.4502210  32.9273700
  78.2813580  60.2576740  33.0202940  72.6493760  63.7995980  47.4304520
  72.2648550  63.1589650  48.0287480  72.9605950  64.5032100  47.9999250
  78.7990900  60.6472520  42.9113140  79.1661030  60.1731090  43.6574480
  78.6095960  61.5214090  43.2521480  71.6631390  55.3916210  39.0406610
  71.3778310  55.0271880  39.8785230  71.6010250  54.6596670  38.4269750
  76.5890270  59.6881160  45.2297350  76.2847340  60.5673140  45.4547710
  77.5436730  59.7480950  45.2654790  75.1172060  63.8942150  35.8264200
  74.3434320  63.3539770  35.6662920  75.8466690  63.3748760  35.4881960
  81.3369980  54.2845470  35.7619980  80.5234590  53.7858640  35.6865290
  81.1431930  55.1243720  35.3456330  81.2578840  62.9616570  47.5059590
  81.1916150  62.0412240  47.2517180  80.6283980  63.0592010  48.2204230
  75.1609460  63.5622530  39.4643010  75.6788130  62.7590790  39.4099900
  74.7093480  63.5001670  40.3059840  80.0478960  64.8288810  34.7370310
  80.3894660  65.5731040  34.2413630  79.2191670  65.1419930  35.0995140
  72.6454000  60.5283900  46.3768710  72.2868940  61.1937750  46.9642050
  72.3508560  59.6967450  46.7481330  75.8467120  60.9868140  49.2608260
  75.5467260  61.1325320  48.3636080  76.6178360  60.4273430  49.1681650
  81.1895570  65.7837140  47.2563390  81.2040110  64.8518100  47.0382300
  80.4820670  65.8696900  47.8953160  79.0169650  64.9102340  37.5086230
  79.7040780  65.4571550  37.8893820  78.2302070  65.4543070  37.5435840
  71.1562050  60.5275160  33.0003310  72.0256900  60.8099960  33.2839230
  70.6652370  61.3411030  32.8852120  78.3196860  61.9148370  37.1211590
  78.7759640  62.7253620  37.3471780  77.9685070  61.5971510  37.9530080
  80.6229470  67.4254710  44.3503890  81.2671690  67.6314090  45.0277310
  80.9858910  66.6643110  43.8974740  74.2208640  52.2586020  37.5934110
  74.0923270  52.2503920  38.5419030  73.3970660  52.5969110  37.2425120
  81.8961550  65.4287060  43.0681340  82.5383780  64.7280220  43.1813510
  82.4210900  66.2085500  42.8878230  71.5233300  69.7402540  33.5664940
  71.8830940  70.3391880  32.9122210  71.3825640  70.2862430  34.3399970
  71.2202570  54.0177140  47.0540810  70.5061090  54.2174060  47.6593420
  71.6397610  53.2416710  47.4255610  71.5075160  68.0057400  48.0407340
  71.6166280  67.0652140  47.9002730  70.8555720  68.2712150  47.3921070
  79.4987750  66.2773290  49.4405460  79.1784620  65.5582530  49.9851150
  78.8246110  66.9528360  49.5141520  77.5401920  67.1233740  34.3838610
  77.5312020  67.8563430  33.7683120  76.6200280  66.8765320  34.4765570
  73.1408560  62.3448630  35.1285370  72.5336510  63.0847530  35.1380670
  73.6157910  62.4347990  34.3023570  80.5261520  67.1861980  33.0463800
  80.6273500  66.9825970  32.1165780  79.6263260  66.9320260  33.2511580
  78.0487410  57.7442340  37.0287700  77.3403560  58.2128680  37.4701310
  78.3331890  57.0864350  37.6632890  79.6743340  59.1639040  45.0280230
  80.1728590  59.6384860  45.6932080  79.8166290  58.2402560  45.2350260
  79.1679630  69.7048300  37.7411470  79.4221130  69.6669690  36.8190840
  78.2192110  69.5781630  37.7339720  76.2522430  56.0527420  34.4038410
  77.1012960  56.4897570  34.3378600  75.8853700  56.3647680  35.2310470
  75.1513850  62.3059780  32.8773940  75.9177120  62.1941140  33.4399370
  75.2288540  61.6097750  32.2250710  73.8460610  59.7384850  33.5606830
  73.9264200  58.7912360  33.6724230  74.7380360  60.0691730  33.6667490
  74.6475320  69.8880240  40.6641370  75.3837800  69.3395700  40.9349940
  75.0316240  70.7536250  40.5247360  71.5320800  65.9553810  36.5382880
  70.6060580  66.1974950  36.5288290  71.9977230  66.7828070  36.4167630
  73.6533600  69.0726310  49.8526950  74.4546330  69.3938360  50.2662350
  73.1385420  68.7121890  50.5746860  77.7577630  69.0610550  32.4866940
  78.5506240  69.3499380  32.0348730  77.2381980  68.6302720  31.8079420
  82.4898230  65.1806180  49.8002360  81.8836390  65.2037780  49.0598110
  82.1852340  64.4489220  50.3369610  71.3731410  61.5599770  48.7963000
  71.8770430  60.9807050  49.3679230  70.6338830  61.8440000  49.3339370
  78.2755030  64.2813960  32.3509290  78.1705670  63.6666310  33.0770670
  78.1079250  63.7579850  31.5672300  78.4269350  62.9670760  48.3298520
  77.6615020  63.5355760  48.2453190  78.6085310  62.6746970  47.4366750
  81.5157760  63.3433990  32.9551280  80.9667860  63.7903290  33.5994020
  82.1377020  62.8383240  33.4788950  73.4054490  59.7029360  49.6913070
  73.4459830  59.4043230  50.5998300  74.2599990  60.1036970  49.5320590
  77.1832880  62.3024910  34.8516580  77.6049300  62.1364780  35.6947970
  77.3083720  61.4925140  34.3571720  75.3460300  58.2821460  47.6587560
  74.8156760  57.7912410  47.0310900  76.0148370  58.7105660  47.1245490
  79.6960520  61.3262520  32.0993680  80.2166180  60.6111540  31.7334830
  80.3428920  61.9648390  32.3994190  75.8332600  55.2483830  47.7384850
  75.7389470  54.6304580  47.0135720  75.2529990  55.9750120  47.5114760
  78.5994040  53.8057070  44.7712240  78.1511340  53.8281330  43.9257790
  77.9659240  53.4076090  45.3682540  79.0053590  62.7011400  45.3924680
  79.4241700  63.5444130  45.2200920  78.0862220  62.8383440  45.1631460
  81.3417490  60.4327580  46.7762520  81.4613700  59.8368720  47.5157360
  82.2011490  60.4697270  46.3563820  76.0791780  58.3758140  31.7974740
  75.8780840  57.5125500  32.1588080  75.9083830  58.2891500  30.8596340
  76.8561010  69.0064410  46.5082410  76.3182100  69.7310470  46.1891110
  77.1094970  68.5294750  45.7179750  78.1086260  56.9748930  48.0338340
  78.6985950  56.6664780  48.7216160  77.2906500  56.5028680  48.1898240
  74.8774580  55.4758760  31.7852620  75.1800480  55.4826190  30.8771770
  75.6169170  55.1256620  32.2820280  79.7123220  70.2415620  46.7669060
  79.6381920  71.1450760  47.0741430  78.8102060  69.9227520  46.7391130
  78.0959510  54.4193380  32.7708820  77.7481510  53.7417370  32.1911270
  78.2972280  53.9582890  33.5852210  80.2608550  69.4074130  34.3895420
  81.1559340  69.7459100  34.4114180  80.2926180  68.6853540  33.7619700
  73.9004710  64.7801180  32.6182420  74.3379580  65.3230850  33.2740000
  74.3852440  63.9548130  32.6278760  71.1150510  67.5690210  40.0702680
  71.4453520  66.7011270  39.8381320  71.5441510  67.7748730  40.9007640
  75.7112430  65.8999220  37.7304650  75.4107970  65.7764190  38.6308560
  75.6049920  65.0407810  37.3220380  71.6040720  68.4360800  42.8084310
  71.1671710  68.6161600  43.6408460  72.1718400  69.1935420  42.6666030
  71.4365150  60.9481030  39.1673190  70.7813990  60.6792670  38.5232890
  72.2743100  60.8385510  38.7175170  72.4741080  61.3333600  43.7076530
  72.8414120  61.2461000  44.5872550  71.9051900  60.5700150  43.6083390
  72.0257080  58.2442690  47.6134950  71.1313130  58.2109450  47.9528660
  72.5654630  58.4429480  48.3786200  70.6503230  58.1579960  35.1098520
  69.7467310  58.4210160  34.9350180  71.1343850  58.4291130  34.3298480
  73.1930440  57.2145500  33.0192900  73.9022140  56.7928720  32.5340180
  72.4770380  57.2820730  32.3876250  72.8404600  53.2684830  32.0595550
  73.5632730  53.8093770  32.3776770  73.1129120  52.9948250  31.1837090
  72.5296790  52.5191020  41.9618170  73.1772980  51.9688400  41.5213330
  72.9498630  52.7734170  42.7833980  72.2828790  52.6746690  44.7043490
  71.9343610  53.1310510  45.4701670  71.9516490  51.7803820  44.7865920
  73.8893160  65.8466290  48.8696680  73.8462790  65.4759200  49.7511140
  74.0204170  66.7843860  49.0098500  77.5899190  67.4025880  44.4706400
  77.3490550  67.6700440  43.5836920  78.5301830  67.5731610  44.5257260
  79.7953610  53.8658570  48.2262910  79.7342500  54.4580400  48.9758320
  80.7353990  53.7584530  48.0813170  72.9549430  52.2022890  47.9794260
  73.5032420  52.0210940  47.2160370  73.0204740  51.4117000  48.5150570
  73.7281190  68.7928540  45.9894460  73.1341510  68.6613240  46.7284500
  73.7205030  67.9566680  45.5236560  73.3593420  66.1586920  44.9402500
  72.6327480  65.5392210  44.8728450  73.4202570  66.5527530  44.0700580
  76.9638520  68.3731920  41.7251910  77.4803540  67.7619280  41.2000170
  77.6135900  68.8760700  42.2162920  79.7034020  69.2640410  42.5520890
  79.9911830  69.0094710  41.6753900  80.2157240  68.7117770  43.1426460
  80.9211030  53.0030610  43.1317400  80.1382820  53.4776110  43.4114160
  80.6273960  52.0985440  43.0230580  71.6423420  69.4761310  38.1499260
  71.4745460  68.8431990  38.8481150  70.7757930  69.6820710  37.7993450
  78.8065250  55.4217360  38.6433430  77.9939760  55.0474250  38.3029310
  79.3106890  54.6662440  38.9454620  73.2486120  68.1694540  35.5949400
  72.7233740  68.5502570  34.8911360  73.1730700  68.7945310  36.3159110
  74.6376590  53.8342140  34.1933090  75.1669350  53.0471940  34.0641040
  75.2704910  54.5133330  34.4268620  76.8314430  53.5717280  37.2478480
  76.2017170  52.8704590  37.4148610  76.2919570  54.3321410  37.0311640
  79.7706380  70.1856510  49.9189090  80.6973690  69.9500780  49.9625050
  79.7556810  71.0128510  49.4375120  76.9569990  52.8501260  49.6830970
  76.6754260  53.3534860  48.9191790  77.3389690  52.0523010  49.3173100
  75.8479090  70.1176920  34.4698650  76.5797910  69.8336200  33.9222540
  76.1072760  69.8790200  35.3598030  75.0093880  66.2341650  34.4744980
  74.3802760  66.7026750  35.0230810  75.1241710  65.3890870  34.9091170
  82.4643600  60.2847310  20.6246180  82.3837650  59.3701920  20.3537890
  82.0508020  60.7814380  19.9185890  80.5961640  62.0626330  22.5055450
  79.8203740  61.5826770  22.7954020  81.2474570  61.3831980  22.3311610
  74.6127470  62.3746140  23.3831210  73.7812350  62.1194850  23.7827720
  75.2208450  62.4456910  24.1189130  74.5928730  66.4086230  23.5789230
  74.8956770  65.5183970  23.3999450  75.3372320  66.9656450  23.3511480
  73.0219420  57.3348030  17.1673600  72.1336120  57.6764000  17.0653480
  73.3060610  57.1348350  16.2754430  70.9852430  59.9353680  23.0513300
  71.5568540  59.1675880  23.0516940  70.9853970  60.2342440  22.1419910
  80.8432380  68.7544530  20.9058570  80.2243820  69.2102030  20.3353010
  81.6984160  68.9095990  20.5048270  80.0370630  64.7383520  22.5125610
  79.9678910  63.7973460  22.3514740  80.7990490  64.8284930  23.0848180
  72.2277300  55.3438040  24.8382230  72.0480140  54.4463790  25.1184990
  71.8257380  55.8909910  25.5129180  81.0675800  57.5453900  22.7394540
  81.4440620  56.6725780  22.6268210  80.9695310  57.8812600  21.8484980
  75.1980810  55.9179530  18.2011980  75.3047560  56.8183260  18.5080740
  74.2873170  55.8697500  17.9106630  72.8463970  57.8398540  23.4464570
  73.5274080  58.1036910  24.0651970  72.5312020  56.9999410  23.7802580
  77.0388540  58.8865900  22.5337160  77.5466760  59.3846870  23.1742180
  77.5701780  58.1101100  22.3576520  75.3224640  53.5264460  26.8000580
  75.3243080  54.0436850  25.9946480  74.4928950  53.0494640  26.7770510
  81.7095730  63.6383770  18.2990480  81.0913000  64.1033220  17.7353200
  82.2218980  64.3311250  18.7159990  76.5727490  63.1659640  24.9774080
  76.2396870  63.7928560  25.6195150  76.7494170  63.6921520  24.1975750
  75.0039970  55.2374420  24.8071030  75.3456780  56.0816470  24.5124900
  74.0655780  55.3858160  24.9236370  75.7846590  65.1340440  26.7923260
  76.4020590  65.8091520  26.5107710  74.9239710  65.5428420  26.7010760
  71.0778930  64.3240300  15.6730110  70.7006910  64.8127400  14.9415010
  71.3352000  64.9965580  16.3036640  78.6867860  52.7256690  21.1315620
  78.9942840  52.1703580  20.4151120  77.7568560  52.8601150  20.9488610
  81.0748620  60.7905520  17.8675740  80.1477900  60.7242900  18.0964210
  81.2273440  61.7285650  17.7530980  81.0617700  57.0622520  14.8642900
  80.1221370  57.2236480  14.9495360  81.3800960  57.7808200  14.3178890
  76.6805260  61.3170260  20.6495470  76.2762260  60.6047510  20.1541370
  76.7668380  60.9723500  21.5383510  77.1486960  65.0037820  22.8134680
  76.8515250  64.3983290  22.1342460  78.0986780  65.0415130  22.7024040
  75.3933880  58.0913470  24.4294510  75.9448470  58.2008810  23.6547760
  75.9077390  58.4651070  25.1449740  76.2405390  64.7419510  29.4642480
  75.3433920  64.9659480  29.7115880  76.2658260  64.8654450  28.5153880
  75.0676610  61.6132830  28.0399850  74.9284380  62.4855630  28.4087250
  74.1857970  61.2705640  27.8947790  81.3905990  66.5308700  19.3464980
  81.8301900  67.2733030  18.9320370  81.3292880  66.7735270  20.2703940
  76.8656960  67.5554530  30.2485000  76.8372390  67.9597480  29.3813430
  76.7021930  66.6264890  30.0856600  73.3809890  60.2115240  18.1502120
  73.2607490  60.9377330  17.5383390  73.0710780  59.4418150  17.6730030
  71.0195260  63.3830380  23.9570760  71.0975680  63.5179150  23.0126480
  71.6336940  62.6746270  24.1498880  72.2642890  65.0830570  20.3676940
  71.8570970  65.2245160  19.5130540  73.1555900  64.7990730  20.1648150
  82.0821770  69.2322480  27.2743990  82.5966440  69.1430490  28.0766420
  81.2390850  69.5782180  27.5671900  76.5364550  69.2976350  18.4799610
  76.3607030  68.3811890  18.2667410  75.6820290  69.6563640  18.7197410
  71.0754780  64.4244550  26.4965220  71.2385820  63.9549910  25.6784590
  71.5407230  63.9168110  27.1614060  75.8473550  53.5550310  21.5325790
  75.4041700  54.3359850  21.2010310  76.4058540  53.8780200  22.2396730
  80.1343360  56.4218830  27.1361110  79.6722730  56.6301850  27.9481050
  79.7321470  55.6078180  26.8331780  78.9632370  53.1761010  16.4131620
  78.3386550  53.1720880  17.1384930  78.8762490  52.3091970  16.0167590
  77.8849450  54.0997640  23.3915390  78.1821780  55.0060470  23.3107410
  78.4335010  53.6116420  22.7774960  75.6387770  58.6783880  19.2607040
  75.4128690  58.4621050  20.1653660  74.8580300  59.1112340  18.9153010
  78.0786980  59.5769460  29.9267310  77.9830580  58.6364190  29.7767710
  78.9218960  59.7984530  29.5315380  81.4750400  57.3210790  19.8900970
  81.8679970  57.6382990  19.0769660  81.8367250  56.4422670  20.0045490
  73.2097520  55.9883130  28.0801090  72.8160910  56.8358340  28.2873870
  72.5215920  55.3509500  28.2709730  79.7842570  56.0718100  31.1497830
  79.0940890  55.8790300  31.7843920  80.5274870  56.3552740  31.6822130
  70.5114570  53.9111590  22.1131170  70.2227620  54.4814450  22.8256150
  71.2560330  53.4316040  22.4762400  70.6984800  57.8531710  13.3233890
  70.6159470  58.7962470  13.4648880  70.3467860  57.7106620  12.4446240
  82.0605540  59.9116540  23.9851750  81.3286660  60.4203350  24.3341850
  81.6629880  59.0946520  23.6840530  78.4982930  56.5870740  22.3904240
  78.5018990  56.1460690  21.5408780  79.3934050  56.9088070  22.4976060
  74.3485310  56.4697230  21.3498450  74.0085360  56.9472460  22.1065500
  73.5862630  56.0162350  20.9899550  78.5603080  57.5882820  15.3811000
  78.6815900  57.5469300  16.3296820  78.1751590  58.4506970  15.2257730
  82.5231450  55.3650220  23.3974690  82.5404190  55.8158870  24.2416540
  82.2747030  54.4655860  23.6108130  77.5724580  59.8983960  14.7794300
  77.0041480  59.4502210  14.1530210  78.2813580  60.2576740  14.2459450
  72.6493760  63.7995980  28.6561030  72.2648550  63.1589650  29.2543990
  72.9605950  64.5032100  29.2255760  78.7990900  60.6472520  24.1369650
  79.1661030  60.1731090  24.8830990  78.6095960  61.5214090  24.4777990
  71.6631390  55.3916210  20.2663120  71.3778310  55.0271880  21.1041740
  71.6010250  54.6596670  19.6526260  76.5890270  59.6881160  26.4553860
  76.2847340  60.5673140  26.6804220  77.5436730  59.7480950  26.4911300
  75.1172060  63.8942150  17.0520710  74.3434320  63.3539770  16.8919430
  75.8466690  63.3748760  16.7138470  81.3369980  54.2845470  16.9876490
  80.5234590  53.7858640  16.9121800  81.1431930  55.1243720  16.5712840
  81.2578840  62.9616570  28.7316100  81.1916150  62.0412240  28.4773690
  80.6283980  63.0592010  29.4460740  75.1609460  63.5622530  20.6899520
  75.6788130  62.7590790  20.6356410  74.7093480  63.5001670  21.5316350
  80.0478960  64.8288810  15.9626820  80.3894660  65.5731040  15.4670140
  79.2191670  65.1419930  16.3251650  72.6454000  60.5283900  27.6025220
  72.2868940  61.1937750  28.1898560  72.3508560  59.6967450  27.9737840
  75.8467120  60.9868140  30.4864770  75.5467260  61.1325320  29.5892590
  76.6178360  60.4273430  30.3938160  81.1895570  65.7837140  28.4819900
  81.2040110  64.8518100  28.2638810  80.4820670  65.8696900  29.1209670
  79.0169650  64.9102340  18.7342740  79.7040780  65.4571550  19.1150330
  78.2302070  65.4543070  18.7692350  71.1562050  60.5275160  14.2259820
  72.0256900  60.8099960  14.5095740  70.6652370  61.3411030  14.1108630
  78.3196860  61.9148370  18.3468100  78.7759640  62.7253620  18.5728290
  77.9685070  61.5971510  19.1786590  80.6229470  67.4254710  25.5760400
  81.2671690  67.6314090  26.2533820  80.9858910  66.6643110  25.1231250
  74.2208640  52.2586020  18.8190620  74.0923270  52.2503920  19.7675540
  73.3970660  52.5969110  18.4681630  81.8961550  65.4287060  24.2937850
  82.5383780  64.7280220  24.4070020  82.4210900  66.2085500  24.1134740
  71.5233300  69.7402540  14.7921450  71.8830940  70.3391880  14.1378720
  71.3825640  70.2862430  15.5656480  71.2202570  54.0177140  28.2797320
  70.5061090  54.2174060  28.8849930  71.6397610  53.2416710  28.6512120
  71.5075160  68.0057400  29.2663850  71.6166280  67.0652140  29.1259240
  70.8555720  68.2712150  28.6177580  79.4987750  66.2773290  30.6661970
  79.1784620  65.5582530  31.2107660  78.8246110  66.9528360  30.7398030
  77.5401920  67.1233740  15.6095120  77.5312020  67.8563430  14.9939630
  76.6200280  66.8765320  15.7022080  73.1408560  62.3448630  16.3541880
  72.5336510  63.0847530  16.3637180  73.6157910  62.4347990  15.5280080
  80.5261520  67.1861980  14.2720310  80.6273500  66.9825970  13.3422290
  79.6263260  66.9320260  14.4768090  78.0487410  57.7442340  18.2544210
  77.3403560  58.2128680  18.6957820  78.3331890  57.0864350  18.8889400
  79.6743340  59.1639040  26.2536740  80.1728590  59.6384860  26.9188590
  79.8166290  58.2402560  26.4606770  79.1679630  69.7048300  18.9667980
  79.4221130  69.6669690  18.0447350  78.2192110  69.5781630  18.9596230
  76.2522430  56.0527420  15.6294920  77.1012960  56.4897570  15.5635110
  75.8853700  56.3647680  16.4566980  75.1513850  62.3059780  14.1030450
  75.9177120  62.1941140  14.6655880  75.2288540  61.6097750  13.4507220
  73.8460610  59.7384850  14.7863340  73.9264200  58.7912360  14.8980740
  74.7380360  60.0691730  14.8924000  74.6475320  69.8880240  21.8897880
  75.3837800  69.3395700  22.1606450  75.0316240  70.7536250  21.7503870
  71.5320800  65.9553810  17.7639390  70.6060580  66.1974950  17.7544800
  71.9977230  66.7828070  17.6424140  73.6533600  69.0726310  31.0783460
  74.4546330  69.3938360  31.4918860  73.1385420  68.7121890  31.8003370
  77.7577630  69.0610550  13.7123450  78.5506240  69.3499380  13.2605240
  77.2381980  68.6302720  13.0335930  82.4898230  65.1806180  31.0258870
  81.8836390  65.2037780  30.2854620  82.1852340  64.4489220  31.5626120
  71.3731410  61.5599770  30.0219510  71.8770430  60.9807050  30.5935740
  70.6338830  61.8440000  30.5595880  78.2755030  64.2813960  13.5765800
  78.1705670  63.6666310  14.3027180  78.1079250  63.7579850  12.7928810
  78.4269350  62.9670760  29.5555030  77.6615020  63.5355760  29.4709700
  78.6085310  62.6746970  28.6623260  81.5157760  63.3433990  14.1807790
  80.9667860  63.7903290  14.8250530  82.1377020  62.8383240  14.7045460
  73.4054490  59.7029360  30.9169580  73.4459830  59.4043230  31.8254810
  74.2599990  60.1036970  30.7577100  77.1832880  62.3024910  16.0773090
  77.6049300  62.1364780  16.9204480  77.3083720  61.4925140  15.5828230
  75.3460300  58.2821460  28.8844070  74.8156760  57.7912410  28.2567410
  76.0148370  58.7105660  28.3502000  79.6960520  61.3262520  13.3250190
  80.2166180  60.6111540  12.9591340  80.3428920  61.9648390  13.6250700
  75.8332600  55.2483830  28.9641360  75.7389470  54.6304580  28.2392230
  75.2529990  55.9750120  28.7371270  78.5994040  53.8057070  25.9968750
  78.1511340  53.8281330  25.1514300  77.9659240  53.4076090  26.5939050
  79.0053590  62.7011400  26.6181190  79.4241700  63.5444130  26.4457430
  78.0862220  62.8383440  26.3887970  81.3417490  60.4327580  28.0019030
  81.4613700  59.8368720  28.7413870  82.2011490  60.4697270  27.5820330
  76.0791780  58.3758140  13.0231250  75.8780840  57.5125500  13.3844590
  75.9083830  58.2891500  12.0852850  76.8561010  69.0064410  27.7338920
  76.3182100  69.7310470  27.4147620  77.1094970  68.5294750  26.9436260
  78.1086260  56.9748930  29.2594850  78.6985950  56.6664780  29.9472670
  77.2906500  56.5028680  29.4154750  74.8774580  55.4758760  13.0109130
  75.1800480  55.4826190  12.1028280  75.6169170  55.1256620  13.5076790
  79.7123220  70.2415620  27.9925570  79.6381920  71.1450760  28.2997940
  78.8102060  69.9227520  27.9647640  78.0959510  54.4193380  13.9965330
  77.7481510  53.7417370  13.4167780  78.2972280  53.9582890  14.8108720
  80.2608550  69.4074130  15.6151930  81.1559340  69.7459100  15.6370690
  80.2926180  68.6853540  14.9876210  73.9004710  64.7801180  13.8438930
  74.3379580  65.3230850  14.4996510  74.3852440  63.9548130  13.8535270
  71.1150510  67.5690210  21.2959190  71.4453520  66.7011270  21.0637830
  71.5441510  67.7748730  22.1264150  75.7112430  65.8999220  18.9561160
  75.4107970  65.7764190  19.8565070  75.6049920  65.0407810  18.5476890
  71.6040720  68.4360800  24.0340820  71.1671710  68.6161600  24.8664970
  72.1718400  69.1935420  23.8922540  71.4365150  60.9481030  20.3929700
  70.7813990  60.6792670  19.7489400  72.2743100  60.8385510  19.9431680
  72.4741080  61.3333600  24.9333040  72.8414120  61.2461000  25.8129060
  71.9051900  60.5700150  24.8339900  72.0257080  58.2442690  28.8391460
  71.1313130  58.2109450  29.1785170  72.5654630  58.4429480  29.6042710
  70.6503230  58.1579960  16.3355030  69.7467310  58.4210160  16.1606690
  71.1343850  58.4291130  15.5554990  73.1930440  57.2145500  14.2449410
  73.9022140  56.7928720  13.7596690  72.4770380  57.2820730  13.6132760
  72.8404600  53.2684830  13.2852060  73.5632730  53.8093770  13.6033280
  73.1129120  52.9948250  12.4093600  72.5296790  52.5191020  23.1874680
  73.1772980  51.9688400  22.7469840  72.9498630  52.7734170  24.0090490
  72.2828790  52.6746690  25.9300000  71.9343610  53.1310510  26.6958180
  71.9516490  51.7803820  26.0122430  73.8893160  65.8466290  30.0953190
  73.8462790  65.4759200  30.9767650  74.0204170  66.7843860  30.2355010
  77.5899190  67.4025880  25.6962910  77.3490550  67.6700440  24.8093430
  78.5301830  67.5731610  25.7513770  79.7953610  53.8658570  29.4519420
  79.7342500  54.4580400  30.2014830  80.7353990  53.7584530  29.3069680
  72.9549430  52.2022890  29.2050770  73.5032420  52.0210940  28.4416880
  73.0204740  51.4117000  29.7407080  73.7281190  68.7928540  27.2150970
  73.1341510  68.6613240  27.9541010  73.7205030  67.9566680  26.7493070
  73.3593420  66.1586920  26.1659010  72.6327480  65.5392210  26.0984960
  73.4202570  66.5527530  25.2957090  76.9638520  68.3731920  22.9508420
  77.4803540  67.7619280  22.4256680  77.6135900  68.8760700  23.4419430
  79.7034020  69.2640410  23.7777400  79.9911830  69.0094710  22.9010410
  80.2157240  68.7117770  24.3682970  80.9211030  53.0030610  24.3573910
  80.1382820  53.4776110  24.6370670  80.6273960  52.0985440  24.2487090
  71.6423420  69.4761310  19.3755770  71.4745460  68.8431990  20.0737660
  70.7757930  69.6820710  19.0249960  72.2651440  53.3078090  16.8787630
  73.0230800  53.4206970  16.3051660  71.8028610  54.1447290  16.8331060
  78.8065250  55.4217360  19.8689940  77.9939760  55.0474250  19.5285820
  79.3106890  54.6662440  20.1711130  73.2486120  68.1694540  16.8205910
  72.7233740  68.5502570  16.1167870  73.1730700  68.7945310  17.5415620
  74.6376590  53.8342140  15.4189600  75.1669350  53.0471940  15.2897550
  75.2704910  54.5133330  15.6525130  76.8314430  53.5717280  18.4734990
  76.2017170  52.8704590  18.6405120  76.2919570  54.3321410  18.2568150
  79.7706380  70.1856510  31.1445600  80.6973690  69.9500780  31.1881560
  79.7556810  71.0128510  30.6631630  76.9569990  52.8501260  30.9087480
  76.6754260  53.3534860  30.1448300  77.3389690  52.0523010  30.5429610
  75.8479090  70.1176920  15.6955160  76.5797910  69.8336200  15.1479050
  76.1072760  69.8790200  16.5854540  75.0093880  66.2341650  15.7001490
  74.3802760  66.7026750  16.2487320  75.1241710  65.3890870  16.1347680
  80.5961640  62.0626330   3.7311960  79.8203740  61.5826770   4.0210530
  81.2474570  61.3831980   3.5568120  74.6127470  62.3746140   4.6087720
  73.7812350  62.1194850   5.0084230  75.2208450  62.4456910   5.3445640
  74.5928730  66.4086230   4.8045740  74.8956770  65.5183970   4.6255960
  75.3372320  66.9656450   4.5767990  70.9852430  59.9353680   4.2769810
  71.5568540  59.1675880   4.2773450  70.9853970  60.2342440   3.3676420
  80.8432380  68.7544530   2.1315080  80.2243820  69.2102030   1.5609520
  81.6984160  68.9095990   1.7304780  80.0370630  64.7383520   3.7382120
  79.9678910  63.7973460   3.5771250  80.7990490  64.8284930   4.3104690
  72.2277300  55.3438040   6.0638740  72.0480140  54.4463790   6.3441500
  71.8257380  55.8909910   6.7385690  81.0675800  57.5453900   3.9651050
  81.4440620  56.6725780   3.8524720  80.9695310  57.8812600   3.0741490
  72.8463970  57.8398540   4.6721080  73.5274080  58.1036910   5.2908480
  72.5312020  56.9999410   5.0059090  77.0388540  58.8865900   3.7593670
  77.5466760  59.3846870   4.3998690  77.5701780  58.1101100   3.5833030
  75.3224640  53.5264460   8.0257090  75.3243080  54.0436850   7.2202990
  74.4928950  53.0494640   8.0027020  76.5727490  63.1659640   6.2030590
  76.2396870  63.7928560   6.8451660  76.7494170  63.6921520   5.4232260
  75.0039970  55.2374420   6.0327540  75.3456780  56.0816470   5.7381410
  74.0655780  55.3858160   6.1492880  75.7846590  65.1340440   8.0179770
  76.4020590  65.8091520   7.7364220  74.9239710  65.5428420   7.9267270
  78.6867860  52.7256690   2.3572130  78.9942840  52.1703580   1.6407630
  77.7568560  52.8601150   2.1745120  77.1486960  65.0037820   4.0391190
  76.8515250  64.3983290   3.3598970  78.0986780  65.0415130   3.9280550
  75.3933880  58.0913470   5.6551020  75.9448470  58.2008810   4.8804270
  75.9077390  58.4651070   6.3706250  76.2405390  64.7419510  10.6898990
  75.3433920  64.9659480  10.9372390  76.2658260  64.8654450   9.7410390
  75.0676610  61.6132830   9.2656360  74.9284380  62.4855630   9.6343760
  74.1857970  61.2705640   9.1204300  76.8656960  67.5554530  11.4741510
  76.8372390  67.9597480  10.6069940  76.7021930  66.6264890  11.3113110
  71.0195260  63.3830380   5.1827270  71.0975680  63.5179150   4.2382990
  71.6336940  62.6746270   5.3755390  82.0821770  69.2322480   8.5000500
  82.5966440  69.1430490   9.3022930  81.2390850  69.5782180   8.7928410
  71.0754780  64.4244550   7.7221730  71.2385820  63.9549910   6.9041100
  71.5407230  63.9168110   8.3870570  75.8473550  53.5550310   2.7582300
  75.4041700  54.3359850   2.4266820  76.4058540  53.8780200   3.4653240
  80.1343360  56.4218830   8.3617620  79.6722730  56.6301850   9.1737560
  79.7321470  55.6078180   8.0588290  77.8849450  54.0997640   4.6171900
  78.1821780  55.0060470   4.5363920  78.4335010  53.6116420   4.0031470
  78.0786980  59.5769460  11.1523820  77.9830580  58.6364190  11.0024220
  78.9218960  59.7984530  10.7571890  73.2097520  55.9883130   9.3057600
  72.8160910  56.8358340   9.5130380  72.5215920  55.3509500   9.4966240
  79.7842570  56.0718100  12.3754340  79.0940890  55.8790300  13.0100430
  80.5274870  56.3552740  12.9078640  70.5114570  53.9111590   3.3387680
  70.2227620  54.4814450   4.0512660  71.2560330  53.4316040   3.7018910
  82.0605540  59.9116540   5.2108260  81.3286660  60.4203350   5.5598360
  81.6629880  59.0946520   4.9097040  78.4982930  56.5870740   3.6160750
  78.5018990  56.1460690   2.7665290  79.3934050  56.9088070   3.7232570
  74.3485310  56.4697230   2.5754960  74.0085360  56.9472460   3.3322010
  73.5862630  56.0162350   2.2156060  82.5231450  55.3650220   4.6231200
  82.5404190  55.8158870   5.4673050  82.2747030  54.4655860   4.8364640
  72.6493760  63.7995980   9.8817540  72.2648550  63.1589650  10.4800500
  72.9605950  64.5032100  10.4512270  78.7990900  60.6472520   5.3626160
  79.1661030  60.1731090   6.1087500  78.6095960  61.5214090   5.7034500
  76.5890270  59.6881160   7.6810370  76.2847340  60.5673140   7.9060730
  77.5436730  59.7480950   7.7167810  81.2578840  62.9616570   9.9572610
  81.1916150  62.0412240   9.7030200  80.6283980  63.0592010  10.6717250
  75.1609460  63.5622530   1.9156030  75.6788130  62.7590790   1.8612920
  74.7093480  63.5001670   2.7572860  72.6454000  60.5283900   8.8281730
  72.2868940  61.1937750   9.4155070  72.3508560  59.6967450   9.1994350
  75.8467120  60.9868140  11.7121280  75.5467260  61.1325320  10.8149100
  76.6178360  60.4273430  11.6194670  81.1895570  65.7837140   9.7076410
  81.2040110  64.8518100   9.4895320  80.4820670  65.8696900  10.3466180
  80.6229470  67.4254710   6.8016910  81.2671690  67.6314090   7.4790330
  80.9858910  66.6643110   6.3487760  81.8961550  65.4287060   5.5194360
  82.5383780  64.7280220   5.6326530  82.4210900  66.2085500   5.3391250
  71.2202570  54.0177140   9.5053830  70.5061090  54.2174060  10.1106440
  71.6397610  53.2416710   9.8768630  71.5075160  68.0057400  10.4920360
  71.6166280  67.0652140  10.3515750  70.8555720  68.2712150   9.8434090
  79.4987750  66.2773290  11.8918480  79.1784620  65.5582530  12.4364170
  78.8246110  66.9528360  11.9654540  79.6743340  59.1639040   7.4793250
  80.1728590  59.6384860   8.1445100  79.8166290  58.2402560   7.6863280
  74.6475320  69.8880240   3.1154390  75.3837800  69.3395700   3.3862960
  75.0316240  70.7536250   2.9760380  73.6533600  69.0726310  12.3039970
  74.4546330  69.3938360  12.7175370  73.1385420  68.7121890  13.0259880
  82.4898230  65.1806180  12.2515380  81.8836390  65.2037780  11.5111130
  82.1852340  64.4489220  12.7882630  71.3731410  61.5599770  11.2476020
  71.8770430  60.9807050  11.8192250  70.6338830  61.8440000  11.7852390
  78.4269350  62.9670760  10.7811540  77.6615020  63.5355760  10.6966210
  78.6085310  62.6746970   9.8879770  73.4054490  59.7029360  12.1426090
  73.4459830  59.4043230  13.0511320  74.2599990  60.1036970  11.9833610
  75.3460300  58.2821460  10.1100580  74.8156760  57.7912410   9.4823920
  76.0148370  58.7105660   9.5758510  75.8332600  55.2483830  10.1897870
  75.7389470  54.6304580   9.4648740  75.2529990  55.9750120   9.9627780
  78.5994040  53.8057070   7.2225260  78.1511340  53.8281330   6.3770810
  77.9659240  53.4076090   7.8195560  79.0053590  62.7011400   7.8437700
  79.4241700  63.5444130   7.6713940  78.0862220  62.8383440   7.6144480
  81.3417490  60.4327580   9.2275540  81.4613700  59.8368720   9.9670380
  82.2011490  60.4697270   8.8076840  76.8561010  69.0064410   8.9595430
  76.3182100  69.7310470   8.6404130  77.1094970  68.5294750   8.1692770
  78.1086260  56.9748930  10.4851360  78.6985950  56.6664780  11.1729180
  77.2906500  56.5028680  10.6411260  79.7123220  70.2415620   9.2182080
  79.6381920  71.1450760   9.5254450  78.8102060  69.9227520   9.1904150
  71.1150510  67.5690210   2.5215700  71.4453520  66.7011270   2.2894340
  71.5441510  67.7748730   3.3520660  71.6040720  68.4360800   5.2597330
  71.1671710  68.6161600   6.0921480  72.1718400  69.1935420   5.1179050
  72.4741080  61.3333600   6.1589550  72.8414120  61.2461000   7.0385570
  71.9051900  60.5700150   6.0596410  72.0257080  58.2442690  10.0647970
  71.1313130  58.2109450  10.4041680  72.5654630  58.4429480  10.8299220
  72.5296790  52.5191020   4.4131190  73.1772980  51.9688400   3.9726350
  72.9498630  52.7734170   5.2347000  72.2828790  52.6746690   7.1556510
  71.9343610  53.1310510   7.9214690  71.9516490  51.7803820   7.2378940
  73.8893160  65.8466290  11.3209700  73.8462790  65.4759200  12.2024160
  74.0204170  66.7843860  11.4611520  77.5899190  67.4025880   6.9219420
  77.3490550  67.6700440   6.0349940  78.5301830  67.5731610   6.9770280
  79.7953610  53.8658570  10.6775930  79.7342500  54.4580400  11.4271340
  80.7353990  53.7584530  10.5326190  72.9549430  52.2022890  10.4307280
  73.5032420  52.0210940   9.6673390  73.0204740  51.4117000  10.9663590
  73.7281190  68.7928540   8.4407480  73.1341510  68.6613240   9.1797520
  73.7205030  67.9566680   7.9749580  73.3593420  66.1586920   7.3915520
  72.6327480  65.5392210   7.3241470  73.4202570  66.5527530   6.5213600
  76.9638520  68.3731920   4.1764930  77.4803540  67.7619280   3.6513190
  77.6135900  68.8760700   4.6675940  79.7034020  69.2640410   5.0033910
  79.9911830  69.0094710   4.1266920  80.2157240  68.7117770   5.5939480
  80.9211030  53.0030610   5.5830420  80.1382820  53.4776110   5.8627180
  80.6273960  52.0985440   5.4743600  79.7706380  70.1856510  12.3702110
  80.6973690  69.9500780  12.4138070  79.7556810  71.0128510  11.8888140
  76.9569990  52.8501260  12.1343990  76.6754260  53.3534860  11.3704810
  77.3389690  52.0523010  11.7686120  82.4643600  41.5103820  58.1733160
  82.3837650  40.5958430  57.9024870  82.0508020  42.0070890  57.4672870
  80.5961640  43.2882840  60.0542430  79.8203740  42.8083280  60.3441000
  81.2474570  42.6088490  59.8798590  74.6127470  43.6002650  60.9318190
  73.7812350  43.3451360  61.3314700  75.2208450  43.6713420  61.6676110
  74.5928730  47.6342740  61.1276210  74.8956770  46.7440480  60.9486430
  75.3372320  48.1912960  60.8998460  73.0219420  38.5604540  54.7160580
  72.1336120  38.9020510  54.6140460  73.3060610  38.3604860  53.8241410
  70.9852430  41.1610190  60.6000280  71.5568540  40.3932390  60.6003920
  70.9853970  41.4598950  59.6906890  80.8432380  49.9801040  58.4545550
  80.2243820  50.4358540  57.8839990  81.6984160  50.1352500  58.0535250
  80.0370630  45.9640030  60.0612590  79.9678910  45.0229970  59.9001720
  80.7990490  46.0541440  60.6335160  81.0675800  38.7710410  60.2881520
  81.4440620  37.8982290  60.1755190  80.9695310  39.1069110  59.3971960
  75.1980810  37.1436040  55.7498960  75.3047560  38.0439770  56.0567720
  74.2873170  37.0954010  55.4593610  72.8463970  39.0655050  60.9951550
  73.5274080  39.3293420  61.6138950  72.5312020  38.2255920  61.3289560
  77.0388540  40.1122410  60.0824140  77.5466760  40.6103380  60.7229160
  77.5701780  39.3357610  59.9063500  81.7095730  44.8640280  55.8477460
  81.0913000  45.3289730  55.2840180  82.2218980  45.5567760  56.2646970
  71.0778930  45.5496810  53.2217090  70.7006910  46.0383910  52.4901990
  71.3352000  46.2222090  53.8523620  78.6867860  33.9513200  58.6802600
  78.9942840  33.3960090  57.9638100  77.7568560  34.0857660  58.4975590
  81.0748620  42.0162030  55.4162720  80.1477900  41.9499410  55.6451190
  81.2273440  42.9542160  55.3017960  81.0617700  38.2879030  52.4129880
  80.1221370  38.4492990  52.4982340  81.3800960  39.0064710  51.8665870
  76.6805260  42.5426770  58.1982450  76.2762260  41.8304020  57.7028350
  76.7668380  42.1980010  59.0870490  77.1486960  46.2294330  60.3621660
  76.8515250  45.6239800  59.6829440  78.0986780  46.2671640  60.2511020
  81.3905990  47.7565210  56.8951960  81.8301900  48.4989540  56.4807350
  81.3292880  47.9991780  57.8190920  73.3809890  41.4371750  55.6989100
  73.2607490  42.1633840  55.0870370  73.0710780  40.6674660  55.2217010
  72.2642890  46.3087080  57.9163920  71.8570970  46.4501670  57.0617520
  73.1555900  46.0247240  57.7135130  76.5364550  50.5232860  56.0286590
  76.3607030  49.6068400  55.8154390  75.6820290  50.8820150  56.2684390
  75.8473550  34.7806820  59.0812770  75.4041700  35.5616360  58.7497290
  76.4058540  35.1036710  59.7883710  78.9632370  34.4017520  53.9618600
  78.3386550  34.3977390  54.6871910  78.8762490  33.5348480  53.5654570
  77.8849450  35.3254150  60.9402370  78.1821780  36.2316980  60.8594390
  78.4335010  34.8372930  60.3261940  75.6387770  39.9040390  56.8094020
  75.4128690  39.6877560  57.7140640  74.8580300  40.3368850  56.4639990
  81.4750400  38.5467300  57.4387950  81.8679970  38.8639500  56.6256640
  81.8367250  37.6679180  57.5532470  70.5114570  35.1368100  59.6618150
  70.2227620  35.7070960  60.3743130  71.2560330  34.6572550  60.0249380
  70.6984800  39.0788220  50.8720870  70.6159470  40.0218980  51.0135860
  70.3467860  38.9363130  49.9933220  78.4982930  37.8127250  59.9391220
  78.5018990  37.3717200  59.0895760  79.3934050  38.1344580  60.0463040
  74.3485310  37.6953740  58.8985430  74.0085360  38.1728970  59.6552480
  73.5862630  37.2418860  58.5386530  78.5603080  38.8139330  52.9297980
  78.6815900  38.7725810  53.8783800  78.1751590  39.6763480  52.7744710
  77.5724580  41.1240470  52.3281280  77.0041480  40.6758720  51.7017190
  78.2813580  41.4833250  51.7946430  71.6631390  36.6172720  57.8150100
  71.3778310  36.2528390  58.6528720  71.6010250  35.8853180  57.2013240
  75.1172060  45.1198660  54.6007690  74.3434320  44.5796280  54.4406410
  75.8466690  44.6005270  54.2625450  81.3369980  35.5101980  54.5363470
  80.5234590  35.0115150  54.4608780  81.1431930  36.3500230  54.1199820
  75.1609460  44.7879040  58.2386500  75.6788130  43.9847300  58.1843390
  74.7093480  44.7258180  59.0803330  80.0478960  46.0545320  53.5113800
  80.3894660  46.7987550  53.0157120  79.2191670  46.3676440  53.8738630
  79.0169650  46.1358850  56.2829720  79.7040780  46.6828060  56.6637310
  78.2302070  46.6799580  56.3179330  71.1562050  41.7531670  51.7746800
  72.0256900  42.0356470  52.0582720  70.6652370  42.5667540  51.6595610
  78.3196860  43.1404880  55.8955080  78.7759640  43.9510130  56.1215270
  77.9685070  42.8228020  56.7273570  74.2208640  33.4842530  56.3677600
  74.0923270  33.4760430  57.3162520  73.3970660  33.8225620  56.0168610
  71.5233300  50.9659050  52.3408430  71.8830940  51.5648390  51.6865700
  71.3825640  51.5118940  53.1143460  77.5401920  48.3490250  53.1582100
  77.5312020  49.0819940  52.5426610  76.6200280  48.1021830  53.2509060
  73.1408560  43.5705140  53.9028860  72.5336510  44.3104040  53.9124160
  73.6157910  43.6604500  53.0767060  80.5261520  48.4118490  51.8207290
  80.6273500  48.2082480  50.8909270  79.6263260  48.1576770  52.0255070
  78.0487410  38.9698850  55.8031190  77.3403560  39.4385190  56.2444800
  78.3331890  38.3120860  56.4376380  79.1679630  50.9304810  56.5154960
  79.4221130  50.8926200  55.5934330  78.2192110  50.8038140  56.5083210
  76.2522430  37.2783930  53.1781900  77.1012960  37.7154080  53.1122090
  75.8853700  37.5904190  54.0053960  75.1513850  43.5316290  51.6517430
  75.9177120  43.4197650  52.2142860  75.2288540  42.8354260  50.9994200
  73.8460610  40.9641360  52.3350320  73.9264200  40.0168870  52.4467720
  74.7380360  41.2948240  52.4410980  74.6475320  51.1136750  59.4384860
  75.3837800  50.5652210  59.7093430  75.0316240  51.9792760  59.2990850
  71.5320800  47.1810320  55.3126370  70.6060580  47.4231460  55.3031780
  71.9977230  48.0084580  55.1911120  77.7577630  50.2867060  51.2610430
  78.5506240  50.5755890  50.8092220  77.2381980  49.8559230  50.5822910
  78.2755030  45.5070470  51.1252780  78.1705670  44.8922820  51.8514160
  78.1079250  44.9836360  50.3415790  81.5157760  44.5690500  51.7294770
  80.9667860  45.0159800  52.3737510  82.1377020  44.0639750  52.2532440
  77.1832880  43.5281420  53.6260070  77.6049300  43.3621290  54.4691460
  77.3083720  42.7181650  53.1315210  79.6960520  42.5519030  50.8737170
  80.2166180  41.8368050  50.5078320  80.3428920  43.1904900  51.1737680
  76.0791780  39.6014650  50.5718230  75.8780840  38.7382010  50.9331570
  75.9083830  39.5148010  49.6339830  74.8774580  36.7015270  50.5596110
  75.1800480  36.7082700  49.6515260  75.6169170  36.3513130  51.0563770
  78.0959510  35.6449890  51.5452310  77.7481510  34.9673880  50.9654760
  78.2972280  35.1839400  52.3595700  80.2608550  50.6330640  53.1638910
  81.1559340  50.9715610  53.1857670  80.2926180  49.9110050  52.5363190
  73.9004710  46.0057690  51.3925910  74.3379580  46.5487360  52.0483490
  74.3852440  45.1804640  51.4022250  71.1150510  48.7946720  58.8446170
  71.4453520  47.9267780  58.6124810  71.5441510  49.0005240  59.6751130
  75.7112430  47.1255730  56.5048140  75.4107970  47.0020700  57.4052050
  75.6049920  46.2664320  56.0963870  71.4365150  42.1737540  57.9416680
  70.7813990  41.9049180  57.2976380  72.2743100  42.0642020  57.4918660
  70.6503230  39.3836470  53.8842010  69.7467310  39.6466670  53.7093670
  71.1343850  39.6547640  53.1041970  73.1930440  38.4402010  51.7936390
  73.9022140  38.0185230  51.3083670  72.4770380  38.5077240  51.1619740
  72.8404600  34.4941340  50.8339040  73.5632730  35.0350280  51.1520260
  73.1129120  34.2204760  49.9580580  72.5296790  33.7447530  60.7361660
  73.1772980  33.1944910  60.2956820  72.9498630  33.9990680  61.5577470
  76.9638520  49.5988430  60.4995400  77.4803540  48.9875790  59.9743660
  77.6135900  50.1017210  60.9906410  71.6423420  50.7017820  56.9242750
  71.4745460  50.0688500  57.6224640  70.7757930  50.9077220  56.5736940
  72.2651440  34.5334600  54.4274610  73.0230800  34.6463480  53.8538640
  71.8028610  35.3703800  54.3818040  78.8065250  36.6473870  57.4176920
  77.9939760  36.2730760  57.0772800  79.3106890  35.8918950  57.7198110
  73.2486120  49.3951050  54.3692890  72.7233740  49.7759080  53.6654850
  73.1730700  50.0201820  55.0902600  74.6376590  35.0598650  52.9676580
  75.1669350  34.2728450  52.8384530  75.2704910  35.7389840  53.2012110
  76.8314430  34.7973790  56.0221970  76.2017170  34.0961100  56.1892100
  76.2919570  35.5577920  55.8055130  75.8479090  51.3433430  53.2442140
  76.5797910  51.0592710  52.6966030  76.1072760  51.1046710  54.1341520
  75.0093880  47.4598160  53.2488470  74.3802760  47.9283260  53.7974300
  75.1241710  46.6147380  53.6834660  82.4643600  41.5103820  39.3989670
  82.3837650  40.5958430  39.1281380  82.0508020  42.0070890  38.6929380
  80.5961640  43.2882840  41.2798940  79.8203740  42.8083280  41.5697510
  81.2474570  42.6088490  41.1055100  74.6127470  43.6002650  42.1574700
  73.7812350  43.3451360  42.5571210  75.2208450  43.6713420  42.8932620
  74.5928730  47.6342740  42.3532720  74.8956770  46.7440480  42.1742940
  75.3372320  48.1912960  42.1254970  73.0219420  38.5604540  35.9417090
  72.1336120  38.9020510  35.8396970  73.3060610  38.3604860  35.0497920
  70.9852430  41.1610190  41.8256790  71.5568540  40.3932390  41.8260430
  70.9853970  41.4598950  40.9163400  80.8432380  49.9801040  39.6802060
  80.2243820  50.4358540  39.1096500  81.6984160  50.1352500  39.2791760
  80.0370630  45.9640030  41.2869100  79.9678910  45.0229970  41.1258230
  80.7990490  46.0541440  41.8591670  72.2277300  36.5694550  43.6125720
  72.0480140  35.6720300  43.8928480  71.8257380  37.1166420  44.2872670
  81.0675800  38.7710410  41.5138030  81.4440620  37.8982290  41.4011700
  80.9695310  39.1069110  40.6228470  75.1980810  37.1436040  36.9755470
  75.3047560  38.0439770  37.2824230  74.2873170  37.0954010  36.6850120
  72.8463970  39.0655050  42.2208060  73.5274080  39.3293420  42.8395460
  72.5312020  38.2255920  42.5546070  77.0388540  40.1122410  41.3080650
  77.5466760  40.6103380  41.9485670  77.5701780  39.3357610  41.1320010
  75.3224640  34.7520970  45.5744070  75.3243080  35.2693360  44.7689970
  74.4928950  34.2751150  45.5514000  81.7095730  44.8640280  37.0733970
  81.0913000  45.3289730  36.5096690  82.2218980  45.5567760  37.4903480
  76.5727490  44.3916150  43.7517570  76.2396870  45.0185070  44.3938640
  76.7494170  44.9178030  42.9719240  75.0039970  36.4630930  43.5814520
  75.3456780  37.3072980  43.2868390  74.0655780  36.6114670  43.6979860
  75.7846590  46.3596950  45.5666750  76.4020590  47.0348030  45.2851200
  74.9239710  46.7684930  45.4754250  71.0778930  45.5496810  34.4473600
  70.7006910  46.0383910  33.7158500  71.3352000  46.2222090  35.0780130
  78.6867860  33.9513200  39.9059110  78.9942840  33.3960090  39.1894610
  77.7568560  34.0857660  39.7232100  81.0748620  42.0162030  36.6419230
  80.1477900  41.9499410  36.8707700  81.2273440  42.9542160  36.5274470
  81.0617700  38.2879030  33.6386390  80.1221370  38.4492990  33.7238850
  81.3800960  39.0064710  33.0922380  76.6805260  42.5426770  39.4238960
  76.2762260  41.8304020  38.9284860  76.7668380  42.1980010  40.3127000
  77.1486960  46.2294330  41.5878170  76.8515250  45.6239800  40.9085950
  78.0986780  46.2671640  41.4767530  75.3933880  39.3169980  43.2038000
  75.9448470  39.4265320  42.4291250  75.9077390  39.6907580  43.9193230
  76.2405390  45.9676020  48.2385970  75.3433920  46.1915990  48.4859370
  76.2658260  46.0910960  47.2897370  75.0676610  42.8389340  46.8143340
  74.9284380  43.7112140  47.1830740  74.1857970  42.4962150  46.6691280
  81.3905990  47.7565210  38.1208470  81.8301900  48.4989540  37.7063860
  81.3292880  47.9991780  39.0447430  76.8656960  48.7811040  49.0228490
  76.8372390  49.1853990  48.1556920  76.7021930  47.8521400  48.8600090
  73.3809890  41.4371750  36.9245610  73.2607490  42.1633840  36.3126880
  73.0710780  40.6674660  36.4473520  71.0195260  44.6086890  42.7314250
  71.0975680  44.7435660  41.7869970  71.6336940  43.9002780  42.9242370
  72.2642890  46.3087080  39.1420430  71.8570970  46.4501670  38.2874030
  73.1555900  46.0247240  38.9391640  82.0821770  50.4578990  46.0487480
  82.5966440  50.3687000  46.8509910  81.2390850  50.8038690  46.3415390
  76.5364550  50.5232860  37.2543100  76.3607030  49.6068400  37.0410900
  75.6820290  50.8820150  37.4940900  71.0754780  45.6501060  45.2708710
  71.2385820  45.1806420  44.4528080  71.5407230  45.1424620  45.9357550
  75.8473550  34.7806820  40.3069280  75.4041700  35.5616360  39.9753800
  76.4058540  35.1036710  41.0140220  80.1343360  37.6475340  45.9104600
  79.6722730  37.8558360  46.7224540  79.7321470  36.8334690  45.6075270
  78.9632370  34.4017520  35.1875110  78.3386550  34.3977390  35.9128420
  78.8762490  33.5348480  34.7911080  77.8849450  35.3254150  42.1658880
  78.1821780  36.2316980  42.0850900  78.4335010  34.8372930  41.5518450
  75.6387770  39.9040390  38.0350530  75.4128690  39.6877560  38.9397150
  74.8580300  40.3368850  37.6896500  78.0786980  40.8025970  48.7010800
  77.9830580  39.8620700  48.5511200  78.9218960  41.0241040  48.3058870
  81.4750400  38.5467300  38.6644460  81.8679970  38.8639500  37.8513150
  81.8367250  37.6679180  38.7788980  73.2097520  37.2139640  46.8544580
  72.8160910  38.0614850  47.0617360  72.5215920  36.5766010  47.0453220
  79.7842570  37.2974610  49.9241320  79.0940890  37.1046810  50.5587410
  80.5274870  37.5809250  50.4565620  70.5114570  35.1368100  40.8874660
  70.2227620  35.7070960  41.5999640  71.2560330  34.6572550  41.2505890
  70.6984800  39.0788220  32.0977380  70.6159470  40.0218980  32.2392370
  70.3467860  38.9363130  31.2189730  82.0605540  41.1373050  42.7595240
  81.3286660  41.6459860  43.1085340  81.6629880  40.3203030  42.4584020
  78.4982930  37.8127250  41.1647730  78.5018990  37.3717200  40.3152270
  79.3934050  38.1344580  41.2719550  74.3485310  37.6953740  40.1241940
  74.0085360  38.1728970  40.8808990  73.5862630  37.2418860  39.7643040
  78.5603080  38.8139330  34.1554490  78.6815900  38.7725810  35.1040310
  78.1751590  39.6763480  34.0001220  82.5231450  36.5906730  42.1718180
  82.5404190  37.0415380  43.0160030  82.2747030  35.6912370  42.3851620
  77.5724580  41.1240470  33.5537790  77.0041480  40.6758720  32.9273700
  78.2813580  41.4833250  33.0202940  72.6493760  45.0252490  47.4304520
  72.2648550  44.3846160  48.0287480  72.9605950  45.7288610  47.9999250
  78.7990900  41.8729030  42.9113140  79.1661030  41.3987600  43.6574480
  78.6095960  42.7470600  43.2521480  71.6631390  36.6172720  39.0406610
  71.3778310  36.2528390  39.8785230  71.6010250  35.8853180  38.4269750
  76.5890270  40.9137670  45.2297350  76.2847340  41.7929650  45.4547710
  77.5436730  40.9737460  45.2654790  75.1172060  45.1198660  35.8264200
  74.3434320  44.5796280  35.6662920  75.8466690  44.6005270  35.4881960
  81.3369980  35.5101980  35.7619980  80.5234590  35.0115150  35.6865290
  81.1431930  36.3500230  35.3456330  81.2578840  44.1873080  47.5059590
  81.1916150  43.2668750  47.2517180  80.6283980  44.2848520  48.2204230
  75.1609460  44.7879040  39.4643010  75.6788130  43.9847300  39.4099900
  74.7093480  44.7258180  40.3059840  80.0478960  46.0545320  34.7370310
  80.3894660  46.7987550  34.2413630  79.2191670  46.3676440  35.0995140
  72.6454000  41.7540410  46.3768710  72.2868940  42.4194260  46.9642050
  72.3508560  40.9223960  46.7481330  75.8467120  42.2124650  49.2608260
  75.5467260  42.3581830  48.3636080  76.6178360  41.6529940  49.1681650
  81.1895570  47.0093650  47.2563390  81.2040110  46.0774610  47.0382300
  80.4820670  47.0953410  47.8953160  79.0169650  46.1358850  37.5086230
  79.7040780  46.6828060  37.8893820  78.2302070  46.6799580  37.5435840
  71.1562050  41.7531670  33.0003310  72.0256900  42.0356470  33.2839230
  70.6652370  42.5667540  32.8852120  78.3196860  43.1404880  37.1211590
  78.7759640  43.9510130  37.3471780  77.9685070  42.8228020  37.9530080
  80.6229470  48.6511220  44.3503890  81.2671690  48.8570600  45.0277310
  80.9858910  47.8899620  43.8974740  74.2208640  33.4842530  37.5934110
  74.0923270  33.4760430  38.5419030  73.3970660  33.8225620  37.2425120
  81.8961550  46.6543570  43.0681340  82.5383780  45.9536730  43.1813510
  82.4210900  47.4342010  42.8878230  71.2202570  35.2433650  47.0540810
  70.5061090  35.4430570  47.6593420  71.6397610  34.4673220  47.4255610
  71.5075160  49.2313910  48.0407340  71.6166280  48.2908650  47.9002730
  70.8555720  49.4968660  47.3921070  79.4987750  47.5029800  49.4405460
  79.1784620  46.7839040  49.9851150  78.8246110  48.1784870  49.5141520
  77.5401920  48.3490250  34.3838610  77.5312020  49.0819940  33.7683120
  76.6200280  48.1021830  34.4765570  73.1408560  43.5705140  35.1285370
  72.5336510  44.3104040  35.1380670  73.6157910  43.6604500  34.3023570
  80.5261520  48.4118490  33.0463800  80.6273500  48.2082480  32.1165780
  79.6263260  48.1576770  33.2511580  78.0487410  38.9698850  37.0287700
  77.3403560  39.4385190  37.4701310  78.3331890  38.3120860  37.6632890
  79.6743340  40.3895550  45.0280230  80.1728590  40.8641370  45.6932080
  79.8166290  39.4659070  45.2350260  79.1679630  50.9304810  37.7411470
  79.4221130  50.8926200  36.8190840  78.2192110  50.8038140  37.7339720
  76.2522430  37.2783930  34.4038410  77.1012960  37.7154080  34.3378600
  75.8853700  37.5904190  35.2310470  75.1513850  43.5316290  32.8773940
  75.9177120  43.4197650  33.4399370  75.2288540  42.8354260  32.2250710
  73.8460610  40.9641360  33.5606830  73.9264200  40.0168870  33.6724230
  74.7380360  41.2948240  33.6667490  73.6533600  50.2982820  49.8526950
  74.4546330  50.6194870  50.2662350  73.1385420  49.9378400  50.5746860
  77.7577630  50.2867060  32.4866940  78.5506240  50.5755890  32.0348730
  77.2381980  49.8559230  31.8079420  82.4898230  46.4062690  49.8002360
  81.8836390  46.4294290  49.0598110  82.1852340  45.6745730  50.3369610
  71.3731410  42.7856280  48.7963000  71.8770430  42.2063560  49.3679230
  70.6338830  43.0696510  49.3339370  78.2755030  45.5070470  32.3509290
  78.1705670  44.8922820  33.0770670  78.1079250  44.9836360  31.5672300
  78.4269350  44.1927270  48.3298520  77.6615020  44.7612270  48.2453190
  78.6085310  43.9003480  47.4366750  81.5157760  44.5690500  32.9551280
  80.9667860  45.0159800  33.5994020  82.1377020  44.0639750  33.4788950
  73.4054490  40.9285870  49.6913070  73.4459830  40.6299740  50.5998300
  74.2599990  41.3293480  49.5320590  77.1832880  43.5281420  34.8516580
  77.6049300  43.3621290  35.6947970  77.3083720  42.7181650  34.3571720
  75.3460300  39.5077970  47.6587560  74.8156760  39.0168920  47.0310900
  76.0148370  39.9362170  47.1245490  79.6960520  42.5519030  32.0993680
  80.2166180  41.8368050  31.7334830  80.3428920  43.1904900  32.3994190
  75.8332600  36.4740340  47.7384850  75.7389470  35.8561090  47.0135720
  75.2529990  37.2006630  47.5114760  78.5994040  35.0313580  44.7712240
  78.1511340  35.0537840  43.9257790  77.9659240  34.6332600  45.3682540
  79.0053590  43.9267910  45.3924680  79.4241700  44.7700640  45.2200920
  78.0862220  44.0639950  45.1631460  81.3417490  41.6584090  46.7762520
  81.4613700  41.0625230  47.5157360  82.2011490  41.6953780  46.3563820
  76.0791780  39.6014650  31.7974740  75.8780840  38.7382010  32.1588080
  75.9083830  39.5148010  30.8596340  76.8561010  50.2320920  46.5082410
  76.3182100  50.9566980  46.1891110  77.1094970  49.7551260  45.7179750
  78.1086260  38.2005440  48.0338340  78.6985950  37.8921290  48.7216160
  77.2906500  37.7285190  48.1898240  74.8774580  36.7015270  31.7852620
  75.1800480  36.7082700  30.8771770  75.6169170  36.3513130  32.2820280
  79.7123220  51.4672130  46.7669060  79.6381920  52.3707270  47.0741430
  78.8102060  51.1484030  46.7391130  78.0959510  35.6449890  32.7708820
  77.7481510  34.9673880  32.1911270  78.2972280  35.1839400  33.5852210
  80.2608550  50.6330640  34.3895420  81.1559340  50.9715610  34.4114180
  80.2926180  49.9110050  33.7619700  73.9004710  46.0057690  32.6182420
  74.3379580  46.5487360  33.2740000  74.3852440  45.1804640  32.6278760
  71.1150510  48.7946720  40.0702680  71.4453520  47.9267780  39.8381320
  71.5441510  49.0005240  40.9007640  75.7112430  47.1255730  37.7304650
  75.4107970  47.0020700  38.6308560  75.6049920  46.2664320  37.3220380
  71.6040720  49.6617310  42.8084310  71.1671710  49.8418110  43.6408460
  72.1718400  50.4191930  42.6666030  71.4365150  42.1737540  39.1673190
  70.7813990  41.9049180  38.5232890  72.2743100  42.0642020  38.7175170
  72.4741080  42.5590110  43.7076530  72.8414120  42.4717510  44.5872550
  71.9051900  41.7956660  43.6083390  72.0257080  39.4699200  47.6134950
  71.1313130  39.4365960  47.9528660  72.5654630  39.6685990  48.3786200
  70.6503230  39.3836470  35.1098520  69.7467310  39.6466670  34.9350180
  71.1343850  39.6547640  34.3298480  73.1930440  38.4402010  33.0192900
  73.9022140  38.0185230  32.5340180  72.4770380  38.5077240  32.3876250
  72.8404600  34.4941340  32.0595550  73.5632730  35.0350280  32.3776770
  73.1129120  34.2204760  31.1837090  72.5296790  33.7447530  41.9618170
  73.1772980  33.1944910  41.5213330  72.9498630  33.9990680  42.7833980
  72.2828790  33.9003200  44.7043490  71.9343610  34.3567020  45.4701670
  71.9516490  33.0060330  44.7865920  73.8893160  47.0722800  48.8696680
  73.8462790  46.7015710  49.7511140  74.0204170  48.0100370  49.0098500
  77.5899190  48.6282390  44.4706400  77.3490550  48.8956950  43.5836920
  78.5301830  48.7988120  44.5257260  79.7953610  35.0915080  48.2262910
  79.7342500  35.6836910  48.9758320  80.7353990  34.9841040  48.0813170
  72.9549430  33.4279400  47.9794260  73.5032420  33.2467450  47.2160370
  73.0204740  32.6373510  48.5150570  73.7281190  50.0185050  45.9894460
  73.1341510  49.8869750  46.7284500  73.7205030  49.1823190  45.5236560
  73.3593420  47.3843430  44.9402500  72.6327480  46.7648720  44.8728450
  73.4202570  47.7784040  44.0700580  76.9638520  49.5988430  41.7251910
  77.4803540  48.9875790  41.2000170  77.6135900  50.1017210  42.2162920
  79.7034020  50.4896920  42.5520890  79.9911830  50.2351220  41.6753900
  80.2157240  49.9374280  43.1426460  80.9211030  34.2287120  43.1317400
  80.1382820  34.7032620  43.4114160  80.6273960  33.3241950  43.0230580
  72.2651440  34.5334600  35.6531120  73.0230800  34.6463480  35.0795150
  71.8028610  35.3703800  35.6074550  78.8065250  36.6473870  38.6433430
  77.9939760  36.2730760  38.3029310  79.3106890  35.8918950  38.9454620
  74.6376590  35.0598650  34.1933090  75.1669350  34.2728450  34.0641040
  75.2704910  35.7389840  34.4268620  76.8314430  34.7973790  37.2478480
  76.2017170  34.0961100  37.4148610  76.2919570  35.5577920  37.0311640
  79.7706380  51.4113020  49.9189090  80.6973690  51.1757290  49.9625050
  79.7556810  52.2385020  49.4375120  76.9569990  34.0757770  49.6830970
  76.6754260  34.5791370  48.9191790  77.3389690  33.2779520  49.3173100
  75.8479090  51.3433430  34.4698650  76.5797910  51.0592710  33.9222540
  76.1072760  51.1046710  35.3598030  75.0093880  47.4598160  34.4744980
  74.3802760  47.9283260  35.0230810  75.1241710  46.6147380  34.9091170
  82.4643600  41.5103820  20.6246180  82.3837650  40.5958430  20.3537890
  82.0508020  42.0070890  19.9185890  80.5961640  43.2882840  22.5055450
  79.8203740  42.8083280  22.7954020  81.2474570  42.6088490  22.3311610
  74.6127470  43.6002650  23.3831210  73.7812350  43.3451360  23.7827720
  75.2208450  43.6713420  24.1189130  74.5928730  47.6342740  23.5789230
  74.8956770  46.7440480  23.3999450  75.3372320  48.1912960  23.3511480
  73.0219420  38.5604540  17.1673600  72.1336120  38.9020510  17.0653480
  73.3060610  38.3604860  16.2754430  80.8432380  49.9801040  20.9058570
  80.2243820  50.4358540  20.3353010  81.6984160  50.1352500  20.5048270
  80.0370630  45.9640030  22.5125610  79.9678910  45.0229970  22.3514740
  80.7990490  46.0541440  23.0848180  72.2277300  36.5694550  24.8382230
  72.0480140  35.6720300  25.1184990  71.8257380  37.1166420  25.5129180
  81.0675800  38.7710410  22.7394540  81.4440620  37.8982290  22.6268210
  80.9695310  39.1069110  21.8484980  75.1980810  37.1436040  18.2011980
  75.3047560  38.0439770  18.5080740  74.2873170  37.0954010  17.9106630
  72.8463970  39.0655050  23.4464570  73.5274080  39.3293420  24.0651970
  72.5312020  38.2255920  23.7802580  77.0388540  40.1122410  22.5337160
  77.5466760  40.6103380  23.1742180  77.5701780  39.3357610  22.3576520
  75.3224640  34.7520970  26.8000580  75.3243080  35.2693360  25.9946480
  74.4928950  34.2751150  26.7770510  81.7095730  44.8640280  18.2990480
  81.0913000  45.3289730  17.7353200  82.2218980  45.5567760  18.7159990
  76.5727490  44.3916150  24.9774080  76.2396870  45.0185070  25.6195150
  76.7494170  44.9178030  24.1975750  75.0039970  36.4630930  24.8071030
  75.3456780  37.3072980  24.5124900  74.0655780  36.6114670  24.9236370
  75.7846590  46.3596950  26.7923260  76.4020590  47.0348030  26.5107710
  74.9239710  46.7684930  26.7010760  71.0778930  45.5496810  15.6730110
  70.7006910  46.0383910  14.9415010  71.3352000  46.2222090  16.3036640
  78.6867860  33.9513200  21.1315620  78.9942840  33.3960090  20.4151120
  77.7568560  34.0857660  20.9488610  81.0748620  42.0162030  17.8675740
  80.1477900  41.9499410  18.0964210  81.2273440  42.9542160  17.7530980
  81.0617700  38.2879030  14.8642900  80.1221370  38.4492990  14.9495360
  81.3800960  39.0064710  14.3178890  76.6805260  42.5426770  20.6495470
  76.2762260  41.8304020  20.1541370  76.7668380  42.1980010  21.5383510
  77.1486960  46.2294330  22.8134680  76.8515250  45.6239800  22.1342460
  78.0986780  46.2671640  22.7024040  75.3933880  39.3169980  24.4294510
  75.9448470  39.4265320  23.6547760  75.9077390  39.6907580  25.1449740
  76.2405390  45.9676020  29.4642480  75.3433920  46.1915990  29.7115880
  76.2658260  46.0910960  28.5153880  75.0676610  42.8389340  28.0399850
  74.9284380  43.7112140  28.4087250  74.1857970  42.4962150  27.8947790
  81.3905990  47.7565210  19.3464980  81.8301900  48.4989540  18.9320370
  81.3292880  47.9991780  20.2703940  76.8656960  48.7811040  30.2485000
  76.8372390  49.1853990  29.3813430  76.7021930  47.8521400  30.0856600
  73.3809890  41.4371750  18.1502120  73.2607490  42.1633840  17.5383390
  73.0710780  40.6674660  17.6730030  72.2642890  46.3087080  20.3676940
  71.8570970  46.4501670  19.5130540  73.1555900  46.0247240  20.1648150
  82.0821770  50.4578990  27.2743990  82.5966440  50.3687000  28.0766420
  81.2390850  50.8038690  27.5671900  76.5364550  50.5232860  18.4799610
  76.3607030  49.6068400  18.2667410  75.6820290  50.8820150  18.7197410
  75.8473550  34.7806820  21.5325790  75.4041700  35.5616360  21.2010310
  76.4058540  35.1036710  22.2396730  80.1343360  37.6475340  27.1361110
  79.6722730  37.8558360  27.9481050  79.7321470  36.8334690  26.8331780
  78.9632370  34.4017520  16.4131620  78.3386550  34.3977390  17.1384930
  78.8762490  33.5348480  16.0167590  77.8849450  35.3254150  23.3915390
  78.1821780  36.2316980  23.3107410  78.4335010  34.8372930  22.7774960
  75.6387770  39.9040390  19.2607040  75.4128690  39.6877560  20.1653660
  74.8580300  40.3368850  18.9153010  78.0786980  40.8025970  29.9267310
  77.9830580  39.8620700  29.7767710  78.9218960  41.0241040  29.5315380
  81.4750400  38.5467300  19.8900970  81.8679970  38.8639500  19.0769660
  81.8367250  37.6679180  20.0045490  73.2097520  37.2139640  28.0801090
  72.8160910  38.0614850  28.2873870  72.5215920  36.5766010  28.2709730
  79.7842570  37.2974610  31.1497830  79.0940890  37.1046810  31.7843920
  80.5274870  37.5809250  31.6822130  70.5114570  35.1368100  22.1131170
  70.2227620  35.7070960  22.8256150  71.2560330  34.6572550  22.4762400
  70.6984800  39.0788220  13.3233890  70.6159470  40.0218980  13.4648880
  70.3467860  38.9363130  12.4446240  82.0605540  41.1373050  23.9851750
  81.3286660  41.6459860  24.3341850  81.6629880  40.3203030  23.6840530
  78.4982930  37.8127250  22.3904240  78.5018990  37.3717200  21.5408780
  79.3934050  38.1344580  22.4976060  74.3485310  37.6953740  21.3498450
  74.0085360  38.1728970  22.1065500  73.5862630  37.2418860  20.9899550
  78.5603080  38.8139330  15.3811000  78.6815900  38.7725810  16.3296820
  78.1751590  39.6763480  15.2257730  82.5231450  36.5906730  23.3974690
  82.5404190  37.0415380  24.2416540  82.2747030  35.6912370  23.6108130
  77.5724580  41.1240470  14.7794300  77.0041480  40.6758720  14.1530210
  78.2813580  41.4833250  14.2459450  72.6493760  45.0252490  28.6561030
  72.2648550  44.3846160  29.2543990  72.9605950  45.7288610  29.2255760
  78.7990900  41.8729030  24.1369650  79.1661030  41.3987600  24.8830990
  78.6095960  42.7470600  24.4777990  71.6631390  36.6172720  20.2663120
  71.3778310  36.2528390  21.1041740  71.6010250  35.8853180  19.6526260
  76.5890270  40.9137670  26.4553860  76.2847340  41.7929650  26.6804220
  77.5436730  40.9737460  26.4911300  75.1172060  45.1198660  17.0520710
  74.3434320  44.5796280  16.8919430  75.8466690  44.6005270  16.7138470
  81.3369980  35.5101980  16.9876490  80.5234590  35.0115150  16.9121800
  81.1431930  36.3500230  16.5712840  81.2578840  44.1873080  28.7316100
  81.1916150  43.2668750  28.4773690  80.6283980  44.2848520  29.4460740
  75.1609460  44.7879040  20.6899520  75.6788130  43.9847300  20.6356410
  74.7093480  44.7258180  21.5316350  80.0478960  46.0545320  15.9626820
  80.3894660  46.7987550  15.4670140  79.2191670  46.3676440  16.3251650
  72.6454000  41.7540410  27.6025220  72.2868940  42.4194260  28.1898560
  72.3508560  40.9223960  27.9737840  75.8467120  42.2124650  30.4864770
  75.5467260  42.3581830  29.5892590  76.6178360  41.6529940  30.3938160
  81.1895570  47.0093650  28.4819900  81.2040110  46.0774610  28.2638810
  80.4820670  47.0953410  29.1209670  79.0169650  46.1358850  18.7342740
  79.7040780  46.6828060  19.1150330  78.2302070  46.6799580  18.7692350
  71.1562050  41.7531670  14.2259820  72.0256900  42.0356470  14.5095740
  70.6652370  42.5667540  14.1108630  78.3196860  43.1404880  18.3468100
  78.7759640  43.9510130  18.5728290  77.9685070  42.8228020  19.1786590
  80.6229470  48.6511220  25.5760400  81.2671690  48.8570600  26.2533820
  80.9858910  47.8899620  25.1231250  74.2208640  33.4842530  18.8190620
  74.0923270  33.4760430  19.7675540  73.3970660  33.8225620  18.4681630
  81.8961550  46.6543570  24.2937850  82.5383780  45.9536730  24.4070020
  82.4210900  47.4342010  24.1134740  71.5233300  50.9659050  14.7921450
  71.8830940  51.5648390  14.1378720  71.3825640  51.5118940  15.5656480
  71.2202570  35.2433650  28.2797320  70.5061090  35.4430570  28.8849930
  71.6397610  34.4673220  28.6512120  79.4987750  47.5029800  30.6661970
  79.1784620  46.7839040  31.2107660  78.8246110  48.1784870  30.7398030
  77.5401920  48.3490250  15.6095120  77.5312020  49.0819940  14.9939630
  76.6200280  48.1021830  15.7022080  73.1408560  43.5705140  16.3541880
  72.5336510  44.3104040  16.3637180  73.6157910  43.6604500  15.5280080
  80.5261520  48.4118490  14.2720310  80.6273500  48.2082480  13.3422290
  79.6263260  48.1576770  14.4768090  78.0487410  38.9698850  18.2544210
  77.3403560  39.4385190  18.6957820  78.3331890  38.3120860  18.8889400
  79.6743340  40.3895550  26.2536740  80.1728590  40.8641370  26.9188590
  79.8166290  39.4659070  26.4606770  79.1679630  50.9304810  18.9667980
  79.4221130  50.8926200  18.0447350  78.2192110  50.8038140  18.9596230
  76.2522430  37.2783930  15.6294920  77.1012960  37.7154080  15.5635110
  75.8853700  37.5904190  16.4566980  75.1513850  43.5316290  14.1030450
  75.9177120  43.4197650  14.6655880  75.2288540  42.8354260  13.4507220
  73.8460610  40.9641360  14.7863340  73.9264200  40.0168870  14.8980740
  74.7380360  41.2948240  14.8924000  74.6475320  51.1136750  21.8897880
  75.3837800  50.5652210  22.1606450  75.0316240  51.9792760  21.7503870
  71.5320800  47.1810320  17.7639390  70.6060580  47.4231460  17.7544800
  71.9977230  48.0084580  17.6424140  73.6533600  50.2982820  31.0783460
  74.4546330  50.6194870  31.4918860  73.1385420  49.9378400  31.8003370
  77.7577630  50.2867060  13.7123450  78.5506240  50.5755890  13.2605240
  77.2381980  49.8559230  13.0335930  82.4898230  46.4062690  31.0258870
  81.8836390  46.4294290  30.2854620  82.1852340  45.6745730  31.5626120
  71.3731410  42.7856280  30.0219510  71.8770430  42.2063560  30.5935740
  70.6338830  43.0696510  30.5595880  78.2755030  45.5070470  13.5765800
  78.1705670  44.8922820  14.3027180  78.1079250  44.9836360  12.7928810
  78.4269350  44.1927270  29.5555030  77.6615020  44.7612270  29.4709700
  78.6085310  43.9003480  28.6623260  81.5157760  44.5690500  14.1807790
  80.9667860  45.0159800  14.8250530  82.1377020  44.0639750  14.7045460
  73.4054490  40.9285870  30.9169580  73.4459830  40.6299740  31.8254810
  74.2599990  41.3293480  30.7577100  77.1832880  43.5281420  16.0773090
  77.6049300  43.3621290  16.9204480  77.3083720  42.7181650  15.5828230
  75.3460300  39.5077970  28.8844070  74.8156760  39.0168920  28.2567410
  76.0148370  39.9362170  28.3502000  79.6960520  42.5519030  13.3250190
  80.2166180  41.8368050  12.9591340  80.3428920  43.1904900  13.6250700
  75.8332600  36.4740340  28.9641360  75.7389470  35.8561090  28.2392230
  75.2529990  37.2006630  28.7371270  78.5994040  35.0313580  25.9968750
  78.1511340  35.0537840  25.1514300  77.9659240  34.6332600  26.5939050
  79.0053590  43.9267910  26.6181190  79.4241700  44.7700640  26.4457430
  78.0862220  44.0639950  26.3887970  81.3417490  41.6584090  28.0019030
  81.4613700  41.0625230  28.7413870  82.2011490  41.6953780  27.5820330
  76.0791780  39.6014650  13.0231250  75.8780840  38.7382010  13.3844590
  75.9083830  39.5148010  12.0852850  76.8561010  50.2320920  27.7338920
  76.3182100  50.9566980  27.4147620  77.1094970  49.7551260  26.9436260
  78.1086260  38.2005440  29.2594850  78.6985950  37.8921290  29.9472670
  77.2906500  37.7285190  29.4154750  74.8774580  36.7015270  13.0109130
  75.1800480  36.7082700  12.1028280  75.6169170  36.3513130  13.5076790
  79.7123220  51.4672130  27.9925570  79.6381920  52.3707270  28.2997940
  78.8102060  51.1484030  27.9647640  78.0959510  35.6449890  13.9965330
  77.7481510  34.9673880  13.4167780  78.2972280  35.1839400  14.8108720
  80.2608550  50.6330640  15.6151930  81.1559340  50.9715610  15.6370690
  80.2926180  49.9110050  14.9876210  73.9004710  46.0057690  13.8438930
  74.3379580  46.5487360  14.4996510  74.3852440  45.1804640  13.8535270
  71.1150510  48.7946720  21.2959190  71.4453520  47.9267780  21.0637830
  71.5441510  49.0005240  22.1264150  75.7112430  47.1255730  18.9561160
  75.4107970  47.0020700  19.8565070  75.6049920  46.2664320  18.5476890
  71.6040720  49.6617310  24.0340820  71.1671710  49.8418110  24.8664970
  72.1718400  50.4191930  23.8922540  71.4365150  42.1737540  20.3929700
  70.7813990  41.9049180  19.7489400  72.2743100  42.0642020  19.9431680
  72.4741080  42.5590110  24.9333040  72.8414120  42.4717510  25.8129060
  71.9051900  41.7956660  24.8339900  72.0257080  39.4699200  28.8391460
  71.1313130  39.4365960  29.1785170  72.5654630  39.6685990  29.6042710
  70.6503230  39.3836470  16.3355030  69.7467310  39.6466670  16.1606690
  71.1343850  39.6547640  15.5554990  73.1930440  38.4402010  14.2449410
  73.9022140  38.0185230  13.7596690  72.4770380  38.5077240  13.6132760
  72.8404600  34.4941340  13.2852060  73.5632730  35.0350280  13.6033280
  73.1129120  34.2204760  12.4093600  72.5296790  33.7447530  23.1874680
  73.1772980  33.1944910  22.7469840  72.9498630  33.9990680  24.0090490
  72.2828790  33.9003200  25.9300000  71.9343610  34.3567020  26.6958180
  71.9516490  33.0060330  26.0122430  73.8893160  47.0722800  30.0953190
  73.8462790  46.7015710  30.9767650  74.0204170  48.0100370  30.2355010
  77.5899190  48.6282390  25.6962910  77.3490550  48.8956950  24.8093430
  78.5301830  48.7988120  25.7513770  79.7953610  35.0915080  29.4519420
  79.7342500  35.6836910  30.2014830  80.7353990  34.9841040  29.3069680
  72.9549430  33.4279400  29.2050770  73.5032420  33.2467450  28.4416880
  73.0204740  32.6373510  29.7407080  73.7281190  50.0185050  27.2150970
  73.1341510  49.8869750  27.9541010  73.7205030  49.1823190  26.7493070
  73.3593420  47.3843430  26.1659010  72.6327480  46.7648720  26.0984960
  73.4202570  47.7784040  25.2957090  76.9638520  49.5988430  22.9508420
  77.4803540  48.9875790  22.4256680  77.6135900  50.1017210  23.4419430
  79.7034020  50.4896920  23.7777400  79.9911830  50.2351220  22.9010410
  80.2157240  49.9374280  24.3682970  80.9211030  34.2287120  24.3573910
  80.1382820  34.7032620  24.6370670  80.6273960  33.3241950  24.2487090
  71.6423420  50.7017820  19.3755770  71.4745460  50.0688500  20.0737660
  70.7757930  50.9077220  19.0249960  72.2651440  34.5334600  16.8787630
  73.0230800  34.6463480  16.3051660  71.8028610  35.3703800  16.8331060
  78.8065250  36.6473870  19.8689940  77.9939760  36.2730760  19.5285820
  79.3106890  35.8918950  20.1711130  73.2486120  49.3951050  16.8205910
  72.7233740  49.7759080  16.1167870  73.1730700  50.0201820  17.5415620
  74.6376590  35.0598650  15.4189600  75.1669350  34.2728450  15.2897550
  75.2704910  35.7389840  15.6525130  76.8314430  34.7973790  18.4734990
  76.2017170  34.0961100  18.6405120  76.2919570  35.5577920  18.2568150
  79.7706380  51.4113020  31.1445600  80.6973690  51.1757290  31.1881560
  79.7556810  52.2385020  30.6631630  76.9569990  34.0757770  30.9087480
  76.6754260  34.5791370  30.1448300  77.3389690  33.2779520  30.5429610
  75.8479090  51.3433430  15.6955160  76.5797910  51.0592710  15.1479050
  76.1072760  51.1046710  16.5854540  75.0093880  47.4598160  15.7001490
  74.3802760  47.9283260  16.2487320  75.1241710  46.6147380  16.1347680
  80.5961640  43.2882840   3.7311960  79.8203740  42.8083280   4.0210530
  81.2474570  42.6088490   3.5568120  74.6127470  43.6002650   4.6087720
  73.7812350  43.3451360   5.0084230  75.2208450  43.6713420   5.3445640
  74.5928730  47.6342740   4.8045740  74.8956770  46.7440480   4.6255960
  75.3372320  48.1912960   4.5767990  70.9852430  41.1610190   4.2769810
  71.5568540  40.3932390   4.2773450  70.9853970  41.4598950   3.3676420
  80.8432380  49.9801040   2.1315080  80.2243820  50.4358540   1.5609520
  81.6984160  50.1352500   1.7304780  80.0370630  45.9640030   3.7382120
  79.9678910  45.0229970   3.5771250  80.7990490  46.0541440   4.3104690
  72.2277300  36.5694550   6.0638740  72.0480140  35.6720300   6.3441500
  71.8257380  37.1166420   6.7385690  81.0675800  38.7710410   3.9651050
  81.4440620  37.8982290   3.8524720  80.9695310  39.1069110   3.0741490
  72.8463970  39.0655050   4.6721080  73.5274080  39.3293420   5.2908480
  72.5312020  38.2255920   5.0059090  77.0388540  40.1122410   3.7593670
  77.5466760  40.6103380   4.3998690  77.5701780  39.3357610   3.5833030
  75.3224640  34.7520970   8.0257090  75.3243080  35.2693360   7.2202990
  74.4928950  34.2751150   8.0027020  76.5727490  44.3916150   6.2030590
  76.2396870  45.0185070   6.8451660  76.7494170  44.9178030   5.4232260
  75.0039970  36.4630930   6.0327540  75.3456780  37.3072980   5.7381410
  74.0655780  36.6114670   6.1492880  75.7846590  46.3596950   8.0179770
  76.4020590  47.0348030   7.7364220  74.9239710  46.7684930   7.9267270
  78.6867860  33.9513200   2.3572130  78.9942840  33.3960090   1.6407630
  77.7568560  34.0857660   2.1745120  77.1486960  46.2294330   4.0391190
  76.8515250  45.6239800   3.3598970  78.0986780  46.2671640   3.9280550
  75.3933880  39.3169980   5.6551020  75.9448470  39.4265320   4.8804270
  75.9077390  39.6907580   6.3706250  76.2405390  45.9676020  10.6898990
  75.3433920  46.1915990  10.9372390  76.2658260  46.0910960   9.7410390
  75.0676610  42.8389340   9.2656360  74.9284380  43.7112140   9.6343760
  74.1857970  42.4962150   9.1204300  76.8656960  48.7811040  11.4741510
  76.8372390  49.1853990  10.6069940  76.7021930  47.8521400  11.3113110
  71.0195260  44.6086890   5.1827270  71.0975680  44.7435660   4.2382990
  71.6336940  43.9002780   5.3755390  82.0821770  50.4578990   8.5000500
  82.5966440  50.3687000   9.3022930  81.2390850  50.8038690   8.7928410
  71.0754780  45.6501060   7.7221730  71.2385820  45.1806420   6.9041100
  71.5407230  45.1424620   8.3870570  75.8473550  34.7806820   2.7582300
  75.4041700  35.5616360   2.4266820  76.4058540  35.1036710   3.4653240
  80.1343360  37.6475340   8.3617620  79.6722730  37.8558360   9.1737560
  79.7321470  36.8334690   8.0588290  77.8849450  35.3254150   4.6171900
  78.1821780  36.2316980   4.5363920  78.4335010  34.8372930   4.0031470
  78.0786980  40.8025970  11.1523820  77.9830580  39.8620700  11.0024220
  78.9218960  41.0241040  10.7571890  73.2097520  37.2139640   9.3057600
  72.8160910  38.0614850   9.5130380  72.5215920  36.5766010   9.4966240
  79.7842570  37.2974610  12.3754340  79.0940890  37.1046810  13.0100430
  80.5274870  37.5809250  12.9078640  70.5114570  35.1368100   3.3387680
  70.2227620  35.7070960   4.0512660  71.2560330  34.6572550   3.7018910
  82.0605540  41.1373050   5.2108260  81.3286660  41.6459860   5.5598360
  81.6629880  40.3203030   4.9097040  78.4982930  37.8127250   3.6160750
  78.5018990  37.3717200   2.7665290  79.3934050  38.1344580   3.7232570
  74.3485310  37.6953740   2.5754960  74.0085360  38.1728970   3.3322010
  73.5862630  37.2418860   2.2156060  82.5231450  36.5906730   4.6231200
  82.5404190  37.0415380   5.4673050  82.2747030  35.6912370   4.8364640
  72.6493760  45.0252490   9.8817540  72.2648550  44.3846160  10.4800500
  72.9605950  45.7288610  10.4512270  78.7990900  41.8729030   5.3626160
  79.1661030  41.3987600   6.1087500  78.6095960  42.7470600   5.7034500
  76.5890270  40.9137670   7.6810370  76.2847340  41.7929650   7.9060730
  77.5436730  40.9737460   7.7167810  81.2578840  44.1873080   9.9572610
  81.1916150  43.2668750   9.7030200  80.6283980  44.2848520  10.6717250
  75.1609460  44.7879040   1.9156030  75.6788130  43.9847300   1.8612920
  74.7093480  44.7258180   2.7572860  72.6454000  41.7540410   8.8281730
  72.2868940  42.4194260   9.4155070  72.3508560  40.9223960   9.1994350
  75.8467120  42.2124650  11.7121280  75.5467260  42.3581830  10.8149100
  76.6178360  41.6529940  11.6194670  81.1895570  47.0093650   9.7076410
  81.2040110  46.0774610   9.4895320  80.4820670  47.0953410  10.3466180
  80.6229470  48.6511220   6.8016910  81.2671690  48.8570600   7.4790330
  80.9858910  47.8899620   6.3487760  81.8961550  46.6543570   5.5194360
  82.5383780  45.9536730   5.6326530  82.4210900  47.4342010   5.3391250
  71.2202570  35.2433650   9.5053830  70.5061090  35.4430570  10.1106440
  71.6397610  34.4673220   9.8768630  71.5075160  49.2313910  10.4920360
  71.6166280  48.2908650  10.3515750  70.8555720  49.4968660   9.8434090
  79.4987750  47.5029800  11.8918480  79.1784620  46.7839040  12.4364170
  78.8246110  48.1784870  11.9654540  79.6743340  40.3895550   7.4793250
  80.1728590  40.8641370   8.1445100  79.8166290  39.4659070   7.6863280
  74.6475320  51.1136750   3.1154390  75.3837800  50.5652210   3.3862960
  75.0316240  51.9792760   2.9760380  73.6533600  50.2982820  12.3039970
  74.4546330  50.6194870  12.7175370  73.1385420  49.9378400  13.0259880
  82.4898230  46.4062690  12.2515380  81.8836390  46.4294290  11.5111130
  82.1852340  45.6745730  12.7882630  71.3731410  42.7856280  11.2476020
  71.8770430  42.2063560  11.8192250  70.6338830  43.0696510  11.7852390
  78.4269350  44.1927270  10.7811540  77.6615020  44.7612270  10.6966210
  78.6085310  43.9003480   9.8879770  73.4054490  40.9285870  12.1426090
  73.4459830  40.6299740  13.0511320  74.2599990  41.3293480  11.9833610
  75.3460300  39.5077970  10.1100580  74.8156760  39.0168920   9.4823920
  76.0148370  39.9362170   9.5758510  75.8332600  36.4740340  10.1897870
  75.7389470  35.8561090   9.4648740  75.2529990  37.2006630   9.9627780
  78.5994040  35.0313580   7.2225260  78.1511340  35.0537840   6.3770810
  77.9659240  34.6332600   7.8195560  79.0053590  43.9267910   7.8437700
  79.4241700  44.7700640   7.6713940  78.0862220  44.0639950   7.6144480
  81.3417490  41.6584090   9.2275540  81.4613700  41.0625230   9.9670380
  82.2011490  41.6953780   8.8076840  76.8561010  50.2320920   8.9595430
  76.3182100  50.9566980   8.6404130  77.1094970  49.7551260   8.1692770
  78.1086260  38.2005440  10.4851360  78.6985950  37.8921290  11.1729180
  77.2906500  37.7285190  10.6411260  79.7123220  51.4672130   9.2182080
  79.6381920  52.3707270   9.5254450  78.8102060  51.1484030   9.1904150
  71.1150510  48.7946720   2.5215700  71.4453520  47.9267780   2.2894340
  71.5441510  49.0005240   3.3520660  71.6040720  49.6617310   5.2597330
  71.1671710  49.8418110   6.0921480  72.1718400  50.4191930   5.1179050
  72.4741080  42.5590110   6.1589550  72.8414120  42.4717510   7.0385570
  71.9051900  41.7956660   6.0596410  72.0257080  39.4699200  10.0647970
  71.1313130  39.4365960  10.4041680  72.5654630  39.6685990  10.8299220
  72.5296790  33.7447530   4.4131190  73.1772980  33.1944910   3.9726350
  72.9498630  33.9990680   5.2347000  72.2828790  33.9003200   7.1556510
  71.9343610  34.3567020   7.9214690  71.9516490  33.0060330   7.2378940
  73.8893160  47.0722800  11.3209700  73.8462790  46.7015710  12.2024160
  74.0204170  48.0100370  11.4611520  77.5899190  48.6282390   6.9219420
  77.3490550  48.8956950   6.0349940  78.5301830  48.7988120   6.9770280
  79.7953610  35.0915080  10.6775930  79.7342500  35.6836910  11.4271340
  80.7353990  34.9841040  10.5326190  72.9549430  33.4279400  10.4307280
  73.5032420  33.2467450   9.6673390  73.0204740  32.6373510  10.9663590
  73.7281190  50.0185050   8.4407480  73.1341510  49.8869750   9.1797520
  73.7205030  49.1823190   7.9749580  73.3593420  47.3843430   7.3915520
  72.6327480  46.7648720   7.3241470  73.4202570  47.7784040   6.5213600
  76.9638520  49.5988430   4.1764930  77.4803540  48.9875790   3.6513190
  77.6135900  50.1017210   4.6675940  79.7034020  50.4896920   5.0033910
  79.9911830  50.2351220   4.1266920  80.2157240  49.9374280   5.5939480
  80.9211030  34.2287120   5.5830420  80.1382820  34.7032620   5.8627180
  80.6273960  33.3241950   5.4743600  79.7706380  51.4113020  12.3702110
  80.6973690  51.1757290  12.4138070  79.7556810  52.2385020  11.8888140
  76.9569990  34.0757770  12.1343990  76.6754260  34.5791370  11.3704810
  77.3389690  33.2779520  11.7686120  82.4643600  22.7360330  58.1733160
  82.3837650  21.8214940  57.9024870  82.0508020  23.2327400  57.4672870
  80.5961640  24.5139350  60.0542430  79.8203740  24.0339790  60.3441000
  81.2474570  23.8345000  59.8798590  74.6127470  24.8259160  60.9318190
  73.7812350  24.5707870  61.3314700  75.2208450  24.8969930  61.6676110
  74.5928730  28.8599250  61.1276210  74.8956770  27.9696990  60.9486430
  75.3372320  29.4169470  60.8998460  73.0219420  19.7861050  54.7160580
  72.1336120  20.1277020  54.6140460  73.3060610  19.5861370  53.8241410
  70.9852430  22.3866700  60.6000280  71.5568540  21.6188900  60.6003920
  70.9853970  22.6855460  59.6906890  80.8432380  31.2057550  58.4545550
  80.2243820  31.6615050  57.8839990  81.6984160  31.3609010  58.0535250
  80.0370630  27.1896540  60.0612590  79.9678910  26.2486480  59.9001720
  80.7990490  27.2797950  60.6335160  81.0675800  19.9966920  60.2881520
  81.4440620  19.1238800  60.1755190  80.9695310  20.3325620  59.3971960
  75.1980810  18.3692550  55.7498960  75.3047560  19.2696280  56.0567720
  74.2873170  18.3210520  55.4593610  72.8463970  20.2911560  60.9951550
  73.5274080  20.5549930  61.6138950  72.5312020  19.4512430  61.3289560
  77.0388540  21.3378920  60.0824140  77.5466760  21.8359890  60.7229160
  77.5701780  20.5614120  59.9063500  81.7095730  26.0896790  55.8477460
  81.0913000  26.5546240  55.2840180  82.2218980  26.7824270  56.2646970
  71.0778930  26.7753320  53.2217090  70.7006910  27.2640420  52.4901990
  71.3352000  27.4478600  53.8523620  78.6867860  15.1769710  58.6802600
  78.9942840  14.6216600  57.9638100  77.7568560  15.3114170  58.4975590
  81.0748620  23.2418540  55.4162720  80.1477900  23.1755920  55.6451190
  81.2273440  24.1798670  55.3017960  81.0617700  19.5135540  52.4129880
  80.1221370  19.6749500  52.4982340  81.3800960  20.2321220  51.8665870
  76.6805260  23.7683280  58.1982450  76.2762260  23.0560530  57.7028350
  76.7668380  23.4236520  59.0870490  77.1486960  27.4550840  60.3621660
  76.8515250  26.8496310  59.6829440  78.0986780  27.4928150  60.2511020
  81.3905990  28.9821720  56.8951960  81.8301900  29.7246050  56.4807350
  81.3292880  29.2248290  57.8190920  73.3809890  22.6628260  55.6989100
  73.2607490  23.3890350  55.0870370  73.0710780  21.8931170  55.2217010
  72.2642890  27.5343590  57.9163920  71.8570970  27.6758180  57.0617520
  73.1555900  27.2503750  57.7135130  76.5364550  31.7489370  56.0286590
  76.3607030  30.8324910  55.8154390  75.6820290  32.1076660  56.2684390
  75.8473550  16.0063330  59.0812770  75.4041700  16.7872870  58.7497290
  76.4058540  16.3293220  59.7883710  78.9632370  15.6274030  53.9618600
  78.3386550  15.6233900  54.6871910  78.8762490  14.7604990  53.5654570
  77.8849450  16.5510660  60.9402370  78.1821780  17.4573490  60.8594390
  78.4335010  16.0629440  60.3261940  75.6387770  21.1296900  56.8094020
  75.4128690  20.9134070  57.7140640  74.8580300  21.5625360  56.4639990
  81.4750400  19.7723810  57.4387950  81.8679970  20.0896010  56.6256640
  81.8367250  18.8935690  57.5532470  70.5114570  16.3624610  59.6618150
  70.2227620  16.9327470  60.3743130  71.2560330  15.8829060  60.0249380
  70.6984800  20.3044730  50.8720870  70.6159470  21.2475490  51.0135860
  70.3467860  20.1619640  49.9933220  78.4982930  19.0383760  59.9391220
  78.5018990  18.5973710  59.0895760  79.3934050  19.3601090  60.0463040
  74.3485310  18.9210250  58.8985430  74.0085360  19.3985480  59.6552480
  73.5862630  18.4675370  58.5386530  78.5603080  20.0395840  52.9297980
  78.6815900  19.9982320  53.8783800  78.1751590  20.9019990  52.7744710
  77.5724580  22.3496980  52.3281280  77.0041480  21.9015230  51.7017190
  78.2813580  22.7089760  51.7946430  71.6631390  17.8429230  57.8150100
  71.3778310  17.4784900  58.6528720  71.6010250  17.1109690  57.2013240
  75.1172060  26.3455170  54.6007690  74.3434320  25.8052790  54.4406410
  75.8466690  25.8261780  54.2625450  81.3369980  16.7358490  54.5363470
  80.5234590  16.2371660  54.4608780  81.1431930  17.5756740  54.1199820
  75.1609460  26.0135550  58.2386500  75.6788130  25.2103810  58.1843390
  74.7093480  25.9514690  59.0803330  80.0478960  27.2801830  53.5113800
  80.3894660  28.0244060  53.0157120  79.2191670  27.5932950  53.8738630
  79.0169650  27.3615360  56.2829720  79.7040780  27.9084570  56.6637310
  78.2302070  27.9056090  56.3179330  71.1562050  22.9788180  51.7746800
  72.0256900  23.2612980  52.0582720  70.6652370  23.7924050  51.6595610
  78.3196860  24.3661390  55.8955080  78.7759640  25.1766640  56.1215270
  77.9685070  24.0484530  56.7273570  74.2208640  14.7099040  56.3677600
  74.0923270  14.7016940  57.3162520  73.3970660  15.0482130  56.0168610
  71.5233300  32.1915560  52.3408430  71.8830940  32.7904900  51.6865700
  71.3825640  32.7375450  53.1143460  77.5401920  29.5746760  53.1582100
  77.5312020  30.3076450  52.5426610  76.6200280  29.3278340  53.2509060
  73.1408560  24.7961650  53.9028860  72.5336510  25.5360550  53.9124160
  73.6157910  24.8861010  53.0767060  80.5261520  29.6375000  51.8207290
  80.6273500  29.4338990  50.8909270  79.6263260  29.3833280  52.0255070
  78.0487410  20.1955360  55.8031190  77.3403560  20.6641700  56.2444800
  78.3331890  19.5377370  56.4376380  79.1679630  32.1561320  56.5154960
  79.4221130  32.1182710  55.5934330  78.2192110  32.0294650  56.5083210
  76.2522430  18.5040440  53.1781900  77.1012960  18.9410590  53.1122090
  75.8853700  18.8160700  54.0053960  75.1513850  24.7572800  51.6517430
  75.9177120  24.6454160  52.2142860  75.2288540  24.0610770  50.9994200
  73.8460610  22.1897870  52.3350320  73.9264200  21.2425380  52.4467720
  74.7380360  22.5204750  52.4410980  74.6475320  32.3393260  59.4384860
  75.3837800  31.7908720  59.7093430  75.0316240  33.2049270  59.2990850
  71.5320800  28.4066830  55.3126370  70.6060580  28.6487970  55.3031780
  71.9977230  29.2341090  55.1911120  77.7577630  31.5123570  51.2610430
  78.5506240  31.8012400  50.8092220  77.2381980  31.0815740  50.5822910
  78.2755030  26.7326980  51.1252780  78.1705670  26.1179330  51.8514160
  78.1079250  26.2092870  50.3415790  81.5157760  25.7947010  51.7294770
  80.9667860  26.2416310  52.3737510  82.1377020  25.2896260  52.2532440
  77.1832880  24.7537930  53.6260070  77.6049300  24.5877800  54.4691460
  77.3083720  23.9438160  53.1315210  79.6960520  23.7775540  50.8737170
  80.2166180  23.0624560  50.5078320  80.3428920  24.4161410  51.1737680
  76.0791780  20.8271160  50.5718230  75.8780840  19.9638520  50.9331570
  75.9083830  20.7404520  49.6339830  74.8774580  17.9271780  50.5596110
  75.1800480  17.9339210  49.6515260  75.6169170  17.5769640  51.0563770
  78.0959510  16.8706400  51.5452310  77.7481510  16.1930390  50.9654760
  78.2972280  16.4095910  52.3595700  80.2608550  31.8587150  53.1638910
  81.1559340  32.1972120  53.1857670  80.2926180  31.1366560  52.5363190
  73.9004710  27.2314200  51.3925910  74.3379580  27.7743870  52.0483490
  74.3852440  26.4061150  51.4022250  71.1150510  30.0203230  58.8446170
  71.4453520  29.1524290  58.6124810  71.5441510  30.2261750  59.6751130
  75.7112430  28.3512240  56.5048140  75.4107970  28.2277210  57.4052050
  75.6049920  27.4920830  56.0963870  71.4365150  23.3994050  57.9416680
  70.7813990  23.1305690  57.2976380  72.2743100  23.2898530  57.4918660
  70.6503230  20.6092980  53.8842010  69.7467310  20.8723180  53.7093670
  71.1343850  20.8804150  53.1041970  73.1930440  19.6658520  51.7936390
  73.9022140  19.2441740  51.3083670  72.4770380  19.7333750  51.1619740
  72.8404600  15.7197850  50.8339040  73.5632730  16.2606790  51.1520260
  73.1129120  15.4461270  49.9580580  72.5296790  14.9704040  60.7361660
  73.1772980  14.4201420  60.2956820  72.9498630  15.2247190  61.5577470
  76.9638520  30.8244940  60.4995400  77.4803540  30.2132300  59.9743660
  77.6135900  31.3273720  60.9906410  71.6423420  31.9274330  56.9242750
  71.4745460  31.2945010  57.6224640  70.7757930  32.1333730  56.5736940
  72.2651440  15.7591110  54.4274610  73.0230800  15.8719990  53.8538640
  71.8028610  16.5960310  54.3818040  78.8065250  17.8730380  57.4176920
  77.9939760  17.4987270  57.0772800  79.3106890  17.1175460  57.7198110
  73.2486120  30.6207560  54.3692890  72.7233740  31.0015590  53.6654850
  73.1730700  31.2458330  55.0902600  74.6376590  16.2855160  52.9676580
  75.1669350  15.4984960  52.8384530  75.2704910  16.9646350  53.2012110
  76.8314430  16.0230300  56.0221970  76.2017170  15.3217610  56.1892100
  76.2919570  16.7834430  55.8055130  75.8479090  32.5689940  53.2442140
  76.5797910  32.2849220  52.6966030  76.1072760  32.3303220  54.1341520
  75.0093880  28.6854670  53.2488470  74.3802760  29.1539770  53.7974300
  75.1241710  27.8403890  53.6834660  82.4643600  22.7360330  39.3989670
  82.3837650  21.8214940  39.1281380  82.0508020  23.2327400  38.6929380
  80.5961640  24.5139350  41.2798940  79.8203740  24.0339790  41.5697510
  81.2474570  23.8345000  41.1055100  74.6127470  24.8259160  42.1574700
  73.7812350  24.5707870  42.5571210  75.2208450  24.8969930  42.8932620
  74.5928730  28.8599250  42.3532720  74.8956770  27.9696990  42.1742940
  75.3372320  29.4169470  42.1254970  73.0219420  19.7861050  35.9417090
  72.1336120  20.1277020  35.8396970  73.3060610  19.5861370  35.0497920
  70.9852430  22.3866700  41.8256790  71.5568540  21.6188900  41.8260430
  70.9853970  22.6855460  40.9163400  80.8432380  31.2057550  39.6802060
  80.2243820  31.6615050  39.1096500  81.6984160  31.3609010  39.2791760
  80.0370630  27.1896540  41.2869100  79.9678910  26.2486480  41.1258230
  80.7990490  27.2797950  41.8591670  72.2277300  17.7951060  43.6125720
  72.0480140  16.8976810  43.8928480  71.8257380  18.3422930  44.2872670
  81.0675800  19.9966920  41.5138030  81.4440620  19.1238800  41.4011700
  80.9695310  20.3325620  40.6228470  75.1980810  18.3692550  36.9755470
  75.3047560  19.2696280  37.2824230  74.2873170  18.3210520  36.6850120
  72.8463970  20.2911560  42.2208060  73.5274080  20.5549930  42.8395460
  72.5312020  19.4512430  42.5546070  77.0388540  21.3378920  41.3080650
  77.5466760  21.8359890  41.9485670  77.5701780  20.5614120  41.1320010
  75.3224640  15.9777480  45.5744070  75.3243080  16.4949870  44.7689970
  74.4928950  15.5007660  45.5514000  81.7095730  26.0896790  37.0733970
  81.0913000  26.5546240  36.5096690  82.2218980  26.7824270  37.4903480
  76.5727490  25.6172660  43.7517570  76.2396870  26.2441580  44.3938640
  76.7494170  26.1434540  42.9719240  75.0039970  17.6887440  43.5814520
  75.3456780  18.5329490  43.2868390  74.0655780  17.8371180  43.6979860
  75.7846590  27.5853460  45.5666750  76.4020590  28.2604540  45.2851200
  74.9239710  27.9941440  45.4754250  71.0778930  26.7753320  34.4473600
  70.7006910  27.2640420  33.7158500  71.3352000  27.4478600  35.0780130
  78.6867860  15.1769710  39.9059110  78.9942840  14.6216600  39.1894610
  77.7568560  15.3114170  39.7232100  81.0748620  23.2418540  36.6419230
  80.1477900  23.1755920  36.8707700  81.2273440  24.1798670  36.5274470
  81.0617700  19.5135540  33.6386390  80.1221370  19.6749500  33.7238850
  81.3800960  20.2321220  33.0922380  76.6805260  23.7683280  39.4238960
  76.2762260  23.0560530  38.9284860  76.7668380  23.4236520  40.3127000
  77.1486960  27.4550840  41.5878170  76.8515250  26.8496310  40.9085950
  78.0986780  27.4928150  41.4767530  75.3933880  20.5426490  43.2038000
  75.9448470  20.6521830  42.4291250  75.9077390  20.9164090  43.9193230
  76.2405390  27.1932530  48.2385970  75.3433920  27.4172500  48.4859370
  76.2658260  27.3167470  47.2897370  75.0676610  24.0645850  46.8143340
  74.9284380  24.9368650  47.1830740  74.1857970  23.7218660  46.6691280
  81.3905990  28.9821720  38.1208470  81.8301900  29.7246050  37.7063860
  81.3292880  29.2248290  39.0447430  76.8656960  30.0067550  49.0228490
  76.8372390  30.4110500  48.1556920  76.7021930  29.0777910  48.8600090
  73.3809890  22.6628260  36.9245610  73.2607490  23.3890350  36.3126880
  73.0710780  21.8931170  36.4473520  71.0195260  25.8343400  42.7314250
  71.0975680  25.9692170  41.7869970  71.6336940  25.1259290  42.9242370
  72.2642890  27.5343590  39.1420430  71.8570970  27.6758180  38.2874030
  73.1555900  27.2503750  38.9391640  82.0821770  31.6835500  46.0487480
  82.5966440  31.5943510  46.8509910  81.2390850  32.0295200  46.3415390
  76.5364550  31.7489370  37.2543100  76.3607030  30.8324910  37.0410900
  75.6820290  32.1076660  37.4940900  71.0754780  26.8757570  45.2708710
  71.2385820  26.4062930  44.4528080  71.5407230  26.3681130  45.9357550
  75.8473550  16.0063330  40.3069280  75.4041700  16.7872870  39.9753800
  76.4058540  16.3293220  41.0140220  80.1343360  18.8731850  45.9104600
  79.6722730  19.0814870  46.7224540  79.7321470  18.0591200  45.6075270
  78.9632370  15.6274030  35.1875110  78.3386550  15.6233900  35.9128420
  78.8762490  14.7604990  34.7911080  77.8849450  16.5510660  42.1658880
  78.1821780  17.4573490  42.0850900  78.4335010  16.0629440  41.5518450
  75.6387770  21.1296900  38.0350530  75.4128690  20.9134070  38.9397150
  74.8580300  21.5625360  37.6896500  78.0786980  22.0282480  48.7010800
  77.9830580  21.0877210  48.5511200  78.9218960  22.2497550  48.3058870
  81.4750400  19.7723810  38.6644460  81.8679970  20.0896010  37.8513150
  81.8367250  18.8935690  38.7788980  73.2097520  18.4396150  46.8544580
  72.8160910  19.2871360  47.0617360  72.5215920  17.8022520  47.0453220
  79.7842570  18.5231120  49.9241320  79.0940890  18.3303320  50.5587410
  80.5274870  18.8065760  50.4565620  70.5114570  16.3624610  40.8874660
  70.2227620  16.9327470  41.5999640  71.2560330  15.8829060  41.2505890
  70.6984800  20.3044730  32.0977380  70.6159470  21.2475490  32.2392370
  70.3467860  20.1619640  31.2189730  82.0605540  22.3629560  42.7595240
  81.3286660  22.8716370  43.1085340  81.6629880  21.5459540  42.4584020
  78.4982930  19.0383760  41.1647730  78.5018990  18.5973710  40.3152270
  79.3934050  19.3601090  41.2719550  74.3485310  18.9210250  40.1241940
  74.0085360  19.3985480  40.8808990  73.5862630  18.4675370  39.7643040
  78.5603080  20.0395840  34.1554490  78.6815900  19.9982320  35.1040310
  78.1751590  20.9019990  34.0001220  82.5231450  17.8163240  42.1718180
  82.5404190  18.2671890  43.0160030  82.2747030  16.9168880  42.3851620
  77.5724580  22.3496980  33.5537790  77.0041480  21.9015230  32.9273700
  78.2813580  22.7089760  33.0202940  72.6493760  26.2509000  47.4304520
  72.2648550  25.6102670  48.0287480  72.9605950  26.9545120  47.9999250
  78.7990900  23.0985540  42.9113140  79.1661030  22.6244110  43.6574480
  78.6095960  23.9727110  43.2521480  71.6631390  17.8429230  39.0406610
  71.3778310  17.4784900  39.8785230  71.6010250  17.1109690  38.4269750
  76.5890270  22.1394180  45.2297350  76.2847340  23.0186160  45.4547710
  77.5436730  22.1993970  45.2654790  75.1172060  26.3455170  35.8264200
  74.3434320  25.8052790  35.6662920  75.8466690  25.8261780  35.4881960
  81.3369980  16.7358490  35.7619980  80.5234590  16.2371660  35.6865290
  81.1431930  17.5756740  35.3456330  81.2578840  25.4129590  47.5059590
  81.1916150  24.4925260  47.2517180  80.6283980  25.5105030  48.2204230
  75.1609460  26.0135550  39.4643010  75.6788130  25.2103810  39.4099900
  74.7093480  25.9514690  40.3059840  80.0478960  27.2801830  34.7370310
  80.3894660  28.0244060  34.2413630  79.2191670  27.5932950  35.0995140
  72.6454000  22.9796920  46.3768710  72.2868940  23.6450770  46.9642050
  72.3508560  22.1480470  46.7481330  75.8467120  23.4381160  49.2608260
  75.5467260  23.5838340  48.3636080  76.6178360  22.8786450  49.1681650
  81.1895570  28.2350160  47.2563390  81.2040110  27.3031120  47.0382300
  80.4820670  28.3209920  47.8953160  79.0169650  27.3615360  37.5086230
  79.7040780  27.9084570  37.8893820  78.2302070  27.9056090  37.5435840
  71.1562050  22.9788180  33.0003310  72.0256900  23.2612980  33.2839230
  70.6652370  23.7924050  32.8852120  78.3196860  24.3661390  37.1211590
  78.7759640  25.1766640  37.3471780  77.9685070  24.0484530  37.9530080
  80.6229470  29.8767730  44.3503890  81.2671690  30.0827110  45.0277310
  80.9858910  29.1156130  43.8974740  74.2208640  14.7099040  37.5934110
  74.0923270  14.7016940  38.5419030  73.3970660  15.0482130  37.2425120
  81.8961550  27.8800080  43.0681340  82.5383780  27.1793240  43.1813510
  82.4210900  28.6598520  42.8878230  71.5233300  32.1915560  33.5664940
  71.8830940  32.7904900  32.9122210  71.3825640  32.7375450  34.3399970
  71.2202570  16.4690160  47.0540810  70.5061090  16.6687080  47.6593420
  71.6397610  15.6929730  47.4255610  71.5075160  30.4570420  48.0407340
  71.6166280  29.5165160  47.9002730  70.8555720  30.7225170  47.3921070
  79.4987750  28.7286310  49.4405460  79.1784620  28.0095550  49.9851150
  78.8246110  29.4041380  49.5141520  77.5401920  29.5746760  34.3838610
  77.5312020  30.3076450  33.7683120  76.6200280  29.3278340  34.4765570
  73.1408560  24.7961650  35.1285370  72.5336510  25.5360550  35.1380670
  73.6157910  24.8861010  34.3023570  80.5261520  29.6375000  33.0463800
  80.6273500  29.4338990  32.1165780  79.6263260  29.3833280  33.2511580
  78.0487410  20.1955360  37.0287700  77.3403560  20.6641700  37.4701310
  78.3331890  19.5377370  37.6632890  79.6743340  21.6152060  45.0280230
  80.1728590  22.0897880  45.6932080  79.8166290  20.6915580  45.2350260
  79.1679630  32.1561320  37.7411470  79.4221130  32.1182710  36.8190840
  78.2192110  32.0294650  37.7339720  76.2522430  18.5040440  34.4038410
  77.1012960  18.9410590  34.3378600  75.8853700  18.8160700  35.2310470
  75.1513850  24.7572800  32.8773940  75.9177120  24.6454160  33.4399370
  75.2288540  24.0610770  32.2250710  73.8460610  22.1897870  33.5606830
  73.9264200  21.2425380  33.6724230  74.7380360  22.5204750  33.6667490
  74.6475320  32.3393260  40.6641370  75.3837800  31.7908720  40.9349940
  75.0316240  33.2049270  40.5247360  71.5320800  28.4066830  36.5382880
  70.6060580  28.6487970  36.5288290  71.9977230  29.2341090  36.4167630
  73.6533600  31.5239330  49.8526950  74.4546330  31.8451380  50.2662350
  73.1385420  31.1634910  50.5746860  77.7577630  31.5123570  32.4866940
  78.5506240  31.8012400  32.0348730  77.2381980  31.0815740  31.8079420
  82.4898230  27.6319200  49.8002360  81.8836390  27.6550800  49.0598110
  82.1852340  26.9002240  50.3369610  71.3731410  24.0112790  48.7963000
  71.8770430  23.4320070  49.3679230  70.6338830  24.2953020  49.3339370
  78.2755030  26.7326980  32.3509290  78.1705670  26.1179330  33.0770670
  78.1079250  26.2092870  31.5672300  78.4269350  25.4183780  48.3298520
  77.6615020  25.9868780  48.2453190  78.6085310  25.1259990  47.4366750
  81.5157760  25.7947010  32.9551280  80.9667860  26.2416310  33.5994020
  82.1377020  25.2896260  33.4788950  73.4054490  22.1542380  49.6913070
  73.4459830  21.8556250  50.5998300  74.2599990  22.5549990  49.5320590
  77.1832880  24.7537930  34.8516580  77.6049300  24.5877800  35.6947970
  77.3083720  23.9438160  34.3571720  75.3460300  20.7334480  47.6587560
  74.8156760  20.2425430  47.0310900  76.0148370  21.1618680  47.1245490
  79.6960520  23.7775540  32.0993680  80.2166180  23.0624560  31.7334830
  80.3428920  24.4161410  32.3994190  75.8332600  17.6996850  47.7384850
  75.7389470  17.0817600  47.0135720  75.2529990  18.4263140  47.5114760
  78.5994040  16.2570090  44.7712240  78.1511340  16.2794350  43.9257790
  77.9659240  15.8589110  45.3682540  79.0053590  25.1524420  45.3924680
  79.4241700  25.9957150  45.2200920  78.0862220  25.2896460  45.1631460
  81.3417490  22.8840600  46.7762520  81.4613700  22.2881740  47.5157360
  82.2011490  22.9210290  46.3563820  76.0791780  20.8271160  31.7974740
  75.8780840  19.9638520  32.1588080  75.9083830  20.7404520  30.8596340
  76.8561010  31.4577430  46.5082410  76.3182100  32.1823490  46.1891110
  77.1094970  30.9807770  45.7179750  78.1086260  19.4261950  48.0338340
  78.6985950  19.1177800  48.7216160  77.2906500  18.9541700  48.1898240
  74.8774580  17.9271780  31.7852620  75.1800480  17.9339210  30.8771770
  75.6169170  17.5769640  32.2820280  79.7123220  32.6928640  46.7669060
  79.6381920  33.5963780  47.0741430  78.8102060  32.3740540  46.7391130
  78.0959510  16.8706400  32.7708820  77.7481510  16.1930390  32.1911270
  78.2972280  16.4095910  33.5852210  80.2608550  31.8587150  34.3895420
  81.1559340  32.1972120  34.4114180  80.2926180  31.1366560  33.7619700
  73.9004710  27.2314200  32.6182420  74.3379580  27.7743870  33.2740000
  74.3852440  26.4061150  32.6278760  71.1150510  30.0203230  40.0702680
  71.4453520  29.1524290  39.8381320  71.5441510  30.2261750  40.9007640
  75.7112430  28.3512240  37.7304650  75.4107970  28.2277210  38.6308560
  75.6049920  27.4920830  37.3220380  71.6040720  30.8873820  42.8084310
  71.1671710  31.0674620  43.6408460  72.1718400  31.6448440  42.6666030
  71.4365150  23.3994050  39.1673190  70.7813990  23.1305690  38.5232890
  72.2743100  23.2898530  38.7175170  72.4741080  23.7846620  43.7076530
  72.8414120  23.6974020  44.5872550  71.9051900  23.0213170  43.6083390
  72.0257080  20.6955710  47.6134950  71.1313130  20.6622470  47.9528660
  72.5654630  20.8942500  48.3786200  70.6503230  20.6092980  35.1098520
  69.7467310  20.8723180  34.9350180  71.1343850  20.8804150  34.3298480
  73.1930440  19.6658520  33.0192900  73.9022140  19.2441740  32.5340180
  72.4770380  19.7333750  32.3876250  72.8404600  15.7197850  32.0595550
  73.5632730  16.2606790  32.3776770  73.1129120  15.4461270  31.1837090
  72.5296790  14.9704040  41.9618170  73.1772980  14.4201420  41.5213330
  72.9498630  15.2247190  42.7833980  72.2828790  15.1259710  44.7043490
  71.9343610  15.5823530  45.4701670  71.9516490  14.2316840  44.7865920
  73.8893160  28.2979310  48.8696680  73.8462790  27.9272220  49.7511140
  74.0204170  29.2356880  49.0098500  77.5899190  29.8538900  44.4706400
  77.3490550  30.1213460  43.5836920  78.5301830  30.0244630  44.5257260
  79.7953610  16.3171590  48.2262910  79.7342500  16.9093420  48.9758320
  80.7353990  16.2097550  48.0813170  72.9549430  14.6535910  47.9794260
  73.5032420  14.4723960  47.2160370  73.0204740  13.8630020  48.5150570
  73.7281190  31.2441560  45.9894460  73.1341510  31.1126260  46.7284500
  73.7205030  30.4079700  45.5236560  73.3593420  28.6099940  44.9402500
  72.6327480  27.9905230  44.8728450  73.4202570  29.0040550  44.0700580
  76.9638520  30.8244940  41.7251910  77.4803540  30.2132300  41.2000170
  77.6135900  31.3273720  42.2162920  79.7034020  31.7153430  42.5520890
  79.9911830  31.4607730  41.6753900  80.2157240  31.1630790  43.1426460
  80.9211030  15.4543630  43.1317400  80.1382820  15.9289130  43.4114160
  80.6273960  14.5498460  43.0230580  71.6423420  31.9274330  38.1499260
  71.4745460  31.2945010  38.8481150  70.7757930  32.1333730  37.7993450
  72.2651440  15.7591110  35.6531120  73.0230800  15.8719990  35.0795150
  71.8028610  16.5960310  35.6074550  78.8065250  17.8730380  38.6433430
  77.9939760  17.4987270  38.3029310  79.3106890  17.1175460  38.9454620
  73.2486120  30.6207560  35.5949400  72.7233740  31.0015590  34.8911360
  73.1730700  31.2458330  36.3159110  74.6376590  16.2855160  34.1933090
  75.1669350  15.4984960  34.0641040  75.2704910  16.9646350  34.4268620
  76.8314430  16.0230300  37.2478480  76.2017170  15.3217610  37.4148610
  76.2919570  16.7834430  37.0311640  79.7706380  32.6369530  49.9189090
  80.6973690  32.4013800  49.9625050  79.7556810  33.4641530  49.4375120
  76.9569990  15.3014280  49.6830970  76.6754260  15.8047880  48.9191790
  77.3389690  14.5036030  49.3173100  75.8479090  32.5689940  34.4698650
  76.5797910  32.2849220  33.9222540  76.1072760  32.3303220  35.3598030
  75.0093880  28.6854670  34.4744980  74.3802760  29.1539770  35.0230810
  75.1241710  27.8403890  34.9091170  82.4643600  22.7360330  20.6246180
  82.3837650  21.8214940  20.3537890  82.0508020  23.2327400  19.9185890
  80.5961640  24.5139350  22.5055450  79.8203740  24.0339790  22.7954020
  81.2474570  23.8345000  22.3311610  74.6127470  24.8259160  23.3831210
  73.7812350  24.5707870  23.7827720  75.2208450  24.8969930  24.1189130
  74.5928730  28.8599250  23.5789230  74.8956770  27.9696990  23.3999450
  75.3372320  29.4169470  23.3511480  73.0219420  19.7861050  17.1673600
  72.1336120  20.1277020  17.0653480  73.3060610  19.5861370  16.2754430
  70.9852430  22.3866700  23.0513300  71.5568540  21.6188900  23.0516940
  70.9853970  22.6855460  22.1419910  80.8432380  31.2057550  20.9058570
  80.2243820  31.6615050  20.3353010  81.6984160  31.3609010  20.5048270
  80.0370630  27.1896540  22.5125610  79.9678910  26.2486480  22.3514740
  80.7990490  27.2797950  23.0848180  72.2277300  17.7951060  24.8382230
  72.0480140  16.8976810  25.1184990  71.8257380  18.3422930  25.5129180
  81.0675800  19.9966920  22.7394540  81.4440620  19.1238800  22.6268210
  80.9695310  20.3325620  21.8484980  75.1980810  18.3692550  18.2011980
  75.3047560  19.2696280  18.5080740  74.2873170  18.3210520  17.9106630
  72.8463970  20.2911560  23.4464570  73.5274080  20.5549930  24.0651970
  72.5312020  19.4512430  23.7802580  77.0388540  21.3378920  22.5337160
  77.5466760  21.8359890  23.1742180  77.5701780  20.5614120  22.3576520
  75.3224640  15.9777480  26.8000580  75.3243080  16.4949870  25.9946480
  74.4928950  15.5007660  26.7770510  81.7095730  26.0896790  18.2990480
  81.0913000  26.5546240  17.7353200  82.2218980  26.7824270  18.7159990
  76.5727490  25.6172660  24.9774080  76.2396870  26.2441580  25.6195150
  76.7494170  26.1434540  24.1975750  75.0039970  17.6887440  24.8071030
  75.3456780  18.5329490  24.5124900  74.0655780  17.8371180  24.9236370
  75.7846590  27.5853460  26.7923260  76.4020590  28.2604540  26.5107710
  74.9239710  27.9941440  26.7010760  71.0778930  26.7753320  15.6730110
  70.7006910  27.2640420  14.9415010  71.3352000  27.4478600  16.3036640
  78.6867860  15.1769710  21.1315620  78.9942840  14.6216600  20.4151120
  77.7568560  15.3114170  20.9488610  81.0748620  23.2418540  17.8675740
  80.1477900  23.1755920  18.0964210  81.2273440  24.1798670  17.7530980
  81.0617700  19.5135540  14.8642900  80.1221370  19.6749500  14.9495360
  81.3800960  20.2321220  14.3178890  76.6805260  23.7683280  20.6495470
  76.2762260  23.0560530  20.1541370  76.7668380  23.4236520  21.5383510
  77.1486960  27.4550840  22.8134680  76.8515250  26.8496310  22.1342460
  78.0986780  27.4928150  22.7024040  75.3933880  20.5426490  24.4294510
  75.9448470  20.6521830  23.6547760  75.9077390  20.9164090  25.1449740
  76.2405390  27.1932530  29.4642480  75.3433920  27.4172500  29.7115880
  76.2658260  27.3167470  28.5153880  75.0676610  24.0645850  28.0399850
  74.9284380  24.9368650  28.4087250  74.1857970  23.7218660  27.8947790
  81.3905990  28.9821720  19.3464980  81.8301900  29.7246050  18.9320370
  81.3292880  29.2248290  20.2703940  76.8656960  30.0067550  30.2485000
  76.8372390  30.4110500  29.3813430  76.7021930  29.0777910  30.0856600
  73.3809890  22.6628260  18.1502120  73.2607490  23.3890350  17.5383390
  73.0710780  21.8931170  17.6730030  71.0195260  25.8343400  23.9570760
  71.0975680  25.9692170  23.0126480  71.6336940  25.1259290  24.1498880
  72.2642890  27.5343590  20.3676940  71.8570970  27.6758180  19.5130540
  73.1555900  27.2503750  20.1648150  82.0821770  31.6835500  27.2743990
  82.5966440  31.5943510  28.0766420  81.2390850  32.0295200  27.5671900
  76.5364550  31.7489370  18.4799610  76.3607030  30.8324910  18.2667410
  75.6820290  32.1076660  18.7197410  71.0754780  26.8757570  26.4965220
  71.2385820  26.4062930  25.6784590  71.5407230  26.3681130  27.1614060
  75.8473550  16.0063330  21.5325790  75.4041700  16.7872870  21.2010310
  76.4058540  16.3293220  22.2396730  80.1343360  18.8731850  27.1361110
  79.6722730  19.0814870  27.9481050  79.7321470  18.0591200  26.8331780
  78.9632370  15.6274030  16.4131620  78.3386550  15.6233900  17.1384930
  78.8762490  14.7604990  16.0167590  77.8849450  16.5510660  23.3915390
  78.1821780  17.4573490  23.3107410  78.4335010  16.0629440  22.7774960
  75.6387770  21.1296900  19.2607040  75.4128690  20.9134070  20.1653660
  74.8580300  21.5625360  18.9153010  78.0786980  22.0282480  29.9267310
  77.9830580  21.0877210  29.7767710  78.9218960  22.2497550  29.5315380
  81.4750400  19.7723810  19.8900970  81.8679970  20.0896010  19.0769660
  81.8367250  18.8935690  20.0045490  73.2097520  18.4396150  28.0801090
  72.8160910  19.2871360  28.2873870  72.5215920  17.8022520  28.2709730
  79.7842570  18.5231120  31.1497830  79.0940890  18.3303320  31.7843920
  80.5274870  18.8065760  31.6822130  70.5114570  16.3624610  22.1131170
  70.2227620  16.9327470  22.8256150  71.2560330  15.8829060  22.4762400
  70.6984800  20.3044730  13.3233890  70.6159470  21.2475490  13.4648880
  70.3467860  20.1619640  12.4446240  82.0605540  22.3629560  23.9851750
  81.3286660  22.8716370  24.3341850  81.6629880  21.5459540  23.6840530
  78.4982930  19.0383760  22.3904240  78.5018990  18.5973710  21.5408780
  79.3934050  19.3601090  22.4976060  74.3485310  18.9210250  21.3498450
  74.0085360  19.3985480  22.1065500  73.5862630  18.4675370  20.9899550
  78.5603080  20.0395840  15.3811000  78.6815900  19.9982320  16.3296820
  78.1751590  20.9019990  15.2257730  82.5231450  17.8163240  23.3974690
  82.5404190  18.2671890  24.2416540  82.2747030  16.9168880  23.6108130
  77.5724580  22.3496980  14.7794300  77.0041480  21.9015230  14.1530210
  78.2813580  22.7089760  14.2459450  72.6493760  26.2509000  28.6561030
  72.2648550  25.6102670  29.2543990  72.9605950  26.9545120  29.2255760
  78.7990900  23.0985540  24.1369650  79.1661030  22.6244110  24.8830990
  78.6095960  23.9727110  24.4777990  71.6631390  17.8429230  20.2663120
  71.3778310  17.4784900  21.1041740  71.6010250  17.1109690  19.6526260
  76.5890270  22.1394180  26.4553860  76.2847340  23.0186160  26.6804220
  77.5436730  22.1993970  26.4911300  75.1172060  26.3455170  17.0520710
  74.3434320  25.8052790  16.8919430  75.8466690  25.8261780  16.7138470
  81.3369980  16.7358490  16.9876490  80.5234590  16.2371660  16.9121800
  81.1431930  17.5756740  16.5712840  81.2578840  25.4129590  28.7316100
  81.1916150  24.4925260  28.4773690  80.6283980  25.5105030  29.4460740
  75.1609460  26.0135550  20.6899520  75.6788130  25.2103810  20.6356410
  74.7093480  25.9514690  21.5316350  80.0478960  27.2801830  15.9626820
  80.3894660  28.0244060  15.4670140  79.2191670  27.5932950  16.3251650
  72.6454000  22.9796920  27.6025220  72.2868940  23.6450770  28.1898560
  72.3508560  22.1480470  27.9737840  75.8467120  23.4381160  30.4864770
  75.5467260  23.5838340  29.5892590  76.6178360  22.8786450  30.3938160
  81.1895570  28.2350160  28.4819900  81.2040110  27.3031120  28.2638810
  80.4820670  28.3209920  29.1209670  79.0169650  27.3615360  18.7342740
  79.7040780  27.9084570  19.1150330  78.2302070  27.9056090  18.7692350
  71.1562050  22.9788180  14.2259820  72.0256900  23.2612980  14.5095740
  70.6652370  23.7924050  14.1108630  78.3196860  24.3661390  18.3468100
  78.7759640  25.1766640  18.5728290  77.9685070  24.0484530  19.1786590
  80.6229470  29.8767730  25.5760400  81.2671690  30.0827110  26.2533820
  80.9858910  29.1156130  25.1231250  74.2208640  14.7099040  18.8190620
  74.0923270  14.7016940  19.7675540  73.3970660  15.0482130  18.4681630
  81.8961550  27.8800080  24.2937850  82.5383780  27.1793240  24.4070020
  82.4210900  28.6598520  24.1134740  71.5233300  32.1915560  14.7921450
  71.8830940  32.7904900  14.1378720  71.3825640  32.7375450  15.5656480
  71.2202570  16.4690160  28.2797320  70.5061090  16.6687080  28.8849930
  71.6397610  15.6929730  28.6512120  71.5075160  30.4570420  29.2663850
  71.6166280  29.5165160  29.1259240  70.8555720  30.7225170  28.6177580
  79.4987750  28.7286310  30.6661970  79.1784620  28.0095550  31.2107660
  78.8246110  29.4041380  30.7398030  77.5401920  29.5746760  15.6095120
  77.5312020  30.3076450  14.9939630  76.6200280  29.3278340  15.7022080
  73.1408560  24.7961650  16.3541880  72.5336510  25.5360550  16.3637180
  73.6157910  24.8861010  15.5280080  80.5261520  29.6375000  14.2720310
  80.6273500  29.4338990  13.3422290  79.6263260  29.3833280  14.4768090
  78.0487410  20.1955360  18.2544210  77.3403560  20.6641700  18.6957820
  78.3331890  19.5377370  18.8889400  79.6743340  21.6152060  26.2536740
  80.1728590  22.0897880  26.9188590  79.8166290  20.6915580  26.4606770
  79.1679630  32.1561320  18.9667980  79.4221130  32.1182710  18.0447350
  78.2192110  32.0294650  18.9596230  76.2522430  18.5040440  15.6294920
  77.1012960  18.9410590  15.5635110  75.8853700  18.8160700  16.4566980
  75.1513850  24.7572800  14.1030450  75.9177120  24.6454160  14.6655880
  75.2288540  24.0610770  13.4507220  73.8460610  22.1897870  14.7863340
  73.9264200  21.2425380  14.8980740  74.7380360  22.5204750  14.8924000
  74.6475320  32.3393260  21.8897880  75.3837800  31.7908720  22.1606450
  75.0316240  33.2049270  21.7503870  71.5320800  28.4066830  17.7639390
  70.6060580  28.6487970  17.7544800  71.9977230  29.2341090  17.6424140
  73.6533600  31.5239330  31.0783460  74.4546330  31.8451380  31.4918860
  73.1385420  31.1634910  31.8003370  77.7577630  31.5123570  13.7123450
  78.5506240  31.8012400  13.2605240  77.2381980  31.0815740  13.0335930
  82.4898230  27.6319200  31.0258870  81.8836390  27.6550800  30.2854620
  82.1852340  26.9002240  31.5626120  71.3731410  24.0112790  30.0219510
  71.8770430  23.4320070  30.5935740  70.6338830  24.2953020  30.5595880
  78.2755030  26.7326980  13.5765800  78.1705670  26.1179330  14.3027180
  78.1079250  26.2092870  12.7928810  78.4269350  25.4183780  29.5555030
  77.6615020  25.9868780  29.4709700  78.6085310  25.1259990  28.6623260
  81.5157760  25.7947010  14.1807790  80.9667860  26.2416310  14.8250530
  82.1377020  25.2896260  14.7045460  73.4054490  22.1542380  30.9169580
  73.4459830  21.8556250  31.8254810  74.2599990  22.5549990  30.7577100
  77.1832880  24.7537930  16.0773090  77.6049300  24.5877800  16.9204480
  77.3083720  23.9438160  15.5828230  75.3460300  20.7334480  28.8844070
  74.8156760  20.2425430  28.2567410  76.0148370  21.1618680  28.3502000
  79.6960520  23.7775540  13.3250190  80.2166180  23.0624560  12.9591340
  80.3428920  24.4161410  13.6250700  75.8332600  17.6996850  28.9641360
  75.7389470  17.0817600  28.2392230  75.2529990  18.4263140  28.7371270
  78.5994040  16.2570090  25.9968750  78.1511340  16.2794350  25.1514300
  77.9659240  15.8589110  26.5939050  79.0053590  25.1524420  26.6181190
  79.4241700  25.9957150  26.4457430  78.0862220  25.2896460  26.3887970
  81.3417490  22.8840600  28.0019030  81.4613700  22.2881740  28.7413870
  82.2011490  22.9210290  27.5820330  76.0791780  20.8271160  13.0231250
  75.8780840  19.9638520  13.3844590  75.9083830  20.7404520  12.0852850
  76.8561010  31.4577430  27.7338920  76.3182100  32.1823490  27.4147620
  77.1094970  30.9807770  26.9436260  78.1086260  19.4261950  29.2594850
  78.6985950  19.1177800  29.9472670  77.2906500  18.9541700  29.4154750
  74.8774580  17.9271780  13.0109130  75.1800480  17.9339210  12.1028280
  75.6169170  17.5769640  13.5076790  79.7123220  32.6928640  27.9925570
  79.6381920  33.5963780  28.2997940  78.8102060  32.3740540  27.9647640
  78.0959510  16.8706400  13.9965330  77.7481510  16.1930390  13.4167780
  78.2972280  16.4095910  14.8108720  80.2608550  31.8587150  15.6151930
  81.1559340  32.1972120  15.6370690  80.2926180  31.1366560  14.9876210
  73.9004710  27.2314200  13.8438930  74.3379580  27.7743870  14.4996510
  74.3852440  26.4061150  13.8535270  71.1150510  30.0203230  21.2959190
  71.4453520  29.1524290  21.0637830  71.5441510  30.2261750  22.1264150
  75.7112430  28.3512240  18.9561160  75.4107970  28.2277210  19.8565070
  75.6049920  27.4920830  18.5476890  71.6040720  30.8873820  24.0340820
  71.1671710  31.0674620  24.8664970  72.1718400  31.6448440  23.8922540
  71.4365150  23.3994050  20.3929700  70.7813990  23.1305690  19.7489400
  72.2743100  23.2898530  19.9431680  72.4741080  23.7846620  24.9333040
  72.8414120  23.6974020  25.8129060  71.9051900  23.0213170  24.8339900
  72.0257080  20.6955710  28.8391460  71.1313130  20.6622470  29.1785170
  72.5654630  20.8942500  29.6042710  70.6503230  20.6092980  16.3355030
  69.7467310  20.8723180  16.1606690  71.1343850  20.8804150  15.5554990
  73.1930440  19.6658520  14.2449410  73.9022140  19.2441740  13.7596690
  72.4770380  19.7333750  13.6132760  72.8404600  15.7197850  13.2852060
  73.5632730  16.2606790  13.6033280  73.1129120  15.4461270  12.4093600
  72.5296790  14.9704040  23.1874680  73.1772980  14.4201420  22.7469840
  72.9498630  15.2247190  24.0090490  72.2828790  15.1259710  25.9300000
  71.9343610  15.5823530  26.6958180  71.9516490  14.2316840  26.0122430
  73.8893160  28.2979310  30.0953190  73.8462790  27.9272220  30.9767650
  74.0204170  29.2356880  30.2355010  77.5899190  29.8538900  25.6962910
  77.3490550  30.1213460  24.8093430  78.5301830  30.0244630  25.7513770
  79.7953610  16.3171590  29.4519420  79.7342500  16.9093420  30.2014830
  80.7353990  16.2097550  29.3069680  72.9549430  14.6535910  29.2050770
  73.5032420  14.4723960  28.4416880  73.0204740  13.8630020  29.7407080
  73.7281190  31.2441560  27.2150970  73.1341510  31.1126260  27.9541010
  73.7205030  30.4079700  26.7493070  73.3593420  28.6099940  26.1659010
  72.6327480  27.9905230  26.0984960  73.4202570  29.0040550  25.2957090
  76.9638520  30.8244940  22.9508420  77.4803540  30.2132300  22.4256680
  77.6135900  31.3273720  23.4419430  79.7034020  31.7153430  23.7777400
  79.9911830  31.4607730  22.9010410  80.2157240  31.1630790  24.3682970
  80.9211030  15.4543630  24.3573910  80.1382820  15.9289130  24.6370670
  80.6273960  14.5498460  24.2487090  71.6423420  31.9274330  19.3755770
  71.4745460  31.2945010  20.0737660  70.7757930  32.1333730  19.0249960
  72.2651440  15.7591110  16.8787630  73.0230800  15.8719990  16.3051660
  71.8028610  16.5960310  16.8331060  78.8065250  17.8730380  19.8689940
  77.9939760  17.4987270  19.5285820  79.3106890  17.1175460  20.1711130
  73.2486120  30.6207560  16.8205910  72.7233740  31.0015590  16.1167870
  73.1730700  31.2458330  17.5415620  74.6376590  16.2855160  15.4189600
  75.1669350  15.4984960  15.2897550  75.2704910  16.9646350  15.6525130
  76.8314430  16.0230300  18.4734990  76.2017170  15.3217610  18.6405120
  76.2919570  16.7834430  18.2568150  79.7706380  32.6369530  31.1445600
  80.6973690  32.4013800  31.1881560  79.7556810  33.4641530  30.6631630
  76.9569990  15.3014280  30.9087480  76.6754260  15.8047880  30.1448300
  77.3389690  14.5036030  30.5429610  75.8479090  32.5689940  15.6955160
  76.5797910  32.2849220  15.1479050  76.1072760  32.3303220  16.5854540
  75.0093880  28.6854670  15.7001490  74.3802760  29.1539770  16.2487320
  75.1241710  27.8403890  16.1347680  80.5961640  24.5139350   3.7311960
  79.8203740  24.0339790   4.0210530  81.2474570  23.8345000   3.5568120
  74.6127470  24.8259160   4.6087720  73.7812350  24.5707870   5.0084230
  75.2208450  24.8969930   5.3445640  74.5928730  28.8599250   4.8045740
  74.8956770  27.9696990   4.6255960  75.3372320  29.4169470   4.5767990
  70.9852430  22.3866700   4.2769810  71.5568540  21.6188900   4.2773450
  70.9853970  22.6855460   3.3676420  80.8432380  31.2057550   2.1315080
  80.2243820  31.6615050   1.5609520  81.6984160  31.3609010   1.7304780
  80.0370630  27.1896540   3.7382120  79.9678910  26.2486480   3.5771250
  80.7990490  27.2797950   4.3104690  72.2277300  17.7951060   6.0638740
  72.0480140  16.8976810   6.3441500  71.8257380  18.3422930   6.7385690
  81.0675800  19.9966920   3.9651050  81.4440620  19.1238800   3.8524720
  80.9695310  20.3325620   3.0741490  72.8463970  20.2911560   4.6721080
  73.5274080  20.5549930   5.2908480  72.5312020  19.4512430   5.0059090
  77.0388540  21.3378920   3.7593670  77.5466760  21.8359890   4.3998690
  77.5701780  20.5614120   3.5833030  75.3224640  15.9777480   8.0257090
  75.3243080  16.4949870   7.2202990  74.4928950  15.5007660   8.0027020
  76.5727490  25.6172660   6.2030590  76.2396870  26.2441580   6.8451660
  76.7494170  26.1434540   5.4232260  75.0039970  17.6887440   6.0327540
  75.3456780  18.5329490   5.7381410  74.0655780  17.8371180   6.1492880
  75.7846590  27.5853460   8.0179770  76.4020590  28.2604540   7.7364220
  74.9239710  27.9941440   7.9267270  78.6867860  15.1769710   2.3572130
  78.9942840  14.6216600   1.6407630  77.7568560  15.3114170   2.1745120
  77.1486960  27.4550840   4.0391190  76.8515250  26.8496310   3.3598970
  78.0986780  27.4928150   3.9280550  75.3933880  20.5426490   5.6551020
  75.9448470  20.6521830   4.8804270  75.9077390  20.9164090   6.3706250
  76.2405390  27.1932530  10.6898990  75.3433920  27.4172500  10.9372390
  76.2658260  27.3167470   9.7410390  75.0676610  24.0645850   9.2656360
  74.9284380  24.9368650   9.6343760  74.1857970  23.7218660   9.1204300
  76.8656960  30.0067550  11.4741510  76.8372390  30.4110500  10.6069940
  76.7021930  29.0777910  11.3113110  71.0195260  25.8343400   5.1827270
  71.0975680  25.9692170   4.2382990  71.6336940  25.1259290   5.3755390
  82.0821770  31.6835500   8.5000500  82.5966440  31.5943510   9.3022930
  81.2390850  32.0295200   8.7928410  71.0754780  26.8757570   7.7221730
  71.2385820  26.4062930   6.9041100  71.5407230  26.3681130   8.3870570
  75.8473550  16.0063330   2.7582300  75.4041700  16.7872870   2.4266820
  76.4058540  16.3293220   3.4653240  80.1343360  18.8731850   8.3617620
  79.6722730  19.0814870   9.1737560  79.7321470  18.0591200   8.0588290
  77.8849450  16.5510660   4.6171900  78.1821780  17.4573490   4.5363920
  78.4335010  16.0629440   4.0031470  78.0786980  22.0282480  11.1523820
  77.9830580  21.0877210  11.0024220  78.9218960  22.2497550  10.7571890
  73.2097520  18.4396150   9.3057600  72.8160910  19.2871360   9.5130380
  72.5215920  17.8022520   9.4966240  79.7842570  18.5231120  12.3754340
  79.0940890  18.3303320  13.0100430  80.5274870  18.8065760  12.9078640
  70.5114570  16.3624610   3.3387680  70.2227620  16.9327470   4.0512660
  71.2560330  15.8829060   3.7018910  82.0605540  22.3629560   5.2108260
  81.3286660  22.8716370   5.5598360  81.6629880  21.5459540   4.9097040
  78.4982930  19.0383760   3.6160750  78.5018990  18.5973710   2.7665290
  79.3934050  19.3601090   3.7232570  74.3485310  18.9210250   2.5754960
  74.0085360  19.3985480   3.3322010  73.5862630  18.4675370   2.2156060
  82.5231450  17.8163240   4.6231200  82.5404190  18.2671890   5.4673050
  82.2747030  16.9168880   4.8364640  72.6493760  26.2509000   9.8817540
  72.2648550  25.6102670  10.4800500  72.9605950  26.9545120  10.4512270
  78.7990900  23.0985540   5.3626160  79.1661030  22.6244110   6.1087500
  78.6095960  23.9727110   5.7034500  76.5890270  22.1394180   7.6810370
  76.2847340  23.0186160   7.9060730  77.5436730  22.1993970   7.7167810
  81.2578840  25.4129590   9.9572610  81.1916150  24.4925260   9.7030200
  80.6283980  25.5105030  10.6717250  75.1609460  26.0135550   1.9156030
  75.6788130  25.2103810   1.8612920  74.7093480  25.9514690   2.7572860
  72.6454000  22.9796920   8.8281730  72.2868940  23.6450770   9.4155070
  72.3508560  22.1480470   9.1994350  75.8467120  23.4381160  11.7121280
  75.5467260  23.5838340  10.8149100  76.6178360  22.8786450  11.6194670
  81.1895570  28.2350160   9.7076410  81.2040110  27.3031120   9.4895320
  80.4820670  28.3209920  10.3466180  80.6229470  29.8767730   6.8016910
  81.2671690  30.0827110   7.4790330  80.9858910  29.1156130   6.3487760
  81.8961550  27.8800080   5.5194360  82.5383780  27.1793240   5.6326530
  82.4210900  28.6598520   5.3391250  71.2202570  16.4690160   9.5053830
  70.5061090  16.6687080  10.1106440  71.6397610  15.6929730   9.8768630
  71.5075160  30.4570420  10.4920360  71.6166280  29.5165160  10.3515750
  70.8555720  30.7225170   9.8434090  79.4987750  28.7286310  11.8918480
  79.1784620  28.0095550  12.4364170  78.8246110  29.4041380  11.9654540
  79.6743340  21.6152060   7.4793250  80.1728590  22.0897880   8.1445100
  79.8166290  20.6915580   7.6863280  74.6475320  32.3393260   3.1154390
  75.3837800  31.7908720   3.3862960  75.0316240  33.2049270   2.9760380
  73.6533600  31.5239330  12.3039970  74.4546330  31.8451380  12.7175370
  73.1385420  31.1634910  13.0259880  82.4898230  27.6319200  12.2515380
  81.8836390  27.6550800  11.5111130  82.1852340  26.9002240  12.7882630
  71.3731410  24.0112790  11.2476020  71.8770430  23.4320070  11.8192250
  70.6338830  24.2953020  11.7852390  78.4269350  25.4183780  10.7811540
  77.6615020  25.9868780  10.6966210  78.6085310  25.1259990   9.8879770
  73.4054490  22.1542380  12.1426090  73.4459830  21.8556250  13.0511320
  74.2599990  22.5549990  11.9833610  75.3460300  20.7334480  10.1100580
  74.8156760  20.2425430   9.4823920  76.0148370  21.1618680   9.5758510
  75.8332600  17.6996850  10.1897870  75.7389470  17.0817600   9.4648740
  75.2529990  18.4263140   9.9627780  78.5994040  16.2570090   7.2225260
  78.1511340  16.2794350   6.3770810  77.9659240  15.8589110   7.8195560
  79.0053590  25.1524420   7.8437700  79.4241700  25.9957150   7.6713940
  78.0862220  25.2896460   7.6144480  81.3417490  22.8840600   9.2275540
  81.4613700  22.2881740   9.9670380  82.2011490  22.9210290   8.8076840
  76.8561010  31.4577430   8.9595430  76.3182100  32.1823490   8.6404130
  77.1094970  30.9807770   8.1692770  78.1086260  19.4261950  10.4851360
  78.6985950  19.1177800  11.1729180  77.2906500  18.9541700  10.6411260
  79.7123220  32.6928640   9.2182080  79.6381920  33.5963780   9.5254450
  78.8102060  32.3740540   9.1904150  71.1150510  30.0203230   2.5215700
  71.4453520  29.1524290   2.2894340  71.5441510  30.2261750   3.3520660
  71.6040720  30.8873820   5.2597330  71.1671710  31.0674620   6.0921480
  72.1718400  31.6448440   5.1179050  72.4741080  23.7846620   6.1589550
  72.8414120  23.6974020   7.0385570  71.9051900  23.0213170   6.0596410
  72.0257080  20.6955710  10.0647970  71.1313130  20.6622470  10.4041680
  72.5654630  20.8942500  10.8299220  72.5296790  14.9704040   4.4131190
  73.1772980  14.4201420   3.9726350  72.9498630  15.2247190   5.2347000
  72.2828790  15.1259710   7.1556510  71.9343610  15.5823530   7.9214690
  71.9516490  14.2316840   7.2378940  73.8893160  28.2979310  11.3209700
  73.8462790  27.9272220  12.2024160  74.0204170  29.2356880  11.4611520
  77.5899190  29.8538900   6.9219420  77.3490550  30.1213460   6.0349940
  78.5301830  30.0244630   6.9770280  79.7953610  16.3171590  10.6775930
  79.7342500  16.9093420  11.4271340  80.7353990  16.2097550  10.5326190
  72.9549430  14.6535910  10.4307280  73.5032420  14.4723960   9.6673390
  73.0204740  13.8630020  10.9663590  73.7281190  31.2441560   8.4407480
  73.1341510  31.1126260   9.1797520  73.7205030  30.4079700   7.9749580
  73.3593420  28.6099940   7.3915520  72.6327480  27.9905230   7.3241470
  73.4202570  29.0040550   6.5213600  76.9638520  30.8244940   4.1764930
  77.4803540  30.2132300   3.6513190  77.6135900  31.3273720   4.6675940
  79.7034020  31.7153430   5.0033910  79.9911830  31.4607730   4.1266920
  80.2157240  31.1630790   5.5939480  80.9211030  15.4543630   5.5830420
  80.1382820  15.9289130   5.8627180  80.6273960  14.5498460   5.4743600
  79.7706380  32.6369530  12.3702110  80.6973690  32.4013800  12.4138070
  79.7556810  33.4641530  11.8888140  76.9569990  15.3014280  12.1343990
  76.6754260  15.8047880  11.3704810  77.3389690  14.5036030  11.7686120
  82.4643600   3.9616840  58.1733160  82.3837650   3.0471450  57.9024870
  82.0508020   4.4583910  57.4672870  80.5961640   5.7395860  60.0542430
  79.8203740   5.2596300  60.3441000  81.2474570   5.0601510  59.8798590
  74.6127470   6.0515670  60.9318190  73.7812350   5.7964380  61.3314700
  75.2208450   6.1226440  61.6676110  74.5928730  10.0855760  61.1276210
  74.8956770   9.1953500  60.9486430  75.3372320  10.6425980  60.8998460
  70.9852430   3.6123210  60.6000280  71.5568540   2.8445410  60.6003920
  70.9853970   3.9111970  59.6906890  80.8432380  12.4314060  58.4545550
  80.2243820  12.8871560  57.8839990  81.6984160  12.5865520  58.0535250
  80.0370630   8.4153050  60.0612590  79.9678910   7.4742990  59.9001720
  80.7990490   8.5054460  60.6335160  77.0388540   2.5635430  60.0824140
  77.5466760   3.0616400  60.7229160  77.5701780   1.7870630  59.9063500
  81.7095730   7.3153300  55.8477460  81.0913000   7.7802750  55.2840180
  82.2218980   8.0080780  56.2646970  71.0778930   8.0009830  53.2217090
  70.7006910   8.4896930  52.4901990  71.3352000   8.6735110  53.8523620
  81.0748620   4.4675050  55.4162720  80.1477900   4.4012430  55.6451190
  81.2273440   5.4055180  55.3017960  76.6805260   4.9939790  58.1982450
  76.2762260   4.2817040  57.7028350  76.7668380   4.6493030  59.0870490
  77.1486960   8.6807350  60.3621660  76.8515250   8.0752820  59.6829440
  78.0986780   8.7184660  60.2511020  81.3905990  10.2078230  56.8951960
  81.8301900  10.9502560  56.4807350  81.3292880  10.4504800  57.8190920
  73.3809890   3.8884770  55.6989100  73.2607490   4.6146860  55.0870370
  73.0710780   3.1187680  55.2217010  72.2642890   8.7600100  57.9163920
  71.8570970   8.9014690  57.0617520  73.1555900   8.4760260  57.7135130
  76.5364550  12.9745880  56.0286590  76.3607030  12.0581420  55.8154390
  75.6820290  13.3333170  56.2684390  75.6387770   2.3553410  56.8094020
  75.4128690   2.1390580  57.7140640  74.8580300   2.7881870  56.4639990
  77.5724580   3.5753490  52.3281280  77.0041480   3.1271740  51.7017190
  78.2813580   3.9346270  51.7946430  75.1172060   7.5711680  54.6007690
  74.3434320   7.0309300  54.4406410  75.8466690   7.0518290  54.2625450
  75.1609460   7.2392060  58.2386500  75.6788130   6.4360320  58.1843390
  74.7093480   7.1771200  59.0803330  80.0478960   8.5058340  53.5113800
  80.3894660   9.2500570  53.0157120  79.2191670   8.8189460  53.8738630
  79.0169650   8.5871870  56.2829720  79.7040780   9.1341080  56.6637310
  78.2302070   9.1312600  56.3179330  71.1562050   4.2044690  51.7746800
  72.0256900   4.4869490  52.0582720  70.6652370   5.0180560  51.6595610
  78.3196860   5.5917900  55.8955080  78.7759640   6.4023150  56.1215270
  77.9685070   5.2741040  56.7273570  71.5233300  13.4172070  52.3408430
  71.8830940  14.0161410  51.6865700  71.3825640  13.9631960  53.1143460
  77.5401920  10.8003270  53.1582100  77.5312020  11.5332960  52.5426610
  76.6200280  10.5534850  53.2509060  73.1408560   6.0218160  53.9028860
  72.5336510   6.7617060  53.9124160  73.6157910   6.1117520  53.0767060
  80.5261520  10.8631510  51.8207290  80.6273500  10.6595500  50.8909270
  79.6263260  10.6089790  52.0255070  79.1679630  13.3817830  56.5154960
  79.4221130  13.3439220  55.5934330  78.2192110  13.2551160  56.5083210
  75.1513850   5.9829310  51.6517430  75.9177120   5.8710670  52.2142860
  75.2288540   5.2867280  50.9994200  73.8460610   3.4154380  52.3350320
  73.9264200   2.4681890  52.4467720  74.7380360   3.7461260  52.4410980
  74.6475320  13.5649770  59.4384860  75.3837800  13.0165230  59.7093430
  75.0316240  14.4305780  59.2990850  71.5320800   9.6323340  55.3126370
  70.6060580   9.8744480  55.3031780  71.9977230  10.4597600  55.1911120
  77.7577630  12.7380080  51.2610430  78.5506240  13.0268910  50.8092220
  77.2381980  12.3072250  50.5822910  78.2755030   7.9583490  51.1252780
  78.1705670   7.3435840  51.8514160  78.1079250   7.4349380  50.3415790
  81.5157760   7.0203520  51.7294770  80.9667860   7.4672820  52.3737510
  82.1377020   6.5152770  52.2532440  77.1832880   5.9794440  53.6260070
  77.6049300   5.8134310  54.4691460  77.3083720   5.1694670  53.1315210
  79.6960520   5.0032050  50.8737170  80.2166180   4.2881070  50.5078320
  80.3428920   5.6417920  51.1737680  80.2608550  13.0843660  53.1638910
  81.1559340  13.4228630  53.1857670  80.2926180  12.3623070  52.5363190
  73.9004710   8.4570710  51.3925910  74.3379580   9.0000380  52.0483490
  74.3852440   7.6317660  51.4022250  71.1150510  11.2459740  58.8446170
  71.4453520  10.3780800  58.6124810  71.5441510  11.4518260  59.6751130
  75.7112430   9.5768750  56.5048140  75.4107970   9.4533720  57.4052050
  75.6049920   8.7177340  56.0963870  71.4365150   4.6250560  57.9416680
  70.7813990   4.3562200  57.2976380  72.2743100   4.5155040  57.4918660
  70.6503230   1.8349490  53.8842010  69.7467310   2.0979690  53.7093670
  71.1343850   2.1060660  53.1041970  76.9638520  12.0501450  60.4995400
  77.4803540  11.4388810  59.9743660  77.6135900  12.5530230  60.9906410
  71.6423420  13.1530840  56.9242750  71.4745460  12.5201520  57.6224640
  70.7757930  13.3590240  56.5736940  73.2486120  11.8464070  54.3692890
  72.7233740  12.2272100  53.6654850  73.1730700  12.4714840  55.0902600
  75.8479090  13.7946450  53.2442140  76.5797910  13.5105730  52.6966030
  76.1072760  13.5559730  54.1341520  75.0093880   9.9111180  53.2488470
  74.3802760  10.3796280  53.7974300  75.1241710   9.0660400  53.6834660
  82.4643600   3.9616840  39.3989670  82.3837650   3.0471450  39.1281380
  82.0508020   4.4583910  38.6929380  80.5961640   5.7395860  41.2798940
  79.8203740   5.2596300  41.5697510  81.2474570   5.0601510  41.1055100
  74.6127470   6.0515670  42.1574700  73.7812350   5.7964380  42.5571210
  75.2208450   6.1226440  42.8932620  74.5928730  10.0855760  42.3532720
  74.8956770   9.1953500  42.1742940  75.3372320  10.6425980  42.1254970
  70.9852430   3.6123210  41.8256790  71.5568540   2.8445410  41.8260430
  70.9853970   3.9111970  40.9163400  80.8432380  12.4314060  39.6802060
  80.2243820  12.8871560  39.1096500  81.6984160  12.5865520  39.2791760
  80.0370630   8.4153050  41.2869100  79.9678910   7.4742990  41.1258230
  80.7990490   8.5054460  41.8591670  77.0388540   2.5635430  41.3080650
  77.5466760   3.0616400  41.9485670  77.5701780   1.7870630  41.1320010
  81.7095730   7.3153300  37.0733970  81.0913000   7.7802750  36.5096690
  82.2218980   8.0080780  37.4903480  76.5727490   6.8429170  43.7517570
  76.2396870   7.4698090  44.3938640  76.7494170   7.3691050  42.9719240
  75.7846590   8.8109970  45.5666750  76.4020590   9.4861050  45.2851200
  74.9239710   9.2197950  45.4754250  71.0778930   8.0009830  34.4473600
  70.7006910   8.4896930  33.7158500  71.3352000   8.6735110  35.0780130
  81.0748620   4.4675050  36.6419230  80.1477900   4.4012430  36.8707700
  81.2273440   5.4055180  36.5274470  76.6805260   4.9939790  39.4238960
  76.2762260   4.2817040  38.9284860  76.7668380   4.6493030  40.3127000
  77.1486960   8.6807350  41.5878170  76.8515250   8.0752820  40.9085950
  78.0986780   8.7184660  41.4767530  75.3933880   1.7683000  43.2038000
  75.9448470   1.8778340  42.4291250  75.9077390   2.1420600  43.9193230
  76.2405390   8.4189040  48.2385970  75.3433920   8.6429010  48.4859370
  76.2658260   8.5423980  47.2897370  75.0676610   5.2902360  46.8143340
  74.9284380   6.1625160  47.1830740  74.1857970   4.9475170  46.6691280
  81.3905990  10.2078230  38.1208470  81.8301900  10.9502560  37.7063860
  81.3292880  10.4504800  39.0447430  76.8656960  11.2324060  49.0228490
  76.8372390  11.6367010  48.1556920  76.7021930  10.3034420  48.8600090
  73.3809890   3.8884770  36.9245610  73.2607490   4.6146860  36.3126880
  73.0710780   3.1187680  36.4473520  71.0195260   7.0599910  42.7314250
  71.0975680   7.1948680  41.7869970  71.6336940   6.3515800  42.9242370
  72.2642890   8.7600100  39.1420430  71.8570970   8.9014690  38.2874030
  73.1555900   8.4760260  38.9391640  82.0821770  12.9092010  46.0487480
  82.5966440  12.8200020  46.8509910  81.2390850  13.2551710  46.3415390
  76.5364550  12.9745880  37.2543100  76.3607030  12.0581420  37.0410900
  75.6820290  13.3333170  37.4940900  71.0754780   8.1014080  45.2708710
  71.2385820   7.6319440  44.4528080  71.5407230   7.5937640  45.9357550
  75.6387770   2.3553410  38.0350530  75.4128690   2.1390580  38.9397150
  74.8580300   2.7881870  37.6896500  78.0786980   3.2538990  48.7010800
  77.9830580   2.3133720  48.5511200  78.9218960   3.4754060  48.3058870
  82.0605540   3.5886070  42.7595240  81.3286660   4.0972880  43.1085340
  81.6629880   2.7716050  42.4584020  77.5724580   3.5753490  33.5537790
  77.0041480   3.1271740  32.9273700  78.2813580   3.9346270  33.0202940
  72.6493760   7.4765510  47.4304520  72.2648550   6.8359180  48.0287480
  72.9605950   8.1801630  47.9999250  78.7990900   4.3242050  42.9113140
  79.1661030   3.8500620  43.6574480  78.6095960   5.1983620  43.2521480
  76.5890270   3.3650690  45.2297350  76.2847340   4.2442670  45.4547710
  77.5436730   3.4250480  45.2654790  75.1172060   7.5711680  35.8264200
  74.3434320   7.0309300  35.6662920  75.8466690   7.0518290  35.4881960
  81.2578840   6.6386100  47.5059590  81.1916150   5.7181770  47.2517180
  80.6283980   6.7361540  48.2204230  75.1609460   7.2392060  39.4643010
  75.6788130   6.4360320  39.4099900  74.7093480   7.1771200  40.3059840
  80.0478960   8.5058340  34.7370310  80.3894660   9.2500570  34.2413630
  79.2191670   8.8189460  35.0995140  72.6454000   4.2053430  46.3768710
  72.2868940   4.8707280  46.9642050  72.3508560   3.3736980  46.7481330
  75.8467120   4.6637670  49.2608260  75.5467260   4.8094850  48.3636080
  76.6178360   4.1042960  49.1681650  81.1895570   9.4606670  47.2563390
  81.2040110   8.5287630  47.0382300  80.4820670   9.5466430  47.8953160
  79.0169650   8.5871870  37.5086230  79.7040780   9.1341080  37.8893820
  78.2302070   9.1312600  37.5435840  71.1562050   4.2044690  33.0003310
  72.0256900   4.4869490  33.2839230  70.6652370   5.0180560  32.8852120
  78.3196860   5.5917900  37.1211590  78.7759640   6.4023150  37.3471780
  77.9685070   5.2741040  37.9530080  80.6229470  11.1024240  44.3503890
  81.2671690  11.3083620  45.0277310  80.9858910  10.3412640  43.8974740
  81.8961550   9.1056590  43.0681340  82.5383780   8.4049750  43.1813510
  82.4210900   9.8855030  42.8878230  71.5233300  13.4172070  33.5664940
  71.8830940  14.0161410  32.9122210  71.3825640  13.9631960  34.3399970
  71.5075160  11.6826930  48.0407340  71.6166280  10.7421670  47.9002730
  70.8555720  11.9481680  47.3921070  79.4987750   9.9542820  49.4405460
  79.1784620   9.2352060  49.9851150  78.8246110  10.6297890  49.5141520
  77.5401920  10.8003270  34.3838610  77.5312020  11.5332960  33.7683120
  76.6200280  10.5534850  34.4765570  73.1408560   6.0218160  35.1285370
  72.5336510   6.7617060  35.1380670  73.6157910   6.1117520  34.3023570
  80.5261520  10.8631510  33.0463800  80.6273500  10.6595500  32.1165780
  79.6263260  10.6089790  33.2511580  79.6743340   2.8408570  45.0280230
  80.1728590   3.3154390  45.6932080  79.8166290   1.9172090  45.2350260
  79.1679630  13.3817830  37.7411470  79.4221130  13.3439220  36.8190840
  78.2192110  13.2551160  37.7339720  75.1513850   5.9829310  32.8773940
  75.9177120   5.8710670  33.4399370  75.2288540   5.2867280  32.2250710
  73.8460610   3.4154380  33.5606830  73.9264200   2.4681890  33.6724230
  74.7380360   3.7461260  33.6667490  74.6475320  13.5649770  40.6641370
  75.3837800  13.0165230  40.9349940  75.0316240  14.4305780  40.5247360
  71.5320800   9.6323340  36.5382880  70.6060580   9.8744480  36.5288290
  71.9977230  10.4597600  36.4167630  73.6533600  12.7495840  49.8526950
  74.4546330  13.0707890  50.2662350  73.1385420  12.3891420  50.5746860
  77.7577630  12.7380080  32.4866940  78.5506240  13.0268910  32.0348730
  77.2381980  12.3072250  31.8079420  82.4898230   8.8575710  49.8002360
  81.8836390   8.8807310  49.0598110  82.1852340   8.1258750  50.3369610
  71.3731410   5.2369300  48.7963000  71.8770430   4.6576580  49.3679230
  70.6338830   5.5209530  49.3339370  78.2755030   7.9583490  32.3509290
  78.1705670   7.3435840  33.0770670  78.1079250   7.4349380  31.5672300
  78.4269350   6.6440290  48.3298520  77.6615020   7.2125290  48.2453190
  78.6085310   6.3516500  47.4366750  81.5157760   7.0203520  32.9551280
  80.9667860   7.4672820  33.5994020  82.1377020   6.5152770  33.4788950
  73.4054490   3.3798890  49.6913070  73.4459830   3.0812760  50.5998300
  74.2599990   3.7806500  49.5320590  77.1832880   5.9794440  34.8516580
  77.6049300   5.8134310  35.6947970  77.3083720   5.1694670  34.3571720
  75.3460300   1.9590990  47.6587560  74.8156760   1.4681940  47.0310900
  76.0148370   2.3875190  47.1245490  79.6960520   5.0032050  32.0993680
  80.2166180   4.2881070  31.7334830  80.3428920   5.6417920  32.3994190
  79.0053590   6.3780930  45.3924680  79.4241700   7.2213660  45.2200920
  78.0862220   6.5152970  45.1631460  81.3417490   4.1097110  46.7762520
  81.4613700   3.5138250  47.5157360  82.2011490   4.1466800  46.3563820
  76.8561010  12.6833940  46.5082410  76.3182100  13.4080000  46.1891110
  77.1094970  12.2064280  45.7179750  79.7123220  13.9185150  46.7669060
  79.6381920  14.8220290  47.0741430  78.8102060  13.5997050  46.7391130
  80.2608550  13.0843660  34.3895420  81.1559340  13.4228630  34.4114180
  80.2926180  12.3623070  33.7619700  73.9004710   8.4570710  32.6182420
  74.3379580   9.0000380  33.2740000  74.3852440   7.6317660  32.6278760
  71.1150510  11.2459740  40.0702680  71.4453520  10.3780800  39.8381320
  71.5441510  11.4518260  40.9007640  75.7112430   9.5768750  37.7304650
  75.4107970   9.4533720  38.6308560  75.6049920   8.7177340  37.3220380
  71.6040720  12.1130330  42.8084310  71.1671710  12.2931130  43.6408460
  72.1718400  12.8704950  42.6666030  71.4365150   4.6250560  39.1673190
  70.7813990   4.3562200  38.5232890  72.2743100   4.5155040  38.7175170
  72.4741080   5.0103130  43.7076530  72.8414120   4.9230530  44.5872550
  71.9051900   4.2469680  43.6083390  72.0257080   1.9212220  47.6134950
  71.1313130   1.8878980  47.9528660  72.5654630   2.1199010  48.3786200
  70.6503230   1.8349490  35.1098520  69.7467310   2.0979690  34.9350180
  71.1343850   2.1060660  34.3298480  73.8893160   9.5235820  48.8696680
  73.8462790   9.1528730  49.7511140  74.0204170  10.4613390  49.0098500
  77.5899190  11.0795410  44.4706400  77.3490550  11.3469970  43.5836920
  78.5301830  11.2501140  44.5257260  73.7281190  12.4698070  45.9894460
  73.1341510  12.3382770  46.7284500  73.7205030  11.6336210  45.5236560
  73.3593420   9.8356450  44.9402500  72.6327480   9.2161740  44.8728450
  73.4202570  10.2297060  44.0700580  76.9638520  12.0501450  41.7251910
  77.4803540  11.4388810  41.2000170  77.6135900  12.5530230  42.2162920
  79.7034020  12.9409940  42.5520890  79.9911830  12.6864240  41.6753900
  80.2157240  12.3887300  43.1426460  71.6423420  13.1530840  38.1499260
  71.4745460  12.5201520  38.8481150  70.7757930  13.3590240  37.7993450
  73.2486120  11.8464070  35.5949400  72.7233740  12.2272100  34.8911360
  73.1730700  12.4714840  36.3159110  79.7706380  13.8626040  49.9189090
  80.6973690  13.6270310  49.9625050  79.7556810  14.6898040  49.4375120
  75.8479090  13.7946450  34.4698650  76.5797910  13.5105730  33.9222540
  76.1072760  13.5559730  35.3598030  75.0093880   9.9111180  34.4744980
  74.3802760  10.3796280  35.0230810  75.1241710   9.0660400  34.9091170
  82.4643600   3.9616840  20.6246180  82.3837650   3.0471450  20.3537890
  82.0508020   4.4583910  19.9185890  80.5961640   5.7395860  22.5055450
  79.8203740   5.2596300  22.7954020  81.2474570   5.0601510  22.3311610
  74.6127470   6.0515670  23.3831210  73.7812350   5.7964380  23.7827720
  75.2208450   6.1226440  24.1189130  74.5928730  10.0855760  23.5789230
  74.8956770   9.1953500  23.3999450  75.3372320  10.6425980  23.3511480
  70.9852430   3.6123210  23.0513300  71.5568540   2.8445410  23.0516940
  70.9853970   3.9111970  22.1419910  80.8432380  12.4314060  20.9058570
  80.2243820  12.8871560  20.3353010  81.6984160  12.5865520  20.5048270
  80.0370630   8.4153050  22.5125610  79.9678910   7.4742990  22.3514740
  80.7990490   8.5054460  23.0848180  77.0388540   2.5635430  22.5337160
  77.5466760   3.0616400  23.1742180  77.5701780   1.7870630  22.3576520
  81.7095730   7.3153300  18.2990480  81.0913000   7.7802750  17.7353200
  82.2218980   8.0080780  18.7159990  76.5727490   6.8429170  24.9774080
  76.2396870   7.4698090  25.6195150  76.7494170   7.3691050  24.1975750
  75.7846590   8.8109970  26.7923260  76.4020590   9.4861050  26.5107710
  74.9239710   9.2197950  26.7010760  71.0778930   8.0009830  15.6730110
  70.7006910   8.4896930  14.9415010  71.3352000   8.6735110  16.3036640
  81.0748620   4.4675050  17.8675740  80.1477900   4.4012430  18.0964210
  81.2273440   5.4055180  17.7530980  76.6805260   4.9939790  20.6495470
  76.2762260   4.2817040  20.1541370  76.7668380   4.6493030  21.5383510
  77.1486960   8.6807350  22.8134680  76.8515250   8.0752820  22.1342460
  78.0986780   8.7184660  22.7024040  75.3933880   1.7683000  24.4294510
  75.9448470   1.8778340  23.6547760  75.9077390   2.1420600  25.1449740
  76.2405390   8.4189040  29.4642480  75.3433920   8.6429010  29.7115880
  76.2658260   8.5423980  28.5153880  75.0676610   5.2902360  28.0399850
  74.9284380   6.1625160  28.4087250  74.1857970   4.9475170  27.8947790
  81.3905990  10.2078230  19.3464980  81.8301900  10.9502560  18.9320370
  81.3292880  10.4504800  20.2703940  76.8656960  11.2324060  30.2485000
  76.8372390  11.6367010  29.3813430  76.7021930  10.3034420  30.0856600
  73.3809890   3.8884770  18.1502120  73.2607490   4.6146860  17.5383390
  73.0710780   3.1187680  17.6730030  71.0195260   7.0599910  23.9570760
  71.0975680   7.1948680  23.0126480  71.6336940   6.3515800  24.1498880
  72.2642890   8.7600100  20.3676940  71.8570970   8.9014690  19.5130540
  73.1555900   8.4760260  20.1648150  82.0821770  12.9092010  27.2743990
  82.5966440  12.8200020  28.0766420  81.2390850  13.2551710  27.5671900
  76.5364550  12.9745880  18.4799610  76.3607030  12.0581420  18.2667410
  75.6820290  13.3333170  18.7197410  71.0754780   8.1014080  26.4965220
  71.2385820   7.6319440  25.6784590  71.5407230   7.5937640  27.1614060
  75.6387770   2.3553410  19.2607040  75.4128690   2.1390580  20.1653660
  74.8580300   2.7881870  18.9153010  78.0786980   3.2538990  29.9267310
  77.9830580   2.3133720  29.7767710  78.9218960   3.4754060  29.5315380
  82.0605540   3.5886070  23.9851750  81.3286660   4.0972880  24.3341850
  81.6629880   2.7716050  23.6840530  77.5724580   3.5753490  14.7794300
  77.0041480   3.1271740  14.1530210  78.2813580   3.9346270  14.2459450
  72.6493760   7.4765510  28.6561030  72.2648550   6.8359180  29.2543990
  72.9605950   8.1801630  29.2255760  78.7990900   4.3242050  24.1369650
  79.1661030   3.8500620  24.8830990  78.6095960   5.1983620  24.4777990
  76.5890270   3.3650690  26.4553860  76.2847340   4.2442670  26.6804220
  77.5436730   3.4250480  26.4911300  75.1172060   7.5711680  17.0520710
  74.3434320   7.0309300  16.8919430  75.8466690   7.0518290  16.7138470
  81.2578840   6.6386100  28.7316100  81.1916150   5.7181770  28.4773690
  80.6283980   6.7361540  29.4460740  75.1609460   7.2392060  20.6899520
  75.6788130   6.4360320  20.6356410  74.7093480   7.1771200  21.5316350
  80.0478960   8.5058340  15.9626820  80.3894660   9.2500570  15.4670140
  79.2191670   8.8189460  16.3251650  72.6454000   4.2053430  27.6025220
  72.2868940   4.8707280  28.1898560  72.3508560   3.3736980  27.9737840
  75.8467120   4.6637670  30.4864770  75.5467260   4.8094850  29.5892590
  76.6178360   4.1042960  30.3938160  81.1895570   9.4606670  28.4819900
  81.2040110   8.5287630  28.2638810  80.4820670   9.5466430  29.1209670
  79.0169650   8.5871870  18.7342740  79.7040780   9.1341080  19.1150330
  78.2302070   9.1312600  18.7692350  71.1562050   4.2044690  14.2259820
  72.0256900   4.4869490  14.5095740  70.6652370   5.0180560  14.1108630
  78.3196860   5.5917900  18.3468100  78.7759640   6.4023150  18.5728290
  77.9685070   5.2741040  19.1786590  80.6229470  11.1024240  25.5760400
  81.2671690  11.3083620  26.2533820  80.9858910  10.3412640  25.1231250
  81.8961550   9.1056590  24.2937850  82.5383780   8.4049750  24.4070020
  82.4210900   9.8855030  24.1134740  71.5233300  13.4172070  14.7921450
  71.8830940  14.0161410  14.1378720  71.3825640  13.9631960  15.5656480
  71.5075160  11.6826930  29.2663850  71.6166280  10.7421670  29.1259240
  70.8555720  11.9481680  28.6177580  79.4987750   9.9542820  30.6661970
  79.1784620   9.2352060  31.2107660  78.8246110  10.6297890  30.7398030
  77.5401920  10.8003270  15.6095120  77.5312020  11.5332960  14.9939630
  76.6200280  10.5534850  15.7022080  73.1408560   6.0218160  16.3541880
  72.5336510   6.7617060  16.3637180  73.6157910   6.1117520  15.5280080
  80.5261520  10.8631510  14.2720310  80.6273500  10.6595500  13.3422290
  79.6263260  10.6089790  14.4768090  79.6743340   2.8408570  26.2536740
  80.1728590   3.3154390  26.9188590  79.8166290   1.9172090  26.4606770
  79.1679630  13.3817830  18.9667980  79.4221130  13.3439220  18.0447350
  78.2192110  13.2551160  18.9596230  75.1513850   5.9829310  14.1030450
  75.9177120   5.8710670  14.6655880  75.2288540   5.2867280  13.4507220
  73.8460610   3.4154380  14.7863340  73.9264200   2.4681890  14.8980740
  74.7380360   3.7461260  14.8924000  74.6475320  13.5649770  21.8897880
  75.3837800  13.0165230  22.1606450  75.0316240  14.4305780  21.7503870
  71.5320800   9.6323340  17.7639390  70.6060580   9.8744480  17.7544800
  71.9977230  10.4597600  17.6424140  73.6533600  12.7495840  31.0783460
  74.4546330  13.0707890  31.4918860  73.1385420  12.3891420  31.8003370
  77.7577630  12.7380080  13.7123450  78.5506240  13.0268910  13.2605240
  77.2381980  12.3072250  13.0335930  82.4898230   8.8575710  31.0258870
  81.8836390   8.8807310  30.2854620  82.1852340   8.1258750  31.5626120
  71.3731410   5.2369300  30.0219510  71.8770430   4.6576580  30.5935740
  70.6338830   5.5209530  30.5595880  78.2755030   7.9583490  13.5765800
  78.1705670   7.3435840  14.3027180  78.1079250   7.4349380  12.7928810
  78.4269350   6.6440290  29.5555030  77.6615020   7.2125290  29.4709700
  78.6085310   6.3516500  28.6623260  81.5157760   7.0203520  14.1807790
  80.9667860   7.4672820  14.8250530  82.1377020   6.5152770  14.7045460
  73.4054490   3.3798890  30.9169580  73.4459830   3.0812760  31.8254810
  74.2599990   3.7806500  30.7577100  77.1832880   5.9794440  16.0773090
  77.6049300   5.8134310  16.9204480  77.3083720   5.1694670  15.5828230
  75.3460300   1.9590990  28.8844070  74.8156760   1.4681940  28.2567410
  76.0148370   2.3875190  28.3502000  79.6960520   5.0032050  13.3250190
  80.2166180   4.2881070  12.9591340  80.3428920   5.6417920  13.6250700
  79.0053590   6.3780930  26.6181190  79.4241700   7.2213660  26.4457430
  78.0862220   6.5152970  26.3887970  81.3417490   4.1097110  28.0019030
  81.4613700   3.5138250  28.7413870  82.2011490   4.1466800  27.5820330
  76.8561010  12.6833940  27.7338920  76.3182100  13.4080000  27.4147620
  77.1094970  12.2064280  26.9436260  79.7123220  13.9185150  27.9925570
  79.6381920  14.8220290  28.2997940  78.8102060  13.5997050  27.9647640
  80.2608550  13.0843660  15.6151930  81.1559340  13.4228630  15.6370690
  80.2926180  12.3623070  14.9876210  73.9004710   8.4570710  13.8438930
  74.3379580   9.0000380  14.4996510  74.3852440   7.6317660  13.8535270
  71.1150510  11.2459740  21.2959190  71.4453520  10.3780800  21.0637830
  71.5441510  11.4518260  22.1264150  75.7112430   9.5768750  18.9561160
  75.4107970   9.4533720  19.8565070  75.6049920   8.7177340  18.5476890
  71.6040720  12.1130330  24.0340820  71.1671710  12.2931130  24.8664970
  72.1718400  12.8704950  23.8922540  71.4365150   4.6250560  20.3929700
  70.7813990   4.3562200  19.7489400  72.2743100   4.5155040  19.9431680
  72.4741080   5.0103130  24.9333040  72.8414120   4.9230530  25.8129060
  71.9051900   4.2469680  24.8339900  72.0257080   1.9212220  28.8391460
  71.1313130   1.8878980  29.1785170  72.5654630   2.1199010  29.6042710
  70.6503230   1.8349490  16.3355030  69.7467310   2.0979690  16.1606690
  71.1343850   2.1060660  15.5554990  73.8893160   9.5235820  30.0953190
  73.8462790   9.1528730  30.9767650  74.0204170  10.4613390  30.2355010
  77.5899190  11.0795410  25.6962910  77.3490550  11.3469970  24.8093430
  78.5301830  11.2501140  25.7513770  73.7281190  12.4698070  27.2150970
  73.1341510  12.3382770  27.9541010  73.7205030  11.6336210  26.7493070
  73.3593420   9.8356450  26.1659010  72.6327480   9.2161740  26.0984960
  73.4202570  10.2297060  25.2957090  76.9638520  12.0501450  22.9508420
  77.4803540  11.4388810  22.4256680  77.6135900  12.5530230  23.4419430
  79.7034020  12.9409940  23.7777400  79.9911830  12.6864240  22.9010410
  80.2157240  12.3887300  24.3682970  71.6423420  13.1530840  19.3755770
  71.4745460  12.5201520  20.0737660  70.7757930  13.3590240  19.0249960
  73.2486120  11.8464070  16.8205910  72.7233740  12.2272100  16.1167870
  73.1730700  12.4714840  17.5415620  79.7706380  13.8626040  31.1445600
  80.6973690  13.6270310  31.1881560  79.7556810  14.6898040  30.6631630
  75.8479090  13.7946450  15.6955160  76.5797910  13.5105730  15.1479050
  76.1072760  13.5559730  16.5854540  75.0093880   9.9111180  15.7001490
  74.3802760  10.3796280  16.2487320  75.1241710   9.0660400  16.1347680
  80.5961640   5.7395860   3.7311960  79.8203740   5.2596300   4.0210530
  81.2474570   5.0601510   3.5568120  74.6127470   6.0515670   4.6087720
  73.7812350   5.7964380   5.0084230  75.2208450   6.1226440   5.3445640
  74.5928730  10.0855760   4.8045740  74.8956770   9.1953500   4.6255960
  75.3372320  10.6425980   4.5767990  70.9852430   3.6123210   4.2769810
  71.5568540   2.8445410   4.2773450  70.9853970   3.9111970   3.3676420
  80.8432380  12.4314060   2.1315080  80.2243820  12.8871560   1.5609520
  81.6984160  12.5865520   1.7304780  80.0370630   8.4153050   3.7382120
  79.9678910   7.4742990   3.5771250  80.7990490   8.5054460   4.3104690
  77.0388540   2.5635430   3.7593670  77.5466760   3.0616400   4.3998690
  77.5701780   1.7870630   3.5833030  76.5727490   6.8429170   6.2030590
  76.2396870   7.4698090   6.8451660  76.7494170   7.3691050   5.4232260
  75.7846590   8.8109970   8.0179770  76.4020590   9.4861050   7.7364220
  74.9239710   9.2197950   7.9267270  77.1486960   8.6807350   4.0391190
  76.8515250   8.0752820   3.3598970  78.0986780   8.7184660   3.9280550
  75.3933880   1.7683000   5.6551020  75.9448470   1.8778340   4.8804270
  75.9077390   2.1420600   6.3706250  76.2405390   8.4189040  10.6898990
  75.3433920   8.6429010  10.9372390  76.2658260   8.5423980   9.7410390
  75.0676610   5.2902360   9.2656360  74.9284380   6.1625160   9.6343760
  74.1857970   4.9475170   9.1204300  76.8656960  11.2324060  11.4741510
  76.8372390  11.6367010  10.6069940  76.7021930  10.3034420  11.3113110
  71.0195260   7.0599910   5.1827270  71.0975680   7.1948680   4.2382990
  71.6336940   6.3515800   5.3755390  82.0821770  12.9092010   8.5000500
  82.5966440  12.8200020   9.3022930  81.2390850  13.2551710   8.7928410
  71.0754780   8.1014080   7.7221730  71.2385820   7.6319440   6.9041100
  71.5407230   7.5937640   8.3870570  78.0786980   3.2538990  11.1523820
  77.9830580   2.3133720  11.0024220  78.9218960   3.4754060  10.7571890
  82.0605540   3.5886070   5.2108260  81.3286660   4.0972880   5.5598360
  81.6629880   2.7716050   4.9097040  72.6493760   7.4765510   9.8817540
  72.2648550   6.8359180  10.4800500  72.9605950   8.1801630  10.4512270
  78.7990900   4.3242050   5.3626160  79.1661030   3.8500620   6.1087500
  78.6095960   5.1983620   5.7034500  76.5890270   3.3650690   7.6810370
  76.2847340   4.2442670   7.9060730  77.5436730   3.4250480   7.7167810
  81.2578840   6.6386100   9.9572610  81.1916150   5.7181770   9.7030200
  80.6283980   6.7361540  10.6717250  75.1609460   7.2392060   1.9156030
  75.6788130   6.4360320   1.8612920  74.7093480   7.1771200   2.7572860
  72.6454000   4.2053430   8.8281730  72.2868940   4.8707280   9.4155070
  72.3508560   3.3736980   9.1994350  75.8467120   4.6637670  11.7121280
  75.5467260   4.8094850  10.8149100  76.6178360   4.1042960  11.6194670
  81.1895570   9.4606670   9.7076410  81.2040110   8.5287630   9.4895320
  80.4820670   9.5466430  10.3466180  80.6229470  11.1024240   6.8016910
  81.2671690  11.3083620   7.4790330  80.9858910  10.3412640   6.3487760
  81.8961550   9.1056590   5.5194360  82.5383780   8.4049750   5.6326530
  82.4210900   9.8855030   5.3391250  71.5075160  11.6826930  10.4920360
  71.6166280  10.7421670  10.3515750  70.8555720  11.9481680   9.8434090
  79.4987750   9.9542820  11.8918480  79.1784620   9.2352060  12.4364170
  78.8246110  10.6297890  11.9654540  79.6743340   2.8408570   7.4793250
  80.1728590   3.3154390   8.1445100  79.8166290   1.9172090   7.6863280
  74.6475320  13.5649770   3.1154390  75.3837800  13.0165230   3.3862960
  75.0316240  14.4305780   2.9760380  73.6533600  12.7495840  12.3039970
  74.4546330  13.0707890  12.7175370  73.1385420  12.3891420  13.0259880
  82.4898230   8.8575710  12.2515380  81.8836390   8.8807310  11.5111130
  82.1852340   8.1258750  12.7882630  71.3731410   5.2369300  11.2476020
  71.8770430   4.6576580  11.8192250  70.6338830   5.5209530  11.7852390
  78.4269350   6.6440290  10.7811540  77.6615020   7.2125290  10.6966210
  78.6085310   6.3516500   9.8879770  73.4054490   3.3798890  12.1426090
  73.4459830   3.0812760  13.0511320  74.2599990   3.7806500  11.9833610
  75.3460300   1.9590990  10.1100580  74.8156760   1.4681940   9.4823920
  76.0148370   2.3875190   9.5758510  79.0053590   6.3780930   7.8437700
  79.4241700   7.2213660   7.6713940  78.0862220   6.5152970   7.6144480
  81.3417490   4.1097110   9.2275540  81.4613700   3.5138250   9.9670380
  82.2011490   4.1466800   8.8076840  76.8561010  12.6833940   8.9595430
  76.3182100  13.4080000   8.6404130  77.1094970  12.2064280   8.1692770
  79.7123220  13.9185150   9.2182080  79.6381920  14.8220290   9.5254450
  78.8102060  13.5997050   9.1904150  71.1150510  11.2459740   2.5215700
  71.4453520  10.3780800   2.2894340  71.5441510  11.4518260   3.3520660
  71.6040720  12.1130330   5.2597330  71.1671710  12.2931130   6.0921480
  72.1718400  12.8704950   5.1179050  72.4741080   5.0103130   6.1589550
  72.8414120   4.9230530   7.0385570  71.9051900   4.2469680   6.0596410
  72.0257080   1.9212220  10.0647970  71.1313130   1.8878980  10.4041680
  72.5654630   2.1199010  10.8299220  73.8893160   9.5235820  11.3209700
  73.8462790   9.1528730  12.2024160  74.0204170  10.4613390  11.4611520
  77.5899190  11.0795410   6.9219420  77.3490550  11.3469970   6.0349940
  78.5301830  11.2501140   6.9770280  73.7281190  12.4698070   8.4407480
  73.1341510  12.3382770   9.1797520  73.7205030  11.6336210   7.9749580
  73.3593420   9.8356450   7.3915520  72.6327480   9.2161740   7.3241470
  73.4202570  10.2297060   6.5213600  76.9638520  12.0501450   4.1764930
  77.4803540  11.4388810   3.6513190  77.6135900  12.5530230   4.6675940
  79.7034020  12.9409940   5.0033910  79.9911830  12.6864240   4.1266920
  80.2157240  12.3887300   5.5939480  79.7706380  13.8626040  12.3702110
  80.6973690  13.6270310  12.4138070  79.7556810  14.6898040  11.8888140
  63.6900110  79.0590800  58.1733160  63.6094160  78.1445410  57.9024870
  63.2764530  79.5557870  57.4672870  61.8218150  80.8369820  60.0542430
  61.0460250  80.3570260  60.3441000  62.4731080  80.1575470  59.8798590
  55.8383980  81.1489630  60.9318190  55.0068860  80.8938340  61.3314700
  56.4464960  81.2200400  61.6676110  54.2475930  76.1091520  54.7160580
  53.3592630  76.4507490  54.6140460  54.5317120  75.9091840  53.8241410
  52.2108940  78.7097170  60.6000280  52.7825050  77.9419370  60.6003920
  52.2110480  79.0085930  59.6906890  62.2932310  76.3197390  60.2881520
  62.6697130  75.4469270  60.1755190  62.1951820  76.6556090  59.3971960
  56.4237320  74.6923020  55.7498960  56.5304070  75.5926750  56.0567720
  55.5129680  74.6440990  55.4593610  66.0756430  73.8147830  57.2209860
  66.8966050  73.3244400  57.2635340  66.1090510  74.4045490  57.9741700
  54.0720480  76.6142030  60.9951550  54.7530590  76.8780400  61.6138950
  53.7568530  75.7742900  61.3289560  58.2645050  77.6609390  60.0824140
  58.7723270  78.1590360  60.7229160  58.7958290  76.8844590  59.9063500
  62.9352240  82.4127260  55.8477460  62.3169510  82.8776710  55.2840180
  63.4475490  83.1054740  56.2646970  66.3117910  75.7548210  59.9937400
  65.6073480  76.0433100  60.5740510  66.6730070  76.5648320  59.6336960
  69.3804830  75.2003000  60.3846610  68.4329740  75.2341980  60.5162040
  69.7054820  76.0141950  60.7695970  59.9124370  71.5000180  58.6802600
  60.2199350  70.9447070  57.9638100  58.9825070  71.6344640  58.4975590
  62.3005130  79.5649010  55.4162720  61.3734410  79.4986390  55.6451190
  62.4529950  80.5029140  55.3017960  62.2874210  75.8366010  52.4129880
  61.3477880  75.9979970  52.4982340  62.6057470  76.5551690  51.8665870
  66.3302420  81.1269310  55.9197970  65.7114840  80.7888860  55.2724270
  66.3126870  80.4829070  56.6277160  57.9061770  80.0913750  58.1982450
  57.5018770  79.3791000  57.7028350  57.9924890  79.7466990  59.0870490
  64.5067120  80.3656120  52.9270720  64.9460400  79.5278550  52.7808540
  65.2195540  80.9985520  53.0134860  68.0884260  71.6198930  51.2411760
  67.7756920  71.7125760  52.1410830  68.8496730  72.1979960  51.1909190
  54.6066400  78.9858730  55.6989100  54.4864000  79.7120820  55.0870370
  54.2967290  78.2161640  55.2217010  57.0730060  72.3293800  59.0812770
  56.6298210  73.1103340  58.7497290  57.6315050  72.6523690  59.7883710
  60.1888880  71.9504500  53.9618600  59.5643060  71.9464370  54.6871910
  60.1019000  71.0835460  53.5654570  59.1105960  72.8741130  60.9402370
  59.4078290  73.7803960  60.8594390  59.6591520  72.3859910  60.3261940
  56.8644280  77.4527370  56.8094020  56.6385200  77.2364540  57.7140640
  56.0836810  77.8855830  56.4639990  64.0942040  77.4590740  55.4084670
  63.4950930  78.1826540  55.2248290  64.6421650  77.3967520  54.6261120
  62.7006910  76.0954280  57.4387950  63.0936480  76.4126480  56.6256640
  63.0623760  75.2166160  57.5532470  51.7371080  72.6855080  59.6618150
  51.4484130  73.2557940  60.3743130  52.4816840  72.2059530  60.0249380
  51.9241310  76.6275200  50.8720870  51.8415980  77.5705960  51.0135860
  51.5724370  76.4850110  49.9933220  59.7239440  75.3614230  59.9391220
  59.7275500  74.9204180  59.0895760  60.6190560  75.6831560  60.0463040
  55.5741820  75.2440720  58.8985430  55.2341870  75.7215950  59.6552480
  54.8119140  74.7905840  58.5386530  59.7859590  76.3626310  52.9297980
  59.9072410  76.3212790  53.8783800  59.4008100  77.2250460  52.7744710
  58.7981090  78.6727450  52.3281280  58.2297990  78.2245700  51.7017190
  59.5070090  79.0320230  51.7946430  52.8887900  74.1659700  57.8150100
  52.6034820  73.8015370  58.6528720  52.8266760  73.4340160  57.2013240
  56.3428570  82.6685640  54.6007690  55.5690830  82.1283260  54.4406410
  57.0723200  82.1492250  54.2625450  67.1016550  81.6651000  60.3934080
  67.8215670  82.1606290  60.0030190  66.8998370  80.9868890  59.7487950
  62.5626490  73.0588960  54.5363470  61.7491100  72.5602130  54.4608780
  62.3688440  73.8987210  54.1199820  65.2774880  77.4308610  52.8325630
  66.1654500  77.7425840  52.6576970  65.2479970  76.5580860  52.4406210
  56.3865970  82.3366020  58.2386500  56.9044640  81.5334280  58.1843390
  55.9349990  82.2745160  59.0803330  67.5489150  78.7420450  52.3005490
  67.4652870  79.1734670  51.4501930  68.2683340  79.2018800  52.7332310
  64.1562880  82.9248140  58.8759310  64.5086700  82.3276270  58.2160680
  63.2725210  82.5992370  59.0467560  52.3818560  79.3018650  51.7746800
  53.2513410  79.5843450  52.0582720  51.8908880  80.1154520  51.6595610
  59.5453370  80.6891860  55.8955080  60.0016150  81.4997110  56.1215270
  59.1941580  80.3715000  56.7273570  55.4465150  71.0329510  56.3677600
  55.3179780  71.0247410  57.3162520  54.6227170  71.3712600  56.0168610
  66.5490030  82.4051110  53.2278130  66.2611730  82.8663800  54.0156010
  67.3442200  81.9448880  53.4962350  54.3665070  81.1192120  53.9028860
  53.7593020  81.8591020  53.9124160  54.8414420  81.2091480  53.0767060
  67.3059890  74.2399880  54.3873310  66.6773050  74.3445550  53.6731540
  66.8111810  74.4596660  55.1767190  59.2743920  76.5185830  55.8031190
  58.5660070  76.9872170  56.2444800  59.5588400  75.8607840  56.4376380
  63.3059350  73.2436490  57.2426980  63.1827130  73.2622620  56.2936490
  64.2543910  73.2915430  57.3625380  57.4778940  74.8270910  53.1781900
  58.3269470  75.2641060  53.1122090  57.1110210  75.1391170  54.0053960
  66.3988720  79.3983670  58.0913470  65.4578860  79.4133900  58.2661160
  66.7132790  78.6119630  58.5373770  56.3770360  81.0803270  51.6517430
  57.1433630  80.9684630  52.2142860  56.4545050  80.3841240  50.9994200
  55.0717120  78.5128340  52.3350320  55.1520710  77.5655850  52.4467720
  55.9636870  78.8435220  52.4410980  59.5011540  83.0557450  51.1252780
  59.3962180  82.4409800  51.8514160  59.3335760  82.5323340  50.3415790
  62.7414270  82.1177480  51.7294770  62.1924370  82.5646780  52.3737510
  63.3633530  81.6126730  52.2532440  58.4089390  81.0768400  53.6260070
  58.8305810  80.9108270  54.4691460  58.5340230  80.2668630  53.1315210
  60.9217030  80.1006010  50.8737170  61.4422690  79.3855030  50.5078320
  61.5685430  80.7391880  51.1737680  57.3048290  77.1501630  50.5718230
  57.1037350  76.2868990  50.9331570  57.1340340  77.0634990  49.6339830
  64.7836600  71.9609860  53.1005110  65.0638890  71.1177760  53.4564530
  64.0102330  72.1932970  53.6143860  56.1031090  74.2502250  50.5596110
  56.4056990  74.2569680  49.6515260  56.8425680  73.9000110  51.0563770
  59.3216020  73.1936870  51.5452310  58.9738020  72.5160860  50.9654760
  59.5228790  72.7326380  52.3595700  69.1617320  81.1986590  53.7109020
  69.9236230  81.7683240  53.8168710  69.1771690  80.6313790  54.4817330
  52.6621660  79.7224520  57.9416680  52.0070500  79.4536160  57.2976380
  53.4999610  79.6129000  57.4918660  70.1677290  82.0536690  58.5550950
  70.5386120  81.2704010  58.1486920  70.8079220  82.7425790  58.3768250
  69.2136490  81.4920960  50.8681540  69.4885330  82.3999840  50.7400760
  69.0247230  81.4283490  51.8043530  65.6112100  74.5165810  52.1635170
  66.0296980  74.3296790  51.3231830  65.3048160  73.6644860  52.4738100
  69.1101830  79.4289950  55.8610970  68.7345430  78.6617880  55.4292260
  68.3804950  79.8112650  56.3485900  51.8759740  76.9323450  53.8842010
  50.9723820  77.1953650  53.7093670  52.3600360  77.2034620  53.1041970
  68.3852790  77.6547440  59.1618210  68.9090270  77.1610090  58.5308380
  68.9712210  77.7897800  59.9065780  54.4186950  75.9888990  51.7936390
  55.1278650  75.5672210  51.3083670  53.7026890  76.0564220  51.1619740
  54.0661110  72.0428320  50.8339040  54.7889240  72.5837260  51.1520260
  54.3385630  71.7691740  49.9580580  67.8752760  76.9120790  55.1010620
  68.3711880  76.6791660  55.8859500  67.6768830  76.0732630  54.6848260
  53.7553300  71.2934510  60.7361660  54.4029490  70.7431890  60.2956820
  54.1755140  71.5477660  61.5577470  69.3039920  75.5481740  57.6348300
  69.1939200  75.3937780  58.5730570  70.0647510  75.0202680  57.3923710
  70.1930190  73.3789660  50.8754440  71.1179500  73.2470840  50.6672730
  70.1705980  73.4582480  51.8290890  70.2668680  74.1500320  53.5011150
  69.4720180  74.0845440  54.0304060  70.4711960  75.0850960  53.4896500
  66.6988610  72.4797200  59.9509980  67.1396700  72.4242300  59.1031580
  66.4296200  73.3955210  60.0220160  68.5627180  72.1112440  57.9618800
  68.5015580  71.1673660  57.8149820  69.3419210  72.2192530  58.5072260
  53.4907950  72.0821580  54.4274610  54.2487310  72.1950460  53.8538640
  53.0285120  72.9190780  54.3818040  60.0321760  74.1960850  57.4176920
  59.2196270  73.8217740  57.0772800  60.5363400  73.4405930  57.7198110
  64.5346740  70.8603300  58.6559990  65.1376110  71.4323510  59.1308510
  63.7939730  71.4242740  58.4333890  67.6781340  71.2624860  53.9300270
  67.8731970  72.1608310  54.1967700  66.8911210  71.0311940  54.4233220
  55.8633100  72.6085630  52.9676580  56.3925860  71.8215430  52.8384530
  56.4961420  73.2876820  53.2012110  58.0570940  72.3460770  56.0221970
  57.4273680  71.6448080  56.1892100  57.5176080  73.1064900  55.8055130
  63.6900110  79.0590800  39.3989670  63.6094160  78.1445410  39.1281380
  63.2764530  79.5557870  38.6929380  61.8218150  80.8369820  41.2798940
  61.0460250  80.3570260  41.5697510  62.4731080  80.1575470  41.1055100
  55.8383980  81.1489630  42.1574700  55.0068860  80.8938340  42.5571210
  56.4464960  81.2200400  42.8932620  54.2475930  76.1091520  35.9417090
  53.3592630  76.4507490  35.8396970  54.5317120  75.9091840  35.0497920
  52.2108940  78.7097170  41.8256790  52.7825050  77.9419370  41.8260430
  52.2110480  79.0085930  40.9163400  53.4533810  74.1181530  43.6125720
  53.2736650  73.2207280  43.8928480  53.0513890  74.6653400  44.2872670
  62.2932310  76.3197390  41.5138030  62.6697130  75.4469270  41.4011700
  62.1951820  76.6556090  40.6228470  56.4237320  74.6923020  36.9755470
  56.5304070  75.5926750  37.2824230  55.5129680  74.6440990  36.6850120
  66.0756430  73.8147830  38.4466370  66.8966050  73.3244400  38.4891850
  66.1090510  74.4045490  39.1998210  54.0720480  76.6142030  42.2208060
  54.7530590  76.8780400  42.8395460  53.7568530  75.7742900  42.5546070
  58.2645050  77.6609390  41.3080650  58.7723270  78.1590360  41.9485670
  58.7958290  76.8844590  41.1320010  70.3655980  75.8314580  45.0110000
  69.6608150  76.2196290  44.4925110  70.6313900  76.5264870  45.6130930
  56.5481150  72.3007950  45.5744070  56.5499590  72.8180340  44.7689970
  55.7185460  71.8238130  45.5514000  62.9352240  82.4127260  37.0733970
  62.3169510  82.8776710  36.5096690  63.4475490  83.1054740  37.4903480
  57.7984000  81.9403130  43.7517570  57.4653380  82.5672050  44.3938640
  57.9750680  82.4665010  42.9719240  66.3117910  75.7548210  41.2193910
  65.6073480  76.0433100  41.7997020  66.6730070  76.5648320  40.8593470
  56.2296480  74.0117910  43.5814520  56.5713290  74.8559960  43.2868390
  55.2912290  74.1601650  43.6979860  69.3804830  75.2003000  41.6103120
  68.4329740  75.2341980  41.7418550  69.7054820  76.0141950  41.9952480
  59.9124370  71.5000180  39.9059110  60.2199350  70.9447070  39.1894610
  58.9825070  71.6344640  39.7232100  64.8624870  82.1197310  43.5249180
  65.2793660  81.9057420  42.6902640  65.5864690  82.3770100  44.0957800
  62.3005130  79.5649010  36.6419230  61.3734410  79.4986390  36.8707700
  62.4529950  80.5029140  36.5274470  62.2874210  75.8366010  33.6386390
  61.3477880  75.9979970  33.7238850  62.6057470  76.5551690  33.0922380
  68.8086970  80.5184530  43.6165420  67.9805600  80.5877620  43.1415550
  69.4037450  81.1038840  43.1481250  66.3302420  81.1269310  37.1454480
  65.7114840  80.7888860  36.4980780  66.3126870  80.4829070  37.8533670
  65.7728980  77.3053850  44.5620290  65.3600160  78.1307560  44.8160280
  65.0404930  76.7198890  44.3696650  57.9061770  80.0913750  39.4238960
  57.5018770  79.3791000  38.9284860  57.9924890  79.7466990  40.3127000
  56.6190390  76.8656960  43.2038000  57.1704980  76.9752300  42.4291250
  57.1333900  77.2394560  43.9193230  64.5067120  80.3656120  34.1527230
  64.9460400  79.5278550  34.0065050  65.2195540  80.9985520  34.2391370
  56.2933120  80.3876320  46.8143340  56.1540890  81.2599120  47.1830740
  55.4114480  80.0449130  46.6691280  68.0884260  71.6198930  32.4668270
  67.7756920  71.7125760  33.3667340  68.8496730  72.1979960  32.4165700
  54.6066400  78.9858730  36.9245610  54.4864000  79.7120820  36.3126880
  54.2967290  78.2161640  36.4473520  52.2451770  82.1573870  42.7314250
  52.3232190  82.2922640  41.7869970  52.8593450  81.4489760  42.9242370
  69.2985550  76.3570430  48.4442410  68.6829820  76.8650100  47.9157870
  68.9781970  75.4568760  48.3868350  52.3011290  83.1988040  45.2708710
  52.4642330  82.7293400  44.4528080  52.7663740  82.6911600  45.9357550
  57.0730060  72.3293800  40.3069280  56.6298210  73.1103340  39.9753800
  57.6315050  72.6523690  41.0140220  61.3599870  75.1962320  45.9104600
  60.8979240  75.4045340  46.7224540  60.9577980  74.3821670  45.6075270
  66.3604380  76.4171270  47.0401260  65.5097970  76.1177020  47.3610330
  66.2006170  76.6613280  46.1285080  63.4554090  77.9173020  49.1400050
  63.7807500  77.0836770  48.8002280  64.2434420  78.4401540  49.2878380
  60.1888880  71.9504500  35.1875110  59.5643060  71.9464370  35.9128420
  60.1019000  71.0835460  34.7911080  59.1105960  72.8741130  42.1658880
  59.4078290  73.7803960  42.0850900  59.6591520  72.3859910  41.5518450
  56.8644280  77.4527370  38.0350530  56.6385200  77.2364540  38.9397150
  56.0836810  77.8855830  37.6896500  64.0942040  77.4590740  36.6341180
  63.4950930  78.1826540  36.4504800  64.6421650  77.3967520  35.8517630
  59.3043490  78.3512950  48.7010800  59.2087090  77.4107680  48.5511200
  60.1475470  78.5728020  48.3058870  62.7006910  76.0954280  38.6644460
  63.0936480  76.4126480  37.8513150  63.0623760  75.2166160  38.7788980
  54.4354030  74.7626620  46.8544580  54.0417420  75.6101830  47.0617360
  53.7472430  74.1252990  47.0453220  61.0099080  74.8461590  49.9241320
  60.3197400  74.6533790  50.5587410  61.7531380  75.1296230  50.4565620
  51.7371080  72.6855080  40.8874660  51.4484130  73.2557940  41.5999640
  52.4816840  72.2059530  41.2505890  51.9241310  76.6275200  32.0977380
  51.8415980  77.5705960  32.2392370  51.5724370  76.4850110  31.2189730
  63.2862050  78.6860030  42.7595240  62.5543170  79.1946840  43.1085340
  62.8886390  77.8690010  42.4584020  59.7239440  75.3614230  41.1647730
  59.7275500  74.9204180  40.3152270  60.6190560  75.6831560  41.2719550
  55.5741820  75.2440720  40.1241940  55.2341870  75.7215950  40.8808990
  54.8119140  74.7905840  39.7643040  59.7859590  76.3626310  34.1554490
  59.9072410  76.3212790  35.1040310  59.4008100  77.2250460  34.0001220
  63.7487960  74.1393710  42.1718180  63.7660700  74.5902360  43.0160030
  63.5003540  73.2399350  42.3851620  58.7981090  78.6727450  33.5537790
  58.2297990  78.2245700  32.9273700  59.5070090  79.0320230  33.0202940
  67.1758710  71.5525890  48.0104560  67.5004480  70.8215550  48.5362540
  67.2115220  71.2339530  47.1085550  60.0247410  79.4216010  42.9113140
  60.3917540  78.9474580  43.6574480  59.8352470  80.2957580  43.2521480
  52.8887900  74.1659700  39.0406610  52.6034820  73.8015370  39.8785230
  52.8266760  73.4340160  38.4269750  57.8146780  78.4624650  45.2297350
  57.5103850  79.3416630  45.4547710  58.7693240  78.5224440  45.2654790
  56.3428570  82.6685640  35.8264200  55.5690830  82.1283260  35.6662920
  57.0723200  82.1492250  35.4881960  67.1016550  81.6651000  41.6190590
  67.8215670  82.1606290  41.2286700  66.8998370  80.9868890  40.9744460
  62.5626490  73.0588960  35.7619980  61.7491100  72.5602130  35.6865290
  62.3688440  73.8987210  35.3456330  62.4835350  81.7360060  47.5059590
  62.4172660  80.8155730  47.2517180  61.8540490  81.8335500  48.2204230
  65.2774880  77.4308610  34.0582140  66.1654500  77.7425840  33.8833480
  65.2479970  76.5580860  33.6662720  56.3865970  82.3366020  39.4643010
  56.9044640  81.5334280  39.4099900  55.9349990  82.2745160  40.3059840
  53.8710510  79.3027390  46.3768710  53.5125450  79.9681240  46.9642050
  53.5765070  78.4710940  46.7481330  57.0723630  79.7611630  49.2608260
  56.7723770  79.9068810  48.3636080  57.8434870  79.2016920  49.1681650
  67.5489150  78.7420450  33.5262000  67.4652870  79.1734670  32.6758440
  68.2683340  79.2018800  33.9588820  68.6263290  81.1987970  46.6031970
  67.9011480  81.7916750  46.4061360  69.1538750  81.1911510  45.8045340
  64.1562880  82.9248140  40.1015820  64.5086700  82.3276270  39.4417190
  63.2725210  82.5992370  40.2724070  52.3818560  79.3018650  33.0003310
  53.2513410  79.5843450  33.2839230  51.8908880  80.1154520  32.8852120
  59.5453370  80.6891860  37.1211590  60.0016150  81.4997110  37.3471780
  59.1941580  80.3715000  37.9530080  55.4465150  71.0329510  37.5934110
  55.3179780  71.0247410  38.5419030  54.6227170  71.3712600  37.2425120
  52.4459080  72.7920630  47.0540810  51.7317600  72.9917550  47.6593420
  52.8654120  72.0160200  47.4255610  66.5490030  82.4051110  34.4534640
  66.2611730  82.8663800  35.2412520  67.3442200  81.9448880  34.7218860
  54.3665070  81.1192120  35.1285370  53.7593020  81.8591020  35.1380670
  54.8414420  81.2091480  34.3023570  63.9397860  75.2842940  44.8042260
  64.3078680  74.4638150  45.1321830  63.0796060  75.3444830  45.2197910
  67.3059890  74.2399880  35.6129820  66.6773050  74.3445550  34.8988050
  66.8111810  74.4596660  36.4023700  59.2743920  76.5185830  37.0287700
  58.5660070  76.9872170  37.4701310  59.5588400  75.8607840  37.6632890
  60.8999850  77.9382530  45.0280230  61.3985100  78.4128350  45.6932080
  61.0422800  77.0146050  45.2350260  63.3059350  73.2436490  38.4683490
  63.1827130  73.2622620  37.5193000  64.2543910  73.2915430  38.5881890
  57.4778940  74.8270910  34.4038410  58.3269470  75.2641060  34.3378600
  57.1110210  75.1391170  35.2310470  68.1066710  74.1550490  45.8708620
  67.6040310  74.8955890  46.2102430  68.9223370  74.5434490  45.5545410
  66.3988720  79.3983670  39.3169980  65.4578860  79.4133900  39.4917670
  66.7132790  78.6119630  39.7630280  56.3770360  81.0803270  32.8773940
  57.1433630  80.9684630  33.4399370  56.4545050  80.3841240  32.2250710
  55.0717120  78.5128340  33.5606830  55.1520710  77.5655850  33.6724230
  55.9636870  78.8435220  33.6667490  52.5987920  80.3343260  48.7963000
  53.1026940  79.7550540  49.3679230  51.8595340  80.6183490  49.3339370
  59.5011540  83.0557450  32.3509290  59.3962180  82.4409800  33.0770670
  59.3335760  82.5323340  31.5672300  59.6525860  81.7414250  48.3298520
  58.8871530  82.3099250  48.2453190  59.8341820  81.4490460  47.4366750
  62.7414270  82.1177480  32.9551280  62.1924370  82.5646780  33.5994020
  63.3633530  81.6126730  33.4788950  54.6311000  78.4772850  49.6913070
  54.6716340  78.1786720  50.5998300  55.4856500  78.8780460  49.5320590
  58.4089390  81.0768400  34.8516580  58.8305810  80.9108270  35.6947970
  58.5340230  80.2668630  34.3571720  56.5716810  77.0564950  47.6587560
  56.0413270  76.5655900  47.0310900  57.2404880  77.4849150  47.1245490
  60.9217030  80.1006010  32.0993680  61.4422690  79.3855030  31.7334830
  61.5685430  80.7391880  32.3994190  65.4694870  81.5234410  47.4228750
  65.8835890  81.6779490  48.2719170  64.5345870  81.6489630  47.5854530
  65.9417040  78.8630570  49.4267900  66.5237810  78.1082890  49.3388380
  66.1178810  79.3938010  48.6499380  57.0589110  74.0227320  47.7384850
  56.9645980  73.4048070  47.0135720  56.4786500  74.7493610  47.5114760
  59.8250550  72.5800560  44.7712240  59.3767850  72.6024820  43.9257790
  59.1915750  72.1819580  45.3682540  60.2310100  81.4754890  45.3924680
  60.6498210  82.3187620  45.2200920  59.3118730  81.6126930  45.1631460
  62.5674000  79.2071070  46.7762520  62.6870210  78.6112210  47.5157360
  63.4268000  79.2440760  46.3563820  64.9061900  79.7608260  45.3525030
  64.3797120  80.2850880  44.7490170  65.2493240  80.3935650  45.9834760
  57.3048290  77.1501630  31.7974740  57.1037350  76.2868990  32.1588080
  57.1340340  77.0634990  30.8596340  59.3342770  75.7492420  48.0338340
  59.9242460  75.4408270  48.7216160  58.5163010  75.2772170  48.1898240
  64.1536200  75.3658230  48.2671360  63.4651720  74.7039770  48.2021350
  64.8742220  74.9196500  48.7119820  64.7836600  71.9609860  34.3261620
  65.0638890  71.1177760  34.6821040  64.0102330  72.1932970  34.8400370
  56.1031090  74.2502250  31.7852620  56.4056990  74.2569680  30.8771770
  56.8425680  73.9000110  32.2820280  59.3216020  73.1936870  32.7708820
  58.9738020  72.5160860  32.1911270  59.5228790  72.7326380  33.5852210
  69.1617320  81.1986590  34.9365530  69.9236230  81.7683240  35.0425220
  69.1771690  80.6313790  35.7073840  52.6621660  79.7224520  39.1673190
  52.0070500  79.4536160  38.5232890  53.4999610  79.6129000  38.7175170
  70.1677290  82.0536690  39.7807460  70.5386120  81.2704010  39.3743430
  70.8079220  82.7425790  39.6024760  69.2136490  81.4920960  32.0938050
  69.4885330  82.3999840  31.9657270  69.0247230  81.4283490  33.0300040
  65.6112100  74.5165810  33.3891680  66.0296980  74.3296790  32.5488340
  65.3048160  73.6644860  33.6994610  69.1101830  79.4289950  37.0867480
  68.7345430  78.6617880  36.6548770  68.3804950  79.8112650  37.5742410
  53.6997590  80.1077090  43.7076530  54.0670630  80.0204490  44.5872550
  53.1308410  79.3443640  43.6083390  68.5001450  78.5761470  46.7207000
  68.2687540  78.3474220  45.8204950  68.7606000  79.4961020  46.6751890
  53.2513590  77.0186180  47.6134950  52.3569640  76.9852940  47.9528660
  53.7911140  77.2172970  48.3786200  66.9389520  73.8017900  49.4986700
  67.8159700  73.8101300  49.8820700  66.9510360  73.0648740  48.8879050
  51.8759740  76.9323450  35.1098520  50.9723820  77.1953650  34.9350180
  52.3600360  77.2034620  34.3298480  68.3852790  77.6547440  40.3874720
  68.9090270  77.1610090  39.7564890  68.9712210  77.7897800  41.1322290
  68.5642510  77.7387310  43.9094270  67.6145220  77.7050850  44.0239260
  68.7455520  78.6487420  43.6744040  54.4186950  75.9888990  33.0192900
  55.1278650  75.5672210  32.5340180  53.7026890  76.0564220  32.3876250
  54.0661110  72.0428320  32.0595550  54.7889240  72.5837260  32.3776770
  54.3385630  71.7691740  31.1837090  67.8752760  76.9120790  36.3267130
  68.3711880  76.6791660  37.1116010  67.6768830  76.0732630  35.9104770
  53.7553300  71.2934510  41.9618170  54.4029490  70.7431890  41.5213330
  54.1755140  71.5477660  42.7833980  69.3039920  75.5481740  38.8604810
  69.1939200  75.3937780  39.7987080  70.0647510  75.0202680  38.6180220
  67.6505640  71.4875870  45.3187810  68.2877860  72.1010010  45.6847000
  67.7980530  71.5236530  44.3737040  70.1930190  73.3789660  32.1010950
  71.1179500  73.2470840  31.8929240  70.1705980  73.4582480  33.0547400
  70.2668680  74.1500320  34.7267660  69.4720180  74.0845440  35.2560570
  70.4711960  75.0850960  34.7153010  53.5085300  71.4490180  44.7043490
  53.1600120  71.9054000  45.4701670  53.1773000  70.5547310  44.7865920
  61.0210120  72.6402060  48.2262910  60.9599010  73.2323890  48.9758320
  61.9610500  72.5328020  48.0813170  63.6584680  72.2972120  47.8655200
  64.2725090  72.6151410  47.2036280  64.2034240  71.8120710  48.4851060
  54.1805940  70.9766380  47.9794260  54.7288930  70.7954430  47.2160370
  54.2461250  70.1860490  48.5150570  64.3992720  70.8604260  44.1924490
  63.5252560  71.1939370  43.9897420  64.2903470  70.3877440  45.0176360
  65.3064700  73.0675130  45.5766210  64.9778060  72.2526890  45.1967940
  66.2547000  73.0244940  45.4531900  62.1467540  71.7774100  43.1317400
  61.3639330  72.2519600  43.4114160  61.8530470  70.8728930  43.0230580
  66.6988610  72.4797200  41.1766490  67.1396700  72.4242300  40.3288090
  66.4296200  73.3955210  41.2476670  68.5627180  72.1112440  39.1875310
  68.5015580  71.1673660  39.0406330  69.3419210  72.2192530  39.7328770
  53.4907950  72.0821580  35.6531120  54.2487310  72.1950460  35.0795150
  53.0285120  72.9190780  35.6074550  60.0321760  74.1960850  38.6433430
  59.2196270  73.8217740  38.3029310  60.5363400  73.4405930  38.9454620
  64.5346740  70.8603300  39.8816500  65.1376110  71.4323510  40.3565020
  63.7939730  71.4242740  39.6590400  67.6781340  71.2624860  35.1556780
  67.8731970  72.1608310  35.4224210  66.8911210  71.0311940  35.6489730
  55.8633100  72.6085630  34.1933090  56.3925860  71.8215430  34.0641040
  56.4961420  73.2876820  34.4268620  58.0570940  72.3460770  37.2478480
  57.4273680  71.6448080  37.4148610  57.5176080  73.1064900  37.0311640
  58.1826500  71.6244750  49.6830970  57.9010770  72.1278350  48.9191790
  58.5646200  70.8266500  49.3173100  64.7841960  71.0398330  50.2611440
  64.6707410  71.3592940  51.1562960  65.6011700  71.4410840  49.9648720
  63.6900110  79.0590800  20.6246180  63.6094160  78.1445410  20.3537890
  63.2764530  79.5557870  19.9185890  61.8218150  80.8369820  22.5055450
  61.0460250  80.3570260  22.7954020  62.4731080  80.1575470  22.3311610
  55.8383980  81.1489630  23.3831210  55.0068860  80.8938340  23.7827720
  56.4464960  81.2200400  24.1189130  54.2475930  76.1091520  17.1673600
  53.3592630  76.4507490  17.0653480  54.5317120  75.9091840  16.2754430
  52.2108940  78.7097170  23.0513300  52.7825050  77.9419370  23.0516940
  52.2110480  79.0085930  22.1419910  53.4533810  74.1181530  24.8382230
  53.2736650  73.2207280  25.1184990  53.0513890  74.6653400  25.5129180
  62.2932310  76.3197390  22.7394540  62.6697130  75.4469270  22.6268210
  62.1951820  76.6556090  21.8484980  56.4237320  74.6923020  18.2011980
  56.5304070  75.5926750  18.5080740  55.5129680  74.6440990  17.9106630
  66.0756430  73.8147830  19.6722880  66.8966050  73.3244400  19.7148360
  66.1090510  74.4045490  20.4254720  54.0720480  76.6142030  23.4464570
  54.7530590  76.8780400  24.0651970  53.7568530  75.7742900  23.7802580
  58.2645050  77.6609390  22.5337160  58.7723270  78.1590360  23.1742180
  58.7958290  76.8844590  22.3576520  70.3655980  75.8314580  26.2366510
  69.6608150  76.2196290  25.7181620  70.6313900  76.5264870  26.8387440
  56.5481150  72.3007950  26.8000580  56.5499590  72.8180340  25.9946480
  55.7185460  71.8238130  26.7770510  62.9352240  82.4127260  18.2990480
  62.3169510  82.8776710  17.7353200  63.4475490  83.1054740  18.7159990
  57.7984000  81.9403130  24.9774080  57.4653380  82.5672050  25.6195150
  57.9750680  82.4665010  24.1975750  66.3117910  75.7548210  22.4450420
  65.6073480  76.0433100  23.0253530  66.6730070  76.5648320  22.0849980
  56.2296480  74.0117910  24.8071030  56.5713290  74.8559960  24.5124900
  55.2912290  74.1601650  24.9236370  69.3804830  75.2003000  22.8359630
  68.4329740  75.2341980  22.9675060  69.7054820  76.0141950  23.2208990
  59.9124370  71.5000180  21.1315620  60.2199350  70.9447070  20.4151120
  58.9825070  71.6344640  20.9488610  64.8624870  82.1197310  24.7505690
  65.2793660  81.9057420  23.9159150  65.5864690  82.3770100  25.3214310
  62.3005130  79.5649010  17.8675740  61.3734410  79.4986390  18.0964210
  62.4529950  80.5029140  17.7530980  62.2874210  75.8366010  14.8642900
  61.3477880  75.9979970  14.9495360  62.6057470  76.5551690  14.3178890
  68.8086970  80.5184530  24.8421930  67.9805600  80.5877620  24.3672060
  69.4037450  81.1038840  24.3737760  66.3302420  81.1269310  18.3710990
  65.7114840  80.7888860  17.7237290  66.3126870  80.4829070  19.0790180
  65.7728980  77.3053850  25.7876800  65.3600160  78.1307560  26.0416790
  65.0404930  76.7198890  25.5953160  57.9061770  80.0913750  20.6495470
  57.5018770  79.3791000  20.1541370  57.9924890  79.7466990  21.5383510
  56.6190390  76.8656960  24.4294510  57.1704980  76.9752300  23.6547760
  57.1333900  77.2394560  25.1449740  64.5067120  80.3656120  15.3783740
  64.9460400  79.5278550  15.2321560  65.2195540  80.9985520  15.4647880
  56.2933120  80.3876320  28.0399850  56.1540890  81.2599120  28.4087250
  55.4114480  80.0449130  27.8947790  68.0884260  71.6198930  13.6924780
  67.7756920  71.7125760  14.5923850  68.8496730  72.1979960  13.6422210
  54.6066400  78.9858730  18.1502120  54.4864000  79.7120820  17.5383390
  54.2967290  78.2161640  17.6730030  52.2451770  82.1573870  23.9570760
  52.3232190  82.2922640  23.0126480  52.8593450  81.4489760  24.1498880
  69.2985550  76.3570430  29.6698920  68.6829820  76.8650100  29.1414380
  68.9781970  75.4568760  29.6124860  52.3011290  83.1988040  26.4965220
  52.4642330  82.7293400  25.6784590  52.7663740  82.6911600  27.1614060
  57.0730060  72.3293800  21.5325790  56.6298210  73.1103340  21.2010310
  57.6315050  72.6523690  22.2396730  61.3599870  75.1962320  27.1361110
  60.8979240  75.4045340  27.9481050  60.9577980  74.3821670  26.8331780
  66.3604380  76.4171270  28.2657770  65.5097970  76.1177020  28.5866840
  66.2006170  76.6613280  27.3541590  63.4554090  77.9173020  30.3656560
  63.7807500  77.0836770  30.0258790  64.2434420  78.4401540  30.5134890
  60.1888880  71.9504500  16.4131620  59.5643060  71.9464370  17.1384930
  60.1019000  71.0835460  16.0167590  59.1105960  72.8741130  23.3915390
  59.4078290  73.7803960  23.3107410  59.6591520  72.3859910  22.7774960
  56.8644280  77.4527370  19.2607040  56.6385200  77.2364540  20.1653660
  56.0836810  77.8855830  18.9153010  64.0942040  77.4590740  17.8597690
  63.4950930  78.1826540  17.6761310  64.6421650  77.3967520  17.0774140
  59.3043490  78.3512950  29.9267310  59.2087090  77.4107680  29.7767710
  60.1475470  78.5728020  29.5315380  62.7006910  76.0954280  19.8900970
  63.0936480  76.4126480  19.0769660  63.0623760  75.2166160  20.0045490
  54.4354030  74.7626620  28.0801090  54.0417420  75.6101830  28.2873870
  53.7472430  74.1252990  28.2709730  61.0099080  74.8461590  31.1497830
  60.3197400  74.6533790  31.7843920  61.7531380  75.1296230  31.6822130
  51.7371080  72.6855080  22.1131170  51.4484130  73.2557940  22.8256150
  52.4816840  72.2059530  22.4762400  51.9241310  76.6275200  13.3233890
  51.8415980  77.5705960  13.4648880  51.5724370  76.4850110  12.4446240
  63.2862050  78.6860030  23.9851750  62.5543170  79.1946840  24.3341850
  62.8886390  77.8690010  23.6840530  59.7239440  75.3614230  22.3904240
  59.7275500  74.9204180  21.5408780  60.6190560  75.6831560  22.4976060
  55.5741820  75.2440720  21.3498450  55.2341870  75.7215950  22.1065500
  54.8119140  74.7905840  20.9899550  59.7859590  76.3626310  15.3811000
  59.9072410  76.3212790  16.3296820  59.4008100  77.2250460  15.2257730
  63.7487960  74.1393710  23.3974690  63.7660700  74.5902360  24.2416540
  63.5003540  73.2399350  23.6108130  58.7981090  78.6727450  14.7794300
  58.2297990  78.2245700  14.1530210  59.5070090  79.0320230  14.2459450
  67.1758710  71.5525890  29.2361070  67.5004480  70.8215550  29.7619050
  67.2115220  71.2339530  28.3342060  60.0247410  79.4216010  24.1369650
  60.3917540  78.9474580  24.8830990  59.8352470  80.2957580  24.4777990
  52.8887900  74.1659700  20.2663120  52.6034820  73.8015370  21.1041740
  52.8266760  73.4340160  19.6526260  57.8146780  78.4624650  26.4553860
  57.5103850  79.3416630  26.6804220  58.7693240  78.5224440  26.4911300
  56.3428570  82.6685640  17.0520710  55.5690830  82.1283260  16.8919430
  57.0723200  82.1492250  16.7138470  67.1016550  81.6651000  22.8447100
  67.8215670  82.1606290  22.4543210  66.8998370  80.9868890  22.2000970
  62.5626490  73.0588960  16.9876490  61.7491100  72.5602130  16.9121800
  62.3688440  73.8987210  16.5712840  62.4835350  81.7360060  28.7316100
  62.4172660  80.8155730  28.4773690  61.8540490  81.8335500  29.4460740
  65.2774880  77.4308610  15.2838650  66.1654500  77.7425840  15.1089990
  65.2479970  76.5580860  14.8919230  56.3865970  82.3366020  20.6899520
  56.9044640  81.5334280  20.6356410  55.9349990  82.2745160  21.5316350
  53.8710510  79.3027390  27.6025220  53.5125450  79.9681240  28.1898560
  53.5765070  78.4710940  27.9737840  57.0723630  79.7611630  30.4864770
  56.7723770  79.9068810  29.5892590  57.8434870  79.2016920  30.3938160
  67.5489150  78.7420450  14.7518510  67.4652870  79.1734670  13.9014950
  68.2683340  79.2018800  15.1845330  68.6263290  81.1987970  27.8288480
  67.9011480  81.7916750  27.6317870  69.1538750  81.1911510  27.0301850
  64.1562880  82.9248140  21.3272330  64.5086700  82.3276270  20.6673700
  63.2725210  82.5992370  21.4980580  52.3818560  79.3018650  14.2259820
  53.2513410  79.5843450  14.5095740  51.8908880  80.1154520  14.1108630
  59.5453370  80.6891860  18.3468100  60.0016150  81.4997110  18.5728290
  59.1941580  80.3715000  19.1786590  55.4465150  71.0329510  18.8190620
  55.3179780  71.0247410  19.7675540  54.6227170  71.3712600  18.4681630
  52.4459080  72.7920630  28.2797320  51.7317600  72.9917550  28.8849930
  52.8654120  72.0160200  28.6512120  66.5490030  82.4051110  15.6791150
  66.2611730  82.8663800  16.4669030  67.3442200  81.9448880  15.9475370
  54.3665070  81.1192120  16.3541880  53.7593020  81.8591020  16.3637180
  54.8414420  81.2091480  15.5280080  63.9397860  75.2842940  26.0298770
  64.3078680  74.4638150  26.3578340  63.0796060  75.3444830  26.4454420
  67.3059890  74.2399880  16.8386330  66.6773050  74.3445550  16.1244560
  66.8111810  74.4596660  17.6280210  59.2743920  76.5185830  18.2544210
  58.5660070  76.9872170  18.6957820  59.5588400  75.8607840  18.8889400
  60.8999850  77.9382530  26.2536740  61.3985100  78.4128350  26.9188590
  61.0422800  77.0146050  26.4606770  63.3059350  73.2436490  19.6940000
  63.1827130  73.2622620  18.7449510  64.2543910  73.2915430  19.8138400
  57.4778940  74.8270910  15.6294920  58.3269470  75.2641060  15.5635110
  57.1110210  75.1391170  16.4566980  68.1066710  74.1550490  27.0965130
  67.6040310  74.8955890  27.4358940  68.9223370  74.5434490  26.7801920
  66.3988720  79.3983670  20.5426490  65.4578860  79.4133900  20.7174180
  66.7132790  78.6119630  20.9886790  56.3770360  81.0803270  14.1030450
  57.1433630  80.9684630  14.6655880  56.4545050  80.3841240  13.4507220
  55.0717120  78.5128340  14.7863340  55.1520710  77.5655850  14.8980740
  55.9636870  78.8435220  14.8924000  52.5987920  80.3343260  30.0219510
  53.1026940  79.7550540  30.5935740  51.8595340  80.6183490  30.5595880
  59.5011540  83.0557450  13.5765800  59.3962180  82.4409800  14.3027180
  59.3335760  82.5323340  12.7928810  59.6525860  81.7414250  29.5555030
  58.8871530  82.3099250  29.4709700  59.8341820  81.4490460  28.6623260
  62.7414270  82.1177480  14.1807790  62.1924370  82.5646780  14.8250530
  63.3633530  81.6126730  14.7045460  54.6311000  78.4772850  30.9169580
  54.6716340  78.1786720  31.8254810  55.4856500  78.8780460  30.7577100
  58.4089390  81.0768400  16.0773090  58.8305810  80.9108270  16.9204480
  58.5340230  80.2668630  15.5828230  56.5716810  77.0564950  28.8844070
  56.0413270  76.5655900  28.2567410  57.2404880  77.4849150  28.3502000
  60.9217030  80.1006010  13.3250190  61.4422690  79.3855030  12.9591340
  61.5685430  80.7391880  13.6250700  65.4694870  81.5234410  28.6485260
  65.8835890  81.6779490  29.4975680  64.5345870  81.6489630  28.8111040
  65.9417040  78.8630570  30.6524410  66.5237810  78.1082890  30.5644890
  66.1178810  79.3938010  29.8755890  57.0589110  74.0227320  28.9641360
  56.9645980  73.4048070  28.2392230  56.4786500  74.7493610  28.7371270
  59.8250550  72.5800560  25.9968750  59.3767850  72.6024820  25.1514300
  59.1915750  72.1819580  26.5939050  60.2310100  81.4754890  26.6181190
  60.6498210  82.3187620  26.4457430  59.3118730  81.6126930  26.3887970
  62.5674000  79.2071070  28.0019030  62.6870210  78.6112210  28.7413870
  63.4268000  79.2440760  27.5820330  64.9061900  79.7608260  26.5781540
  64.3797120  80.2850880  25.9746680  65.2493240  80.3935650  27.2091270
  57.3048290  77.1501630  13.0231250  57.1037350  76.2868990  13.3844590
  57.1340340  77.0634990  12.0852850  59.3342770  75.7492420  29.2594850
  59.9242460  75.4408270  29.9472670  58.5163010  75.2772170  29.4154750
  64.1536200  75.3658230  29.4927870  63.4651720  74.7039770  29.4277860
  64.8742220  74.9196500  29.9376330  64.7836600  71.9609860  15.5518130
  65.0638890  71.1177760  15.9077550  64.0102330  72.1932970  16.0656880
  56.1031090  74.2502250  13.0109130  56.4056990  74.2569680  12.1028280
  56.8425680  73.9000110  13.5076790  59.3216020  73.1936870  13.9965330
  58.9738020  72.5160860  13.4167780  59.5228790  72.7326380  14.8108720
  69.1617320  81.1986590  16.1622040  69.9236230  81.7683240  16.2681730
  69.1771690  80.6313790  16.9330350  52.6621660  79.7224520  20.3929700
  52.0070500  79.4536160  19.7489400  53.4999610  79.6129000  19.9431680
  70.1677290  82.0536690  21.0063970  70.5386120  81.2704010  20.5999940
  70.8079220  82.7425790  20.8281270  69.2136490  81.4920960  13.3194560
  69.4885330  82.3999840  13.1913780  69.0247230  81.4283490  14.2556550
  65.6112100  74.5165810  14.6148190  66.0296980  74.3296790  13.7744850
  65.3048160  73.6644860  14.9251120  69.1101830  79.4289950  18.3123990
  68.7345430  78.6617880  17.8805280  68.3804950  79.8112650  18.7998920
  53.6997590  80.1077090  24.9333040  54.0670630  80.0204490  25.8129060
  53.1308410  79.3443640  24.8339900  68.5001450  78.5761470  27.9463510
  68.2687540  78.3474220  27.0461460  68.7606000  79.4961020  27.9008400
  53.2513590  77.0186180  28.8391460  52.3569640  76.9852940  29.1785170
  53.7911140  77.2172970  29.6042710  66.9389520  73.8017900  30.7243210
  67.8159700  73.8101300  31.1077210  66.9510360  73.0648740  30.1135560
  51.8759740  76.9323450  16.3355030  50.9723820  77.1953650  16.1606690
  52.3600360  77.2034620  15.5554990  68.3852790  77.6547440  21.6131230
  68.9090270  77.1610090  20.9821400  68.9712210  77.7897800  22.3578800
  68.5642510  77.7387310  25.1350780  67.6145220  77.7050850  25.2495770
  68.7455520  78.6487420  24.9000550  54.4186950  75.9888990  14.2449410
  55.1278650  75.5672210  13.7596690  53.7026890  76.0564220  13.6132760
  54.0661110  72.0428320  13.2852060  54.7889240  72.5837260  13.6033280
  54.3385630  71.7691740  12.4093600  67.8752760  76.9120790  17.5523640
  68.3711880  76.6791660  18.3372520  67.6768830  76.0732630  17.1361280
  53.7553300  71.2934510  23.1874680  54.4029490  70.7431890  22.7469840
  54.1755140  71.5477660  24.0090490  69.3039920  75.5481740  20.0861320
  69.1939200  75.3937780  21.0243590  70.0647510  75.0202680  19.8436730
  67.6505640  71.4875870  26.5444320  68.2877860  72.1010010  26.9103510
  67.7980530  71.5236530  25.5993550  70.1930190  73.3789660  13.3267460
  71.1179500  73.2470840  13.1185750  70.1705980  73.4582480  14.2803910
  70.2668680  74.1500320  15.9524170  69.4720180  74.0845440  16.4817080
  70.4711960  75.0850960  15.9409520  53.5085300  71.4490180  25.9300000
  53.1600120  71.9054000  26.6958180  53.1773000  70.5547310  26.0122430
  61.0210120  72.6402060  29.4519420  60.9599010  73.2323890  30.2014830
  61.9610500  72.5328020  29.3069680  63.6584680  72.2972120  29.0911710
  64.2725090  72.6151410  28.4292790  64.2034240  71.8120710  29.7107570
  54.1805940  70.9766380  29.2050770  54.7288930  70.7954430  28.4416880
  54.2461250  70.1860490  29.7407080  64.3992720  70.8604260  25.4181000
  63.5252560  71.1939370  25.2153930  64.2903470  70.3877440  26.2432870
  65.3064700  73.0675130  26.8022720  64.9778060  72.2526890  26.4224450
  66.2547000  73.0244940  26.6788410  62.1467540  71.7774100  24.3573910
  61.3639330  72.2519600  24.6370670  61.8530470  70.8728930  24.2487090
  66.6988610  72.4797200  22.4023000  67.1396700  72.4242300  21.5544600
  66.4296200  73.3955210  22.4733180  68.5627180  72.1112440  20.4131820
  68.5015580  71.1673660  20.2662840  69.3419210  72.2192530  20.9585280
  53.4907950  72.0821580  16.8787630  54.2487310  72.1950460  16.3051660
  53.0285120  72.9190780  16.8331060  60.0321760  74.1960850  19.8689940
  59.2196270  73.8217740  19.5285820  60.5363400  73.4405930  20.1711130
  64.5346740  70.8603300  21.1073010  65.1376110  71.4323510  21.5821530
  63.7939730  71.4242740  20.8846910  67.6781340  71.2624860  16.3813290
  67.8731970  72.1608310  16.6480720  66.8911210  71.0311940  16.8746240
  55.8633100  72.6085630  15.4189600  56.3925860  71.8215430  15.2897550
  56.4961420  73.2876820  15.6525130  58.0570940  72.3460770  18.4734990
  57.4273680  71.6448080  18.6405120  57.5176080  73.1064900  18.2568150
  58.1826500  71.6244750  30.9087480  57.9010770  72.1278350  30.1448300
  58.5646200  70.8266500  30.5429610  64.7841960  71.0398330  31.4867950
  64.6707410  71.3592940  32.3819470  65.6011700  71.4410840  31.1905230
  61.8218150  80.8369820   3.7311960  61.0460250  80.3570260   4.0210530
  62.4731080  80.1575470   3.5568120  55.8383980  81.1489630   4.6087720
  55.0068860  80.8938340   5.0084230  56.4464960  81.2200400   5.3445640
  52.2108940  78.7097170   4.2769810  52.7825050  77.9419370   4.2773450
  52.2110480  79.0085930   3.3676420  53.4533810  74.1181530   6.0638740
  53.2736650  73.2207280   6.3441500  53.0513890  74.6653400   6.7385690
  62.2932310  76.3197390   3.9651050  62.6697130  75.4469270   3.8524720
  62.1951820  76.6556090   3.0741490  54.0720480  76.6142030   4.6721080
  54.7530590  76.8780400   5.2908480  53.7568530  75.7742900   5.0059090
  58.2645050  77.6609390   3.7593670  58.7723270  78.1590360   4.3998690
  58.7958290  76.8844590   3.5833030  70.3655980  75.8314580   7.4623020
  69.6608150  76.2196290   6.9438130  70.6313900  76.5264870   8.0643950
  56.5481150  72.3007950   8.0257090  56.5499590  72.8180340   7.2202990
  55.7185460  71.8238130   8.0027020  57.7984000  81.9403130   6.2030590
  57.4653380  82.5672050   6.8451660  57.9750680  82.4665010   5.4232260
  66.3117910  75.7548210   3.6706930  65.6073480  76.0433100   4.2510040
  66.6730070  76.5648320   3.3106490  56.2296480  74.0117910   6.0327540
  56.5713290  74.8559960   5.7381410  55.2912290  74.1601650   6.1492880
  69.3804830  75.2003000   4.0616140  68.4329740  75.2341980   4.1931570
  69.7054820  76.0141950   4.4465500  59.9124370  71.5000180   2.3572130
  60.2199350  70.9447070   1.6407630  58.9825070  71.6344640   2.1745120
  64.8624870  82.1197310   5.9762200  65.2793660  81.9057420   5.1415660
  65.5864690  82.3770100   6.5470820  68.8086970  80.5184530   6.0678440
  67.9805600  80.5877620   5.5928570  69.4037450  81.1038840   5.5994270
  65.7728980  77.3053850   7.0133310  65.3600160  78.1307560   7.2673300
  65.0404930  76.7198890   6.8209670  56.6190390  76.8656960   5.6551020
  57.1704980  76.9752300   4.8804270  57.1333900  77.2394560   6.3706250
  56.2933120  80.3876320   9.2656360  56.1540890  81.2599120   9.6343760
  55.4114480  80.0449130   9.1204300  52.2451770  82.1573870   5.1827270
  52.3232190  82.2922640   4.2382990  52.8593450  81.4489760   5.3755390
  69.2985550  76.3570430  10.8955430  68.6829820  76.8650100  10.3670890
  68.9781970  75.4568760  10.8381370  52.3011290  83.1988040   7.7221730
  52.4642330  82.7293400   6.9041100  52.7663740  82.6911600   8.3870570
  57.0730060  72.3293800   2.7582300  56.6298210  73.1103340   2.4266820
  57.6315050  72.6523690   3.4653240  61.3599870  75.1962320   8.3617620
  60.8979240  75.4045340   9.1737560  60.9577980  74.3821670   8.0588290
  66.3604380  76.4171270   9.4914280  65.5097970  76.1177020   9.8123350
  66.2006170  76.6613280   8.5798100  63.4554090  77.9173020  11.5913070
  63.7807500  77.0836770  11.2515300  64.2434420  78.4401540  11.7391400
  59.1105960  72.8741130   4.6171900  59.4078290  73.7803960   4.5363920
  59.6591520  72.3859910   4.0031470  59.3043490  78.3512950  11.1523820
  59.2087090  77.4107680  11.0024220  60.1475470  78.5728020  10.7571890
  54.4354030  74.7626620   9.3057600  54.0417420  75.6101830   9.5130380
  53.7472430  74.1252990   9.4966240  61.0099080  74.8461590  12.3754340
  60.3197400  74.6533790  13.0100430  61.7531380  75.1296230  12.9078640
  51.7371080  72.6855080   3.3387680  51.4484130  73.2557940   4.0512660
  52.4816840  72.2059530   3.7018910  63.2862050  78.6860030   5.2108260
  62.5543170  79.1946840   5.5598360  62.8886390  77.8690010   4.9097040
  59.7239440  75.3614230   3.6160750  59.7275500  74.9204180   2.7665290
  60.6190560  75.6831560   3.7232570  55.5741820  75.2440720   2.5754960
  55.2341870  75.7215950   3.3322010  54.8119140  74.7905840   2.2156060
  63.7487960  74.1393710   4.6231200  63.7660700  74.5902360   5.4673050
  63.5003540  73.2399350   4.8364640  67.1758710  71.5525890  10.4617580
  67.5004480  70.8215550  10.9875560  67.2115220  71.2339530   9.5598570
  60.0247410  79.4216010   5.3626160  60.3917540  78.9474580   6.1087500
  59.8352470  80.2957580   5.7034500  57.8146780  78.4624650   7.6810370
  57.5103850  79.3416630   7.9060730  58.7693240  78.5224440   7.7167810
  67.1016550  81.6651000   4.0703610  67.8215670  82.1606290   3.6799720
  66.8998370  80.9868890   3.4257480  62.4835350  81.7360060   9.9572610
  62.4172660  80.8155730   9.7030200  61.8540490  81.8335500  10.6717250
  56.3865970  82.3366020   1.9156030  56.9044640  81.5334280   1.8612920
  55.9349990  82.2745160   2.7572860  53.8710510  79.3027390   8.8281730
  53.5125450  79.9681240   9.4155070  53.5765070  78.4710940   9.1994350
  57.0723630  79.7611630  11.7121280  56.7723770  79.9068810  10.8149100
  57.8434870  79.2016920  11.6194670  68.6263290  81.1987970   9.0544990
  67.9011480  81.7916750   8.8574380  69.1538750  81.1911510   8.2558360
  64.1562880  82.9248140   2.5528840  64.5086700  82.3276270   1.8930210
  63.2725210  82.5992370   2.7237090  52.4459080  72.7920630   9.5053830
  51.7317600  72.9917550  10.1106440  52.8654120  72.0160200   9.8768630
[truncated: 916,808 more chars]
