# Supplementary material for: Structure-based inhibitor design for reshaping bacterial morphology
Source: Commun Biol. 2022 Apr 28;5:395. doi: 10.1038/s42003-022-03355-3 (PMC9050674; doi:10.1038/s42003-022-03355-3)
Supplement: Supplementary file 3 — Supplementary Data 1 [file 42003_2022_3355_MOESM3_ESM.zip › AMBER_MD_topology_coordinate_files/PGP3-BMK-S301.prmtop]

%VERSION  VERSION_STAMP = V0001.000  DATE = 01/25/21  15:08:59                  
%FLAG TITLE                                                                     
%FORMAT(20a4)                                                                   
default_name                                                                    
%FLAG POINTERS                                                                  
%FORMAT(10I8)                                                                   
   36074      19   34037    2073    4698    2801    9350    8774       0       0
   65320   10930    2073    2801    8774      90     202     184      49       1
       0       0       0       0       0       0       0       1      44       0
       0
%FLAG ATOM_NAME                                                                 
%FORMAT(20a4)                                                                   
N   H1  H2  H3  CA  HA  CB  HB2 HB3 CG  HG2 HG3 SD  CE  HE1 HE2 HE3 C   O   N   
H   CA  HA  CB  HB2 HB3 CG  HG2 HG3 CD  OE1 OE2 C   O   N   H   CA  HA  CB  HB2 
HB3 CG  HG  CD1 HD11HD12HD13CD2 HD21HD22HD23C   O   N   H   CA  HA  CB  HB  CG2 
HG21HG22HG23CG1 HG12HG13CD1 HD11HD12HD13C   O   N   H   CA  HA  CB  HB2 HB3 CG  
HG2 HG3 CD  HD2 HD3 CE  HE2 HE3 NZ  HZ1 HZ2 HZ3 C   O   N   H   CA  HA2 HA3 C   
O   N   H   CA  HA  CB  HB2 HB3 CG  HG2 HG3 CD  OE1 NE2 HE21HE22C   O   N   H   
CA  HA  CB  HB1 HB2 HB3 C   O   N   H   CA  HA  CB  HB2 HB3 CG  HG  CD1 HD11HD12
HD13CD2 HD21HD22HD23C   O   N   H   CA  HA  CB  HB2 HB3 CG  CD1 HD1 CE1 HE1 CZ  
HZ  CE2 HE2 CD2 HD2 C   O   N   H   CA  HA  CB  HB2 HB3 CG  HG  CD1 HD11HD12HD13
CD2 HD21HD22HD23C   O   N   H   CA  HA  CB  HB2 HB3 CG  HG2 HG3 CD  OE1 OE2 C   
O   N   H   CA  HA  CB  HB2 HB3 CG  HG  CD1 HD11HD12HD13CD2 HD21HD22HD23C   O   
N   H   CA  HA  CB  HB2 HB3 CG  OD1 OD2 C   O   N   H   CA  HA  CB  HB2 HB3 CG  
HG2 HG3 CD  HD2 HD3 CE  HE2 HE3 NZ  HZ1 HZ2 HZ3 C   O   N   H   CA  HA  CB  HB2 
HB3 CG  HG2 HG3 CD  HD2 HD3 CE  HE2 HE3 NZ  HZ1 HZ2 HZ3 C   O   N   H   CA  HA  
CB  HB2 HB3 CG  OD1 OD2 C   O   N   H   CA  HA  CB  HB2 HB3 CG  CD1 HD1 CE1 HE1 
CZ  HZ  CE2 HE2 CD2 HD2 C   O   N   H   CA  HA  CB  HB2 HB3 CG  HG  CD1 HD11HD12
HD13CD2 HD21HD22HD23C   O   N   H   CA  HA  CB  HB2 HB3 OG  HG  C   O   N   H   
CA  HA  CB  HB2 HB3 CG  HG  CD1 HD11HD12HD13CD2 HD21HD22HD23C   O   N   H   CA  
HA  CB  HB2 HB3 CG  HG2 HG3 CD  HD2 HD3 CE  HE2 HE3 NZ  HZ1 HZ2 HZ3 C   O   N   
H   CA  HA  CB  HB2 HB3 CG  OD1 ND2 HD21HD22C   O   N   H   CA  HA  CB  HB2 HB3 
CG  OD1 ND2 HD21HD22C   O   N   H   CA  HA  CB  HB2 HB3 CG  OD1 OD2 C   O   N   
H   CA  HA  CB  HB2 HB3 CG  HG2 HG3 CD  HD2 HD3 CE  HE2 HE3 NZ  HZ1 HZ2 HZ3 C   
O   N   H   CA  HA  CB  HB2 HB3 CG  OD1 ND2 HD21HD22C   O   N   H   CA  HA  CB  
HB  CG2 HG21HG22HG23CG1 HG12HG13CD1 HD11HD12HD13C   O   N   CD  HD2 HD3 CG  HG2 
HG3 CB  HB2 HB3 CA  HA  C   O   N   H   CA  HA  CB  HB  CG2 HG21HG22HG23OG1 HG1 
C   O   N   H   CA  HA  CB  HB2 HB3 CG  CD1 HD1 CE1 HE1 CZ  HZ  CE2 HE2 CD2 HD2 
C   O   N   H   CA  HA  CB  HB1 HB2 HB3 C   O   N   H   CA  HA  CB  HB2 HB3 CG  
ND1 HD1 CE1 HE1 NE2 CD2 HD2 C   O   N   CD  HD2 HD3 CG  HG2 HG3 CB  HB2 HB3 CA  
HA  C   O   N   H   CA  HA  CB  HB2 HB3 CG  HG2 HG3 CD  HD2 HD3 CE  HE2 HE3 NZ  
HZ1 HZ2 HZ3 C   O   N   H   CA  HA  CB  HB2 HB3 CG  OD1 ND2 HD21HD22C   O   N   
H   CA  HA  CB  HB2 HB3 CG  HG2 HG3 CD  OE1 NE2 HE21HE22C   O   N   H   CA  HA  
CB  HB2 HB3 CG  HG2 HG3 CD  OE1 OE2 C   O   N   H   CA  HA  CB  HB2 HB3 CG  HG2 
HG3 CD  HD2 HD3 CE  HE2 HE3 NZ  HZ1 HZ2 HZ3 C   O   N   H   CA  HA  CB  HB  CG2 
HG21HG22HG23CG1 HG12HG13CD1 HD11HD12HD13C   O   N   H   CA  HA  CB  HB2 HB3 CG  
HG  CD1 HD11HD12HD13CD2 HD21HD22HD23C   O   N   H   CA  HA  CB  HB1 HB2 HB3 C   
O   N   H   CA  HA  CB  HB  CG2 HG21HG22HG23CG1 HG12HG13CD1 HD11HD12HD13C   O   
N   H   CA  HA  CB  HB2 HB3 CG  CD1 HD1 CE1 HE1 CZ  HZ  CE2 HE2 CD2 HD2 C   O   
N   H   CA  HA  CB  HB2 HB3 OG  HG  C   O   N   H   CA  HA  CB  HB2 HB3 CG  HG  
CD1 HD11HD12HD13CD2 HD21HD22HD23C   O   N   CD  HD2 HD3 CG  HG2 HG3 CB  HB2 HB3 
CA  HA  C   O   N   H   CA  HA  CB  HB2 HB3 CG  CD1 HD1 CE1 HE1 CZ  OH  HH  CE2 
HE2 CD2 HD2 C   O   N   H   CA  HA  CB  HB2 HB3 CG  HG2 HG3 CD  HD2 HD3 CE  HE2 
HE3 NZ  HZ1 HZ2 HZ3 C   O   N   H   CA  HA  CB  HB2 HB3 CG  OD1 ND2 HD21HD22C   
O   N   CD  HD2 HD3 CG  HG2 HG3 CB  HB2 HB3 CA  HA  C   O   N   CD  HD2 HD3 CG  
HG2 HG3 CB  HB2 HB3 CA  HA  C   O   N   H   CA  HA  CB  HB2 HB3 CG  HG2 HG3 CD  
OE1 NE2 HE21HE22C   O   N   H   CA  HA  CB  HB2 HB3 CG  OD1 ND2 HD21HD22C   O   
N   H   CA  HA  CB  HB  CG2 HG21HG22HG23OG1 HG1 C   O   N   H   CA  HA  CB  HB2 
HB3 CG  HG2 HG3 CD  HD2 HD3 CE  HE2 HE3 NZ  HZ1 HZ2 HZ3 C   O   N   H   CA  HA  
CB  HB2 HB3 CG  HG  CD1 HD11HD12HD13CD2 HD21HD22HD23C   O   N   H   CA  HA  CB  
HB  CG2 HG21HG22HG23CG1 HG12HG13CD1 HD11HD12HD13C   O   N   H   CA  HA  CB  HB1 
HB2 HB3 C   O   N   H   CA  HA  CB  HB2 HB3 CG  CD1 HD1 CE1 HE1 CZ  HZ  CE2 HE2 
CD2 HD2 C   O   N   H   CA  HA  CB  HB2 HB3 CG  CD1 HD1 CE1 HE1 CZ  OH  HH  CE2 
HE2 CD2 HD2 C   O   N   H   CA  HA  CB  HB2 HB3 CG  HG2 HG3 CD  HD2 HD3 CE  HE2 
HE3 NZ  HZ1 HZ2 HZ3 C   O   N   H   CA  HA  CB  HB2 HB3 CG  OD1 OD2 C   O   N   
H   CA  HA  CB  HB2 HB3 CG  HG2 HG3 CD  HD2 HD3 CE  HE2 HE3 NZ  HZ1 HZ2 HZ3 C   
O   N   H   CA  HA  CB  HB2 HB3 CG  HG2 HG3 CD  HD2 HD3 CE  HE2 HE3 NZ  HZ1 HZ2 
HZ3 C   O   N   H   CA  HA  CB  HB2 HB3 CG  HG2 HG3 CD  OE1 OE2 C   O   N   H   
CA  HA  CB  HB2 HB3 CG  HG2 HG3 CD  OE1 OE2 C   O   N   H   CA  HA  CB  HB  CG2 
HG21HG22HG23CG1 HG12HG13CD1 HD11HD12HD13C   O   N   H   CA  HA  CB  HB2 HB3 CG  
CD1 HD1 CE1 HE1 CZ  HZ  CE2 HE2 CD2 HD2 C   O   N   H   CA  HA  CB  HB  CG2 HG21
HG22HG23CG1 HG12HG13CD1 HD11HD12HD13C   O   N   H   CA  HA  CB  HB2 HB3 CG  HG2 
HG3 CD  HD2 HD3 CE  HE2 HE3 NZ  HZ1 HZ2 HZ3 C   O   N   H   CA  HA  CB  HB  CG2 
HG21HG22HG23OG1 HG1 C   O   N   H   CA  HA  CB  HB2 HB3 CG  HG  CD1 HD11HD12HD13
CD2 HD21HD22HD23C   O   N   H   CA  HA  CB  HB2 HB3 CG  HG2 HG3 CD  OE1 OE2 C   
O   N   H   CA  HA2 HA3 C   O   N   H   CA  HA  CB  HB2 HB3 CG  OD1 ND2 HD21HD22
C   O   N   H   CA  HA  CB  HB2 HB3 CG  CD1 HD1 CE1 HE1 CZ  OH  HH  CE2 HE2 CD2 
HD2 C   O   N   H   CA  HA  CB  HB2 HB3 CG  HG2 HG3 CD  HD2 HD3 CE  HE2 HE3 NZ  
HZ1 HZ2 HZ3 C   O   N   H   CA  HA  CB  HB2 HB3 OG  HG  C   O   N   H   CA  HA  
CB  HB2 HB3 CG  HG2 HG3 CD  OE1 OE2 C   O   N   H   CA  HA  CB  HB2 HB3 CG  HG2 
HG3 CD  HD2 HD3 CE  HE2 HE3 NZ  HZ1 HZ2 HZ3 C   O   N   H   CA  HA  CB  HB2 HB3 
CG  HG  CD1 HD11HD12HD13CD2 HD21HD22HD23C   O   N   H   CA  HA  CB  HB2 HB3 CG  
HG2 HG3 CD  OE1 NE2 HE21HE22C   O   N   H   CA  HA  CB  HB1 HB2 HB3 C   O   N   
H   CA  HA  CB  HB1 HB2 HB3 C   O   N   H   CA  HA  CB  HB1 HB2 HB3 C   O   N   
H   CA  HA  CB  HB1 HB2 HB3 C   O   N   H   CA  HA  CB  HB1 HB2 HB3 C   O   N   
H   CA  HA  CB  HB  CG2 HG21HG22HG23CG1 HG12HG13CD1 HD11HD12HD13C   O   N   H   
CA  HA  CB  HB2 HB3 CG  CD1 HD1 CE1 HE1 CZ  HZ  CE2 HE2 CD2 HD2 C   O   N   CD  
HD2 HD3 CG  HG2 HG3 CB  HB2 HB3 CA  HA  C   O   N   CD  HD2 HD3 CG  HG2 HG3 CB  
HB2 HB3 CA  HA  C   O   N   H   CA  HA  CB  HB2 HB3 CG  HG2 HG3 CD  HD2 HD3 CE  
HE2 HE3 NZ  HZ1 HZ2 HZ3 C   O   N   H   CA  HA  CB  HB  CG2 HG21HG22HG23OG1 HG1 
C   O   N   H   CA  HA  CB  HB  CG2 HG21HG22HG23CG1 HG12HG13CD1 HD11HD12HD13C   
O   N   H   CA  HA  CB  HB2 HB3 CG  HG2 HG3 CD  OE1 NE2 HE21HE22C   O   N   H   
CA  HA  CB  HB2 HB3 CG  HG2 HG3 CD  OE1 OE2 C   O   N   H   CA  HA  CB  HB2 HB3 
CG  HG2 HG3 CD  HD2 HD3 NE  HE  CZ  NH1 HH11HH12NH2 HH21HH22C   O   N   H   CA  
HA  CB  HB  CG2 HG21HG22HG23CG1 HG12HG13CD1 HD11HD12HD13C   O   N   H   CA  HA  
CB  HB1 HB2 HB3 C   O   N   H   CA  HA  CB  HB2 HB3 CG  HG2 HG3 CD  HD2 HD3 CE  
HE2 HE3 NZ  HZ1 HZ2 HZ3 C   O   N   H   CA  HA  CB  HB2 HB3 CG  HG2 HG3 CD  OE1 
OE2 C   O   N   H   CA  HA  CB  HB2 HB3 CG  HG  CD1 HD11HD12HD13CD2 HD21HD22HD23
C   O   N   H   CA  HA  CB  HB2 HB3 CG  HG2 HG3 CD  HD2 HD3 CE  HE2 HE3 NZ  HZ1 
HZ2 HZ3 C   O   N   H   CA  HA  CB  HB2 HB3 CG  HG2 HG3 CD  OE1 OE2 C   O   N   
H   CA  HA  CB  HB1 HB2 HB3 C   O   N   H   CA  HA  CB  HB2 HB3 CG  OD1 ND2 HD21
HD22C   O   N   H   CA  HA  CB  HB1 HB2 HB3 C   O   N   H   CA  HA  CB  HB  CG2 
HG21HG22HG23CG1 HG12HG13CD1 HD11HD12HD13C   O   N   H   CA  HA  CB  HB2 HB3 CG  
CD1 HD1 CE1 HE1 CZ  OH  HH  CE2 HE2 CD2 HD2 C   O   N   H   CA  HA  CB  HB2 HB3 
OG  HG  C   O   N   H   CA  HA  CB  HB2 HB3 OG  HG  C   O   N   H   CA  HA  CB  
HB2 HB3 CG  CD1 HD1 CE1 HE1 CZ  OH  HH  CE2 HE2 CD2 HD2 C   O   N   H   CA  HA  
CB  HB  CG2 HG21HG22HG23OG1 HG1 C   O   N   CD  HD2 HD3 CG  HG2 HG3 CB  HB2 HB3 
CA  HA  C   O   N   H   CA  HA  CB  HB2 HB3 CG  HG2 HG3 CD  HD2 HD3 CE  HE2 HE3 
NZ  HZ1 HZ2 HZ3 C   O   N   H   CA  HA  CB  HB1 HB2 HB3 C   O   N   H   CA  HA  
CB  HB2 HB3 CG  HG  CD1 HD11HD12HD13CD2 HD21HD22HD23C   O   N   H   CA  HA  CB  
HB2 HB3 CG  CD1 HD1 CE1 HE1 CZ  HZ  CE2 HE2 CD2 HD2 C   O   N   H   CA  HA  CB  
HB2 HB3 CG  OD1 ND2 HD21HD22C   O   N   H   CA  HA2 HA3 C   O   N   H   CA  HA  
CB  HB1 HB2 HB3 C   O   N   H   CA  HA  CB  HB2 HB3 CG  CD1 HD1 CE1 HE1 CZ  HZ  
CE2 HE2 CD2 HD2 C   O   N   H   CA  HA  CB  HB2 HB3 CG  OD1 ND2 HD21HD22C   O   
N   H   CA  HA  CB  HB  CG2 HG21HG22HG23CG1 HG12HG13CD1 HD11HD12HD13C   O   N   
CD  HD2 HD3 CG  HG2 HG3 CB  HB2 HB3 CA  HA  C   O   N   H   CA  HA  CB  HB2 HB3 
CG  HG  CD1 HD11HD12HD13CD2 HD21HD22HD23C   O   N   H   CA  HA  CB  HB2 HB3 CG  
OD1 ND2 HD21HD22C   O   N   H   CA  HA  CB  HB2 HB3 OG  HG  C   O   N   H   CA  
HA  CB  HB2 HB3 CG  CD1 HD1 CE1 HE1 CZ  HZ  CE2 HE2 CD2 HD2 C   O   N   H   CA  
HA  CB  HB  CG2 HG21HG22HG23CG1 HG12HG13CD1 HD11HD12HD13C   O   N   H   CA  HA  
CB  HB  CG2 HG21HG22HG23OG1 HG1 C   O   N   H   CA  HA  CB  HB2 HB3 OG  HG  C   
O   N   H   CA  HA  CB  HB2 HB3 CG  OD1 OD2 C   O   N   H   CA  HA  CB  HB2 HB3 
CG  CD1 HD1 CE1 HE1 CZ  HZ  CE2 HE2 CD2 HD2 C   O   N   H   CA  HA2 HA3 C   O   
N   H   CA  HA  CB  HB2 HB3 CG  HG2 HG3 CD  HD2 HD3 CE  HE2 HE3 NZ  HZ1 HZ2 HZ3 
C   O   N   H   CA  HA  CB  HB1 HB2 HB3 C   O   N   H   CA  HA  CB  HB2 HB3 CG  
HG2 HG3 CD  HD2 HD3 NE  HE  CZ  NH1 HH11HH12NH2 HH21HH22C   O   N   H   CA  HA  
CB  HB  CG2 HG21HG22HG23OG1 HG1 C   O   N   H   CA  HA  CB  HB2 HB3 CG  CD1 HD1 
CE1 HE1 CZ  HZ  CE2 HE2 CD2 HD2 C   O   N   H   CA  HA  CB  HB2 HB3 CG  OD1 ND2 
HD21HD22C   O   N   H   CA  HA  CB  HB2 HB3 CG  HG2 HG3 CD  OE1 OE2 C   O   N   
H   CA  HA  CB  HB2 HB3 CG  HG2 HG3 CD  HD2 HD3 CE  HE2 HE3 NZ  HZ1 HZ2 HZ3 C   
O   N   H   CA  HA  CB  HB  CG1 HG11HG12HG13CG2 HG21HG22HG23C   O   N   H   CA  
HA  CB  HB1 HB2 HB3 C   O   N   H   CA  HA  CB  HB2 HB3 OG  HG  C   O   N   H   
CA  HA  CB  HB2 HB3 CG  CD1 HD1 CE1 HE1 CZ  OH  HH  CE2 HE2 CD2 HD2 C   O   N   
CA  C   O   CB  CG  ND1 CD2 CE1 NE2 H   HA  HB3 HB2 HD1 HD2 HE1 N   H   CA  HA  
CB  HB2 HB3 OG  HG  C   O   N   H   CA  HA2 HA3 C   O   N   H   CA  HA  CB  HB  
CG2 HG21HG22HG23OG1 HG1 C   O   N   CA  C   O   CB  CG  OD1 OD2 H   HA  HB3 HB2 
N   H   CA  HA  CB  HB2 HB3 CG  CD1 HD1 CE1 HE1 CZ  HZ  CE2 HE2 CD2 HD2 C   O   
N   H   CA  HA  CB  HB2 HB3 CG  HG2 HG3 CD  HD2 HD3 NE  HE  CZ  NH1 HH11HH12NH2 
HH21HH22C   O   N   H   CA  HA  CB  HB1 HB2 HB3 C   O   N   H   CA  HA  CB  HB1 
HB2 HB3 C   O   N   H   CA  HA  CB  HB  CG2 HG21HG22HG23OG1 HG1 C   O   N   H   
CA  HA2 HA3 C   O   N   H   CA  HA  CB  HB  CG2 HG21HG22HG23OG1 HG1 C   O   N   
CD  HD2 HD3 CG  HG2 HG3 CB  HB2 HB3 CA  HA  C   O   N   H   CA  HA  CB  HB  CG2 
HG21HG22HG23CG1 HG12HG13CD1 HD11HD12HD13C   O   N   H   CA  HA  CB  HB2 HB3 CG  
CD1 HD1 CE1 HE1 CZ  OH  HH  CE2 HE2 CD2 HD2 C   O   N   H   CA  HA  CB  HB1 HB2 
HB3 C   O   N   H   CA  HA  CB  HB1 HB2 HB3 C   O   N   H   CA  HA  CB  HB2 HB3 
CG  OD1 ND2 HD21HD22C   O   N   H   CA  HA  CB  HB2 HB3 OG  HG  C   O   N   H   
CA  HA2 HA3 C   O   N   H   CA  HA  CB  HB  CG1 HG11HG12HG13CG2 HG21HG22HG23C   
O   N   H   CA  HA  CB  HB  CG1 HG11HG12HG13CG2 HG21HG22HG23C   O   N   H   CA  
HA  CB  HB2 HB3 CG  HG2 HG3 CD  HD2 HD3 CE  HE2 HE3 NZ  HZ1 HZ2 HZ3 C   O   N   
H   CA  HA  CB  HB  CG2 HG21HG22HG23CG1 HG12HG13CD1 HD11HD12HD13C   O   N   H   
CA  HA  CB  HB1 HB2 HB3 C   O   N   H   CA  HA  CB  HB2 HB3 CG  HG2 HG3 CD  HD2 
HD3 CE  HE2 HE3 NZ  HZ1 HZ2 HZ3 C   O   N   H   CA  HA  CB  HB2 HB3 CG  OD1 OD2 
C   O   N   H   CA  HA  CB  HB2 HB3 CG  HG2 HG3 CD  HD2 HD3 NE  HE  CZ  NH1 HH11
HH12NH2 HH21HH22C   O   N   H   CA  HA  CB  HB2 HB3 CG  CD1 HD1 CE1 HE1 CZ  OH  
HH  CE2 HE2 CD2 HD2 C   O   N   H   CA  HA  CB  HB2 HB3 CG  CD1 HD1 CE1 HE1 CZ  
HZ  CE2 HE2 CD2 HD2 C   O   N   H   CA  HA  CB  HB1 HB2 HB3 C   O   N   H   CA  
HA2 HA3 C   O   N   H   CA  HA  CB  HB2 HB3 CG  OD1 ND2 HD21HD22C   O   N   H   
CA  HA  CB  HB2 HB3 OG  HG  C   O   N   H   CA  HA  CB  HB  CG1 HG11HG12HG13CG2 
HG21HG22HG23C   O   N   H   CA  HA  CB  HB  CG1 HG11HG12HG13CG2 HG21HG22HG23C   
O   N   H   CA  HA  CB  HB  CG2 HG21HG22HG23CG1 HG12HG13CD1 HD11HD12HD13C   O   
N   H   CA  HA  CB  HB2 HB3 CG  OD1 OD2 C   O   N   H   CA  HA  CB  HB2 HB3 CG  
ND1 HD1 CE1 HE1 NE2 CD2 HD2 C   O   N   H   CA  HA2 HA3 C   O   N   H   CA  HA  
CB  HB2 HB3 CG  CD1 HD1 CE1 HE1 CZ  HZ  CE2 HE2 CD2 HD2 C   O   N   H   CA  HA2 
HA3 C   O   N   H   CA  HA  CB  HB  CG2 HG21HG22HG23CG1 HG12HG13CD1 HD11HD12HD13
C   O   N   H   CA  HA  CB  HB2 HB3 CG  CD1 HD1 CE1 HE1 CZ  OH  HH  CE2 HE2 CD2 
HD2 C   O   N   H   CA  HA  CB  HB2 HB3 OG  HG  C   O   N   H   CA  HA  CB  HB2 
HB3 CG  HG2 HG3 CD  OE1 NE2 HE21HE22C   O   N   H   CA  HA  CB  HB2 HB3 CG  CD1 
HD1 CE1 HE1 CZ  OH  HH  CE2 HE2 CD2 HD2 C   O   N   H   CA  HA  CB  HB2 HB3 CG  
CD1 HD1 CE1 HE1 CZ  OH  HH  CE2 HE2 CD2 HD2 C   O   N   H   CA  HA  CB  HB2 HB3 
CG  ND1 HD1 CE1 HE1 NE2 CD2 HD2 C   O   N   H   CA  HA  CB  HB2 HB3 CG  HG  CD1 
HD11HD12HD13CD2 HD21HD22HD23C   O   N   H   CA  HA  CB  HB2 HB3 OG  HG  C   O   
N   H   CA  HA  CB  HB2 HB3 CG  HG2 HG3 CD  HD2 HD3 CE  HE2 HE3 NZ  HZ1 HZ2 HZ3 
C   O   N   H   CA  HA  CB  HB  CG2 HG21HG22HG23CG1 HG12HG13CD1 HD11HD12HD13C   
O   N   H   CA  HA  CB  HB2 HB3 CG  OD1 OD2 C   O   N   H   CA  HA  CB  HB  CG1 
HG11HG12HG13CG2 HG21HG22HG23C   O   N   H   CA  HA  CB  HB2 HB3 CG  HG2 HG3 CD  
HD2 HD3 CE  HE2 HE3 NZ  HZ1 HZ2 HZ3 C   O   N   H   CA  HA  CB  HB  CG1 HG11HG12
HG13CG2 HG21HG22HG23C   O   N   H   CA  HA2 HA3 C   O   N   H   CA  HA  CB  HB2 
HB3 CG  HG2 HG3 CD  OE1 NE2 HE21HE22C   O   N   H   CA  HA  CB  HB2 HB3 CG  HG2 
HG3 CD  HD2 HD3 CE  HE2 HE3 NZ  HZ1 HZ2 HZ3 C   O   N   H   CA  HA  CB  HB  CG2 
HG21HG22HG23CG1 HG12HG13CD1 HD11HD12HD13C   O   N   H   CA  HA  CB  HB2 HB3 CG  
HG2 HG3 CD  HD2 HD3 CE  HE2 HE3 NZ  HZ1 HZ2 HZ3 C   O   N   H   CA  HA  CB  HB2 
HB3 CG  HG2 HG3 CD  HD2 HD3 CE  HE2 HE3 NZ  HZ1 HZ2 HZ3 C   O   N   H   CA  HA2 
HA3 C   O   N   H   CA  HA  CB  HB2 HB3 CG  HG2 HG3 CD  OE1 OE2 C   O   N   H   
CA  HA  CB  HB2 HB3 CG  HG  CD1 HD11HD12HD13CD2 HD21HD22HD23C   O   N   H   CA  
HA  CB  HB  CG2 HG21HG22HG23CG1 HG12HG13CD1 HD11HD12HD13C   O   N   H   CA  HA2 
HA3 C   O   N   H   CA  HA  CB  HB2 HB3 CG  HG  CD1 HD11HD12HD13CD2 HD21HD22HD23
C   O   N   H   CA  HA  CB  HB2 HB3 OG  HG  C   O   N   H   CA  HA2 HA3 C   O   
N   H   CA  HA  CB  HB1 HB2 HB3 C   O   N   H   CA  HA  CB  HB2 HB3 OG  HG  C   
O   N   H   CA  HA2 HA3 C   O   N   H   CA  HA  CB  HB2 HB3 CG  HG2 HG3 CD  HD2 
HD3 NE  HE  CZ  NH1 HH11HH12NH2 HH21HH22C   O   N   H   CA  HA  CB  HB  CG1 HG11
HG12HG13CG2 HG21HG22HG23C   O   N   H   CA  HA  CB  HB2 HB3 OG  HG  C   O   N   
H   CA  HA2 HA3 C   O   N   CD  HD2 HD3 CG  HG2 HG3 CB  HB2 HB3 CA  HA  C   O   
N   H   CA  HA  CB  HB1 HB2 HB3 C   O   N   H   CA  HA  CB  HB2 HB3 CG  HG  CD1 
HD11HD12HD13CD2 HD21HD22HD23C   O   N   CA  C   O   CB  CG  ND1 CD2 CE1 NE2 H   
HA  HB3 HB2 HD2 HE1 HE2 N   H   CA  HA  CB  HB2 HB3 CG  CD1 HD1 CE1 HE1 CZ  HZ  
CE2 HE2 CD2 HD2 C   O   N   H   CA  HA2 HA3 C   O   N   H   CA  HA  CB  HB  CG2 
HG21HG22HG23CG1 HG12HG13CD1 HD11HD12HD13C   O   N   H   CA  HA  CB  HB2 HB3 CG  
HG  CD1 HD11HD12HD13CD2 HD21HD22HD23C   O   N   H   CA  HA  CB  HB1 HB2 HB3 C   
O   N   H   CA  HA2 HA3 C   O   N   H   CA  HA2 HA3 C   O   N   H   CA  HA  CB  
HB2 HB3 CG  HG2 HG3 CD  HD2 HD3 CE  HE2 HE3 NZ  HZ1 HZ2 HZ3 C   O   N   H   CA  
HA  CB  HB2 HB3 CG  HG2 HG3 CD  OE1 NE2 HE21HE22C   O   N   H   CA  HA  CB  HB  
CG1 HG11HG12HG13CG2 HG21HG22HG23C   O   N   H   CA  HA  CB  HB2 HB3 CG  OD1 OD2 
C   O   N   CD  HD2 HD3 CG  HG2 HG3 CB  HB2 HB3 CA  HA  C   O   N   H   CA  HA  
CB  HB2 HB3 CG  HG  CD1 HD11HD12HD13CD2 HD21HD22HD23C   O   N   H   CA  HA  CB  
HB2 HB3 CG  OD1 OD2 C   O   N   H   CA  HA  CB  HB2 HB3 CG  CD1 HD1 CE1 HE1 CZ  
HZ  CE2 HE2 CD2 HD2 C   O   N   H   CA  HA  CB  HB  CG1 HG11HG12HG13CG2 HG21HG22
HG23C   O   N   H   CA  HA  CB  HB2 HB3 OG  HG  C   O   N   H   CA  HA  CB  HB2 
HB3 CG  HG2 HG3 CD  HD2 HD3 CE  HE2 HE3 NZ  HZ1 HZ2 HZ3 C   O   N   H   CA  HA  
CB  HB2 HB3 CG  CD1 HD1 CE1 HE1 CZ  HZ  CE2 HE2 CD2 HD2 C   O   N   H   CA  HA  
CB  HB2 HB3 CG  OD1 ND2 HD21HD22C   O   N   H   CA  HA  CB  HB1 HB2 HB3 C   O   
N   H   CA  HA  CB  HB  CG2 HG21HG22HG23CG1 HG12HG13CD1 HD11HD12HD13C   O   N   
H   CA  HA  CB  HB2 HB3 CG  CD1 HD1 CE1 HE1 CZ  HZ  CE2 HE2 CD2 HD2 C   O   N   
H   CA  HA  CB  HB2 HB3 CG  HG2 HG3 CD  OE1 NE2 HE21HE22C   O   N   H   CA  HA  
CB  HB2 HB3 CG  HG  CD1 HD11HD12HD13CD2 HD21HD22HD23C   O   OXT ZN  C1  C11 C12 
C2  C21 C23 C3  C31 C4  C41 C5  C51 C6  C61 N1  N2  N21 N4  O2  O21 O24 O3  O8  
O9  S12 H11 H12 H111H112H113HC2 HC21HC31HC41HC5 H61 H62 H63 HC61HN1 HN2 H211H212
HN4 Cl- Cl- Cl- Cl- Cl- Cl- Cl- Cl- Cl- Cl- Cl- Cl- Cl- O   H1  H2  O   H1  H2  
O   H1  H2  O   H1  H2  O   H1  H2  O   H1  H2  O   H1  H2  O   H1  H2  O   H1  
H2  O   H1  H2  O   H1  H2  O   H1  H2  O   H1  H2  O   H1  H2  O   H1  H2  O   
H1  H2  O   H1  H2  O   H1  H2  O   H1  H2  O   H1  H2  O   H1  H2  O   H1  H2  
O   H1  H2  O   H1  H2  O   H1  H2  O   H1  H2  O   H1  H2  O   H1  H2  O   H1  
H2  O   H1  H2  O   H1  H2  O   H1  H2  O   H1  H2  O   H1  H2  O   H1  H2  O   
H1  H2  O   H1  H2  O   H1  H2  O   H1  H2  O   H1  H2  O   H1  H2  O   H1  H2  
O   H1  H2  O   H1  H2  O   H1  H2  O   H1  H2  O   H1  H2  O   H1  H2  O   H1  
H2  O   H1  H2  O   H1  H2  O   H1  H2  O   H1  H2  O   H1  H2  O   H1  H2  O   
H1  H2  O   H1  H2  O   H1  H2  O   H1  H2  O   H1  H2  O   H1  H2  O   H1  H2  
O   H1  H2  O   H1  H2  O   H1  H2  O   H1  H2  O   H1  H2  O   H1  H2  O   H1  
H2  O   H1  H2  O   H1  H2  O   H1  H2  O   H1  H2  O   H1  H2  O   H1  H2  O   
H1  H2  O   H1  H2  O   H1  H2  O   H1  H2  O   H1  H2  O   H1  H2  O   H1  H2  
O   H1  H2  O   H1  H2  O   H1  H2  O   H1  H2  O   H1  H2  O   H1  H2  O   H1  
H2  O   H1  H2  O   H1  H2  O   H1  H2  O   H1  H2  O   H1  H2  O   H1  H2  O   
H1  H2  O   H1  H2  O   H1  H2  O   H1  H2  O   H1  H2  O   H1  H2  O   H1  H2  
O   H1  H2  O   H1  H2  O   H1  H2  O   H1  H2  O   H1  H2  O   H1  H2  O   H1  
H2  O   H1  H2  O   H1  H2  O   H1  H2  O   H1  H2  O   H1  H2  O   H1  H2  O   
H1  H2  O   H1  H2  O   H1  H2  O   H1  H2  O   H1  H2  O   H1  H2  O   H1  H2  
O   H1  H2  O   H1  H2  O   H1  H2  O   H1  H2  O   H1  H2  O   H1  H2  O   H1  
H2  O   H1  H2  O   H1  H2  O   H1  H2  O   H1  H2  O   H1  H2  O   H1  H2  O   
H1  H2  O   H1  H2  O   H1  H2  O   H1  H2  O   H1  H2  O   H1  H2  O   H1  H2  
O   H1  H2  O   H1  H2  O   H1  H2  O   H1  H2  O   H1  H2  O   H1  H2  O   H1  
H2  O   H1  H2  O   H1  H2  O   H1  H2  O   H1  H2  O   H1  H2  O   H1  H2  O   
H1  H2  O   H1  H2  O   H1  H2  O   H1  H2  O   H1  H2  O   H1  H2  O   H1  H2  
O   H1  H2  O   H1  H2  O   H1  H2  O   H1  H2  O   H1  H2  O   H1  H2  O   H1  
H2  O   H1  H2  O   H1  H2  O   H1  H2  O   H1  H2  O   H1  H2  O   H1  H2  O   
H1  H2  O   H1  H2  O   H1  H2  O   H1  H2  O   H1  H2  O   H1  H2  O   H1  H2  
O   H1  H2  O   H1  H2  O   H1  H2  O   H1  H2  O   H1  H2  O   H1  H2  O   H1  
H2  O   H1  H2  O   H1  H2  O   H1  H2  O   H1  H2  O   H1  H2  O   H1  H2  O   
H1  H2  O   H1  H2  O   H1  H2  O   H1  H2  O   H1  H2  O   H1  H2  O   H1  H2  
O   H1  H2  O   H1  H2  O   H1  H2  O   H1  H2  O   H1  H2  O   H1  H2  O   H1  
H2  O   H1  H2  O   H1  H2  O   H1  H2  O   H1  H2  O   H1  H2  O   H1  H2  O   
H1  H2  O   H1  H2  O   H1  H2  O   H1  H2  O   H1  H2  O   H1  H2  O   H1  H2  
O   H1  H2  O   H1  H2  O   H1  H2  O   H1  H2  O   H1  H2  O   H1  H2  O   H1  
H2  O   H1  H2  O   H1  H2  O   H1  H2  O   H1  H2  O   H1  H2  O   H1  H2  O   
H1  H2  O   H1  H2  O   H1  H2  O   H1  H2  O   H1  H2  O   H1  H2  O   H1  H2  
O   H1  H2  O   H1  H2  O   H1  H2  O   H1  H2  O   H1  H2  O   H1  H2  O   H1  
H2  O   H1  H2  O   H1  H2  O   H1  H2  O   H1  H2  O   H1  H2  O   H1  H2  O   
H1  H2  O   H1  H2  O   H1  H2  O   H1  H2  O   H1  H2  O   H1  H2  O   H1  H2  
O   H1  H2  O   H1  H2  O   H1  H2  O   H1  H2  O   H1  H2  O   H1  H2  O   H1  
H2  O   H1  H2  O   H1  H2  O   H1  H2  O   H1  H2  O   H1  H2  O   H1  H2  O   
H1  H2  O   H1  H2  O   H1  H2  O   H1  H2  O   H1  H2  O   H1  H2  O   H1  H2  
O   H1  H2  O   H1  H2  O   H1  H2  O   H1  H2  O   H1  H2  O   H1  H2  O   H1  
H2  O   H1  H2  O   H1  H2  O   H1  H2  O   H1  H2  O   H1  H2  O   H1  H2  O   
H1  H2  O   H1  H2  O   H1  H2  O   H1  H2  O   H1  H2  O   H1  H2  O   H1  H2  
O   H1  H2  O   H1  H2  O   H1  H2  O   H1  H2  O   H1  H2  O   H1  H2  O   H1  
H2  O   H1  H2  O   H1  H2  O   H1  H2  O   H1  H2  O   H1  H2  O   H1  H2  O   
H1  H2  O   H1  H2  O   H1  H2  O   H1  H2  O   H1  H2  O   H1  H2  O   H1  H2  
O   H1  H2  O   H1  H2  O   H1  H2  O   H1  H2  O   H1  H2  O   H1  H2  O   H1  
H2  O   H1  H2  O   H1  H2  O   H1  H2  O   H1  H2  O   H1  H2  O   H1  H2  O   
H1  H2  O   H1  H2  O   H1  H2  O   H1  H2  O   H1  H2  O   H1  H2  O   H1  H2  
O   H1  H2  O   H1  H2  O   H1  H2  O   H1  H2  O   H1  H2  O   H1  H2  O   H1  
H2  O   H1  H2  O   H1  H2  O   H1  H2  O   H1  H2  O   H1  H2  O   H1  H2  O   
H1  H2  O   H1  H2  O   H1  H2  O   H1  H2  O   H1  H2  O   H1  H2  O   H1  H2  
O   H1  H2  O   H1  H2  O   H1  H2  O   H1  H2  O   H1  H2  O   H1  H2  O   H1  
H2  O   H1  H2  O   H1  H2  O   H1  H2  O   H1  H2  O   H1  H2  O   H1  H2  O   
H1  H2  O   H1  H2  O   H1  H2  O   H1  H2  O   H1  H2  O   H1  H2  O   H1  H2  
O   H1  H2  O   H1  H2  O   H1  H2  O   H1  H2  O   H1  H2  O   H1  H2  O   H1  
H2  O   H1  H2  O   H1  H2  O   H1  H2  O   H1  H2  O   H1  H2  O   H1  H2  O   
H1  H2  O   H1  H2  O   H1  H2  O   H1  H2  O   H1  H2  O   H1  H2  O   H1  H2  
O   H1  H2  O   H1  H2  O   H1  H2  O   H1  H2  O   H1  H2  O   H1  H2  O   H1  
H2  O   H1  H2  O   H1  H2  O   H1  H2  O   H1  H2  O   H1  H2  O   H1  H2  O   
H1  H2  O   H1  H2  O   H1  H2  O   H1  H2  O   H1  H2  O   H1  H2  O   H1  H2  
O   H1  H2  O   H1  H2  O   H1  H2  O   H1  H2  O   H1  H2  O   H1  H2  O   H1  
H2  O   H1  H2  O   H1  H2  O   H1  H2  O   H1  H2  O   H1  H2  O   H1  H2  O   
H1  H2  O   H1  H2  O   H1  H2  O   H1  H2  O   H1  H2  O   H1  H2  O   H1  H2  
O   H1  H2  O   H1  H2  O   H1  H2  O   H1  H2  O   H1  H2  O   H1  H2  O   H1  
H2  O   H1  H2  O   H1  H2  O   H1  H2  O   H1  H2  O   H1  H2  O   H1  H2  O   
H1  H2  O   H1  H2  O   H1  H2  O   H1  H2  O   H1  H2  O   H1  H2  O   H1  H2  
O   H1  H2  O   H1  H2  O   H1  H2  O   H1  H2  O   H1  H2  O   H1  H2  O   H1  
H2  O   H1  H2  O   H1  H2  O   H1  H2  O   H1  H2  O   H1  H2  O   H1  H2  O   
H1  H2  O   H1  H2  O   H1  H2  O   H1  H2  O   H1  H2  O   H1  H2  O   H1  H2  
O   H1  H2  O   H1  H2  O   H1  H2  O   H1  H2  O   H1  H2  O   H1  H2  O   H1  
H2  O   H1  H2  O   H1  H2  O   H1  H2  O   H1  H2  O   H1  H2  O   H1  H2  O   
H1  H2  O   H1  H2  O   H1  H2  O   H1  H2  O   H1  H2  O   H1  H2  O   H1  H2  
O   H1  H2  O   H1  H2  O   H1  H2  O   H1  H2  O   H1  H2  O   H1  H2  O   H1  
H2  O   H1  H2  O   H1  H2  O   H1  H2  O   H1  H2  O   H1  H2  O   H1  H2  O   
H1  H2  O   H1  H2  O   H1  H2  O   H1  H2  O   H1  H2  O   H1  H2  O   H1  H2  
O   H1  H2  O   H1  H2  O   H1  H2  O   H1  H2  O   H1  H2  O   H1  H2  O   H1  
H2  O   H1  H2  O   H1  H2  O   H1  H2  O   H1  H2  O   H1  H2  O   H1  H2  O   
H1  H2  O   H1  H2  O   H1  H2  O   H1  H2  O   H1  H2  O   H1  H2  O   H1  H2  
O   H1  H2  O   H1  H2  O   H1  H2  O   H1  H2  O   H1  H2  O   H1  H2  O   H1  
H2  O   H1  H2  O   H1  H2  O   H1  H2  O   H1  H2  O   H1  H2  O   H1  H2  O   
H1  H2  O   H1  H2  O   H1  H2  O   H1  H2  O   H1  H2  O   H1  H2  O   H1  H2  
O   H1  H2  O   H1  H2  O   H1  H2  O   H1  H2  O   H1  H2  O   H1  H2  O   H1  
H2  O   H1  H2  O   H1  H2  O   H1  H2  O   H1  H2  O   H1  H2  O   H1  H2  O   
H1  H2  O   H1  H2  O   H1  H2  O   H1  H2  O   H1  H2  O   H1  H2  O   H1  H2  
O   H1  H2  O   H1  H2  O   H1  H2  O   H1  H2  O   H1  H2  O   H1  H2  O   H1  
H2  O   H1  H2  O   H1  H2  O   H1  H2  O   H1  H2  O   H1  H2  O   H1  H2  O   
H1  H2  O   H1  H2  O   H1  H2  O   H1  H2  O   H1  H2  O   H1  H2  O   H1  H2  
O   H1  H2  O   H1  H2  O   H1  H2  O   H1  H2  O   H1  H2  O   H1  H2  O   H1  
H2  O   H1  H2  O   H1  H2  O   H1  H2  O   H1  H2  O   H1  H2  O   H1  H2  O   
H1  H2  O   H1  H2  O   H1  H2  O   H1  H2  O   H1  H2  O   H1  H2  O   H1  H2  
O   H1  H2  O   H1  H2  O   H1  H2  O   H1  H2  O   H1  H2  O   H1  H2  O   H1  
H2  O   H1  H2  O   H1  H2  O   H1  H2  O   H1  H2  O   H1  H2  O   H1  H2  O   
H1  H2  O   H1  H2  O   H1  H2  O   H1  H2  O   H1  H2  O   H1  H2  O   H1  H2  
O   H1  H2  O   H1  H2  O   H1  H2  O   H1  H2  O   H1  H2  O   H1  H2  O   H1  
H2  O   H1  H2  O   H1  H2  O   H1  H2  O   H1  H2  O   H1  H2  O   H1  H2  O   
H1  H2  O   H1  H2  O   H1  H2  O   H1  H2  O   H1  H2  O   H1  H2  O   H1  H2  
O   H1  H2  O   H1  H2  O   H1  H2  O   H1  H2  O   H1  H2  O   H1  H2  O   H1  
H2  O   H1  H2  O   H1  H2  O   H1  H2  O   H1  H2  O   H1  H2  O   H1  H2  O   
H1  H2  O   H1  H2  O   H1  H2  O   H1  H2  O   H1  H2  O   H1  H2  O   H1  H2  
O   H1  H2  O   H1  H2  O   H1  H2  O   H1  H2  O   H1  H2  O   H1  H2  O   H1  
H2  O   H1  H2  O   H1  H2  O   H1  H2  O   H1  H2  O   H1  H2  O   H1  H2  O   
H1  H2  O   H1  H2  O   H1  H2  O   H1  H2  O   H1  H2  O   H1  H2  O   H1  H2  
O   H1  H2  O   H1  H2  O   H1  H2  O   H1  H2  O   H1  H2  O   H1  H2  O   H1  
H2  O   H1  H2  O   H1  H2  O   H1  H2  O   H1  H2  O   H1  H2  O   H1  H2  O   
H1  H2  O   H1  H2  O   H1  H2  O   H1  H2  O   H1  H2  O   H1  H2  O   H1  H2  
O   H1  H2  O   H1  H2  O   H1  H2  O   H1  H2  O   H1  H2  O   H1  H2  O   H1  
H2  O   H1  H2  O   H1  H2  O   H1  H2  O   H1  H2  O   H1  H2  O   H1  H2  O   
H1  H2  O   H1  H2  O   H1  H2  O   H1  H2  O   H1  H2  O   H1  H2  O   H1  H2  
O   H1  H2  O   H1  H2  O   H1  H2  O   H1  H2  O   H1  H2  O   H1  H2  O   H1  
H2  O   H1  H2  O   H1  H2  O   H1  H2  O   H1  H2  O   H1  H2  O   H1  H2  O   
H1  H2  O   H1  H2  O   H1  H2  O   H1  H2  O   H1  H2  O   H1  H2  O   H1  H2  
O   H1  H2  O   H1  H2  O   H1  H2  O   H1  H2  O   H1  H2  O   H1  H2  O   H1  
H2  O   H1  H2  O   H1  H2  O   H1  H2  O   H1  H2  O   H1  H2  O   H1  H2  O   
H1  H2  O   H1  H2  O   H1  H2  O   H1  H2  O   H1  H2  O   H1  H2  O   H1  H2  
O   H1  H2  O   H1  H2  O   H1  H2  O   H1  H2  O   H1  H2  O   H1  H2  O   H1  
H2  O   H1  H2  O   H1  H2  O   H1  H2  O   H1  H2  O   H1  H2  O   H1  H2  O   
H1  H2  O   H1  H2  O   H1  H2  O   H1  H2  O   H1  H2  O   H1  H2  O   H1  H2  
O   H1  H2  O   H1  H2  O   H1  H2  O   H1  H2  O   H1  H2  O   H1  H2  O   H1  
H2  O   H1  H2  O   H1  H2  O   H1  H2  O   H1  H2  O   H1  H2  O   H1  H2  O   
H1  H2  O   H1  H2  O   H1  H2  O   H1  H2  O   H1  H2  O   H1  H2  O   H1  H2  
O   H1  H2  O   H1  H2  O   H1  H2  O   H1  H2  O   H1  H2  O   H1  H2  O   H1  
H2  O   H1  H2  O   H1  H2  O   H1  H2  O   H1  H2  O   H1  H2  O   H1  H2  O   
H1  H2  O   H1  H2  O   H1  H2  O   H1  H2  O   H1  H2  O   H1  H2  O   H1  H2  
O   H1  H2  O   H1  H2  O   H1  H2  O   H1  H2  O   H1  H2  O   H1  H2  O   H1  
H2  O   H1  H2  O   H1  H2  O   H1  H2  O   H1  H2  O   H1  H2  O   H1  H2  O   
H1  H2  O   H1  H2  O   H1  H2  O   H1  H2  O   H1  H2  O   H1  H2  O   H1  H2  
O   H1  H2  O   H1  H2  O   H1  H2  O   H1  H2  O   H1  H2  O   H1  H2  O   H1  
H2  O   H1  H2  O   H1  H2  O   H1  H2  O   H1  H2  O   H1  H2  O   H1  H2  O   
H1  H2  O   H1  H2  O   H1  H2  O   H1  H2  O   H1  H2  O   H1  H2  O   H1  H2  
O   H1  H2  O   H1  H2  O   H1  H2  O   H1  H2  O   H1  H2  O   H1  H2  O   H1  
H2  O   H1  H2  O   H1  H2  O   H1  H2  O   H1  H2  O   H1  H2  O   H1  H2  O   
H1  H2  O   H1  H2  O   H1  H2  O   H1  H2  O   H1  H2  O   H1  H2  O   H1  H2  
O   H1  H2  O   H1  H2  O   H1  H2  O   H1  H2  O   H1  H2  O   H1  H2  O   H1  
H2  O   H1  H2  O   H1  H2  O   H1  H2  O   H1  H2  O   H1  H2  O   H1  H2  O   
H1  H2  O   H1  H2  O   H1  H2  O   H1  H2  O   H1  H2  O   H1  H2  O   H1  H2  
O   H1  H2  O   H1  H2  O   H1  H2  O   H1  H2  O   H1  H2  O   H1  H2  O   H1  
H2  O   H1  H2  O   H1  H2  O   H1  H2  O   H1  H2  O   H1  H2  O   H1  H2  O   
H1  H2  O   H1  H2  O   H1  H2  O   H1  H2  O   H1  H2  O   H1  H2  O   H1  H2  
O   H1  H2  O   H1  H2  O   H1  H2  O   H1  H2  O   H1  H2  O   H1  H2  O   H1  
H2  O   H1  H2  O   H1  H2  O   H1  H2  O   H1  H2  O   H1  H2  O   H1  H2  O   
H1  H2  O   H1  H2  O   H1  H2  O   H1  H2  O   H1  H2  O   H1  H2  O   H1  H2  
O   H1  H2  O   H1  H2  O   H1  H2  O   H1  H2  O   H1  H2  O   H1  H2  O   H1  
H2  O   H1  H2  O   H1  H2  O   H1  H2  O   H1  H2  O   H1  H2  O   H1  H2  O   
H1  H2  O   H1  H2  O   H1  H2  O   H1  H2  O   H1  H2  O   H1  H2  O   H1  H2  
O   H1  H2  O   H1  H2  O   H1  H2  O   H1  H2  O   H1  H2  O   H1  H2  O   H1  
H2  O   H1  H2  O   H1  H2  O   H1  H2  O   H1  H2  O   H1  H2  O   H1  H2  O   
H1  H2  O   H1  H2  O   H1  H2  O   H1  H2  O   H1  H2  O   H1  H2  O   H1  H2  
O   H1  H2  O   H1  H2  O   H1  H2  O   H1  H2  O   H1  H2  O   H1  H2  O   H1  
H2  O   H1  H2  O   H1  H2  O   H1  H2  O   H1  H2  O   H1  H2  O   H1  H2  O   
H1  H2  O   H1  H2  O   H1  H2  O   H1  H2  O   H1  H2  O   H1  H2  O   H1  H2  
O   H1  H2  O   H1  H2  O   H1  H2  O   H1  H2  O   H1  H2  O   H1  H2  O   H1  
H2  O   H1  H2  O   H1  H2  O   H1  H2  O   H1  H2  O   H1  H2  O   H1  H2  O   
H1  H2  O   H1  H2  O   H1  H2  O   H1  H2  O   H1  H2  O   H1  H2  O   H1  H2  
O   H1  H2  O   H1  H2  O   H1  H2  O   H1  H2  O   H1  H2  O   H1  H2  O   H1  
H2  O   H1  H2  O   H1  H2  O   H1  H2  O   H1  H2  O   H1  H2  O   H1  H2  O   
H1  H2  O   H1  H2  O   H1  H2  O   H1  H2  O   H1  H2  O   H1  H2  O   H1  H2  
O   H1  H2  O   H1  H2  O   H1  H2  O   H1  H2  O   H1  H2  O   H1  H2  O   H1  
H2  O   H1  H2  O   H1  H2  O   H1  H2  O   H1  H2  O   H1  H2  O   H1  H2  O   
H1  H2  O   H1  H2  O   H1  H2  O   H1  H2  O   H1  H2  O   H1  H2  O   H1  H2  
O   H1  H2  O   H1  H2  O   H1  H2  O   H1  H2  O   H1  H2  O   H1  H2  O   H1  
H2  O   H1  H2  O   H1  H2  O   H1  H2  O   H1  H2  O   H1  H2  O   H1  H2  O   
H1  H2  O   H1  H2  O   H1  H2  O   H1  H2  O   H1  H2  O   H1  H2  O   H1  H2  
O   H1  H2  O   H1  H2  O   H1  H2  O   H1  H2  O   H1  H2  O   H1  H2  O   H1  
H2  O   H1  H2  O   H1  H2  O   H1  H2  O   H1  H2  O   H1  H2  O   H1  H2  O   
H1  H2  O   H1  H2  O   H1  H2  O   H1  H2  O   H1  H2  O   H1  H2  O   H1  H2  
O   H1  H2  O   H1  H2  O   H1  H2  O   H1  H2  O   H1  H2  O   H1  H2  O   H1  
H2  O   H1  H2  O   H1  H2  O   H1  H2  O   H1  H2  O   H1  H2  O   H1  H2  O   
H1  H2  O   H1  H2  O   H1  H2  O   H1  H2  O   H1  H2  O   H1  H2  O   H1  H2  
O   H1  H2  O   H1  H2  O   H1  H2  O   H1  H2  O   H1  H2  O   H1  H2  O   H1  
H2  O   H1  H2  O   H1  H2  O   H1  H2  O   H1  H2  O   H1  H2  O   H1  H2  O   
H1  H2  O   H1  H2  O   H1  H2  O   H1  H2  O   H1  H2  O   H1  H2  O   H1  H2  
O   H1  H2  O   H1  H2  O   H1  H2  O   H1  H2  O   H1  H2  O   H1  H2  O   H1  
H2  O   H1  H2  O   H1  H2  O   H1  H2  O   H1  H2  O   H1  H2  O   H1  H2  O   
H1  H2  O   H1  H2  O   H1  H2  O   H1  H2  O   H1  H2  O   H1  H2  O   H1  H2  
O   H1  H2  O   H1  H2  O   H1  H2  O   H1  H2  O   H1  H2  O   H1  H2  O   H1  
H2  O   H1  H2  O   H1  H2  O   H1  H2  O   H1  H2  O   H1  H2  O   H1  H2  O   
H1  H2  O   H1  H2  O   H1  H2  O   H1  H2  O   H1  H2  O   H1  H2  O   H1  H2  
O   H1  H2  O   H1  H2  O   H1  H2  O   H1  H2  O   H1  H2  O   H1  H2  O   H1  
H2  O   H1  H2  O   H1  H2  O   H1  H2  O   H1  H2  O   H1  H2  O   H1  H2  O   
H1  H2  O   H1  H2  O   H1  H2  O   H1  H2  O   H1  H2  O   H1  H2  O   H1  H2  
O   H1  H2  O   H1  H2  O   H1  H2  O   H1  H2  O   H1  H2  O   H1  H2  O   H1  
H2  O   H1  H2  O   H1  H2  O   H1  H2  O   H1  H2  O   H1  H2  O   H1  H2  O   
H1  H2  O   H1  H2  O   H1  H2  O   H1  H2  O   H1  H2  O   H1  H2  O   H1  H2  
O   H1  H2  O   H1  H2  O   H1  H2  O   H1  H2  O   H1  H2  O   H1  H2  O   H1  
H2  O   H1  H2  O   H1  H2  O   H1  H2  O   H1  H2  O   H1  H2  O   H1  H2  O   
H1  H2  O   H1  H2  O   H1  H2  O   H1  H2  O   H1  H2  O   H1  H2  O   H1  H2  
O   H1  H2  O   H1  H2  O   H1  H2  O   H1  H2  O   H1  H2  O   H1  H2  O   H1  
H2  O   H1  H2  O   H1  H2  O   H1  H2  O   H1  H2  O   H1  H2  O   H1  H2  O   
H1  H2  O   H1  H2  O   H1  H2  O   H1  H2  O   H1  H2  O   H1  H2  O   H1  H2  
O   H1  H2  O   H1  H2  O   H1  H2  O   H1  H2  O   H1  H2  O   H1  H2  O   H1  
H2  O   H1  H2  O   H1  H2  O   H1  H2  O   H1  H2  O   H1  H2  O   H1  H2  O   
H1  H2  O   H1  H2  O   H1  H2  O   H1  H2  O   H1  H2  O   H1  H2  O   H1  H2  
O   H1  H2  O   H1  H2  O   H1  H2  O   H1  H2  O   H1  H2  O   H1  H2  O   H1  
H2  O   H1  H2  O   H1  H2  O   H1  H2  O   H1  H2  O   H1  H2  O   H1  H2  O   
H1  H2  O   H1  H2  O   H1  H2  O   H1  H2  O   H1  H2  O   H1  H2  O   H1  H2  
O   H1  H2  O   H1  H2  O   H1  H2  O   H1  H2  O   H1  H2  O   H1  H2  O   H1  
H2  O   H1  H2  O   H1  H2  O   H1  H2  O   H1  H2  O   H1  H2  O   H1  H2  O   
H1  H2  O   H1  H2  O   H1  H2  O   H1  H2  O   H1  H2  O   H1  H2  O   H1  H2  
O   H1  H2  O   H1  H2  O   H1  H2  O   H1  H2  O   H1  H2  O   H1  H2  O   H1  
H2  O   H1  H2  O   H1  H2  O   H1  H2  O   H1  H2  O   H1  H2  O   H1  H2  O   
H1  H2  O   H1  H2  O   H1  H2  O   H1  H2  O   H1  H2  O   H1  H2  O   H1  H2  
O   H1  H2  O   H1  H2  O   H1  H2  O   H1  H2  O   H1  H2  O   H1  H2  O   H1  
H2  O   H1  H2  O   H1  H2  O   H1  H2  O   H1  H2  O   H1  H2  O   H1  H2  O   
H1  H2  O   H1  H2  O   H1  H2  O   H1  H2  O   H1  H2  O   H1  H2  O   H1  H2  
O   H1  H2  O   H1  H2  O   H1  H2  O   H1  H2  O   H1  H2  O   H1  H2  O   H1  
H2  O   H1  H2  O   H1  H2  O   H1  H2  O   H1  H2  O   H1  H2  O   H1  H2  O   
H1  H2  O   H1  H2  O   H1  H2  O   H1  H2  O   H1  H2  O   H1  H2  O   H1  H2  
O   H1  H2  O   H1  H2  O   H1  H2  O   H1  H2  O   H1  H2  O   H1  H2  O   H1  
H2  O   H1  H2  O   H1  H2  O   H1  H2  O   H1  H2  O   H1  H2  O   H1  H2  O   
H1  H2  O   H1  H2  O   H1  H2  O   H1  H2  O   H1  H2  O   H1  H2  O   H1  H2  
O   H1  H2  O   H1  H2  O   H1  H2  O   H1  H2  O   H1  H2  O   H1  H2  O   H1  
H2  O   H1  H2  O   H1  H2  O   H1  H2  O   H1  H2  O   H1  H2  O   H1  H2  O   
H1  H2  O   H1  H2  O   H1  H2  O   H1  H2  O   H1  H2  O   H1  H2  O   H1  H2  
O   H1  H2  O   H1  H2  O   H1  H2  O   H1  H2  O   H1  H2  O   H1  H2  O   H1  
H2  O   H1  H2  O   H1  H2  O   H1  H2  O   H1  H2  O   H1  H2  O   H1  H2  O   
H1  H2  O   H1  H2  O   H1  H2  O   H1  H2  O   H1  H2  O   H1  H2  O   H1  H2  
O   H1  H2  O   H1  H2  O   H1  H2  O   H1  H2  O   H1  H2  O   H1  H2  O   H1  
H2  O   H1  H2  O   H1  H2  O   H1  H2  O   H1  H2  O   H1  H2  O   H1  H2  O   
H1  H2  O   H1  H2  O   H1  H2  O   H1  H2  O   H1  H2  O   H1  H2  O   H1  H2  
O   H1  H2  O   H1  H2  O   H1  H2  O   H1  H2  O   H1  H2  O   H1  H2  O   H1  
H2  O   H1  H2  O   H1  H2  O   H1  H2  O   H1  H2  O   H1  H2  O   H1  H2  O   
H1  H2  O   H1  H2  O   H1  H2  O   H1  H2  O   H1  H2  O   H1  H2  O   H1  H2  
O   H1  H2  O   H1  H2  O   H1  H2  O   H1  H2  O   H1  H2  O   H1  H2  O   H1  
H2  O   H1  H2  O   H1  H2  O   H1  H2  O   H1  H2  O   H1  H2  O   H1  H2  O   
H1  H2  O   H1  H2  O   H1  H2  O   H1  H2  O   H1  H2  O   H1  H2  O   H1  H2  
O   H1  H2  O   H1  H2  O   H1  H2  O   H1  H2  O   H1  H2  O   H1  H2  O   H1  
H2  O   H1  H2  O   H1  H2  O   H1  H2  O   H1  H2  O   H1  H2  O   H1  H2  O   
H1  H2  O   H1  H2  O   H1  H2  O   H1  H2  O   H1  H2  O   H1  H2  O   H1  H2  
O   H1  H2  O   H1  H2  O   H1  H2  O   H1  H2  O   H1  H2  O   H1  H2  O   H1  
H2  O   H1  H2  O   H1  H2  O   H1  H2  O   H1  H2  O   H1  H2  O   H1  H2  O   
H1  H2  O   H1  H2  O   H1  H2  O   H1  H2  O   H1  H2  O   H1  H2  O   H1  H2  
O   H1  H2  O   H1  H2  O   H1  H2  O   H1  H2  O   H1  H2  O   H1  H2  O   H1  
H2  O   H1  H2  O   H1  H2  O   H1  H2  O   H1  H2  O   H1  H2  O   H1  H2  O   
H1  H2  O   H1  H2  O   H1  H2  O   H1  H2  O   H1  H2  O   H1  H2  O   H1  H2  
O   H1  H2  O   H1  H2  O   H1  H2  O   H1  H2  O   H1  H2  O   H1  H2  O   H1  
H2  O   H1  H2  O   H1  H2  O   H1  H2  O   H1  H2  O   H1  H2  O   H1  H2  O   
H1  H2  O   H1  H2  O   H1  H2  O   H1  H2  O   H1  H2  O   H1  H2  O   H1  H2  
O   H1  H2  O   H1  H2  O   H1  H2  O   H1  H2  O   H1  H2  O   H1  H2  O   H1  
H2  O   H1  H2  O   H1  H2  O   H1  H2  O   H1  H2  O   H1  H2  O   H1  H2  O   
H1  H2  O   H1  H2  O   H1  H2  O   H1  H2  O   H1  H2  O   H1  H2  O   H1  H2  
O   H1  H2  O   H1  H2  O   H1  H2  O   H1  H2  O   H1  H2  O   H1  H2  O   H1  
H2  O   H1  H2  O   H1  H2  O   H1  H2  O   H1  H2  O   H1  H2  O   H1  H2  O   
H1  H2  O   H1  H2  O   H1  H2  O   H1  H2  O   H1  H2  O   H1  H2  O   H1  H2  
O   H1  H2  O   H1  H2  O   H1  H2  O   H1  H2  O   H1  H2  O   H1  H2  O   H1  
H2  O   H1  H2  O   H1  H2  O   H1  H2  O   H1  H2  O   H1  H2  O   H1  H2  O   
H1  H2  O   H1  H2  O   H1  H2  O   H1  H2  O   H1  H2  O   H1  H2  O   H1  H2  
O   H1  H2  O   H1  H2  O   H1  H2  O   H1  H2  O   H1  H2  O   H1  H2  O   H1  
H2  O   H1  H2  O   H1  H2  O   H1  H2  O   H1  H2  O   H1  H2  O   H1  H2  O   
H1  H2  O   H1  H2  O   H1  H2  O   H1  H2  O   H1  H2  O   H1  H2  O   H1  H2  
O   H1  H2  O   H1  H2  O   H1  H2  O   H1  H2  O   H1  H2  O   H1  H2  O   H1  
H2  O   H1  H2  O   H1  H2  O   H1  H2  O   H1  H2  O   H1  H2  O   H1  H2  O   
H1  H2  O   H1  H2  O   H1  H2  O   H1  H2  O   H1  H2  O   H1  H2  O   H1  H2  
O   H1  H2  O   H1  H2  O   H1  H2  O   H1  H2  O   H1  H2  O   H1  H2  O   H1  
H2  O   H1  H2  O   H1  H2  O   H1  H2  O   H1  H2  O   H1  H2  O   H1  H2  O   
H1  H2  O   H1  H2  O   H1  H2  O   H1  H2  O   H1  H2  O   H1  H2  O   H1  H2  
O   H1  H2  O   H1  H2  O   H1  H2  O   H1  H2  O   H1  H2  O   H1  H2  O   H1  
H2  O   H1  H2  O   H1  H2  O   H1  H2  O   H1  H2  O   H1  H2  O   H1  H2  O   
H1  H2  O   H1  H2  O   H1  H2  O   H1  H2  O   H1  H2  O   H1  H2  O   H1  H2  
O   H1  H2  O   H1  H2  O   H1  H2  O   H1  H2  O   H1  H2  O   H1  H2  O   H1  
H2  O   H1  H2  O   H1  H2  O   H1  H2  O   H1  H2  O   H1  H2  O   H1  H2  O   
H1  H2  O   H1  H2  O   H1  H2  O   H1  H2  O   H1  H2  O   H1  H2  O   H1  H2  
O   H1  H2  O   H1  H2  O   H1  H2  O   H1  H2  O   H1  H2  O   H1  H2  O   H1  
H2  O   H1  H2  O   H1  H2  O   H1  H2  O   H1  H2  O   H1  H2  O   H1  H2  O   
H1  H2  O   H1  H2  O   H1  H2  O   H1  H2  O   H1  H2  O   H1  H2  O   H1  H2  
O   H1  H2  O   H1  H2  O   H1  H2  O   H1  H2  O   H1  H2  O   H1  H2  O   H1  
H2  O   H1  H2  O   H1  H2  O   H1  H2  O   H1  H2  O   H1  H2  O   H1  H2  O   
H1  H2  O   H1  H2  O   H1  H2  O   H1  H2  O   H1  H2  O   H1  H2  O   H1  H2  
O   H1  H2  O   H1  H2  O   H1  H2  O   H1  H2  O   H1  H2  O   H1  H2  O   H1  
H2  O   H1  H2  O   H1  H2  O   H1  H2  O   H1  H2  O   H1  H2  O   H1  H2  O   
H1  H2  O   H1  H2  O   H1  H2  O   H1  H2  O   H1  H2  O   H1  H2  O   H1  H2  
O   H1  H2  O   H1  H2  O   H1  H2  O   H1  H2  O   H1  H2  O   H1  H2  O   H1  
H2  O   H1  H2  O   H1  H2  O   H1  H2  O   H1  H2  O   H1  H2  O   H1  H2  O   
H1  H2  O   H1  H2  O   H1  H2  O   H1  H2  O   H1  H2  O   H1  H2  O   H1  H2  
O   H1  H2  O   H1  H2  O   H1  H2  O   H1  H2  O   H1  H2  O   H1  H2  O   H1  
H2  O   H1  H2  O   H1  H2  O   H1  H2  O   H1  H2  O   H1  H2  O   H1  H2  O   
H1  H2  O   H1  H2  O   H1  H2  O   H1  H2  O   H1  H2  O   H1  H2  O   H1  H2  
O   H1  H2  O   H1  H2  O   H1  H2  O   H1  H2  O   H1  H2  O   H1  H2  O   H1  
H2  O   H1  H2  O   H1  H2  O   H1  H2  O   H1  H2  O   H1  H2  O   H1  H2  O   
H1  H2  O   H1  H2  O   H1  H2  O   H1  H2  O   H1  H2  O   H1  H2  O   H1  H2  
O   H1  H2  O   H1  H2  O   H1  H2  O   H1  H2  O   H1  H2  O   H1  H2  O   H1  
H2  O   H1  H2  O   H1  H2  O   H1  H2  O   H1  H2  O   H1  H2  O   H1  H2  O   
H1  H2  O   H1  H2  O   H1  H2  O   H1  H2  O   H1  H2  O   H1  H2  O   H1  H2  
O   H1  H2  O   H1  H2  O   H1  H2  O   H1  H2  O   H1  H2  O   H1  H2  O   H1  
H2  O   H1  H2  O   H1  H2  O   H1  H2  O   H1  H2  O   H1  H2  O   H1  H2  O   
H1  H2  O   H1  H2  O   H1  H2  O   H1  H2  O   H1  H2  O   H1  H2  O   H1  H2  
O   H1  H2  O   H1  H2  O   H1  H2  O   H1  H2  O   H1  H2  O   H1  H2  O   H1  
H2  O   H1  H2  O   H1  H2  O   H1  H2  O   H1  H2  O   H1  H2  O   H1  H2  O   
H1  H2  O   H1  H2  O   H1  H2  O   H1  H2  O   H1  H2  O   H1  H2  O   H1  H2  
O   H1  H2  O   H1  H2  O   H1  H2  O   H1  H2  O   H1  H2  O   H1  H2  O   H1  
H2  O   H1  H2  O   H1  H2  O   H1  H2  O   H1  H2  O   H1  H2  O   H1  H2  O   
H1  H2  O   H1  H2  O   H1  H2  O   H1  H2  O   H1  H2  O   H1  H2  O   H1  H2  
O   H1  H2  O   H1  H2  O   H1  H2  O   H1  H2  O   H1  H2  O   H1  H2  O   H1  
H2  O   H1  H2  O   H1  H2  O   H1  H2  O   H1  H2  O   H1  H2  O   H1  H2  O   
H1  H2  O   H1  H2  O   H1  H2  O   H1  H2  O   H1  H2  O   H1  H2  O   H1  H2  
O   H1  H2  O   H1  H2  O   H1  H2  O   H1  H2  O   H1  H2  O   H1  H2  O   H1  
H2  O   H1  H2  O   H1  H2  O   H1  H2  O   H1  H2  O   H1  H2  O   H1  H2  O   
H1  H2  O   H1  H2  O   H1  H2  O   H1  H2  O   H1  H2  O   H1  H2  O   H1  H2  
O   H1  H2  O   H1  H2  O   H1  H2  O   H1  H2  O   H1  H2  O   H1  H2  O   H1  
H2  O   H1  H2  O   H1  H2  O   H1  H2  O   H1  H2  O   H1  H2  O   H1  H2  O   
H1  H2  O   H1  H2  O   H1  H2  O   H1  H2  O   H1  H2  O   H1  H2  O   H1  H2  
O   H1  H2  O   H1  H2  O   H1  H2  O   H1  H2  O   H1  H2  O   H1  H2  O   H1  
H2  O   H1  H2  O   H1  H2  O   H1  H2  O   H1  H2  O   H1  H2  O   H1  H2  O   
H1  H2  O   H1  H2  O   H1  H2  O   H1  H2  O   H1  H2  O   H1  H2  O   H1  H2  
O   H1  H2  O   H1  H2  O   H1  H2  O   H1  H2  O   H1  H2  O   H1  H2  O   H1  
H2  O   H1  H2  O   H1  H2  O   H1  H2  O   H1  H2  O   H1  H2  O   H1  H2  O   
H1  H2  O   H1  H2  O   H1  H2  O   H1  H2  O   H1  H2  O   H1  H2  O   H1  H2  
O   H1  H2  O   H1  H2  O   H1  H2  O   H1  H2  O   H1  H2  O   H1  H2  O   H1  
H2  O   H1  H2  O   H1  H2  O   H1  H2  O   H1  H2  O   H1  H2  O   H1  H2  O   
H1  H2  O   H1  H2  O   H1  H2  O   H1  H2  O   H1  H2  O   H1  H2  O   H1  H2  
O   H1  H2  O   H1  H2  O   H1  H2  O   H1  H2  O   H1  H2  O   H1  H2  O   H1  
H2  O   H1  H2  O   H1  H2  O   H1  H2  O   H1  H2  O   H1  H2  O   H1  H2  O   
H1  H2  O   H1  H2  O   H1  H2  O   H1  H2  O   H1  H2  O   H1  H2  O   H1  H2  
O   H1  H2  O   H1  H2  O   H1  H2  O   H1  H2  O   H1  H2  O   H1  H2  O   H1  
H2  O   H1  H2  O   H1  H2  O   H1  H2  O   H1  H2  O   H1  H2  O   H1  H2  O   
H1  H2  O   H1  H2  O   H1  H2  O   H1  H2  O   H1  H2  O   H1  H2  O   H1  H2  
O   H1  H2  O   H1  H2  O   H1  H2  O   H1  H2  O   H1  H2  O   H1  H2  O   H1  
H2  O   H1  H2  O   H1  H2  O   H1  H2  O   H1  H2  O   H1  H2  O   H1  H2  O   
H1  H2  O   H1  H2  O   H1  H2  O   H1  H2  O   H1  H2  O   H1  H2  O   H1  H2  
O   H1  H2  O   H1  H2  O   H1  H2  O   H1  H2  O   H1  H2  O   H1  H2  O   H1  
H2  O   H1  H2  O   H1  H2  O   H1  H2  O   H1  H2  O   H1  H2  O   H1  H2  O   
H1  H2  O   H1  H2  O   H1  H2  O   H1  H2  O   H1  H2  O   H1  H2  O   H1  H2  
O   H1  H2  O   H1  H2  O   H1  H2  O   H1  H2  O   H1  H2  O   H1  H2  O   H1  
H2  O   H1  H2  O   H1  H2  O   H1  H2  O   H1  H2  O   H1  H2  O   H1  H2  O   
H1  H2  O   H1  H2  O   H1  H2  O   H1  H2  O   H1  H2  O   H1  H2  O   H1  H2  
O   H1  H2  O   H1  H2  O   H1  H2  O   H1  H2  O   H1  H2  O   H1  H2  O   H1  
H2  O   H1  H2  O   H1  H2  O   H1  H2  O   H1  H2  O   H1  H2  O   H1  H2  O   
H1  H2  O   H1  H2  O   H1  H2  O   H1  H2  O   H1  H2  O   H1  H2  O   H1  H2  
O   H1  H2  O   H1  H2  O   H1  H2  O   H1  H2  O   H1  H2  O   H1  H2  O   H1  
H2  O   H1  H2  O   H1  H2  O   H1  H2  O   H1  H2  O   H1  H2  O   H1  H2  O   
H1  H2  O   H1  H2  O   H1  H2  O   H1  H2  O   H1  H2  O   H1  H2  O   H1  H2  
O   H1  H2  O   H1  H2  O   H1  H2  O   H1  H2  O   H1  H2  O   H1  H2  O   H1  
H2  O   H1  H2  O   H1  H2  O   H1  H2  O   H1  H2  O   H1  H2  O   H1  H2  O   
H1  H2  O   H1  H2  O   H1  H2  O   H1  H2  O   H1  H2  O   H1  H2  O   H1  H2  
O   H1  H2  O   H1  H2  O   H1  H2  O   H1  H2  O   H1  H2  O   H1  H2  O   H1  
H2  O   H1  H2  O   H1  H2  O   H1  H2  O   H1  H2  O   H1  H2  O   H1  H2  O   
H1  H2  O   H1  H2  O   H1  H2  O   H1  H2  O   H1  H2  O   H1  H2  O   H1  H2  
O   H1  H2  O   H1  H2  O   H1  H2  O   H1  H2  O   H1  H2  O   H1  H2  O   H1  
H2  O   H1  H2  O   H1  H2  O   H1  H2  O   H1  H2  O   H1  H2  O   H1  H2  O   
H1  H2  O   H1  H2  O   H1  H2  O   H1  H2  O   H1  H2  O   H1  H2  O   H1  H2  
O   H1  H2  O   H1  H2  O   H1  H2  O   H1  H2  O   H1  H2  O   H1  H2  O   H1  
H2  O   H1  H2  O   H1  H2  O   H1  H2  O   H1  H2  O   H1  H2  O   H1  H2  O   
H1  H2  O   H1  H2  O   H1  H2  O   H1  H2  O   H1  H2  O   H1  H2  O   H1  H2  
O   H1  H2  O   H1  H2  O   H1  H2  O   H1  H2  O   H1  H2  O   H1  H2  O   H1  
H2  O   H1  H2  O   H1  H2  O   H1  H2  O   H1  H2  O   H1  H2  O   H1  H2  O   
H1  H2  O   H1  H2  O   H1  H2  O   H1  H2  O   H1  H2  O   H1  H2  O   H1  H2  
O   H1  H2  O   H1  H2  O   H1  H2  O   H1  H2  O   H1  H2  O   H1  H2  O   H1  
H2  O   H1  H2  O   H1  H2  O   H1  H2  O   H1  H2  O   H1  H2  O   H1  H2  O   
H1  H2  O   H1  H2  O   H1  H2  O   H1  H2  O   H1  H2  O   H1  H2  O   H1  H2  
O   H1  H2  O   H1  H2  O   H1  H2  O   H1  H2  O   H1  H2  O   H1  H2  O   H1  
H2  O   H1  H2  O   H1  H2  O   H1  H2  O   H1  H2  O   H1  H2  O   H1  H2  O   
H1  H2  O   H1  H2  O   H1  H2  O   H1  H2  O   H1  H2  O   H1  H2  O   H1  H2  
O   H1  H2  O   H1  H2  O   H1  H2  O   H1  H2  O   H1  H2  O   H1  H2  O   H1  
H2  O   H1  H2  O   H1  H2  O   H1  H2  O   H1  H2  O   H1  H2  O   H1  H2  O   
H1  H2  O   H1  H2  O   H1  H2  O   H1  H2  O   H1  H2  O   H1  H2  O   H1  H2  
O   H1  H2  O   H1  H2  O   H1  H2  O   H1  H2  O   H1  H2  O   H1  H2  O   H1  
H2  O   H1  H2  O   H1  H2  O   H1  H2  O   H1  H2  O   H1  H2  O   H1  H2  O   
H1  H2  O   H1  H2  O   H1  H2  O   H1  H2  O   H1  H2  O   H1  H2  O   H1  H2  
O   H1  H2  O   H1  H2  O   H1  H2  O   H1  H2  O   H1  H2  O   H1  H2  O   H1  
H2  O   H1  H2  O   H1  H2  O   H1  H2  O   H1  H2  O   H1  H2  O   H1  H2  O   
H1  H2  O   H1  H2  O   H1  H2  O   H1  H2  O   H1  H2  O   H1  H2  O   H1  H2  
O   H1  H2  O   H1  H2  O   H1  H2  O   H1  H2  O   H1  H2  O   H1  H2  O   H1  
H2  O   H1  H2  O   H1  H2  O   H1  H2  O   H1  H2  O   H1  H2  O   H1  H2  O   
H1  H2  O   H1  H2  O   H1  H2  O   H1  H2  O   H1  H2  O   H1  H2  O   H1  H2  
O   H1  H2  O   H1  H2  O   H1  H2  O   H1  H2  O   H1  H2  O   H1  H2  O   H1  
H2  O   H1  H2  O   H1  H2  O   H1  H2  O   H1  H2  O   H1  H2  O   H1  H2  O   
H1  H2  O   H1  H2  O   H1  H2  O   H1  H2  O   H1  H2  O   H1  H2  O   H1  H2  
O   H1  H2  O   H1  H2  O   H1  H2  O   H1  H2  O   H1  H2  O   H1  H2  O   H1  
H2  O   H1  H2  O   H1  H2  O   H1  H2  O   H1  H2  O   H1  H2  O   H1  H2  O   
H1  H2  O   H1  H2  O   H1  H2  O   H1  H2  O   H1  H2  O   H1  H2  O   H1  H2  
O   H1  H2  O   H1  H2  O   H1  H2  O   H1  H2  O   H1  H2  O   H1  H2  O   H1  
H2  O   H1  H2  O   H1  H2  O   H1  H2  O   H1  H2  O   H1  H2  O   H1  H2  O   
H1  H2  O   H1  H2  O   H1  H2  O   H1  H2  O   H1  H2  O   H1  H2  O   H1  H2  
O   H1  H2  O   H1  H2  O   H1  H2  O   H1  H2  O   H1  H2  O   H1  H2  O   H1  
H2  O   H1  H2  O   H1  H2  O   H1  H2  O   H1  H2  O   H1  H2  O   H1  H2  O   
H1  H2  O   H1  H2  O   H1  H2  O   H1  H2  O   H1  H2  O   H1  H2  O   H1  H2  
O   H1  H2  O   H1  H2  O   H1  H2  O   H1  H2  O   H1  H2  O   H1  H2  O   H1  
H2  O   H1  H2  O   H1  H2  O   H1  H2  O   H1  H2  O   H1  H2  O   H1  H2  O   
H1  H2  O   H1  H2  O   H1  H2  O   H1  H2  O   H1  H2  O   H1  H2  O   H1  H2  
O   H1  H2  O   H1  H2  O   H1  H2  O   H1  H2  O   H1  H2  O   H1  H2  O   H1  
H2  O   H1  H2  O   H1  H2  O   H1  H2  O   H1  H2  O   H1  H2  O   H1  H2  O   
H1  H2  O   H1  H2  O   H1  H2  O   H1  H2  O   H1  H2  O   H1  H2  O   H1  H2  
O   H1  H2  O   H1  H2  O   H1  H2  O   H1  H2  O   H1  H2  O   H1  H2  O   H1  
H2  O   H1  H2  O   H1  H2  O   H1  H2  O   H1  H2  O   H1  H2  O   H1  H2  O   
H1  H2  O   H1  H2  O   H1  H2  O   H1  H2  O   H1  H2  O   H1  H2  O   H1  H2  
O   H1  H2  O   H1  H2  O   H1  H2  O   H1  H2  O   H1  H2  O   H1  H2  O   H1  
H2  O   H1  H2  O   H1  H2  O   H1  H2  O   H1  H2  O   H1  H2  O   H1  H2  O   
H1  H2  O   H1  H2  O   H1  H2  O   H1  H2  O   H1  H2  O   H1  H2  O   H1  H2  
O   H1  H2  O   H1  H2  O   H1  H2  O   H1  H2  O   H1  H2  O   H1  H2  O   H1  
H2  O   H1  H2  O   H1  H2  O   H1  H2  O   H1  H2  O   H1  H2  O   H1  H2  O   
H1  H2  O   H1  H2  O   H1  H2  O   H1  H2  O   H1  H2  O   H1  H2  O   H1  H2  
O   H1  H2  O   H1  H2  O   H1  H2  O   H1  H2  O   H1  H2  O   H1  H2  O   H1  
H2  O   H1  H2  O   H1  H2  O   H1  H2  O   H1  H2  O   H1  H2  O   H1  H2  O   
H1  H2  O   H1  H2  O   H1  H2  O   H1  H2  O   H1  H2  O   H1  H2  O   H1  H2  
O   H1  H2  O   H1  H2  O   H1  H2  O   H1  H2  O   H1  H2  O   H1  H2  O   H1  
H2  O   H1  H2  O   H1  H2  O   H1  H2  O   H1  H2  O   H1  H2  O   H1  H2  O   
H1  H2  O   H1  H2  O   H1  H2  O   H1  H2  O   H1  H2  O   H1  H2  O   H1  H2  
O   H1  H2  O   H1  H2  O   H1  H2  O   H1  H2  O   H1  H2  O   H1  H2  O   H1  
H2  O   H1  H2  O   H1  H2  O   H1  H2  O   H1  H2  O   H1  H2  O   H1  H2  O   
H1  H2  O   H1  H2  O   H1  H2  O   H1  H2  O   H1  H2  O   H1  H2  O   H1  H2  
O   H1  H2  O   H1  H2  O   H1  H2  O   H1  H2  O   H1  H2  O   H1  H2  O   H1  
H2  O   H1  H2  O   H1  H2  O   H1  H2  O   H1  H2  O   H1  H2  O   H1  H2  O   
H1  H2  O   H1  H2  O   H1  H2  O   H1  H2  O   H1  H2  O   H1  H2  O   H1  H2  
O   H1  H2  O   H1  H2  O   H1  H2  O   H1  H2  O   H1  H2  O   H1  H2  O   H1  
H2  O   H1  H2  O   H1  H2  O   H1  H2  O   H1  H2  O   H1  H2  O   H1  H2  O   
H1  H2  O   H1  H2  O   H1  H2  O   H1  H2  O   H1  H2  O   H1  H2  O   H1  H2  
O   H1  H2  O   H1  H2  O   H1  H2  O   H1  H2  O   H1  H2  O   H1  H2  O   H1  
H2  O   H1  H2  O   H1  H2  O   H1  H2  O   H1  H2  O   H1  H2  O   H1  H2  O   
H1  H2  O   H1  H2  O   H1  H2  O   H1  H2  O   H1  H2  O   H1  H2  O   H1  H2  
O   H1  H2  O   H1  H2  O   H1  H2  O   H1  H2  O   H1  H2  O   H1  H2  O   H1  
H2  O   H1  H2  O   H1  H2  O   H1  H2  O   H1  H2  O   H1  H2  O   H1  H2  O   
H1  H2  O   H1  H2  O   H1  H2  O   H1  H2  O   H1  H2  O   H1  H2  O   H1  H2  
O   H1  H2  O   H1  H2  O   H1  H2  O   H1  H2  O   H1  H2  O   H1  H2  O   H1  
H2  O   H1  H2  O   H1  H2  O   H1  H2  O   H1  H2  O   H1  H2  O   H1  H2  O   
H1  H2  O   H1  H2  O   H1  H2  O   H1  H2  O   H1  H2  O   H1  H2  O   H1  H2  
O   H1  H2  O   H1  H2  O   H1  H2  O   H1  H2  O   H1  H2  O   H1  H2  O   H1  
H2  O   H1  H2  O   H1  H2  O   H1  H2  O   H1  H2  O   H1  H2  O   H1  H2  O   
H1  H2  O   H1  H2  O   H1  H2  O   H1  H2  O   H1  H2  O   H1  H2  O   H1  H2  
O   H1  H2  O   H1  H2  O   H1  H2  O   H1  H2  O   H1  H2  O   H1  H2  O   H1  
H2  O   H1  H2  O   H1  H2  O   H1  H2  O   H1  H2  O   H1  H2  O   H1  H2  O   
H1  H2  O   H1  H2  O   H1  H2  O   H1  H2  O   H1  H2  O   H1  H2  O   H1  H2  
O   H1  H2  O   H1  H2  O   H1  H2  O   H1  H2  O   H1  H2  O   H1  H2  O   H1  
H2  O   H1  H2  O   H1  H2  O   H1  H2  O   H1  H2  O   H1  H2  O   H1  H2  O   
H1  H2  O   H1  H2  O   H1  H2  O   H1  H2  O   H1  H2  O   H1  H2  O   H1  H2  
O   H1  H2  O   H1  H2  O   H1  H2  O   H1  H2  O   H1  H2  O   H1  H2  O   H1  
H2  O   H1  H2  O   H1  H2  O   H1  H2  O   H1  H2  O   H1  H2  O   H1  H2  O   
H1  H2  O   H1  H2  O   H1  H2  O   H1  H2  O   H1  H2  O   H1  H2  O   H1  H2  
O   H1  H2  O   H1  H2  O   H1  H2  O   H1  H2  O   H1  H2  O   H1  H2  O   H1  
H2  O   H1  H2  O   H1  H2  O   H1  H2  O   H1  H2  O   H1  H2  O   H1  H2  O   
H1  H2  O   H1  H2  O   H1  H2  O   H1  H2  O   H1  H2  O   H1  H2  O   H1  H2  
O   H1  H2  O   H1  H2  O   H1  H2  O   H1  H2  O   H1  H2  O   H1  H2  O   H1  
H2  O   H1  H2  O   H1  H2  O   H1  H2  O   H1  H2  O   H1  H2  O   H1  H2  O   
H1  H2  O   H1  H2  O   H1  H2  O   H1  H2  O   H1  H2  O   H1  H2  O   H1  H2  
O   H1  H2  O   H1  H2  O   H1  H2  O   H1  H2  O   H1  H2  O   H1  H2  O   H1  
H2  O   H1  H2  O   H1  H2  O   H1  H2  O   H1  H2  O   H1  H2  O   H1  H2  O   
H1  H2  O   H1  H2  O   H1  H2  O   H1  H2  O   H1  H2  O   H1  H2  O   H1  H2  
O   H1  H2  O   H1  H2  O   H1  H2  O   H1  H2  O   H1  H2  O   H1  H2  O   H1  
H2  O   H1  H2  O   H1  H2  O   H1  H2  O   H1  H2  O   H1  H2  O   H1  H2  O   
H1  H2  O   H1  H2  O   H1  H2  O   H1  H2  O   H1  H2  O   H1  H2  O   H1  H2  
O   H1  H2  O   H1  H2  O   H1  H2  O   H1  H2  O   H1  H2  O   H1  H2  O   H1  
H2  O   H1  H2  O   H1  H2  O   H1  H2  O   H1  H2  O   H1  H2  O   H1  H2  O   
H1  H2  O   H1  H2  O   H1  H2  O   H1  H2  O   H1  H2  O   H1  H2  O   H1  H2  
O   H1  H2  O   H1  H2  O   H1  H2  O   H1  H2  O   H1  H2  O   H1  H2  O   H1  
H2  O   H1  H2  O   H1  H2  O   H1  H2  O   H1  H2  O   H1  H2  O   H1  H2  O   
H1  H2  O   H1  H2  O   H1  H2  O   H1  H2  O   H1  H2  O   H1  H2  O   H1  H2  
O   H1  H2  O   H1  H2  O   H1  H2  O   H1  H2  O   H1  H2  O   H1  H2  O   H1  
H2  O   H1  H2  O   H1  H2  O   H1  H2  O   H1  H2  O   H1  H2  O   H1  H2  O   
H1  H2  O   H1  H2  O   H1  H2  O   H1  H2  O   H1  H2  O   H1  H2  O   H1  H2  
O   H1  H2  O   H1  H2  O   H1  H2  O   H1  H2  O   H1  H2  O   H1  H2  O   H1  
H2  O   H1  H2  O   H1  H2  O   H1  H2  O   H1  H2  O   H1  H2  O   H1  H2  O   
H1  H2  O   H1  H2  O   H1  H2  O   H1  H2  O   H1  H2  O   H1  H2  O   H1  H2  
O   H1  H2  O   H1  H2  O   H1  H2  O   H1  H2  O   H1  H2  O   H1  H2  O   H1  
H2  O   H1  H2  O   H1  H2  O   H1  H2  O   H1  H2  O   H1  H2  O   H1  H2  O   
H1  H2  O   H1  H2  O   H1  H2  O   H1  H2  O   H1  H2  O   H1  H2  O   H1  H2  
O   H1  H2  O   H1  H2  O   H1  H2  O   H1  H2  O   H1  H2  O   H1  H2  O   H1  
H2  O   H1  H2  O   H1  H2  O   H1  H2  O   H1  H2  O   H1  H2  O   H1  H2  O   
H1  H2  O   H1  H2  O   H1  H2  O   H1  H2  O   H1  H2  O   H1  H2  O   H1  H2  
O   H1  H2  O   H1  H2  O   H1  H2  O   H1  H2  O   H1  H2  O   H1  H2  O   H1  
H2  O   H1  H2  O   H1  H2  O   H1  H2  O   H1  H2  O   H1  H2  O   H1  H2  O   
H1  H2  O   H1  H2  O   H1  H2  O   H1  H2  O   H1  H2  O   H1  H2  O   H1  H2  
O   H1  H2  O   H1  H2  O   H1  H2  O   H1  H2  O   H1  H2  O   H1  H2  O   H1  
H2  O   H1  H2  O   H1  H2  O   H1  H2  O   H1  H2  O   H1  H2  O   H1  H2  O   
H1  H2  O   H1  H2  O   H1  H2  O   H1  H2  O   H1  H2  O   H1  H2  O   H1  H2  
O   H1  H2  O   H1  H2  O   H1  H2  O   H1  H2  O   H1  H2  O   H1  H2  O   H1  
H2  O   H1  H2  O   H1  H2  O   H1  H2  O   H1  H2  O   H1  H2  O   H1  H2  O   
H1  H2  O   H1  H2  O   H1  H2  O   H1  H2  O   H1  H2  O   H1  H2  O   H1  H2  
O   H1  H2  O   H1  H2  O   H1  H2  O   H1  H2  O   H1  H2  O   H1  H2  O   H1  
H2  O   H1  H2  O   H1  H2  O   H1  H2  O   H1  H2  O   H1  H2  O   H1  H2  O   
H1  H2  O   H1  H2  O   H1  H2  O   H1  H2  O   H1  H2  O   H1  H2  O   H1  H2  
O   H1  H2  O   H1  H2  O   H1  H2  O   H1  H2  O   H1  H2  O   H1  H2  O   H1  
H2  O   H1  H2  O   H1  H2  O   H1  H2  O   H1  H2  O   H1  H2  O   H1  H2  O   
H1  H2  O   H1  H2  O   H1  H2  O   H1  H2  O   H1  H2  O   H1  H2  O   H1  H2  
O   H1  H2  O   H1  H2  O   H1  H2  O   H1  H2  O   H1  H2  O   H1  H2  O   H1  
H2  O   H1  H2  O   H1  H2  O   H1  H2  O   H1  H2  O   H1  H2  O   H1  H2  O   
H1  H2  O   H1  H2  O   H1  H2  O   H1  H2  O   H1  H2  O   H1  H2  O   H1  H2  
O   H1  H2  O   H1  H2  O   H1  H2  O   H1  H2  O   H1  H2  O   H1  H2  O   H1  
H2  O   H1  H2  O   H1  H2  O   H1  H2  O   H1  H2  O   H1  H2  O   H1  H2  O   
H1  H2  O   H1  H2  O   H1  H2  O   H1  H2  O   H1  H2  O   H1  H2  O   H1  H2  
O   H1  H2  O   H1  H2  O   H1  H2  O   H1  H2  O   H1  H2  O   H1  H2  O   H1  
H2  O   H1  H2  O   H1  H2  O   H1  H2  O   H1  H2  O   H1  H2  O   H1  H2  O   
H1  H2  O   H1  H2  O   H1  H2  O   H1  H2  O   H1  H2  O   H1  H2  O   H1  H2  
O   H1  H2  O   H1  H2  O   H1  H2  O   H1  H2  O   H1  H2  O   H1  H2  O   H1  
H2  O   H1  H2  O   H1  H2  O   H1  H2  O   H1  H2  O   H1  H2  O   H1  H2  O   
H1  H2  O   H1  H2  O   H1  H2  O   H1  H2  O   H1  H2  O   H1  H2  O   H1  H2  
O   H1  H2  O   H1  H2  O   H1  H2  O   H1  H2  O   H1  H2  O   H1  H2  O   H1  
H2  O   H1  H2  O   H1  H2  O   H1  H2  O   H1  H2  O   H1  H2  O   H1  H2  O   
H1  H2  O   H1  H2  O   H1  H2  O   H1  H2  O   H1  H2  O   H1  H2  O   H1  H2  
O   H1  H2  O   H1  H2  O   H1  H2  O   H1  H2  O   H1  H2  O   H1  H2  O   H1  
H2  O   H1  H2  O   H1  H2  O   H1  H2  O   H1  H2  O   H1  H2  O   H1  H2  O   
H1  H2  O   H1  H2  O   H1  H2  O   H1  H2  O   H1  H2  O   H1  H2  O   H1  H2  
O   H1  H2  O   H1  H2  O   H1  H2  O   H1  H2  O   H1  H2  O   H1  H2  O   H1  
H2  O   H1  H2  O   H1  H2  O   H1  H2  O   H1  H2  O   H1  H2  O   H1  H2  O   
H1  H2  O   H1  H2  O   H1  H2  O   H1  H2  O   H1  H2  O   H1  H2  O   H1  H2  
O   H1  H2  O   H1  H2  O   H1  H2  O   H1  H2  O   H1  H2  O   H1  H2  O   H1  
H2  O   H1  H2  O   H1  H2  O   H1  H2  O   H1  H2  O   H1  H2  O   H1  H2  O   
H1  H2  O   H1  H2  O   H1  H2  O   H1  H2  O   H1  H2  O   H1  H2  O   H1  H2  
O   H1  H2  O   H1  H2  O   H1  H2  O   H1  H2  O   H1  H2  O   H1  H2  O   H1  
H2  O   H1  H2  O   H1  H2  O   H1  H2  O   H1  H2  O   H1  H2  O   H1  H2  O   
H1  H2  O   H1  H2  O   H1  H2  O   H1  H2  O   H1  H2  O   H1  H2  O   H1  H2  
O   H1  H2  O   H1  H2  O   H1  H2  O   H1  H2  O   H1  H2  O   H1  H2  O   H1  
H2  O   H1  H2  O   H1  H2  O   H1  H2  O   H1  H2  O   H1  H2  O   H1  H2  O   
H1  H2  O   H1  H2  O   H1  H2  O   H1  H2  O   H1  H2  O   H1  H2  O   H1  H2  
O   H1  H2  O   H1  H2  O   H1  H2  O   H1  H2  O   H1  H2  O   H1  H2  O   H1  
H2  O   H1  H2  O   H1  H2  O   H1  H2  O   H1  H2  O   H1  H2  O   H1  H2  O   
H1  H2  O   H1  H2  O   H1  H2  O   H1  H2  O   H1  H2  O   H1  H2  O   H1  H2  
O   H1  H2  O   H1  H2  O   H1  H2  O   H1  H2  O   H1  H2  O   H1  H2  O   H1  
H2  O   H1  H2  O   H1  H2  O   H1  H2  O   H1  H2  O   H1  H2  O   H1  H2  O   
H1  H2  O   H1  H2  O   H1  H2  O   H1  H2  O   H1  H2  O   H1  H2  O   H1  H2  
O   H1  H2  O   H1  H2  O   H1  H2  O   H1  H2  O   H1  H2  O   H1  H2  O   H1  
H2  O   H1  H2  O   H1  H2  O   H1  H2  O   H1  H2  O   H1  H2  O   H1  H2  O   
H1  H2  O   H1  H2  O   H1  H2  O   H1  H2  O   H1  H2  O   H1  H2  O   H1  H2  
O   H1  H2  O   H1  H2  O   H1  H2  O   H1  H2  O   H1  H2  O   H1  H2  O   H1  
H2  O   H1  H2  O   H1  H2  O   H1  H2  O   H1  H2  O   H1  H2  O   H1  H2  O   
H1  H2  O   H1  H2  O   H1  H2  O   H1  H2  O   H1  H2  O   H1  H2  O   H1  H2  
O   H1  H2  O   H1  H2  O   H1  H2  O   H1  H2  O   H1  H2  O   H1  H2  O   H1  
H2  O   H1  H2  O   H1  H2  O   H1  H2  O   H1  H2  O   H1  H2  O   H1  H2  O   
H1  H2  O   H1  H2  O   H1  H2  O   H1  H2  O   H1  H2  O   H1  H2  O   H1  H2  
O   H1  H2  O   H1  H2  O   H1  H2  O   H1  H2  O   H1  H2  O   H1  H2  O   H1  
H2  O   H1  H2  O   H1  H2  O   H1  H2  O   H1  H2  O   H1  H2  O   H1  H2  O   
H1  H2  O   H1  H2  O   H1  H2  O   H1  H2  O   H1  H2  O   H1  H2  O   H1  H2  
O   H1  H2  O   H1  H2  O   H1  H2  O   H1  H2  O   H1  H2  O   H1  H2  O   H1  
H2  O   H1  H2  O   H1  H2  O   H1  H2  O   H1  H2  O   H1  H2  O   H1  H2  O   
H1  H2  O   H1  H2  O   H1  H2  O   H1  H2  O   H1  H2  O   H1  H2  O   H1  H2  
O   H1  H2  O   H1  H2  O   H1  H2  O   H1  H2  O   H1  H2  O   H1  H2  O   H1  
H2  O   H1  H2  O   H1  H2  O   H1  H2  O   H1  H2  O   H1  H2  O   H1  H2  O   
H1  H2  O   H1  H2  O   H1  H2  O   H1  H2  O   H1  H2  O   H1  H2  O   H1  H2  
O   H1  H2  O   H1  H2  O   H1  H2  O   H1  H2  O   H1  H2  O   H1  H2  O   H1  
H2  O   H1  H2  O   H1  H2  O   H1  H2  O   H1  H2  O   H1  H2  O   H1  H2  O   
H1  H2  O   H1  H2  O   H1  H2  O   H1  H2  O   H1  H2  O   H1  H2  O   H1  H2  
O   H1  H2  O   H1  H2  O   H1  H2  O   H1  H2  O   H1  H2  O   H1  H2  O   H1  
H2  O   H1  H2  O   H1  H2  O   H1  H2  O   H1  H2  O   H1  H2  O   H1  H2  O   
H1  H2  O   H1  H2  O   H1  H2  O   H1  H2  O   H1  H2  O   H1  H2  O   H1  H2  
O   H1  H2  O   H1  H2  O   H1  H2  O   H1  H2  O   H1  H2  O   H1  H2  O   H1  
H2  O   H1  H2  O   H1  H2  O   H1  H2  O   H1  H2  O   H1  H2  O   H1  H2  O   
H1  H2  O   H1  H2  O   H1  H2  O   H1  H2  O   H1  H2  O   H1  H2  O   H1  H2  
O   H1  H2  O   H1  H2  O   H1  H2  O   H1  H2  O   H1  H2  O   H1  H2  O   H1  
H2  O   H1  H2  O   H1  H2  O   H1  H2  O   H1  H2  O   H1  H2  O   H1  H2  O   
H1  H2  O   H1  H2  O   H1  H2  O   H1  H2  O   H1  H2  O   H1  H2  O   H1  H2  
O   H1  H2  O   H1  H2  O   H1  H2  O   H1  H2  O   H1  H2  O   H1  H2  O   H1  
H2  O   H1  H2  O   H1  H2  O   H1  H2  O   H1  H2  O   H1  H2  O   H1  H2  O   
H1  H2  O   H1  H2  O   H1  H2  O   H1  H2  O   H1  H2  O   H1  H2  O   H1  H2  
O   H1  H2  O   H1  H2  O   H1  H2  O   H1  H2  O   H1  H2  O   H1  H2  O   H1  
H2  O   H1  H2  O   H1  H2  O   H1  H2  O   H1  H2  O   H1  H2  O   H1  H2  O   
H1  H2  O   H1  H2  O   H1  H2  O   H1  H2  O   H1  H2  O   H1  H2  O   H1  H2  
O   H1  H2  O   H1  H2  O   H1  H2  O   H1  H2  O   H1  H2  O   H1  H2  O   H1  
H2  O   H1  H2  O   H1  H2  O   H1  H2  O   H1  H2  O   H1  H2  O   H1  H2  O   
H1  H2  O   H1  H2  O   H1  H2  O   H1  H2  O   H1  H2  O   H1  H2  O   H1  H2  
O   H1  H2  O   H1  H2  O   H1  H2  O   H1  H2  O   H1  H2  O   H1  H2  O   H1  
H2  O   H1  H2  O   H1  H2  O   H1  H2  O   H1  H2  O   H1  H2  O   H1  H2  O   
H1  H2  O   H1  H2  O   H1  H2  O   H1  H2  O   H1  H2  O   H1  H2  O   H1  H2  
O   H1  H2  O   H1  H2  O   H1  H2  O   H1  H2  O   H1  H2  O   H1  H2  O   H1  
H2  O   H1  H2  O   H1  H2  O   H1  H2  O   H1  H2  O   H1  H2  O   H1  H2  O   
H1  H2  O   H1  H2  O   H1  H2  O   H1  H2  O   H1  H2  O   H1  H2  O   H1  H2  
O   H1  H2  O   H1  H2  O   H1  H2  O   H1  H2  O   H1  H2  O   H1  H2  O   H1  
H2  O   H1  H2  O   H1  H2  O   H1  H2  O   H1  H2  O   H1  H2  O   H1  H2  O   
H1  H2  O   H1  H2  O   H1  H2  O   H1  H2  O   H1  H2  O   H1  H2  O   H1  H2  
O   H1  H2  O   H1  H2  O   H1  H2  O   H1  H2  O   H1  H2  O   H1  H2  O   H1  
H2  O   H1  H2  O   H1  H2  O   H1  H2  O   H1  H2  O   H1  H2  O   H1  H2  O   
H1  H2  O   H1  H2  O   H1  H2  O   H1  H2  O   H1  H2  O   H1  H2  O   H1  H2  
O   H1  H2  O   H1  H2  O   H1  H2  O   H1  H2  O   H1  H2  O   H1  H2  O   H1  
H2  O   H1  H2  O   H1  H2  O   H1  H2  O   H1  H2  O   H1  H2  O   H1  H2  O   
H1  H2  O   H1  H2  O   H1  H2  O   H1  H2  O   H1  H2  O   H1  H2  O   H1  H2  
O   H1  H2  O   H1  H2  O   H1  H2  O   H1  H2  O   H1  H2  O   H1  H2  O   H1  
H2  O   H1  H2  O   H1  H2  O   H1  H2  O   H1  H2  O   H1  H2  O   H1  H2  O   
H1  H2  O   H1  H2  O   H1  H2  O   H1  H2  O   H1  H2  O   H1  H2  O   H1  H2  
O   H1  H2  O   H1  H2  O   H1  H2  O   H1  H2  O   H1  H2  O   H1  H2  O   H1  
H2  O   H1  H2  O   H1  H2  O   H1  H2  O   H1  H2  O   H1  H2  O   H1  H2  O   
H1  H2  O   H1  H2  O   H1  H2  O   H1  H2  O   H1  H2  O   H1  H2  O   H1  H2  
O   H1  H2  O   H1  H2  O   H1  H2  O   H1  H2  O   H1  H2  O   H1  H2  O   H1  
H2  O   H1  H2  O   H1  H2  O   H1  H2  O   H1  H2  O   H1  H2  O   H1  H2  O   
H1  H2  O   H1  H2  O   H1  H2  O   H1  H2  O   H1  H2  O   H1  H2  O   H1  H2  
O   H1  H2  O   H1  H2  O   H1  H2  O   H1  H2  O   H1  H2  O   H1  H2  O   H1  
H2  O   H1  H2  O   H1  H2  O   H1  H2  O   H1  H2  O   H1  H2  O   H1  H2  O   
H1  H2  O   H1  H2  O   H1  H2  O   H1  H2  O   H1  H2  O   H1  H2  O   H1  H2  
O   H1  H2  O   H1  H2  O   H1  H2  O   H1  H2  O   H1  H2  O   H1  H2  O   H1  
H2  O   H1  H2  O   H1  H2  O   H1  H2  O   H1  H2  O   H1  H2  O   H1  H2  O   
H1  H2  O   H1  H2  O   H1  H2  O   H1  H2  O   H1  H2  O   H1  H2  O   H1  H2  
O   H1  H2  O   H1  H2  O   H1  H2  O   H1  H2  O   H1  H2  O   H1  H2  O   H1  
H2  O   H1  H2  O   H1  H2  O   H1  H2  O   H1  H2  O   H1  H2  O   H1  H2  O   
H1  H2  O   H1  H2  O   H1  H2  O   H1  H2  O   H1  H2  O   H1  H2  O   H1  H2  
O   H1  H2  O   H1  H2  O   H1  H2  O   H1  H2  O   H1  H2  O   H1  H2  O   H1  
H2  O   H1  H2  O   H1  H2  O   H1  H2  O   H1  H2  O   H1  H2  O   H1  H2  O   
H1  H2  O   H1  H2  O   H1  H2  O   H1  H2  O   H1  H2  O   H1  H2  O   H1  H2  
O   H1  H2  O   H1  H2  O   H1  H2  O   H1  H2  O   H1  H2  O   H1  H2  O   H1  
H2  O   H1  H2  O   H1  H2  O   H1  H2  O   H1  H2  O   H1  H2  O   H1  H2  O   
H1  H2  O   H1  H2  O   H1  H2  O   H1  H2  O   H1  H2  O   H1  H2  O   H1  H2  
O   H1  H2  O   H1  H2  O   H1  H2  O   H1  H2  O   H1  H2  O   H1  H2  O   H1  
H2  O   H1  H2  O   H1  H2  O   H1  H2  O   H1  H2  O   H1  H2  O   H1  H2  O   
H1  H2  O   H1  H2  O   H1  H2  O   H1  H2  O   H1  H2  O   H1  H2  O   H1  H2  
O   H1  H2  O   H1  H2  O   H1  H2  O   H1  H2  O   H1  H2  O   H1  H2  O   H1  
H2  O   H1  H2  O   H1  H2  O   H1  H2  O   H1  H2  O   H1  H2  O   H1  H2  O   
H1  H2  O   H1  H2  O   H1  H2  O   H1  H2  O   H1  H2  O   H1  H2  O   H1  H2  
O   H1  H2  O   H1  H2  O   H1  H2  O   H1  H2  O   H1  H2  O   H1  H2  O   H1  
H2  O   H1  H2  O   H1  H2  O   H1  H2  O   H1  H2  O   H1  H2  O   H1  H2  O   
H1  H2  O   H1  H2  O   H1  H2  O   H1  H2  O   H1  H2  O   H1  H2  O   H1  H2  
O   H1  H2  O   H1  H2  O   H1  H2  O   H1  H2  O   H1  H2  O   H1  H2  O   H1  
H2  O   H1  H2  O   H1  H2  O   H1  H2  O   H1  H2  O   H1  H2  O   H1  H2  O   
H1  H2  O   H1  H2  O   H1  H2  O   H1  H2  O   H1  H2  O   H1  H2  O   H1  H2  
O   H1  H2  O   H1  H2  O   H1  H2  O   H1  H2  O   H1  H2  O   H1  H2  O   H1  
H2  O   H1  H2  O   H1  H2  O   H1  H2  O   H1  H2  O   H1  H2  O   H1  H2  O   
H1  H2  O   H1  H2  O   H1  H2  O   H1  H2  O   H1  H2  O   H1  H2  O   H1  H2  
O   H1  H2  O   H1  H2  O   H1  H2  O   H1  H2  O   H1  H2  O   H1  H2  O   H1  
H2  O   H1  H2  O   H1  H2  O   H1  H2  O   H1  H2  O   H1  H2  O   H1  H2  O   
H1  H2  O   H1  H2  O   H1  H2  O   H1  H2  O   H1  H2  O   H1  H2  O   H1  H2  
O   H1  H2  O   H1  H2  O   H1  H2  O   H1  H2  O   H1  H2  O   H1  H2  O   H1  
H2  O   H1  H2  O   H1  H2  O   H1  H2  O   H1  H2  O   H1  H2  O   H1  H2  O   
H1  H2  O   H1  H2  O   H1  H2  O   H1  H2  O   H1  H2  O   H1  H2  O   H1  H2  
O   H1  H2  O   H1  H2  O   H1  H2  O   H1  H2  O   H1  H2  O   H1  H2  O   H1  
H2  O   H1  H2  O   H1  H2  O   H1  H2  O   H1  H2  O   H1  H2  O   H1  H2  O   
H1  H2  O   H1  H2  O   H1  H2  O   H1  H2  O   H1  H2  O   H1  H2  O   H1  H2  
O   H1  H2  O   H1  H2  O   H1  H2  O   H1  H2  O   H1  H2  O   H1  H2  O   H1  
H2  O   H1  H2  O   H1  H2  O   H1  H2  O   H1  H2  O   H1  H2  O   H1  H2  O   
H1  H2  O   H1  H2  O   H1  H2  O   H1  H2  O   H1  H2  O   H1  H2  O   H1  H2  
O   H1  H2  O   H1  H2  O   H1  H2  O   H1  H2  O   H1  H2  O   H1  H2  O   H1  
H2  O   H1  H2  O   H1  H2  O   H1  H2  O   H1  H2  O   H1  H2  O   H1  H2  O   
H1  H2  O   H1  H2  O   H1  H2  O   H1  H2  O   H1  H2  O   H1  H2  O   H1  H2  
O   H1  H2  O   H1  H2  O   H1  H2  O   H1  H2  O   H1  H2  O   H1  H2  O   H1  
H2  O   H1  H2  O   H1  H2  O   H1  H2  O   H1  H2  O   H1  H2  O   H1  H2  O   
H1  H2  O   H1  H2  O   H1  H2  O   H1  H2  O   H1  H2  O   H1  H2  O   H1  H2  
O   H1  H2  O   H1  H2  O   H1  H2  O   H1  H2  O   H1  H2  O   H1  H2  O   H1  
H2  O   H1  H2  O   H1  H2  O   H1  H2  O   H1  H2  O   H1  H2  O   H1  H2  O   
H1  H2  O   H1  H2  O   H1  H2  O   H1  H2  O   H1  H2  O   H1  H2  O   H1  H2  
O   H1  H2  O   H1  H2  O   H1  H2  O   H1  H2  O   H1  H2  O   H1  H2  O   H1  
H2  O   H1  H2  O   H1  H2  O   H1  H2  O   H1  H2  O   H1  H2  O   H1  H2  O   
H1  H2  O   H1  H2  O   H1  H2  O   H1  H2  O   H1  H2  O   H1  H2  O   H1  H2  
O   H1  H2  O   H1  H2  O   H1  H2  O   H1  H2  O   H1  H2  O   H1  H2  O   H1  
H2  O   H1  H2  O   H1  H2  O   H1  H2  O   H1  H2  O   H1  H2  O   H1  H2  O   
H1  H2  O   H1  H2  O   H1  H2  O   H1  H2  O   H1  H2  O   H1  H2  O   H1  H2  
O   H1  H2  O   H1  H2  O   H1  H2  O   H1  H2  O   H1  H2  O   H1  H2  O   H1  
H2  O   H1  H2  O   H1  H2  O   H1  H2  O   H1  H2  O   H1  H2  O   H1  H2  O   
H1  H2  O   H1  H2  O   H1  H2  O   H1  H2  O   H1  H2  O   H1  H2  O   H1  H2  
O   H1  H2  O   H1  H2  O   H1  H2  O   H1  H2  O   H1  H2  O   H1  H2  O   H1  
H2  O   H1  H2  O   H1  H2  O   H1  H2  O   H1  H2  O   H1  H2  O   H1  H2  O   
H1  H2  O   H1  H2  O   H1  H2  O   H1  H2  O   H1  H2  O   H1  H2  O   H1  H2  
O   H1  H2  O   H1  H2  O   H1  H2  O   H1  H2  O   H1  H2  O   H1  H2  O   H1  
H2  O   H1  H2  O   H1  H2  O   H1  H2  O   H1  H2  O   H1  H2  O   H1  H2  O   
H1  H2  O   H1  H2  O   H1  H2  O   H1  H2  O   H1  H2  O   H1  H2  O   H1  H2  
O   H1  H2  O   H1  H2  O   H1  H2  O   H1  H2  O   H1  H2  O   H1  H2  O   H1  
H2  O   H1  H2  O   H1  H2  O   H1  H2  O   H1  H2  O   H1  H2  O   H1  H2  O   
H1  H2  O   H1  H2  O   H1  H2  O   H1  H2  O   H1  H2  O   H1  H2  O   H1  H2  
O   H1  H2  O   H1  H2  O   H1  H2  O   H1  H2  O   H1  H2  O   H1  H2  O   H1  
H2  O   H1  H2  O   H1  H2  O   H1  H2  O   H1  H2  O   H1  H2  O   H1  H2  O   
H1  H2  O   H1  H2  O   H1  H2  O   H1  H2  O   H1  H2  O   H1  H2  O   H1  H2  
O   H1  H2  O   H1  H2  O   H1  H2  O   H1  H2  O   H1  H2  O   H1  H2  O   H1  
H2  O   H1  H2  O   H1  H2  O   H1  H2  O   H1  H2  O   H1  H2  O   H1  H2  O   
H1  H2  O   H1  H2  O   H1  H2  O   H1  H2  O   H1  H2  O   H1  H2  O   H1  H2  
O   H1  H2  O   H1  H2  O   H1  H2  O   H1  H2  O   H1  H2  O   H1  H2  O   H1  
H2  O   H1  H2  O   H1  H2  O   H1  H2  O   H1  H2  O   H1  H2  O   H1  H2  O   
H1  H2  O   H1  H2  O   H1  H2  O   H1  H2  O   H1  H2  O   H1  H2  O   H1  H2  
O   H1  H2  O   H1  H2  O   H1  H2  O   H1  H2  O   H1  H2  O   H1  H2  O   H1  
H2  O   H1  H2  O   H1  H2  O   H1  H2  O   H1  H2  O   H1  H2  O   H1  H2  O   
H1  H2  O   H1  H2  O   H1  H2  O   H1  H2  O   H1  H2  O   H1  H2  O   H1  H2  
O   H1  H2  O   H1  H2  O   H1  H2  O   H1  H2  O   H1  H2  O   H1  H2  O   H1  
H2  O   H1  H2  O   H1  H2  O   H1  H2  O   H1  H2  O   H1  H2  O   H1  H2  O   
H1  H2  O   H1  H2  O   H1  H2  O   H1  H2  O   H1  H2  O   H1  H2  O   H1  H2  
O   H1  H2  O   H1  H2  O   H1  H2  O   H1  H2  O   H1  H2  O   H1  H2  O   H1  
H2  O   H1  H2  O   H1  H2  O   H1  H2  O   H1  H2  O   H1  H2  O   H1  H2  O   
H1  H2  O   H1  H2  O   H1  H2  O   H1  H2  O   H1  H2  O   H1  H2  O   H1  H2  
O   H1  H2  O   H1  H2  O   H1  H2  O   H1  H2  O   H1  H2  O   H1  H2  O   H1  
H2  O   H1  H2  O   H1  H2  O   H1  H2  O   H1  H2  O   H1  H2  O   H1  H2  O   
H1  H2  O   H1  H2  O   H1  H2  O   H1  H2  O   H1  H2  O   H1  H2  O   H1  H2  
O   H1  H2  O   H1  H2  O   H1  H2  O   H1  H2  O   H1  H2  O   H1  H2  O   H1  
H2  O   H1  H2  O   H1  H2  O   H1  H2  O   H1  H2  O   H1  H2  O   H1  H2  O   
H1  H2  O   H1  H2  O   H1  H2  O   H1  H2  O   H1  H2  O   H1  H2  O   H1  H2  
O   H1  H2  O   H1  H2  O   H1  H2  O   H1  H2  O   H1  H2  O   H1  H2  O   H1  
H2  O   H1  H2  O   H1  H2  O   H1  H2  O   H1  H2  O   H1  H2  O   H1  H2  O   
H1  H2  O   H1  H2  O   H1  H2  O   H1  H2  O   H1  H2  O   H1  H2  O   H1  H2  
O   H1  H2  O   H1  H2  O   H1  H2  O   H1  H2  O   H1  H2  O   H1  H2  O   H1  
H2  O   H1  H2  O   H1  H2  O   H1  H2  O   H1  H2  O   H1  H2  O   H1  H2  O   
H1  H2  O   H1  H2  O   H1  H2  O   H1  H2  O   H1  H2  O   H1  H2  O   H1  H2  
O   H1  H2  O   H1  H2  O   H1  H2  O   H1  H2  O   H1  H2  O   H1  H2  O   H1  
H2  O   H1  H2  O   H1  H2  O   H1  H2  O   H1  H2  O   H1  H2  O   H1  H2  O   
H1  H2  O   H1  H2  O   H1  H2  O   H1  H2  O   H1  H2  O   H1  H2  O   H1  H2  
O   H1  H2  O   H1  H2  O   H1  H2  O   H1  H2  O   H1  H2  O   H1  H2  O   H1  
H2  O   H1  H2  O   H1  H2  O   H1  H2  O   H1  H2  O   H1  H2  O   H1  H2  O   
H1  H2  O   H1  H2  O   H1  H2  O   H1  H2  O   H1  H2  O   H1  H2  O   H1  H2  
O   H1  H2  O   H1  H2  O   H1  H2  O   H1  H2  O   H1  H2  O   H1  H2  O   H1  
H2  O   H1  H2  O   H1  H2  O   H1  H2  O   H1  H2  O   H1  H2  O   H1  H2  O   
H1  H2  O   H1  H2  O   H1  H2  O   H1  H2  O   H1  H2  O   H1  H2  O   H1  H2  
O   H1  H2  O   H1  H2  O   H1  H2  O   H1  H2  O   H1  H2  O   H1  H2  O   H1  
H2  O   H1  H2  O   H1  H2  O   H1  H2  O   H1  H2  O   H1  H2  O   H1  H2  O   
H1  H2  O   H1  H2  O   H1  H2  O   H1  H2  O   H1  H2  O   H1  H2  O   H1  H2  
O   H1  H2  O   H1  H2  O   H1  H2  O   H1  H2  O   H1  H2  O   H1  H2  O   H1  
H2  O   H1  H2  O   H1  H2  O   H1  H2  O   H1  H2  O   H1  H2  O   H1  H2  O   
H1  H2  O   H1  H2  O   H1  H2  O   H1  H2  O   H1  H2  O   H1  H2  O   H1  H2  
O   H1  H2  O   H1  H2  O   H1  H2  O   H1  H2  O   H1  H2  O   H1  H2  O   H1  
H2  O   H1  H2  O   H1  H2  O   H1  H2  O   H1  H2  O   H1  H2  O   H1  H2  O   
H1  H2  O   H1  H2  O   H1  H2  O   H1  H2  O   H1  H2  O   H1  H2  O   H1  H2  
O   H1  H2  O   H1  H2  O   H1  H2  O   H1  H2  O   H1  H2  O   H1  H2  O   H1  
H2  O   H1  H2  O   H1  H2  O   H1  H2  O   H1  H2  O   H1  H2  O   H1  H2  O   
H1  H2  O   H1  H2  O   H1  H2  O   H1  H2  O   H1  H2  O   H1  H2  O   H1  H2  
O   H1  H2  O   H1  H2  O   H1  H2  O   H1  H2  O   H1  H2  O   H1  H2  O   H1  
H2  O   H1  H2  O   H1  H2  O   H1  H2  O   H1  H2  O   H1  H2  O   H1  H2  O   
H1  H2  O   H1  H2  O   H1  H2  O   H1  H2  O   H1  H2  O   H1  H2  O   H1  H2  
O   H1  H2  O   H1  H2  O   H1  H2  O   H1  H2  O   H1  H2  O   H1  H2  O   H1  
H2  O   H1  H2  O   H1  H2  O   H1  H2  O   H1  H2  O   H1  H2  O   H1  H2  O   
H1  H2  O   H1  H2  O   H1  H2  O   H1  H2  O   H1  H2  O   H1  H2  O   H1  H2  
O   H1  H2  O   H1  H2  O   H1  H2  O   H1  H2  O   H1  H2  O   H1  H2  O   H1  
H2  O   H1  H2  O   H1  H2  O   H1  H2  O   H1  H2  O   H1  H2  O   H1  H2  O   
H1  H2  O   H1  H2  O   H1  H2  O   H1  H2  O   H1  H2  O   H1  H2  O   H1  H2  
O   H1  H2  O   H1  H2  O   H1  H2  O   H1  H2  O   H1  H2  O   H1  H2  O   H1  
H2  O   H1  H2  O   H1  H2  O   H1  H2  O   H1  H2  O   H1  H2  O   H1  H2  O   
H1  H2  O   H1  H2  O   H1  H2  O   H1  H2  O   H1  H2  O   H1  H2  O   H1  H2  
O   H1  H2  O   H1  H2  O   H1  H2  O   H1  H2  O   H1  H2  O   H1  H2  O   H1  
H2  O   H1  H2  O   H1  H2  O   H1  H2  O   H1  H2  O   H1  H2  O   H1  H2  O   
H1  H2  O   H1  H2  O   H1  H2  O   H1  H2  O   H1  H2  O   H1  H2  O   H1  H2  
O   H1  H2  O   H1  H2  O   H1  H2  O   H1  H2  O   H1  H2  O   H1  H2  O   H1  
H2  O   H1  H2  O   H1  H2  O   H1  H2  O   H1  H2  O   H1  H2  O   H1  H2  O   
H1  H2  O   H1  H2  O   H1  H2  O   H1  H2  O   H1  H2  O   H1  H2  O   H1  H2  
O   H1  H2  O   H1  H2  O   H1  H2  O   H1  H2  O   H1  H2  O   H1  H2  O   H1  
H2  O   H1  H2  O   H1  H2  O   H1  H2  O   H1  H2  O   H1  H2  O   H1  H2  O   
H1  H2  O   H1  H2  O   H1  H2  O   H1  H2  O   H1  H2  O   H1  H2  O   H1  H2  
O   H1  H2  O   H1  H2  O   H1  H2  O   H1  H2  O   H1  H2  O   H1  H2  O   H1  
H2  O   H1  H2  O   H1  H2  O   H1  H2  O   H1  H2  O   H1  H2  O   H1  H2  O   
H1  H2  O   H1  H2  O   H1  H2  O   H1  H2  O   H1  H2  O   H1  H2  O   H1  H2  
O   H1  H2  O   H1  H2  O   H1  H2  O   H1  H2  O   H1  H2  O   H1  H2  O   H1  
H2  O   H1  H2  O   H1  H2  O   H1  H2  O   H1  H2  O   H1  H2  O   H1  H2  O   
H1  H2  O   H1  H2  O   H1  H2  O   H1  H2  O   H1  H2  O   H1  H2  O   H1  H2  
O   H1  H2  O   H1  H2  O   H1  H2  O   H1  H2  O   H1  H2  O   H1  H2  O   H1  
H2  O   H1  H2  O   H1  H2  O   H1  H2  O   H1  H2  O   H1  H2  O   H1  H2  O   
H1  H2  O   H1  H2  O   H1  H2  O   H1  H2  O   H1  H2  O   H1  H2  O   H1  H2  
O   H1  H2  O   H1  H2  O   H1  H2  O   H1  H2  O   H1  H2  O   H1  H2  O   H1  
H2  O   H1  H2  O   H1  H2  O   H1  H2  O   H1  H2  O   H1  H2  O   H1  H2  O   
H1  H2  O   H1  H2  O   H1  H2  O   H1  H2  O   H1  H2  O   H1  H2  O   H1  H2  
O   H1  H2  O   H1  H2  O   H1  H2  O   H1  H2  O   H1  H2  O   H1  H2  O   H1  
H2  O   H1  H2  O   H1  H2  O   H1  H2  O   H1  H2  O   H1  H2  O   H1  H2  O   
H1  H2  O   H1  H2  O   H1  H2  O   H1  H2  O   H1  H2  O   H1  H2  O   H1  H2  
O   H1  H2  O   H1  H2  O   H1  H2  O   H1  H2  O   H1  H2  O   H1  H2  O   H1  
H2  O   H1  H2  O   H1  H2  O   H1  H2  O   H1  H2  O   H1  H2  O   H1  H2  O   
H1  H2  O   H1  H2  O   H1  H2  O   H1  H2  O   H1  H2  O   H1  H2  O   H1  H2  
O   H1  H2  O   H1  H2  O   H1  H2  O   H1  H2  O   H1  H2  O   H1  H2  O   H1  
H2  O   H1  H2  O   H1  H2  O   H1  H2  O   H1  H2  O   H1  H2  O   H1  H2  O   
H1  H2  O   H1  H2  O   H1  H2  O   H1  H2  O   H1  H2  O   H1  H2  O   H1  H2  
O   H1  H2  O   H1  H2  O   H1  H2  O   H1  H2  O   H1  H2  O   H1  H2  O   H1  
H2  O   H1  H2  O   H1  H2  O   H1  H2  O   H1  H2  O   H1  H2  O   H1  H2  O   
H1  H2  O   H1  H2  O   H1  H2  O   H1  H2  O   H1  H2  O   H1  H2  O   H1  H2  
O   H1  H2  O   H1  H2  O   H1  H2  O   H1  H2  O   H1  H2  O   H1  H2  O   H1  
H2  O   H1  H2  O   H1  H2  O   H1  H2  O   H1  H2  O   H1  H2  O   H1  H2  O   
H1  H2  O   H1  H2  O   H1  H2  O   H1  H2  O   H1  H2  O   H1  H2  O   H1  H2  
O   H1  H2  O   H1  H2  O   H1  H2  O   H1  H2  O   H1  H2  O   H1  H2  O   H1  
H2  O   H1  H2  O   H1  H2  O   H1  H2  O   H1  H2  O   H1  H2  O   H1  H2  O   
H1  H2  O   H1  H2  O   H1  H2  O   H1  H2  O   H1  H2  O   H1  H2  O   H1  H2  
O   H1  H2  O   H1  H2  O   H1  H2  O   H1  H2  O   H1  H2  O   H1  H2  O   H1  
H2  O   H1  H2  O   H1  H2  O   H1  H2  O   H1  H2  O   H1  H2  O   H1  H2  O   
H1  H2  O   H1  H2  O   H1  H2  O   H1  H2  O   H1  H2  O   H1  H2  O   H1  H2  
O   H1  H2  O   H1  H2  O   H1  H2  O   H1  H2  O   H1  H2  O   H1  H2  O   H1  
H2  O   H1  H2  O   H1  H2  O   H1  H2  O   H1  H2  O   H1  H2  O   H1  H2  O   
H1  H2  O   H1  H2  O   H1  H2  O   H1  H2  O   H1  H2  O   H1  H2  O   H1  H2  
O   H1  H2  O   H1  H2  O   H1  H2  O   H1  H2  O   H1  H2  O   H1  H2  O   H1  
H2  O   H1  H2  O   H1  H2  O   H1  H2  O   H1  H2  O   H1  H2  O   H1  H2  O   
H1  H2  O   H1  H2  O   H1  H2  O   H1  H2  O   H1  H2  O   H1  H2  O   H1  H2  
O   H1  H2  O   H1  H2  O   H1  H2  O   H1  H2  O   H1  H2  O   H1  H2  O   H1  
H2  O   H1  H2  O   H1  H2  O   H1  H2  O   H1  H2  O   H1  H2  O   H1  H2  O   
H1  H2  O   H1  H2  O   H1  H2  O   H1  H2  O   H1  H2  O   H1  H2  O   H1  H2  
O   H1  H2  O   H1  H2  O   H1  H2  O   H1  H2  O   H1  H2  O   H1  H2  O   H1  
H2  O   H1  H2  O   H1  H2  O   H1  H2  O   H1  H2  O   H1  H2  O   H1  H2  O   
H1  H2  O   H1  H2  O   H1  H2  O   H1  H2  O   H1  H2  O   H1  H2  O   H1  H2  
O   H1  H2  O   H1  H2  O   H1  H2  O   H1  H2  O   H1  H2  O   H1  H2  O   H1  
H2  O   H1  H2  O   H1  H2  O   H1  H2  O   H1  H2  O   H1  H2  O   H1  H2  O   
H1  H2  O   H1  H2  O   H1  H2  O   H1  H2  O   H1  H2  O   H1  H2  O   H1  H2  
O   H1  H2  O   H1  H2  O   H1  H2  O   H1  H2  O   H1  H2  O   H1  H2  O   H1  
H2  O   H1  H2  O   H1  H2  O   H1  H2  O   H1  H2  O   H1  H2  O   H1  H2  O   
H1  H2  O   H1  H2  O   H1  H2  O   H1  H2  O   H1  H2  O   H1  H2  O   H1  H2  
O   H1  H2  O   H1  H2  O   H1  H2  O   H1  H2  O   H1  H2  O   H1  H2  O   H1  
H2  O   H1  H2  O   H1  H2  O   H1  H2  O   H1  H2  O   H1  H2  O   H1  H2  O   
H1  H2  O   H1  H2  O   H1  H2  O   H1  H2  O   H1  H2  O   H1  H2  O   H1  H2  
O   H1  H2  O   H1  H2  O   H1  H2  O   H1  H2  O   H1  H2  O   H1  H2  O   H1  
H2  O   H1  H2  O   H1  H2  O   H1  H2  O   H1  H2  O   H1  H2  O   H1  H2  O   
H1  H2  O   H1  H2  O   H1  H2  O   H1  H2  O   H1  H2  O   H1  H2  O   H1  H2  
O   H1  H2  O   H1  H2  O   H1  H2  O   H1  H2  O   H1  H2  O   H1  H2  O   H1  
H2  O   H1  H2  O   H1  H2  O   H1  H2  O   H1  H2  O   H1  H2  O   H1  H2  O   
H1  H2  O   H1  H2  O   H1  H2  O   H1  H2  O   H1  H2  O   H1  H2  O   H1  H2  
O   H1  H2  O   H1  H2  O   H1  H2  O   H1  H2  O   H1  H2  O   H1  H2  O   H1  
H2  O   H1  H2  O   H1  H2  O   H1  H2  O   H1  H2  O   H1  H2  O   H1  H2  O   
H1  H2  O   H1  H2  O   H1  H2  O   H1  H2  O   H1  H2  O   H1  H2  O   H1  H2  
O   H1  H2  O   H1  H2  O   H1  H2  O   H1  H2  O   H1  H2  O   H1  H2  O   H1  
H2  O   H1  H2  O   H1  H2  O   H1  H2  O   H1  H2  O   H1  H2  O   H1  H2  O   
H1  H2  O   H1  H2  O   H1  H2  O   H1  H2  O   H1  H2  O   H1  H2  O   H1  H2  
O   H1  H2  O   H1  H2  O   H1  H2  O   H1  H2  O   H1  H2  O   H1  H2  O   H1  
H2  O   H1  H2  O   H1  H2  O   H1  H2  O   H1  H2  O   H1  H2  O   H1  H2  O   
H1  H2  O   H1  H2  O   H1  H2  O   H1  H2  O   H1  H2  O   H1  H2  O   H1  H2  
O   H1  H2  O   H1  H2  O   H1  H2  O   H1  H2  O   H1  H2  O   H1  H2  O   H1  
H2  O   H1  H2  O   H1  H2  O   H1  H2  O   H1  H2  O   H1  H2  O   H1  H2  O   
H1  H2  O   H1  H2  O   H1  H2  O   H1  H2  O   H1  H2  O   H1  H2  O   H1  H2  
O   H1  H2  O   H1  H2  O   H1  H2  O   H1  H2  O   H1  H2  O   H1  H2  O   H1  
H2  O   H1  H2  O   H1  H2  O   H1  H2  O   H1  H2  O   H1  H2  O   H1  H2  O   
H1  H2  O   H1  H2  O   H1  H2  O   H1  H2  O   H1  H2  O   H1  H2  O   H1  H2  
O   H1  H2  O   H1  H2  O   H1  H2  O   H1  H2  O   H1  H2  O   H1  H2  O   H1  
H2  O   H1  H2  O   H1  H2  O   H1  H2  O   H1  H2  O   H1  H2  O   H1  H2  O   
H1  H2  O   H1  H2  O   H1  H2  O   H1  H2  O   H1  H2  O   H1  H2  O   H1  H2  
O   H1  H2  O   H1  H2  O   H1  H2  O   H1  H2  O   H1  H2  O   H1  H2  O   H1  
H2  O   H1  H2  O   H1  H2  O   H1  H2  O   H1  H2  O   H1  H2  O   H1  H2  O   
H1  H2  O   H1  H2  O   H1  H2  O   H1  H2  O   H1  H2  O   H1  H2  O   H1  H2  
O   H1  H2  O   H1  H2  O   H1  H2  O   H1  H2  O   H1  H2  O   H1  H2  O   H1  
H2  O   H1  H2  O   H1  H2  O   H1  H2  O   H1  H2  O   H1  H2  O   H1  H2  O   
H1  H2  O   H1  H2  O   H1  H2  O   H1  H2  O   H1  H2  O   H1  H2  O   H1  H2  
O   H1  H2  O   H1  H2  O   H1  H2  O   H1  H2  O   H1  H2  O   H1  H2  O   H1  
H2  O   H1  H2  O   H1  H2  O   H1  H2  O   H1  H2  O   H1  H2  O   H1  H2  O   
H1  H2  O   H1  H2  O   H1  H2  O   H1  H2  O   H1  H2  O   H1  H2  O   H1  H2  
O   H1  H2  O   H1  H2  O   H1  H2  O   H1  H2  O   H1  H2  O   H1  H2  O   H1  
H2  O   H1  H2  O   H1  H2  O   H1  H2  O   H1  H2  O   H1  H2  O   H1  H2  O   
H1  H2  O   H1  H2  O   H1  H2  O   H1  H2  O   H1  H2  O   H1  H2  O   H1  H2  
O   H1  H2  O   H1  H2  O   H1  H2  O   H1  H2  O   H1  H2  O   H1  H2  O   H1  
H2  O   H1  H2  O   H1  H2  O   H1  H2  O   H1  H2  O   H1  H2  O   H1  H2  O   
H1  H2  O   H1  H2  O   H1  H2  O   H1  H2  O   H1  H2  O   H1  H2  O   H1  H2  
O   H1  H2  O   H1  H2  O   H1  H2  O   H1  H2  O   H1  H2  O   H1  H2  O   H1  
H2  O   H1  H2  O   H1  H2  O   H1  H2  O   H1  H2  O   H1  H2  O   H1  H2  O   
H1  H2  O   H1  H2  O   H1  H2  O   H1  H2  O   H1  H2  O   H1  H2  O   H1  H2  
O   H1  H2  O   H1  H2  O   H1  H2  O   H1  H2  O   H1  H2  O   H1  H2  O   H1  
H2  O   H1  H2  O   H1  H2  O   H1  H2  O   H1  H2  O   H1  H2  O   H1  H2  O   
H1  H2  O   H1  H2  O   H1  H2  O   H1  H2  O   H1  H2  O   H1  H2  O   H1  H2  
O   H1  H2  O   H1  H2  O   H1  H2  O   H1  H2  O   H1  H2  O   H1  H2  O   H1  
H2  O   H1  H2  O   H1  H2  O   H1  H2  O   H1  H2  O   H1  H2  O   H1  H2  O   
H1  H2  O   H1  H2  O   H1  H2  O   H1  H2  O   H1  H2  O   H1  H2  O   H1  H2  
O   H1  H2  O   H1  H2  O   H1  H2  O   H1  H2  O   H1  H2  O   H1  H2  O   H1  
H2  O   H1  H2  O   H1  H2  O   H1  H2  O   H1  H2  O   H1  H2  O   H1  H2  O   
H1  H2  O   H1  H2  O   H1  H2  O   H1  H2  O   H1  H2  O   H1  H2  O   H1  H2  
O   H1  H2  O   H1  H2  O   H1  H2  O   H1  H2  O   H1  H2  O   H1  H2  O   H1  
H2  O   H1  H2  O   H1  H2  O   H1  H2  O   H1  H2  O   H1  H2  O   H1  H2  O   
H1  H2  O   H1  H2  O   H1  H2  O   H1  H2  O   H1  H2  O   H1  H2  O   H1  H2  
O   H1  H2  O   H1  H2  O   H1  H2  O   H1  H2  O   H1  H2  O   H1  H2  O   H1  
H2  O   H1  H2  O   H1  H2  O   H1  H2  O   H1  H2  O   H1  H2  O   H1  H2  O   
H1  H2  O   H1  H2  O   H1  H2  O   H1  H2  O   H1  H2  O   H1  H2  O   H1  H2  
O   H1  H2  O   H1  H2  O   H1  H2  O   H1  H2  O   H1  H2  O   H1  H2  O   H1  
H2  O   H1  H2  O   H1  H2  O   H1  H2  O   H1  H2  O   H1  H2  O   H1  H2  O   
H1  H2  O   H1  H2  O   H1  H2  O   H1  H2  O   H1  H2  O   H1  H2  O   H1  H2  
O   H1  H2  O   H1  H2  O   H1  H2  O   H1  H2  O   H1  H2  O   H1  H2  O   H1  
H2  O   H1  H2  O   H1  H2  O   H1  H2  O   H1  H2  O   H1  H2  O   H1  H2  O   
H1  H2  O   H1  H2  O   H1  H2  O   H1  H2  O   H1  H2  O   H1  H2  O   H1  H2  
O   H1  H2  O   H1  H2  O   H1  H2  O   H1  H2  O   H1  H2  O   H1  H2  O   H1  
H2  O   H1  H2  O   H1  H2  O   H1  H2  O   H1  H2  O   H1  H2  O   H1  H2  O   
H1  H2  O   H1  H2  O   H1  H2  O   H1  H2  O   H1  H2  O   H1  H2  O   H1  H2  
O   H1  H2  O   H1  H2  O   H1  H2  O   H1  H2  O   H1  H2  O   H1  H2  O   H1  
H2  O   H1  H2  O   H1  H2  O   H1  H2  O   H1  H2  O   H1  H2  O   H1  H2  O   
H1  H2  O   H1  H2  O   H1  H2  O   H1  H2  O   H1  H2  O   H1  H2  O   H1  H2  
O   H1  H2  O   H1  H2  O   H1  H2  O   H1  H2  O   H1  H2  O   H1  H2  O   H1  
H2  O   H1  H2  O   H1  H2  O   H1  H2  O   H1  H2  O   H1  H2  O   H1  H2  O   
H1  H2  O   H1  H2  O   H1  H2  O   H1  H2  O   H1  H2  O   H1  H2  O   H1  H2  
O   H1  H2  O   H1  H2  O   H1  H2  O   H1  H2  O   H1  H2  O   H1  H2  O   H1  
H2  O   H1  H2  O   H1  H2  O   H1  H2  O   H1  H2  O   H1  H2  O   H1  H2  O   
H1  H2  O   H1  H2  O   H1  H2  O   H1  H2  O   H1  H2  O   H1  H2  O   H1  H2  
O   H1  H2  O   H1  H2  O   H1  H2  O   H1  H2  O   H1  H2  O   H1  H2  O   H1  
H2  O   H1  H2  O   H1  H2  O   H1  H2  O   H1  H2  O   H1  H2  O   H1  H2  O   
H1  H2  O   H1  H2  O   H1  H2  O   H1  H2  O   H1  H2  O   H1  H2  O   H1  H2  
O   H1  H2  O   H1  H2  O   H1  H2  O   H1  H2  O   H1  H2  O   H1  H2  O   H1  
H2  O   H1  H2  O   H1  H2  O   H1  H2  O   H1  H2  O   H1  H2  O   H1  H2  O   
H1  H2  O   H1  H2  O   H1  H2  O   H1  H2  O   H1  H2  O   H1  H2  O   H1  H2  
O   H1  H2  O   H1  H2  O   H1  H2  O   H1  H2  O   H1  H2  O   H1  H2  O   H1  
H2  O   H1  H2  O   H1  H2  O   H1  H2  O   H1  H2  O   H1  H2  O   H1  H2  O   
H1  H2  O   H1  H2  O   H1  H2  O   H1  H2  O   H1  H2  O   H1  H2  O   H1  H2  
O   H1  H2  O   H1  H2  O   H1  H2  O   H1  H2  O   H1  H2  O   H1  H2  O   H1  
H2  O   H1  H2  O   H1  H2  O   H1  H2  O   H1  H2  O   H1  H2  O   H1  H2  O   
H1  H2  O   H1  H2  O   H1  H2  O   H1  H2  O   H1  H2  O   H1  H2  O   H1  H2  
O   H1  H2  O   H1  H2  O   H1  H2  O   H1  H2  O   H1  H2  O   H1  H2  O   H1  
H2  O   H1  H2  O   H1  H2  O   H1  H2  O   H1  H2  O   H1  H2  O   H1  H2  O   
H1  H2  O   H1  H2  O   H1  H2  O   H1  H2  O   H1  H2  O   H1  H2  O   H1  H2  
O   H1  H2  O   H1  H2  O   H1  H2  O   H1  H2  O   H1  H2  O   H1  H2  O   H1  
H2  O   H1  H2  O   H1  H2  O   H1  H2  O   H1  H2  O   H1  H2  O   H1  H2  O   
H1  H2  O   H1  H2  O   H1  H2  O   H1  H2  O   H1  H2  O   H1  H2  O   H1  H2  
O   H1  H2  O   H1  H2  O   H1  H2  O   H1  H2  O   H1  H2  O   H1  H2  O   H1  
H2  O   H1  H2  O   H1  H2  O   H1  H2  O   H1  H2  O   H1  H2  O   H1  H2  O   
H1  H2  O   H1  H2  O   H1  H2  O   H1  H2  O   H1  H2  O   H1  H2  O   H1  H2  
O   H1  H2  O   H1  H2  O   H1  H2  O   H1  H2  O   H1  H2  O   H1  H2  O   H1  
H2  O   H1  H2  O   H1  H2  O   H1  H2  O   H1  H2  O   H1  H2  O   H1  H2  O   
H1  H2  O   H1  H2  O   H1  H2  O   H1  H2  O   H1  H2  O   H1  H2  O   H1  H2  
O   H1  H2  O   H1  H2  O   H1  H2  O   H1  H2  O   H1  H2  O   H1  H2  O   H1  
H2  O   H1  H2  O   H1  H2  O   H1  H2  O   H1  H2  O   H1  H2  O   H1  H2  O   
H1  H2  O   H1  H2  O   H1  H2  O   H1  H2  O   H1  H2  O   H1  H2  O   H1  H2  
O   H1  H2  O   H1  H2  O   H1  H2  O   H1  H2  O   H1  H2  O   H1  H2  O   H1  
H2  O   H1  H2  O   H1  H2  O   H1  H2  O   H1  H2  O   H1  H2  O   H1  H2  O   
H1  H2  O   H1  H2  O   H1  H2  O   H1  H2  O   H1  H2  O   H1  H2  O   H1  H2  
O   H1  H2  O   H1  H2  O   H1  H2  O   H1  H2  O   H1  H2  O   H1  H2  O   H1  
H2  O   H1  H2  O   H1  H2  O   H1  H2  O   H1  H2  O   H1  H2  O   H1  H2  O   
H1  H2  O   H1  H2  O   H1  H2  O   H1  H2  O   H1  H2  O   H1  H2  O   H1  H2  
O   H1  H2  O   H1  H2  O   H1  H2  O   H1  H2  O   H1  H2  O   H1  H2  O   H1  
H2  O   H1  H2  O   H1  H2  O   H1  H2  O   H1  H2  O   H1  H2  O   H1  H2  O   
H1  H2  O   H1  H2  O   H1  H2  O   H1  H2  O   H1  H2  O   H1  H2  O   H1  H2  
O   H1  H2  O   H1  H2  O   H1  H2  O   H1  H2  O   H1  H2  O   H1  H2  O   H1  
H2  O   H1  H2  O   H1  H2  O   H1  H2  O   H1  H2  O   H1  H2  O   H1  H2  O   
H1  H2  O   H1  H2  O   H1  H2  O   H1  H2  O   H1  H2  O   H1  H2  O   H1  H2  
O   H1  H2  O   H1  H2  O   H1  H2  O   H1  H2  O   H1  H2  O   H1  H2  O   H1  
H2  O   H1  H2  O   H1  H2  O   H1  H2  O   H1  H2  O   H1  H2  O   H1  H2  O   
H1  H2  O   H1  H2  O   H1  H2  O   H1  H2  O   H1  H2  O   H1  H2  O   H1  H2  
O   H1  H2  O   H1  H2  O   H1  H2  O   H1  H2  O   H1  H2  O   H1  H2  O   H1  
H2  O   H1  H2  O   H1  H2  O   H1  H2  O   H1  H2  O   H1  H2  O   H1  H2  O   
H1  H2  O   H1  H2  O   H1  H2  O   H1  H2  O   H1  H2  O   H1  H2  O   H1  H2  
O   H1  H2  O   H1  H2  O   H1  H2  O   H1  H2  O   H1  H2  O   H1  H2  O   H1  
H2  O   H1  H2  O   H1  H2  O   H1  H2  O   H1  H2  O   H1  H2  O   H1  H2  O   
H1  H2  O   H1  H2  O   H1  H2  O   H1  H2  O   H1  H2  O   H1  H2  O   H1  H2  
O   H1  H2  O   H1  H2  O   H1  H2  O   H1  H2  O   H1  H2  O   H1  H2  O   H1  
H2  O   H1  H2  O   H1  H2  O   H1  H2  O   H1  H2  O   H1  H2  O   H1  H2  O   
H1  H2  O   H1  H2  O   H1  H2  O   H1  H2  O   H1  H2  O   H1  H2  O   H1  H2  
O   H1  H2  O   H1  H2  O   H1  H2  O   H1  H2  O   H1  H2  O   H1  H2  O   H1  
H2  O   H1  H2  O   H1  H2  O   H1  H2  O   H1  H2  O   H1  H2  O   H1  H2  O   
H1  H2  O   H1  H2  O   H1  H2  O   H1  H2  O   H1  H2  O   H1  H2  O   H1  H2  
O   H1  H2  O   H1  H2  O   H1  H2  O   H1  H2  O   H1  H2  O   H1  H2  O   H1  
H2  O   H1  H2  O   H1  H2  O   H1  H2  O   H1  H2  O   H1  H2  O   H1  H2  O   
H1  H2  O   H1  H2  O   H1  H2  O   H1  H2  O   H1  H2  O   H1  H2  O   H1  H2  
O   H1  H2  O   H1  H2  O   H1  H2  O   H1  H2  O   H1  H2  O   H1  H2  O   H1  
H2  O   H1  H2  O   H1  H2  O   H1  H2  O   H1  H2  O   H1  H2  O   H1  H2  O   
H1  H2  O   H1  H2  O   H1  H2  O   H1  H2  O   H1  H2  O   H1  H2  O   H1  H2  
O   H1  H2  O   H1  H2  O   H1  H2  O   H1  H2  O   H1  H2  O   H1  H2  O   H1  
H2  O   H1  H2  O   H1  H2  O   H1  H2  O   H1  H2  O   H1  H2  O   H1  H2  O   
H1  H2  O   H1  H2  O   H1  H2  O   H1  H2  O   H1  H2  O   H1  H2  O   H1  H2  
O   H1  H2  O   H1  H2  O   H1  H2  O   H1  H2  O   H1  H2  O   H1  H2  O   H1  
H2  O   H1  H2  O   H1  H2  O   H1  H2  O   H1  H2  O   H1  H2  O   H1  H2  O   
H1  H2  O   H1  H2  O   H1  H2  O   H1  H2  O   H1  H2  O   H1  H2  O   H1  H2  
O   H1  H2  O   H1  H2  O   H1  H2  O   H1  H2  O   H1  H2  O   H1  H2  O   H1  
H2  O   H1  H2  O   H1  H2  O   H1  H2  O   H1  H2  O   H1  H2  O   H1  H2  O   
H1  H2  O   H1  H2  O   H1  H2  O   H1  H2  O   H1  H2  O   H1  H2  O   H1  H2  
O   H1  H2  O   H1  H2  O   H1  H2  O   H1  H2  O   H1  H2  O   H1  H2  O   H1  
H2  O   H1  H2  O   H1  H2  O   H1  H2  O   H1  H2  O   H1  H2  O   H1  H2  O   
H1  H2  O   H1  H2  O   H1  H2  O   H1  H2  O   H1  H2  O   H1  H2  O   H1  H2  
O   H1  H2  O   H1  H2  O   H1  H2  O   H1  H2  O   H1  H2  O   H1  H2  O   H1  
H2  O   H1  H2  O   H1  H2  O   H1  H2  O   H1  H2  O   H1  H2  O   H1  H2  O   
H1  H2  O   H1  H2  O   H1  H2  O   H1  H2  O   H1  H2  O   H1  H2  O   H1  H2  
O   H1  H2  O   H1  H2  O   H1  H2  O   H1  H2  O   H1  H2  O   H1  H2  O   H1  
H2  O   H1  H2  O   H1  H2  O   H1  H2  O   H1  H2  O   H1  H2  O   H1  H2  O   
H1  H2  O   H1  H2  O   H1  H2  O   H1  H2  O   H1  H2  O   H1  H2  O   H1  H2  
O   H1  H2  O   H1  H2  O   H1  H2  O   H1  H2  O   H1  H2  O   H1  H2  O   H1  
H2  O   H1  H2  O   H1  H2  O   H1  H2  O   H1  H2  O   H1  H2  O   H1  H2  O   
H1  H2  O   H1  H2  O   H1  H2  O   H1  H2  O   H1  H2  O   H1  H2  O   H1  H2  
O   H1  H2  O   H1  H2  O   H1  H2  O   H1  H2  O   H1  H2  O   H1  H2  O   H1  
H2  O   H1  H2  O   H1  H2  O   H1  H2  O   H1  H2  O   H1  H2  O   H1  H2  O   
H1  H2  O   H1  H2  O   H1  H2  O   H1  H2  O   H1  H2  O   H1  H2  O   H1  H2  
O   H1  H2  O   H1  H2  O   H1  H2  O   H1  H2  O   H1  H2  O   H1  H2  O   H1  
H2  O   H1  H2  O   H1  H2  O   H1  H2  O   H1  H2  O   H1  H2  O   H1  H2  O   
H1  H2  O   H1  H2  O   H1  H2  O   H1  H2  O   H1  H2  O   H1  H2  O   H1  H2  
O   H1  H2  O   H1  H2  O   H1  H2  O   H1  H2  O   H1  H2  O   H1  H2  O   H1  
H2  O   H1  H2  O   H1  H2  O   H1  H2  O   H1  H2  O   H1  H2  O   H1  H2  O   
H1  H2  O   H1  H2  O   H1  H2  O   H1  H2  O   H1  H2  O   H1  H2  O   H1  H2  
O   H1  H2  O   H1  H2  O   H1  H2  O   H1  H2  O   H1  H2  O   H1  H2  O   H1  
H2  O   H1  H2  O   H1  H2  O   H1  H2  O   H1  H2  O   H1  H2  O   H1  H2  O   
H1  H2  O   H1  H2  O   H1  H2  O   H1  H2  O   H1  H2  O   H1  H2  O   H1  H2  
O   H1  H2  O   H1  H2  O   H1  H2  O   H1  H2  O   H1  H2  O   H1  H2  O   H1  
H2  O   H1  H2  O   H1  H2  O   H1  H2  O   H1  H2  O   H1  H2  O   H1  H2  O   
H1  H2  O   H1  H2  O   H1  H2  O   H1  H2  O   H1  H2  O   H1  H2  O   H1  H2  
O   H1  H2  O   H1  H2  O   H1  H2  O   H1  H2  O   H1  H2  O   H1  H2  O   H1  
H2  O   H1  H2  O   H1  H2  O   H1  H2  O   H1  H2  O   H1  H2  O   H1  H2  O   
H1  H2  O   H1  H2  O   H1  H2  O   H1  H2  O   H1  H2  O   H1  H2  O   H1  H2  
O   H1  H2  O   H1  H2  O   H1  H2  O   H1  H2  O   H1  H2  O   H1  H2  O   H1  
H2  O   H1  H2  O   H1  H2  O   H1  H2  O   H1  H2  O   H1  H2  O   H1  H2  O   
H1  H2  O   H1  H2  O   H1  H2  O   H1  H2  O   H1  H2  O   H1  H2  O   H1  H2  
O   H1  H2  O   H1  H2  O   H1  H2  O   H1  H2  O   H1  H2  O   H1  H2  O   H1  
H2  O   H1  H2  O   H1  H2  O   H1  H2  O   H1  H2  O   H1  H2  O   H1  H2  O   
H1  H2  O   H1  H2  O   H1  H2  O   H1  H2  O   H1  H2  O   H1  H2  O   H1  H2  
O   H1  H2  O   H1  H2  O   H1  H2  O   H1  H2  O   H1  H2  O   H1  H2  O   H1  
H2  O   H1  H2  O   H1  H2  O   H1  H2  O   H1  H2  O   H1  H2  O   H1  H2  O   
H1  H2  O   H1  H2  O   H1  H2  O   H1  H2  O   H1  H2  O   H1  H2  O   H1  H2  
O   H1  H2  O   H1  H2  O   H1  H2  O   H1  H2  O   H1  H2  O   H1  H2  O   H1  
H2  O   H1  H2  O   H1  H2  O   H1  H2  O   H1  H2  O   H1  H2  O   H1  H2  O   
H1  H2  O   H1  H2  O   H1  H2  O   H1  H2  O   H1  H2  O   H1  H2  O   H1  H2  
O   H1  H2  O   H1  H2  O   H1  H2  O   H1  H2  O   H1  H2  O   H1  H2  O   H1  
H2  O   H1  H2  O   H1  H2  O   H1  H2  O   H1  H2  O   H1  H2  O   H1  H2  O   
H1  H2  O   H1  H2  O   H1  H2  O   H1  H2  O   H1  H2  O   H1  H2  O   H1  H2  
O   H1  H2  O   H1  H2  O   H1  H2  O   H1  H2  O   H1  H2  O   H1  H2  O   H1  
H2  O   H1  H2  O   H1  H2  O   H1  H2  O   H1  H2  O   H1  H2  O   H1  H2  O   
H1  H2  O   H1  H2  O   H1  H2  O   H1  H2  O   H1  H2  O   H1  H2  O   H1  H2  
O   H1  H2  O   H1  H2  O   H1  H2  O   H1  H2  O   H1  H2  O   H1  H2  O   H1  
H2  O   H1  H2  O   H1  H2  O   H1  H2  O   H1  H2  O   H1  H2  O   H1  H2  O   
H1  H2  O   H1  H2  O   H1  H2  O   H1  H2  O   H1  H2  O   H1  H2  O   H1  H2  
O   H1  H2  O   H1  H2  O   H1  H2  O   H1  H2  O   H1  H2  O   H1  H2  O   H1  
H2  O   H1  H2  O   H1  H2  O   H1  H2  O   H1  H2  O   H1  H2  O   H1  H2  O   
H1  H2  O   H1  H2  O   H1  H2  O   H1  H2  O   H1  H2  O   H1  H2  O   H1  H2  
O   H1  H2  O   H1  H2  O   H1  H2  O   H1  H2  O   H1  H2  O   H1  H2  O   H1  
H2  O   H1  H2  O   H1  H2  O   H1  H2  O   H1  H2  O   H1  H2  O   H1  H2  O   
H1  H2  O   H1  H2  O   H1  H2  O   H1  H2  O   H1  H2  O   H1  H2  O   H1  H2  
O   H1  H2  O   H1  H2  O   H1  H2  O   H1  H2  O   H1  H2  O   H1  H2  O   H1  
H2  O   H1  H2  O   H1  H2  O   H1  H2  O   H1  H2  O   H1  H2  O   H1  H2  O   
H1  H2  O   H1  H2  O   H1  H2  O   H1  H2  O   H1  H2  O   H1  H2  O   H1  H2  
O   H1  H2  O   H1  H2  O   H1  H2  O   H1  H2  O   H1  H2  O   H1  H2  O   H1  
H2  O   H1  H2  O   H1  H2  O   H1  H2  O   H1  H2  O   H1  H2  O   H1  H2  O   
H1  H2  O   H1  H2  O   H1  H2  O   H1  H2  O   H1  H2  O   H1  H2  O   H1  H2  
O   H1  H2  O   H1  H2  O   H1  H2  O   H1  H2  O   H1  H2  O   H1  H2  O   H1  
H2  O   H1  H2  O   H1  H2  O   H1  H2  O   H1  H2  O   H1  H2  O   H1  H2  O   
H1  H2  O   H1  H2  O   H1  H2  O   H1  H2  O   H1  H2  O   H1  H2  O   H1  H2  
O   H1  H2  O   H1  H2  O   H1  H2  O   H1  H2  O   H1  H2  O   H1  H2  O   H1  
H2  O   H1  H2  O   H1  H2  O   H1  H2  O   H1  H2  O   H1  H2  O   H1  H2  O   
H1  H2  O   H1  H2  O   H1  H2  O   H1  H2  O   H1  H2  O   H1  H2  O   H1  H2  
O   H1  H2  O   H1  H2  O   H1  H2  O   H1  H2  O   H1  H2  O   H1  H2  O   H1  
H2  O   H1  H2  O   H1  H2  O   H1  H2  O   H1  H2  O   H1  H2  O   H1  H2  O   
H1  H2  O   H1  H2  O   H1  H2  O   H1  H2  O   H1  H2  O   H1  H2  O   H1  H2  
O   H1  H2  O   H1  H2  O   H1  H2  O   H1  H2  O   H1  H2  O   H1  H2  O   H1  
H2  O   H1  H2  O   H1  H2  O   H1  H2  O   H1  H2  O   H1  H2  O   H1  H2  O   
H1  H2  O   H1  H2  O   H1  H2  O   H1  H2  O   H1  H2  O   H1  H2  O   H1  H2  
O   H1  H2  O   H1  H2  O   H1  H2  O   H1  H2  O   H1  H2  O   H1  H2  O   H1  
H2  O   H1  H2  O   H1  H2  O   H1  H2  O   H1  H2  O   H1  H2  O   H1  H2  O   
H1  H2  O   H1  H2  O   H1  H2  O   H1  H2  O   H1  H2  O   H1  H2  O   H1  H2  
O   H1  H2  O   H1  H2  O   H1  H2  O   H1  H2  O   H1  H2  O   H1  H2  O   H1  
H2  O   H1  H2  O   H1  H2  O   H1  H2  O   H1  H2  O   H1  H2  O   H1  H2  O   
H1  H2  O   H1  H2  O   H1  H2  O   H1  H2  O   H1  H2  O   H1  H2  O   H1  H2  
O   H1  H2  O   H1  H2  O   H1  H2  O   H1  H2  O   H1  H2  O   H1  H2  O   H1  
H2  O   H1  H2  O   H1  H2  O   H1  H2  O   H1  H2  O   H1  H2  O   H1  H2  O   
H1  H2  O   H1  H2  O   H1  H2  O   H1  H2  O   H1  H2  O   H1  H2  O   H1  H2  
O   H1  H2  O   H1  H2  O   H1  H2  O   H1  H2  O   H1  H2  O   H1  H2  O   H1  
H2  O   H1  H2  O   H1  H2  O   H1  H2  O   H1  H2  O   H1  H2  O   H1  H2  O   
H1  H2  O   H1  H2  O   H1  H2  O   H1  H2  O   H1  H2  O   H1  H2  O   H1  H2  
O   H1  H2  O   H1  H2  O   H1  H2  O   H1  H2  O   H1  H2  O   H1  H2  O   H1  
H2  O   H1  H2  O   H1  H2  O   H1  H2  O   H1  H2  O   H1  H2  O   H1  H2  O   
H1  H2  O   H1  H2  O   H1  H2  O   H1  H2  O   H1  H2  O   H1  H2  O   H1  H2  
O   H1  H2  O   H1  H2  O   H1  H2  O   H1  H2  O   H1  H2  O   H1  H2  O   H1  
H2  O   H1  H2  O   H1  H2  O   H1  H2  O   H1  H2  O   H1  H2  O   H1  H2  O   
H1  H2  O   H1  H2  O   H1  H2  O   H1  H2  O   H1  H2  O   H1  H2  O   H1  H2  
O   H1  H2  O   H1  H2  O   H1  H2  O   H1  H2  O   H1  H2  O   H1  H2  O   H1  
H2  O   H1  H2  O   H1  H2  O   H1  H2  O   H1  H2  O   H1  H2  O   H1  H2  O   
H1  H2  O   H1  H2  O   H1  H2  O   H1  H2  O   H1  H2  O   H1  H2  O   H1  H2  
O   H1  H2  O   H1  H2  O   H1  H2  O   H1  H2  O   H1  H2  O   H1  H2  O   H1  
H2  O   H1  H2  O   H1  H2  O   H1  H2  O   H1  H2  O   H1  H2  O   H1  H2  O   
H1  H2  O   H1  H2  O   H1  H2  O   H1  H2  O   H1  H2  O   H1  H2  O   H1  H2  
O   H1  H2  O   H1  H2  O   H1  H2  O   H1  H2  O   H1  H2  O   H1  H2  O   H1  
H2  O   H1  H2  O   H1  H2  O   H1  H2  O   H1  H2  O   H1  H2  O   H1  H2  O   
H1  H2  O   H1  H2  O   H1  H2  O   H1  H2  O   H1  H2  O   H1  H2  O   H1  H2  
O   H1  H2  O   H1  H2  O   H1  H2  O   H1  H2  O   H1  H2  O   H1  H2  O   H1  
H2  O   H1  H2  O   H1  H2  O   H1  H2  O   H1  H2  O   H1  H2  O   H1  H2  O   
H1  H2  O   H1  H2  O   H1  H2  O   H1  H2  O   H1  H2  O   H1  H2  O   H1  H2  
O   H1  H2  O   H1  H2  O   H1  H2  O   H1  H2  O   H1  H2  O   H1  H2  O   H1  
H2  O   H1  H2  O   H1  H2  O   H1  H2  O   H1  H2  O   H1  H2  O   H1  H2  O   
H1  H2  O   H1  H2  O   H1  H2  O   H1  H2  O   H1  H2  O   H1  H2  O   H1  H2  
O   H1  H2  O   H1  H2  O   H1  H2  O   H1  H2  O   H1  H2  O   H1  H2  O   H1  
H2  O   H1  H2  O   H1  H2  O   H1  H2  O   H1  H2  O   H1  H2  O   H1  H2  O   
H1  H2  O   H1  H2  O   H1  H2  O   H1  H2  O   H1  H2  O   H1  H2  O   H1  H2  
O   H1  H2  O   H1  H2  O   H1  H2  O   H1  H2  O   H1  H2  O   H1  H2  O   H1  
H2  O   H1  H2  O   H1  H2  O   H1  H2  O   H1  H2  O   H1  H2  O   H1  H2  O   
H1  H2  O   H1  H2  O   H1  H2  O   H1  H2  O   H1  H2  O   H1  H2  O   H1  H2  
O   H1  H2  O   H1  H2  O   H1  H2  O   H1  H2  O   H1  H2  O   H1  H2  O   H1  
H2  O   H1  H2  O   H1  H2  O   H1  H2  O   H1  H2  O   H1  H2  O   H1  H2  O   
H1  H2  O   H1  H2  O   H1  H2  O   H1  H2  O   H1  H2  O   H1  H2  O   H1  H2  
O   H1  H2  O   H1  H2  O   H1  H2  O   H1  H2  O   H1  H2  O   H1  H2  O   H1  
H2  O   H1  H2  O   H1  H2  O   H1  H2  O   H1  H2  O   H1  H2  O   H1  H2  O   
H1  H2  O   H1  H2  O   H1  H2  O   H1  H2  O   H1  H2  O   H1  H2  O   H1  H2  
O   H1  H2  O   H1  H2  O   H1  H2  O   H1  H2  O   H1  H2  O   H1  H2  O   H1  
H2  O   H1  H2  O   H1  H2  O   H1  H2  O   H1  H2  O   H1  H2  O   H1  H2  O   
H1  H2  O   H1  H2  O   H1  H2  O   H1  H2  O   H1  H2  O   H1  H2  O   H1  H2  
O   H1  H2  O   H1  H2  O   H1  H2  O   H1  H2  O   H1  H2  O   H1  H2  O   H1  
H2  O   H1  H2  O   H1  H2  O   H1  H2  O   H1  H2  O   H1  H2  O   H1  H2  O   
H1  H2  O   H1  H2  O   H1  H2  O   H1  H2  O   H1  H2  O   H1  H2  O   H1  H2  
O   H1  H2  O   H1  H2  O   H1  H2  O   H1  H2  O   H1  H2  O   H1  H2  O   H1  
H2  O   H1  H2  O   H1  H2  O   H1  H2  O   H1  H2  O   H1  H2  O   H1  H2  O   
H1  H2  O   H1  H2  O   H1  H2  O   H1  H2  O   H1  H2  O   H1  H2  O   H1  H2  
O   H1  H2  O   H1  H2  O   H1  H2  O   H1  H2  O   H1  H2  O   H1  H2  O   H1  
H2  O   H1  H2  O   H1  H2  O   H1  H2  O   H1  H2  O   H1  H2  O   H1  H2  O   
H1  H2  O   H1  H2  O   H1  H2  O   H1  H2  O   H1  H2  O   H1  H2  O   H1  H2  
O   H1  H2  O   H1  H2  O   H1  H2  O   H1  H2  O   H1  H2  O   H1  H2  O   H1  
H2  O   H1  H2  O   H1  H2  O   H1  H2  O   H1  H2  O   H1  H2  O   H1  H2  O   
H1  H2  O   H1  H2  O   H1  H2  O   H1  H2  O   H1  H2  O   H1  H2  O   H1  H2  
O   H1  H2  O   H1  H2  O   H1  H2  O   H1  H2  O   H1  H2  O   H1  H2  O   H1  
H2  O   H1  H2  O   H1  H2  O   H1  H2  O   H1  H2  O   H1  H2  O   H1  H2  O   
H1  H2  O   H1  H2  O   H1  H2  O   H1  H2  O   H1  H2  O   H1  H2  O   H1  H2  
O   H1  H2  O   H1  H2  O   H1  H2  O   H1  H2  O   H1  H2  O   H1  H2  O   H1  
H2  O   H1  H2  O   H1  H2  O   H1  H2  O   H1  H2  O   H1  H2  O   H1  H2  O   
H1  H2  O   H1  H2  O   H1  H2  O   H1  H2  O   H1  H2  O   H1  H2  O   H1  H2  
O   H1  H2  O   H1  H2  O   H1  H2  O   H1  H2  O   H1  H2  O   H1  H2  O   H1  
H2  O   H1  H2  O   H1  H2  O   H1  H2  O   H1  H2  O   H1  H2  O   H1  H2  O   
H1  H2  O   H1  H2  O   H1  H2  O   H1  H2  O   H1  H2  O   H1  H2  O   H1  H2  
O   H1  H2  O   H1  H2  O   H1  H2  O   H1  H2  O   H1  H2  O   H1  H2  O   H1  
H2  O   H1  H2  O   H1  H2  O   H1  H2  O   H1  H2  O   H1  H2  O   H1  H2  O   
H1  H2  O   H1  H2  O   H1  H2  O   H1  H2  O   H1  H2  O   H1  H2  O   H1  H2  
O   H1  H2  O   H1  H2  O   H1  H2  O   H1  H2  O   H1  H2  O   H1  H2  O   H1  
H2  O   H1  H2  O   H1  H2  O   H1  H2  O   H1  H2  O   H1  H2  O   H1  H2  O   
H1  H2  O   H1  H2  O   H1  H2  O   H1  H2  O   H1  H2  O   H1  H2  O   H1  H2  
O   H1  H2  O   H1  H2  O   H1  H2  O   H1  H2  O   H1  H2  O   H1  H2  O   H1  
H2  O   H1  H2  O   H1  H2  O   H1  H2  O   H1  H2  O   H1  H2  O   H1  H2  O   
H1  H2  O   H1  H2  O   H1  H2  O   H1  H2  O   H1  H2  O   H1  H2  O   H1  H2  
O   H1  H2  O   H1  H2  O   H1  H2  O   H1  H2  O   H1  H2  O   H1  H2  O   H1  
H2  O   H1  H2  O   H1  H2  O   H1  H2  O   H1  H2  O   H1  H2  O   H1  H2  O   
H1  H2  O   H1  H2  O   H1  H2  O   H1  H2  O   H1  H2  O   H1  H2  O   H1  H2  
O   H1  H2  O   H1  H2  O   H1  H2  O   H1  H2  O   H1  H2  O   H1  H2  O   H1  
H2  O   H1  H2  O   H1  H2  O   H1  H2  O   H1  H2  O   H1  H2  O   H1  H2  O   
H1  H2  O   H1  H2  O   H1  H2  O   H1  H2  O   H1  H2  O   H1  H2  O   H1  H2  
O   H1  H2  O   H1  H2  O   H1  H2  O   H1  H2  O   H1  H2  O   H1  H2  O   H1  
H2  O   H1  H2  O   H1  H2  O   H1  H2  O   H1  H2  O   H1  H2  O   H1  H2  O   
H1  H2  O   H1  H2  O   H1  H2  O   H1  H2  O   H1  H2  O   H1  H2  O   H1  H2  
O   H1  H2  O   H1  H2  O   H1  H2  O   H1  H2  O   H1  H2  O   H1  H2  O   H1  
H2  O   H1  H2  O   H1  H2  O   H1  H2  O   H1  H2  O   H1  H2  O   H1  H2  O   
H1  H2  O   H1  H2  O   H1  H2  O   H1  H2  O   H1  H2  O   H1  H2  O   H1  H2  
O   H1  H2  O   H1  H2  O   H1  H2  O   H1  H2  O   H1  H2  O   H1  H2  O   H1  
H2  O   H1  H2  O   H1  H2  O   H1  H2  O   H1  H2  O   H1  H2  O   H1  H2  O   
H1  H2  O   H1  H2  O   H1  H2  O   H1  H2  O   H1  H2  O   H1  H2  O   H1  H2  
O   H1  H2  O   H1  H2  O   H1  H2  O   H1  H2  O   H1  H2  O   H1  H2  O   H1  
H2  O   H1  H2  O   H1  H2  O   H1  H2  O   H1  H2  O   H1  H2  O   H1  H2  O   
H1  H2  O   H1  H2  O   H1  H2  O   H1  H2  O   H1  H2  O   H1  H2  O   H1  H2  
O   H1  H2  O   H1  H2  O   H1  H2  O   H1  H2  O   H1  H2  O   H1  H2  O   H1  
H2  O   H1  H2  O   H1  H2  O   H1  H2  O   H1  H2  O   H1  H2  O   H1  H2  O   
H1  H2  O   H1  H2  O   H1  H2  O   H1  H2  O   H1  H2  O   H1  H2  O   H1  H2  
O   H1  H2  O   H1  H2  O   H1  H2  O   H1  H2  O   H1  H2  O   H1  H2  O   H1  
H2  O   H1  H2  O   H1  H2  O   H1  H2  O   H1  H2  O   H1  H2  O   H1  H2  O   
H1  H2  O   H1  H2  O   H1  H2  O   H1  H2  O   H1  H2  O   H1  H2  O   H1  H2  
O   H1  H2  O   H1  H2  O   H1  H2  O   H1  H2  O   H1  H2  O   H1  H2  O   H1  
H2  O   H1  H2  O   H1  H2  O   H1  H2  O   H1  H2  O   H1  H2  O   H1  H2  O   
H1  H2  O   H1  H2  O   H1  H2  O   H1  H2  O   H1  H2  O   H1  H2  O   H1  H2  
O   H1  H2  O   H1  H2  O   H1  H2  O   H1  H2  O   H1  H2  O   H1  H2  O   H1  
H2  O   H1  H2  O   H1  H2  O   H1  H2  O   H1  H2  O   H1  H2  O   H1  H2  O   
H1  H2  O   H1  H2  O   H1  H2  O   H1  H2  O   H1  H2  O   H1  H2  O   H1  H2  
O   H1  H2  O   H1  H2  O   H1  H2  O   H1  H2  O   H1  H2  O   H1  H2  O   H1  
H2  O   H1  H2  O   H1  H2  O   H1  H2  O   H1  H2  O   H1  H2  O   H1  H2  O   
H1  H2  O   H1  H2  O   H1  H2  O   H1  H2  O   H1  H2  O   H1  H2  O   H1  H2  
O   H1  H2  O   H1  H2  O   H1  H2  O   H1  H2  O   H1  H2  O   H1  H2  O   H1  
H2  O   H1  H2  O   H1  H2  O   H1  H2  O   H1  H2  O   H1  H2  O   H1  H2  O   
H1  H2  O   H1  H2  O   H1  H2  O   H1  H2  O   H1  H2  O   H1  H2  O   H1  H2  
O   H1  H2  O   H1  H2  O   H1  H2  O   H1  H2  O   H1  H2  O   H1  H2  O   H1  
H2  O   H1  H2  O   H1  H2  O   H1  H2  O   H1  H2  O   H1  H2  O   H1  H2  O   
H1  H2  O   H1  H2  O   H1  H2  O   H1  H2  O   H1  H2  O   H1  H2  O   H1  H2  
O   H1  H2  O   H1  H2  O   H1  H2  O   H1  H2  O   H1  H2  O   H1  H2  O   H1  
H2  O   H1  H2  O   H1  H2  O   H1  H2  O   H1  H2  O   H1  H2  O   H1  H2  O   
H1  H2  O   H1  H2  O   H1  H2  O   H1  H2  O   H1  H2  O   H1  H2  O   H1  H2  
O   H1  H2  O   H1  H2  O   H1  H2  O   H1  H2  O   H1  H2  O   H1  H2  O   H1  
H2  O   H1  H2  O   H1  H2  O   H1  H2  O   H1  H2  O   H1  H2  O   H1  H2  O   
H1  H2  O   H1  H2  O   H1  H2  O   H1  H2  O   H1  H2  O   H1  H2  O   H1  H2  
O   H1  H2  O   H1  H2  O   H1  H2  O   H1  H2  O   H1  H2  O   H1  H2  O   H1  
H2  O   H1  H2  O   H1  H2  O   H1  H2  O   H1  H2  O   H1  H2  O   H1  H2  O   
H1  H2  O   H1  H2  O   H1  H2  O   H1  H2  O   H1  H2  O   H1  H2  O   H1  H2  
O   H1  H2  O   H1  H2  O   H1  H2  O   H1  H2  O   H1  H2  O   H1  H2  O   H1  
H2  O   H1  H2  O   H1  H2  O   H1  H2  O   H1  H2  O   H1  H2  O   H1  H2  O   
H1  H2  O   H1  H2  O   H1  H2  O   H1  H2  O   H1  H2  O   H1  H2  O   H1  H2  
O   H1  H2  O   H1  H2  O   H1  H2  O   H1  H2  O   H1  H2  O   H1  H2  O   H1  
H2  O   H1  H2  O   H1  H2  O   H1  H2  O   H1  H2  O   H1  H2  O   H1  H2  O   
H1  H2  O   H1  H2  O   H1  H2  O   H1  H2  O   H1  H2  O   H1  H2  O   H1  H2  
O   H1  H2  O   H1  H2  O   H1  H2  O   H1  H2  O   H1  H2  O   H1  H2  O   H1  
H2  O   H1  H2  O   H1  H2  O   H1  H2  O   H1  H2  O   H1  H2  O   H1  H2  O   
H1  H2  O   H1  H2  O   H1  H2  O   H1  H2  O   H1  H2  O   H1  H2  O   H1  H2  
O   H1  H2  O   H1  H2  O   H1  H2  O   H1  H2  O   H1  H2  O   H1  H2  O   H1  
H2  O   H1  H2  O   H1  H2  O   H1  H2  O   H1  H2  O   H1  H2  O   H1  H2  O   
H1  H2  O   H1  H2  O   H1  H2  O   H1  H2  O   H1  H2  O   H1  H2  O   H1  H2  
O   H1  H2  O   H1  H2  O   H1  H2  O   H1  H2  O   H1  H2  O   H1  H2  O   H1  
H2  O   H1  H2  O   H1  H2  O   H1  H2  O   H1  H2  O   H1  H2  O   H1  H2  O   
H1  H2  O   H1  H2  O   H1  H2  O   H1  H2  O   H1  H2  O   H1  H2  O   H1  H2  
O   H1  H2  O   H1  H2  O   H1  H2  O   H1  H2  O   H1  H2  O   H1  H2  O   H1  
H2  O   H1  H2  O   H1  H2  O   H1  H2  O   H1  H2  O   H1  H2  O   H1  H2  O   
H1  H2  O   H1  H2  O   H1  H2  O   H1  H2  O   H1  H2  O   H1  H2  O   H1  H2  
O   H1  H2  O   H1  H2  O   H1  H2  O   H1  H2  O   H1  H2  O   H1  H2  O   H1  
H2  O   H1  H2  O   H1  H2  O   H1  H2  O   H1  H2  O   H1  H2  O   H1  H2  O   
H1  H2  O   H1  H2  O   H1  H2  O   H1  H2  O   H1  H2  O   H1  H2  O   H1  H2  
O   H1  H2  O   H1  H2  O   H1  H2  O   H1  H2  O   H1  H2  O   H1  H2  O   H1  
H2  O   H1  H2  O   H1  H2  O   H1  H2  O   H1  H2  O   H1  H2  O   H1  H2  O   
H1  H2  O   H1  H2  O   H1  H2  O   H1  H2  O   H1  H2  O   H1  H2  O   H1  H2  
O   H1  H2  O   H1  H2  O   H1  H2  O   H1  H2  O   H1  H2  O   H1  H2  O   H1  
H2  O   H1  H2  O   H1  H2  O   H1  H2  O   H1  H2  O   H1  H2  O   H1  H2  O   
H1  H2  O   H1  H2  O   H1  H2  O   H1  H2  O   H1  H2  O   H1  H2  O   H1  H2  
O   H1  H2  O   H1  H2  O   H1  H2  O   H1  H2  O   H1  H2  O   H1  H2  O   H1  
H2  O   H1  H2  O   H1  H2  O   H1  H2  O   H1  H2  O   H1  H2  O   H1  H2  O   
H1  H2  O   H1  H2  O   H1  H2  O   H1  H2  O   H1  H2  O   H1  H2  O   H1  H2  
O   H1  H2  O   H1  H2  O   H1  H2  O   H1  H2  O   H1  H2  O   H1  H2  O   H1  
H2  O   H1  H2  O   H1  H2  O   H1  H2  O   H1  H2  O   H1  H2  O   H1  H2  O   
H1  H2  O   H1  H2  O   H1  H2  O   H1  H2  O   H1  H2  O   H1  H2  O   H1  H2  
O   H1  H2  O   H1  H2  O   H1  H2  O   H1  H2  O   H1  H2  O   H1  H2  O   H1  
H2  O   H1  H2  O   H1  H2  O   H1  H2  O   H1  H2  O   H1  H2  O   H1  H2  O   
H1  H2  O   H1  H2  O   H1  H2  O   H1  H2  O   H1  H2  O   H1  H2  O   H1  H2  
O   H1  H2  O   H1  H2  O   H1  H2  O   H1  H2  O   H1  H2  O   H1  H2  O   H1  
H2  O   H1  H2  O   H1  H2  O   H1  H2  O   H1  H2  O   H1  H2  O   H1  H2  O   
H1  H2  O   H1  H2  O   H1  H2  O   H1  H2  O   H1  H2  O   H1  H2  O   H1  H2  
O   H1  H2  O   H1  H2  O   H1  H2  O   H1  H2  O   H1  H2  O   H1  H2  O   H1  
H2  O   H1  H2  O   H1  H2  O   H1  H2  O   H1  H2  O   H1  H2  O   H1  H2  O   
H1  H2  O   H1  H2  O   H1  H2  O   H1  H2  O   H1  H2  O   H1  H2  O   H1  H2  
O   H1  H2  O   H1  H2  O   H1  H2  O   H1  H2  O   H1  H2  O   H1  H2  O   H1  
H2  O   H1  H2  O   H1  H2  O   H1  H2  O   H1  H2  O   H1  H2  O   H1  H2  O   
H1  H2  O   H1  H2  O   H1  H2  O   H1  H2  O   H1  H2  O   H1  H2  O   H1  H2  
O   H1  H2  O   H1  H2  O   H1  H2  O   H1  H2  O   H1  H2  O   H1  H2  O   H1  
H2  O   H1  H2  O   H1  H2  O   H1  H2  O   H1  H2  O   H1  H2  O   H1  H2  O   
H1  H2  O   H1  H2  O   H1  H2  O   H1  H2  O   H1  H2  O   H1  H2  O   H1  H2  
O   H1  H2  O   H1  H2  O   H1  H2  O   H1  H2  O   H1  H2  O   H1  H2  O   H1  
H2  O   H1  H2  O   H1  H2  O   H1  H2  O   H1  H2  O   H1  H2  O   H1  H2  O   
H1  H2  O   H1  H2  O   H1  H2  O   H1  H2  O   H1  H2  O   H1  H2  O   H1  H2  
O   H1  H2  O   H1  H2  O   H1  H2  O   H1  H2  O   H1  H2  O   H1  H2  O   H1  
H2  O   H1  H2  O   H1  H2  O   H1  H2  O   H1  H2  O   H1  H2  O   H1  H2  O   
H1  H2  O   H1  H2  O   H1  H2  O   H1  H2  O   H1  H2  O   H1  H2  O   H1  H2  
O   H1  H2  O   H1  H2  O   H1  H2  O   H1  H2  O   H1  H2  O   H1  H2  O   H1  
H2  O   H1  H2  O   H1  H2  O   H1  H2  O   H1  H2  O   H1  H2  O   H1  H2  O   
H1  H2  O   H1  H2  O   H1  H2  O   H1  H2  O   H1  H2  O   H1  H2  O   H1  H2  
O   H1  H2  O   H1  H2  O   H1  H2  O   H1  H2  O   H1  H2  O   H1  H2  O   H1  
H2  O   H1  H2  O   H1  H2  O   H1  H2  O   H1  H2  O   H1  H2  O   H1  H2  O   
H1  H2  O   H1  H2  O   H1  H2  O   H1  H2  O   H1  H2  O   H1  H2  O   H1  H2  
O   H1  H2  O   H1  H2  O   H1  H2  O   H1  H2  O   H1  H2  O   H1  H2  O   H1  
H2  O   H1  H2  O   H1  H2  O   H1  H2  O   H1  H2  O   H1  H2  O   H1  H2  O   
H1  H2  O   H1  H2  O   H1  H2  O   H1  H2  O   H1  H2  O   H1  H2  O   H1  H2  
O   H1  H2  O   H1  H2  O   H1  H2  O   H1  H2  O   H1  H2  O   H1  H2  O   H1  
H2  O   H1  H2  O   H1  H2  O   H1  H2  O   H1  H2  O   H1  H2  O   H1  H2  O   
H1  H2  O   H1  H2  O   H1  H2  O   H1  H2  O   H1  H2  O   H1  H2  O   H1  H2  
O   H1  H2  O   H1  H2  O   H1  H2  O   H1  H2  O   H1  H2  O   H1  H2  O   H1  
H2  O   H1  H2  O   H1  H2  O   H1  H2  O   H1  H2  O   H1  H2  O   H1  H2  O   
H1  H2  O   H1  H2  O   H1  H2  O   H1  H2  O   H1  H2  O   H1  H2  O   H1  H2  
O   H1  H2  O   H1  H2  O   H1  H2  O   H1  H2  O   H1  H2  O   H1  H2  O   H1  
H2  O   H1  H2  O   H1  H2  O   H1  H2  O   H1  H2  O   H1  H2  O   H1  H2  O   
H1  H2  O   H1  H2  O   H1  H2  O   H1  H2  O   H1  H2  O   H1  H2  O   H1  H2  
O   H1  H2  O   H1  H2  O   H1  H2  O   H1  H2  O   H1  H2  O   H1  H2  O   H1  
H2  O   H1  H2  O   H1  H2  O   H1  H2  O   H1  H2  O   H1  H2  O   H1  H2  O   
H1  H2  O   H1  H2  O   H1  H2  O   H1  H2  O   H1  H2  O   H1  H2  O   H1  H2  
O   H1  H2  O   H1  H2  O   H1  H2  O   H1  H2  O   H1  H2  O   H1  H2  O   H1  
H2  O   H1  H2  O   H1  H2  O   H1  H2  O   H1  H2  O   H1  H2  O   H1  H2  O   
H1  H2  O   H1  H2  O   H1  H2  O   H1  H2  O   H1  H2  O   H1  H2  O   H1  H2  
O   H1  H2  O   H1  H2  O   H1  H2  O   H1  H2  O   H1  H2  O   H1  H2  O   H1  
H2  O   H1  H2  O   H1  H2  O   H1  H2  O   H1  H2  O   H1  H2  O   H1  H2  O   
H1  H2  O   H1  H2  O   H1  H2  O   H1  H2  O   H1  H2  O   H1  H2  O   H1  H2  
O   H1  H2  O   H1  H2  O   H1  H2  O   H1  H2  O   H1  H2  O   H1  H2  O   H1  
H2  O   H1  H2  O   H1  H2  O   H1  H2  O   H1  H2  O   H1  H2  O   H1  H2  O   
H1  H2  O   H1  H2  O   H1  H2  O   H1  H2  O   H1  H2  O   H1  H2  O   H1  H2  
O   H1  H2  O   H1  H2  O   H1  H2  O   H1  H2  O   H1  H2  O   H1  H2  O   H1  
H2  O   H1  H2  O   H1  H2  O   H1  H2  O   H1  H2  O   H1  H2  O   H1  H2  O   
H1  H2  O   H1  H2  O   H1  H2  O   H1  H2  O   H1  H2  O   H1  H2  O   H1  H2  
O   H1  H2  O   H1  H2  O   H1  H2  O   H1  H2  O   H1  H2  O   H1  H2  O   H1  
H2  O   H1  H2  O   H1  H2  O   H1  H2  O   H1  H2  O   H1  H2  O   H1  H2  O   
H1  H2  O   H1  H2  O   H1  H2  O   H1  H2  O   H1  H2  O   H1  H2  O   H1  H2  
O   H1  H2  O   H1  H2  O   H1  H2  O   H1  H2  O   H1  H2  O   H1  H2  O   H1  
H2  O   H1  H2  O   H1  H2  O   H1  H2  O   H1  H2  O   H1  H2  O   H1  H2  O   
H1  H2  O   H1  H2  O   H1  H2  O   H1  H2  O   H1  H2  O   H1  H2  O   H1  H2  
O   H1  H2  O   H1  H2  O   H1  H2  O   H1  H2  O   H1  H2  O   H1  H2  O   H1  
H2  O   H1  H2  O   H1  H2  O   H1  H2  O   H1  H2  O   H1  H2  O   H1  H2  O   
H1  H2  O   H1  H2  O   H1  H2  O   H1  H2  O   H1  H2  O   H1  H2  O   H1  H2  
O   H1  H2  O   H1  H2  O   H1  H2  O   H1  H2  O   H1  H2  O   H1  H2  O   H1  
H2  O   H1  H2  O   H1  H2  O   H1  H2  O   H1  H2  O   H1  H2  O   H1  H2  O   
H1  H2  O   H1  H2  O   H1  H2  O   H1  H2  O   H1  H2  O   H1  H2  O   H1  H2  
O   H1  H2  O   H1  H2  O   H1  H2  O   H1  H2  O   H1  H2  O   H1  H2  O   H1  
H2  O   H1  H2  O   H1  H2  O   H1  H2  O   H1  H2  O   H1  H2  O   H1  H2  O   
H1  H2  O   H1  H2  O   H1  H2  O   H1  H2  O   H1  H2  O   H1  H2  O   H1  H2  
O   H1  H2  O   H1  H2  O   H1  H2  O   H1  H2  O   H1  H2  O   H1  H2  O   H1  
H2  O   H1  H2  O   H1  H2  O   H1  H2  O   H1  H2  O   H1  H2  O   H1  H2  O   
H1  H2  O   H1  H2  O   H1  H2  O   H1  H2  O   H1  H2  O   H1  H2  O   H1  H2  
O   H1  H2  O   H1  H2  O   H1  H2  O   H1  H2  O   H1  H2  O   H1  H2  O   H1  
H2  O   H1  H2  O   H1  H2  O   H1  H2  O   H1  H2  O   H1  H2  O   H1  H2  O   
H1  H2  O   H1  H2  O   H1  H2  O   H1  H2  O   H1  H2  O   H1  H2  O   H1  H2  
O   H1  H2  O   H1  H2  O   H1  H2  O   H1  H2  O   H1  H2  O   H1  H2  O   H1  
H2  O   H1  H2  O   H1  H2  O   H1  H2  O   H1  H2  O   H1  H2  O   H1  H2  O   
H1  H2  O   H1  H2  O   H1  H2  O   H1  H2  O   H1  H2  O   H1  H2  O   H1  H2  
O   H1  H2  O   H1  H2  O   H1  H2  O   H1  H2  O   H1  H2  O   H1  H2  O   H1  
H2  O   H1  H2  O   H1  H2  O   H1  H2  O   H1  H2  O   H1  H2  O   H1  H2  O   
H1  H2  O   H1  H2  O   H1  H2  O   H1  H2  O   H1  H2  O   H1  H2  O   H1  H2  
O   H1  H2  O   H1  H2  O   H1  H2  O   H1  H2  O   H1  H2  O   H1  H2  O   H1  
H2  O   H1  H2  O   H1  H2  O   H1  H2  O   H1  H2  O   H1  H2  O   H1  H2  O   
H1  H2  O   H1  H2  O   H1  H2  O   H1  H2  O   H1  H2  O   H1  H2  O   H1  H2  
O   H1  H2  O   H1  H2  O   H1  H2  O   H1  H2  O   H1  H2  O   H1  H2  O   H1  
H2  O   H1  H2  O   H1  H2  O   H1  H2  O   H1  H2  O   H1  H2  O   H1  H2  O   
H1  H2  O   H1  H2  O   H1  H2  O   H1  H2  O   H1  H2  O   H1  H2  O   H1  H2  
O   H1  H2  O   H1  H2  O   H1  H2  O   H1  H2  O   H1  H2  O   H1  H2  O   H1  
H2  O   H1  H2  O   H1  H2  O   H1  H2  O   H1  H2  O   H1  H2  O   H1  H2  O   
H1  H2  O   H1  H2  O   H1  H2  O   H1  H2  O   H1  H2  O   H1  H2  O   H1  H2  
O   H1  H2  O   H1  H2  O   H1  H2  O   H1  H2  O   H1  H2  O   H1  H2  O   H1  
H2  O   H1  H2  O   H1  H2  O   H1  H2  O   H1  H2  O   H1  H2  O   H1  H2  O   
H1  H2  O   H1  H2  O   H1  H2  O   H1  H2  O   H1  H2  O   H1  H2  O   H1  H2  
O   H1  H2  O   H1  H2  O   H1  H2  O   H1  H2  O   H1  H2  O   H1  H2  O   H1  
H2  O   H1  H2  O   H1  H2  O   H1  H2  O   H1  H2  O   H1  H2  O   H1  H2  O   
H1  H2  O   H1  H2  O   H1  H2  O   H1  H2  O   H1  H2  O   H1  H2  O   H1  H2  
O   H1  H2  O   H1  H2  O   H1  H2  O   H1  H2  O   H1  H2  O   H1  H2  O   H1  
H2  O   H1  H2  O   H1  H2  O   H1  H2  O   H1  H2  O   H1  H2  O   H1  H2  O   
H1  H2  O   H1  H2  O   H1  H2  O   H1  H2  O   H1  H2  O   H1  H2  O   H1  H2  
O   H1  H2  O   H1  H2  O   H1  H2  O   H1  H2  O   H1  H2  O   H1  H2  O   H1  
H2  O   H1  H2  O   H1  H2  O   H1  H2  O   H1  H2  O   H1  H2  O   H1  H2  O   
H1  H2  O   H1  H2  O   H1  H2  O   H1  H2  O   H1  H2  O   H1  H2  O   H1  H2  
O   H1  H2  O   H1  H2  O   H1  H2  O   H1  H2  O   H1  H2  O   H1  H2  O   H1  
H2  O   H1  H2  O   H1  H2  O   H1  H2  O   H1  H2  O   H1  H2  O   H1  H2  O   
H1  H2  O   H1  H2  O   H1  H2  O   H1  H2  O   H1  H2  O   H1  H2  O   H1  H2  
O   H1  H2  O   H1  H2  O   H1  H2  O   H1  H2  O   H1  H2  O   H1  H2  O   H1  
H2  O   H1  H2  O   H1  H2  O   H1  H2  O   H1  H2  O   H1  H2  O   H1  H2  O   
H1  H2  O   H1  H2  O   H1  H2  O   H1  H2  O   H1  H2  O   H1  H2  O   H1  H2  
O   H1  H2  O   H1  H2  O   H1  H2  O   H1  H2  O   H1  H2  O   H1  H2  O   H1  
H2  O   H1  H2  O   H1  H2  O   H1  H2  O   H1  H2  O   H1  H2  O   H1  H2  O   
H1  H2  O   H1  H2  O   H1  H2  O   H1  H2  O   H1  H2  O   H1  H2  O   H1  H2  
O   H1  H2  O   H1  H2  O   H1  H2  O   H1  H2  O   H1  H2  O   H1  H2  O   H1  
H2  O   H1  H2  O   H1  H2  O   H1  H2  O   H1  H2  O   H1  H2  O   H1  H2  O   
H1  H2  O   H1  H2  O   H1  H2  O   H1  H2  O   H1  H2  O   H1  H2  O   H1  H2  
O   H1  H2  O   H1  H2  O   H1  H2  O   H1  H2  O   H1  H2  O   H1  H2  O   H1  
H2  O   H1  H2  O   H1  H2  O   H1  H2  O   H1  H2  O   H1  H2  O   H1  H2  O   
H1  H2  O   H1  H2  O   H1  H2  O   H1  H2  O   H1  H2  O   H1  H2  O   H1  H2  
O   H1  H2  O   H1  H2  O   H1  H2  O   H1  H2  O   H1  H2  O   H1  H2  O   H1  
H2  O   H1  H2  O   H1  H2  O   H1  H2  O   H1  H2  O   H1  H2  O   H1  H2  O   
H1  H2  O   H1  H2  O   H1  H2  O   H1  H2  O   H1  H2  O   H1  H2  O   H1  H2  
O   H1  H2  O   H1  H2  O   H1  H2  O   H1  H2  O   H1  H2  O   H1  H2  O   H1  
H2  O   H1  H2  O   H1  H2  O   H1  H2  O   H1  H2  O   H1  H2  O   H1  H2  O   
H1  H2  O   H1  H2  O   H1  H2  O   H1  H2  O   H1  H2  O   H1  H2  O   H1  H2  
O   H1  H2  O   H1  H2  O   H1  H2  O   H1  H2  O   H1  H2  O   H1  H2  O   H1  
H2  O   H1  H2  O   H1  H2  O   H1  H2  O   H1  H2  O   H1  H2  O   H1  H2  O   
H1  H2  O   H1  H2  O   H1  H2  O   H1  H2  O   H1  H2  O   H1  H2  O   H1  H2  
O   H1  H2  O   H1  H2  O   H1  H2  O   H1  H2  O   H1  H2  O   H1  H2  O   H1  
H2  O   H1  H2  O   H1  H2  O   H1  H2  O   H1  H2  O   H1  H2  O   H1  H2  O   
H1  H2  O   H1  H2  O   H1  H2  O   H1  H2  O   H1  H2  O   H1  H2  O   H1  H2  
O   H1  H2  O   H1  H2  O   H1  H2  O   H1  H2  O   H1  H2  O   H1  H2  O   H1  
H2  O   H1  H2  O   H1  H2  O   H1  H2  O   H1  H2  O   H1  H2  O   H1  H2  O   
H1  H2  O   H1  H2  O   H1  H2  O   H1  H2  O   H1  H2  O   H1  H2  O   H1  H2  
O   H1  H2  O   H1  H2  O   H1  H2  O   H1  H2  O   H1  H2  O   H1  H2  O   H1  
H2  O   H1  H2  O   H1  H2  O   H1  H2  O   H1  H2  O   H1  H2  O   H1  H2  O   
H1  H2  O   H1  H2  O   H1  H2  O   H1  H2  O   H1  H2  O   H1  H2  O   H1  H2  
O   H1  H2  O   H1  H2  O   H1  H2  O   H1  H2  O   H1  H2  O   H1  H2  O   H1  
H2  O   H1  H2  O   H1  H2  O   H1  H2  O   H1  H2  O   H1  H2  O   H1  H2  O   
H1  H2  O   H1  H2  O   H1  H2  O   H1  H2  O   H1  H2  O   H1  H2  O   H1  H2  
O   H1  H2  O   H1  H2  O   H1  H2  O   H1  H2  O   H1  H2  O   H1  H2  O   H1  
H2  O   H1  H2  O   H1  H2  O   H1  H2  O   H1  H2  O   H1  H2  O   H1  H2  O   
H1  H2  O   H1  H2  O   H1  H2  O   H1  H2  O   H1  H2  O   H1  H2  O   H1  H2  
O   H1  H2  O   H1  H2  O   H1  H2  O   H1  H2  O   H1  H2  O   H1  H2  O   H1  
H2  O   H1  H2  O   H1  H2  O   H1  H2  O   H1  H2  O   H1  H2  O   H1  H2  O   
H1  H2  O   H1  H2  O   H1  H2  O   H1  H2  O   H1  H2  O   H1  H2  O   H1  H2  
O   H1  H2  O   H1  H2  O   H1  H2  O   H1  H2  O   H1  H2  O   H1  H2  O   H1  
H2  O   H1  H2  O   H1  H2  O   H1  H2  O   H1  H2  O   H1  H2  O   H1  H2  O   
H1  H2  O   H1  H2  O   H1  H2  O   H1  H2  O   H1  H2  O   H1  H2  O   H1  H2  
O   H1  H2  O   H1  H2  O   H1  H2  O   H1  H2  O   H1  H2  O   H1  H2  O   H1  
H2  O   H1  H2  O   H1  H2  O   H1  H2  O   H1  H2  O   H1  H2  O   H1  H2  O   
H1  H2  O   H1  H2  O   H1  H2  O   H1  H2  O   H1  H2  O   H1  H2  O   H1  H2  
O   H1  H2  O   H1  H2  O   H1  H2  O   H1  H2  O   H1  H2  O   H1  H2  O   H1  
H2  O   H1  H2  O   H1  H2  O   H1  H2  O   H1  H2  O   H1  H2  O   H1  H2  O   
H1  H2  O   H1  H2  O   H1  H2  O   H1  H2  O   H1  H2  O   H1  H2  O   H1  H2  
O   H1  H2  O   H1  H2  O   H1  H2  O   H1  H2  O   H1  H2  O   H1  H2  O   H1  
H2  O   H1  H2  O   H1  H2  O   H1  H2  O   H1  H2  O   H1  H2  O   H1  H2  O   
H1  H2  O   H1  H2  O   H1  H2  O   H1  H2  O   H1  H2  O   H1  H2  O   H1  H2  
O   H1  H2  O   H1  H2  O   H1  H2  O   H1  H2  O   H1  H2  O   H1  H2  O   H1  
H2  O   H1  H2  O   H1  H2  O   H1  H2  O   H1  H2  O   H1  H2  O   H1  H2  O   
H1  H2  O   H1  H2  O   H1  H2  O   H1  H2  O   H1  H2  O   H1  H2  O   H1  H2  
O   H1  H2  O   H1  H2  O   H1  H2  O   H1  H2  O   H1  H2  O   H1  H2  O   H1  
H2  O   H1  H2  O   H1  H2  O   H1  H2  O   H1  H2  O   H1  H2  O   H1  H2  O   
H1  H2  O   H1  H2  O   H1  H2  O   H1  H2  O   H1  H2  O   H1  H2  O   H1  H2  
O   H1  H2  O   H1  H2  O   H1  H2  O   H1  H2  O   H1  H2  O   H1  H2  O   H1  
H2  O   H1  H2  O   H1  H2  O   H1  H2  O   H1  H2  O   H1  H2  O   H1  H2  O   
H1  H2  O   H1  H2  O   H1  H2  O   H1  H2  O   H1  H2  O   H1  H2  O   H1  H2  
O   H1  H2  O   H1  H2  O   H1  H2  O   H1  H2  O   H1  H2  O   H1  H2  O   H1  
H2  O   H1  H2  O   H1  H2  O   H1  H2  O   H1  H2  O   H1  H2  O   H1  H2  O   
H1  H2  O   H1  H2  O   H1  H2  O   H1  H2  O   H1  H2  O   H1  H2  O   H1  H2  
O   H1  H2  O   H1  H2  O   H1  H2  O   H1  H2  O   H1  H2  O   H1  H2  O   H1  
H2  O   H1  H2  O   H1  H2  O   H1  H2  O   H1  H2  O   H1  H2  O   H1  H2  O   
H1  H2  O   H1  H2  O   H1  H2  O   H1  H2  O   H1  H2  O   H1  H2  O   H1  H2  
O   H1  H2  O   H1  H2  O   H1  H2  O   H1  H2  O   H1  H2  O   H1  H2  O   H1  
H2  O   H1  H2  O   H1  H2  O   H1  H2  O   H1  H2  O   H1  H2  O   H1  H2  O   
H1  H2  O   H1  H2  O   H1  H2  O   H1  H2  O   H1  H2  O   H1  H2  O   H1  H2  
O   H1  H2  O   H1  H2  O   H1  H2  O   H1  H2  O   H1  H2  O   H1  H2  O   H1  
H2  O   H1  H2  O   H1  H2  O   H1  H2  O   H1  H2  O   H1  H2  O   H1  H2  O   
H1  H2  O   H1  H2  O   H1  H2  O   H1  H2  O   H1  H2  O   H1  H2  O   H1  H2  
O   H1  H2  O   H1  H2  O   H1  H2  O   H1  H2  O   H1  H2  O   H1  H2  O   H1  
H2  O   H1  H2  O   H1  H2  O   H1  H2  O   H1  H2  O   H1  H2  O   H1  H2  O   
H1  H2  O   H1  H2  O   H1  H2  O   H1  H2  O   H1  H2  O   H1  H2  O   H1  H2  
O   H1  H2  O   H1  H2  O   H1  H2  O   H1  H2  O   H1  H2  O   H1  H2  O   H1  
H2  O   H1  H2  O   H1  H2  O   H1  H2  O   H1  H2  O   H1  H2  O   H1  H2  O   
H1  H2  O   H1  H2  O   H1  H2  O   H1  H2  O   H1  H2  O   H1  H2  O   H1  H2  
O   H1  H2  O   H1  H2  O   H1  H2  O   H1  H2  O   H1  H2  O   H1  H2  O   H1  
H2  O   H1  H2  O   H1  H2  O   H1  H2  O   H1  H2  O   H1  H2  O   H1  H2  O   
H1  H2  O   H1  H2  O   H1  H2  O   H1  H2  O   H1  H2  O   H1  H2  O   H1  H2  
O   H1  H2  O   H1  H2  O   H1  H2  O   H1  H2  O   H1  H2  O   H1  H2  O   H1  
H2  O   H1  H2  O   H1  H2  O   H1  H2  O   H1  H2  O   H1  H2  O   H1  H2  O   
H1  H2  O   H1  H2  O   H1  H2  O   H1  H2  O   H1  H2  O   H1  H2  O   H1  H2  
O   H1  H2  O   H1  H2  O   H1  H2  O   H1  H2  O   H1  H2  O   H1  H2  O   H1  
H2  O   H1  H2  O   H1  H2  O   H1  H2  O   H1  H2  O   H1  H2  O   H1  H2  O   
H1  H2  O   H1  H2  O   H1  H2  O   H1  H2  O   H1  H2  O   H1  H2  O   H1  H2  
O   H1  H2  O   H1  H2  O   H1  H2  O   H1  H2  O   H1  H2  O   H1  H2  O   H1  
H2  O   H1  H2  O   H1  H2  O   H1  H2  O   H1  H2  O   H1  H2  O   H1  H2  O   
H1  H2  O   H1  H2  O   H1  H2  O   H1  H2  O   H1  H2  O   H1  H2  O   H1  H2  
O   H1  H2  O   H1  H2  O   H1  H2  O   H1  H2  O   H1  H2  O   H1  H2  O   H1  
H2  O   H1  H2  O   H1  H2  O   H1  H2  O   H1  H2  O   H1  H2  O   H1  H2  O   
H1  H2  O   H1  H2  O   H1  H2  O   H1  H2  O   H1  H2  O   H1  H2  O   H1  H2  
O   H1  H2  O   H1  H2  O   H1  H2  O   H1  H2  O   H1  H2  O   H1  H2  O   H1  
H2  O   H1  H2  O   H1  H2  O   H1  H2  O   H1  H2  O   H1  H2  O   H1  H2  O   
H1  H2  O   H1  H2  O   H1  H2  O   H1  H2  O   H1  H2  O   H1  H2  O   H1  H2  
O   H1  H2  O   H1  H2  O   H1  H2  O   H1  H2  O   H1  H2  O   H1  H2  O   H1  
H2  O   H1  H2  O   H1  H2  O   H1  H2  O   H1  H2  O   H1  H2  O   H1  H2  O   
H1  H2  O   H1  H2  O   H1  H2  O   H1  H2  O   H1  H2  O   H1  H2  O   H1  H2  
O   H1  H2  O   H1  H2  O   H1  H2  O   H1  H2  O   H1  H2  O   H1  H2  O   H1  
H2  O   H1  H2  O   H1  H2  O   H1  H2  O   H1  H2  O   H1  H2  O   H1  H2  O   
H1  H2  O   H1  H2  O   H1  H2  O   H1  H2  O   H1  H2  O   H1  H2  O   H1  H2  
O   H1  H2  O   H1  H2  O   H1  H2  O   H1  H2  O   H1  H2  O   H1  H2  O   H1  
H2  O   H1  H2  O   H1  H2  O   H1  H2  O   H1  H2  O   H1  H2  O   H1  H2  O   
H1  H2  O   H1  H2  O   H1  H2  O   H1  H2  O   H1  H2  O   H1  H2  O   H1  H2  
O   H1  H2  O   H1  H2  O   H1  H2  O   H1  H2  O   H1  H2  O   H1  H2  O   H1  
H2  O   H1  H2  O   H1  H2  O   H1  H2  O   H1  H2  O   H1  H2  O   H1  H2  O   
H1  H2  O   H1  H2  O   H1  H2  O   H1  H2  O   H1  H2  O   H1  H2  O   H1  H2  
O   H1  H2  O   H1  H2  O   H1  H2  O   H1  H2  O   H1  H2  O   H1  H2  O   H1  
H2  O   H1  H2  O   H1  H2  O   H1  H2  O   H1  H2  O   H1  H2  O   H1  H2  O   
H1  H2  O   H1  H2  O   H1  H2  O   H1  H2  O   H1  H2  O   H1  H2  O   H1  H2  
O   H1  H2  O   H1  H2  O   H1  H2  O   H1  H2  O   H1  H2  O   H1  H2  O   H1  
H2  O   H1  H2  O   H1  H2  O   H1  H2  O   H1  H2  O   H1  H2  O   H1  H2  O   
H1  H2  O   H1  H2  O   H1  H2  O   H1  H2  O   H1  H2  O   H1  H2  O   H1  H2  
O   H1  H2  O   H1  H2  O   H1  H2  O   H1  H2  O   H1  H2  O   H1  H2  O   H1  
H2  O   H1  H2  O   H1  H2  O   H1  H2  O   H1  H2  O   H1  H2  O   H1  H2  O   
H1  H2  O   H1  H2  O   H1  H2  O   H1  H2  O   H1  H2  O   H1  H2  O   H1  H2  
O   H1  H2  O   H1  H2  O   H1  H2  O   H1  H2  O   H1  H2  O   H1  H2  O   H1  
H2  O   H1  H2  O   H1  H2  O   H1  H2  O   H1  H2  O   H1  H2  O   H1  H2  O   
H1  H2  O   H1  H2  O   H1  H2  O   H1  H2  O   H1  H2  O   H1  H2  O   H1  H2  
O   H1  H2  O   H1  H2  O   H1  H2  O   H1  H2  O   H1  H2  O   H1  H2  O   H1  
H2  O   H1  H2  O   H1  H2  O   H1  H2  O   H1  H2  O   H1  H2  O   H1  H2  O   
H1  H2  O   H1  H2  O   H1  H2  O   H1  H2  O   H1  H2  O   H1  H2  O   H1  H2  
O   H1  H2  O   H1  H2  O   H1  H2  O   H1  H2  O   H1  H2  O   H1  H2  O   H1  
H2  O   H1  H2  O   H1  H2  O   H1  H2  O   H1  H2  O   H1  H2  O   H1  H2  O   
H1  H2  O   H1  H2  O   H1  H2  O   H1  H2  O   H1  H2  O   H1  H2  O   H1  H2  
O   H1  H2  O   H1  H2  O   H1  H2  O   H1  H2  O   H1  H2  O   H1  H2  O   H1  
H2  O   H1  H2  O   H1  H2  O   H1  H2  O   H1  H2  O   H1  H2  O   H1  H2  O   
H1  H2  O   H1  H2  O   H1  H2  O   H1  H2  O   H1  H2  O   H1  H2  O   H1  H2  
O   H1  H2  O   H1  H2  O   H1  H2  O   H1  H2  O   H1  H2  O   H1  H2  O   H1  
H2  O   H1  H2  O   H1  H2  O   H1  H2  O   H1  H2  O   H1  H2  O   H1  H2  O   
H1  H2  O   H1  H2  O   H1  H2  O   H1  H2  O   H1  H2  O   H1  H2  O   H1  H2  
O   H1  H2  O   H1  H2  O   H1  H2  O   H1  H2  O   H1  H2  O   H1  H2  O   H1  
H2  O   H1  H2  O   H1  H2  O   H1  H2  O   H1  H2  O   H1  H2  O   H1  H2  O   
H1  H2  O   H1  H2  O   H1  H2  O   H1  H2  O   H1  H2  O   H1  H2  O   H1  H2  
O   H1  H2  O   H1  H2  O   H1  H2  O   H1  H2  O   H1  H2  O   H1  H2  O   H1  
H2  O   H1  H2  O   H1  H2  O   H1  H2  O   H1  H2  O   H1  H2  O   H1  H2  O   
H1  H2  O   H1  H2  O   H1  H2  O   H1  H2  O   H1  H2  O   H1  H2  O   H1  H2  
O   H1  H2  O   H1  H2  O   H1  H2  O   H1  H2  O   H1  H2  O   H1  H2  O   H1  
H2  O   H1  H2  O   H1  H2  O   H1  H2  O   H1  H2  O   H1  H2  O   H1  H2  O   
H1  H2  O   H1  H2  O   H1  H2  O   H1  H2  O   H1  H2  O   H1  H2  O   H1  H2  
O   H1  H2  O   H1  H2  O   H1  H2  O   H1  H2  O   H1  H2  O   H1  H2  O   H1  
H2  O   H1  H2  O   H1  H2  O   H1  H2  O   H1  H2  O   H1  H2  O   H1  H2  O   
H1  H2  O   H1  H2  O   H1  H2  O   H1  H2  O   H1  H2  O   H1  H2  O   H1  H2  
O   H1  H2  O   H1  H2  O   H1  H2  O   H1  H2  O   H1  H2  O   H1  H2  O   H1  
H2  O   H1  H2  O   H1  H2  O   H1  H2  O   H1  H2  O   H1  H2  O   H1  H2  O   
H1  H2  O   H1  H2  O   H1  H2  O   H1  H2  O   H1  H2  O   H1  H2  O   H1  H2  
O   H1  H2  O   H1  H2  O   H1  H2  O   H1  H2  O   H1  H2  O   H1  H2  O   H1  
H2  O   H1  H2  O   H1  H2  O   H1  H2  O   H1  H2  O   H1  H2  O   H1  H2  O   
H1  H2  O   H1  H2  O   H1  H2  O   H1  H2  O   H1  H2  O   H1  H2  O   H1  H2  
O   H1  H2  O   H1  H2  O   H1  H2  O   H1  H2  O   H1  H2  O   H1  H2  O   H1  
H2  O   H1  H2  O   H1  H2  O   H1  H2  O   H1  H2  O   H1  H2  O   H1  H2  O   
H1  H2  O   H1  H2  O   H1  H2  O   H1  H2  O   H1  H2  O   H1  H2  O   H1  H2  
O   H1  H2  O   H1  H2  O   H1  H2  O   H1  H2  O   H1  H2  O   H1  H2  O   H1  
H2  O   H1  H2  O   H1  H2  O   H1  H2  O   H1  H2  O   H1  H2  O   H1  H2  O   
H1  H2  O   H1  H2  O   H1  H2  O   H1  H2  O   H1  H2  O   H1  H2  O   H1  H2  
O   H1  H2  O   H1  H2  O   H1  H2  O   H1  H2  O   H1  H2  O   H1  H2  O   H1  
H2  O   H1  H2  O   H1  H2  O   H1  H2  O   H1  H2  O   H1  H2  O   H1  H2  O   
H1  H2  O   H1  H2  O   H1  H2  O   H1  H2  O   H1  H2  O   H1  H2  O   H1  H2  
O   H1  H2  O   H1  H2  O   H1  H2  O   H1  H2  O   H1  H2  O   H1  H2  O   H1  
H2  O   H1  H2  O   H1  H2  O   H1  H2  O   H1  H2  O   H1  H2  O   H1  H2  O   
H1  H2  O   H1  H2  O   H1  H2  O   H1  H2  O   H1  H2  O   H1  H2  O   H1  H2  
O   H1  H2  O   H1  H2  O   H1  H2  O   H1  H2  O   H1  H2  O   H1  H2  O   H1  
H2  O   H1  H2  O   H1  H2  O   H1  H2  O   H1  H2  O   H1  H2  O   H1  H2  O   
H1  H2  O   H1  H2  O   H1  H2  O   H1  H2  O   H1  H2  O   H1  H2  O   H1  H2  
O   H1  H2  O   H1  H2  O   H1  H2  O   H1  H2  O   H1  H2  O   H1  H2  O   H1  
H2  O   H1  H2  O   H1  H2  O   H1  H2  O   H1  H2  O   H1  H2  O   H1  H2  O   
H1  H2  O   H1  H2  O   H1  H2  O   H1  H2  O   H1  H2  O   H1  H2  O   H1  H2  
O   H1  H2  O   H1  H2  O   H1  H2  O   H1  H2  O   H1  H2  O   H1  H2  O   H1  
H2  O   H1  H2  O   H1  H2  O   H1  H2  O   H1  H2  O   H1  H2  O   H1  H2  O   
H1  H2  O   H1  H2  O   H1  H2  O   H1  H2  O   H1  H2  O   H1  H2  O   H1  H2  
O   H1  H2  O   H1  H2  O   H1  H2  O   H1  H2  O   H1  H2  O   H1  H2  O   H1  
H2  O   H1  H2  O   H1  H2  O   H1  H2  O   H1  H2  O   H1  H2  O   H1  H2  O   
H1  H2  O   H1  H2  O   H1  H2  O   H1  H2  O   H1  H2  O   H1  H2  O   H1  H2  
O   H1  H2  O   H1  H2  O   H1  H2  O   H1  H2  O   H1  H2  O   H1  H2  O   H1  
H2  O   H1  H2  O   H1  H2  O   H1  H2  O   H1  H2  O   H1  H2  O   H1  H2  O   
H1  H2  O   H1  H2  O   H1  H2  O   H1  H2  O   H1  H2  O   H1  H2  O   H1  H2  
O   H1  H2  O   H1  H2  O   H1  H2  O   H1  H2  O   H1  H2  O   H1  H2  O   H1  
H2  O   H1  H2  O   H1  H2  O   H1  H2  O   H1  H2  O   H1  H2  O   H1  H2  O   
H1  H2  O   H1  H2  O   H1  H2  O   H1  H2  O   H1  H2  O   H1  H2  O   H1  H2  
O   H1  H2  O   H1  H2  O   H1  H2  O   H1  H2  O   H1  H2  O   H1  H2  O   H1  
H2  O   H1  H2  O   H1  H2  O   H1  H2  O   H1  H2  O   H1  H2  O   H1  H2  O   
H1  H2  O   H1  H2  O   H1  H2  O   H1  H2  O   H1  H2  O   H1  H2  O   H1  H2  
O   H1  H2  O   H1  H2  O   H1  H2  O   H1  H2  O   H1  H2  O   H1  H2  O   H1  
H2  O   H1  H2  O   H1  H2  O   H1  H2  O   H1  H2  O   H1  H2  O   H1  H2  O   
H1  H2  O   H1  H2  O   H1  H2  O   H1  H2  O   H1  H2  O   H1  H2  O   H1  H2  
O   H1  H2  O   H1  H2  O   H1  H2  O   H1  H2  O   H1  H2  O   H1  H2  O   H1  
H2  O   H1  H2  O   H1  H2  O   H1  H2  O   H1  H2  O   H1  H2  O   H1  H2  O   
H1  H2  O   H1  H2  O   H1  H2  O   H1  H2  O   H1  H2  O   H1  H2  O   H1  H2  
O   H1  H2  O   H1  H2  O   H1  H2  O   H1  H2  O   H1  H2  O   H1  H2  O   H1  
H2  O   H1  H2  O   H1  H2  O   H1  H2  O   H1  H2  O   H1  H2  O   H1  H2  O   
H1  H2  O   H1  H2  O   H1  H2  O   H1  H2  O   H1  H2  O   H1  H2  O   H1  H2  
O   H1  H2  O   H1  H2  O   H1  H2  O   H1  H2  O   H1  H2  O   H1  H2  O   H1  
H2  O   H1  H2  O   H1  H2  O   H1  H2  O   H1  H2  O   H1  H2  O   H1  H2  O   
H1  H2  O   H1  H2  O   H1  H2  O   H1  H2  O   H1  H2  O   H1  H2  O   H1  H2  
O   H1  H2  O   H1  H2  O   H1  H2  O   H1  H2  O   H1  H2  O   H1  H2  O   H1  
H2  O   H1  H2  O   H1  H2  O   H1  H2  O   H1  H2  O   H1  H2  O   H1  H2  O   
H1  H2  O   H1  H2  O   H1  H2  O   H1  H2  O   H1  H2  O   H1  H2  O   H1  H2  
O   H1  H2  O   H1  H2  O   H1  H2  O   H1  H2  O   H1  H2  O   H1  H2  O   H1  
H2  O   H1  H2  O   H1  H2  O   H1  H2  O   H1  H2  O   H1  H2  O   H1  H2  O   
H1  H2  O   H1  H2  O   H1  H2  O   H1  H2  O   H1  H2  O   H1  H2  O   H1  H2  
O   H1  H2  O   H1  H2  O   H1  H2  O   H1  H2  O   H1  H2  O   H1  H2  O   H1  
H2  O   H1  H2  O   H1  H2  O   H1  H2  O   H1  H2  O   H1  H2  O   H1  H2  O   
H1  H2  O   H1  H2  O   H1  H2  O   H1  H2  O   H1  H2  O   H1  H2  O   H1  H2  
O   H1  H2  O   H1  H2  O   H1  H2  O   H1  H2  O   H1  H2  O   H1  H2  O   H1  
H2  O   H1  H2  O   H1  H2  O   H1  H2  O   H1  H2  O   H1  H2  O   H1  H2  O   
H1  H2  O   H1  H2  O   H1  H2  O   H1  H2  O   H1  H2  O   H1  H2  O   H1  H2  
O   H1  H2  O   H1  H2  O   H1  H2  O   H1  H2  O   H1  H2  O   H1  H2  O   H1  
H2  O   H1  H2  O   H1  H2  O   H1  H2  O   H1  H2  O   H1  H2  O   H1  H2  O   
H1  H2  O   H1  H2  O   H1  H2  O   H1  H2  O   H1  H2  O   H1  H2  O   H1  H2  
O   H1  H2  O   H1  H2  O   H1  H2  O   H1  H2  O   H1  H2  O   H1  H2  O   H1  
H2  O   H1  H2  O   H1  H2  O   H1  H2  O   H1  H2  O   H1  H2  O   H1  H2  O   
H1  H2  O   H1  H2  O   H1  H2  O   H1  H2  O   H1  H2  O   H1  H2  O   H1  H2  
O   H1  H2  O   H1  H2  O   H1  H2  O   H1  H2  O   H1  H2  O   H1  H2  O   H1  
H2  O   H1  H2  O   H1  H2  O   H1  H2  O   H1  H2  O   H1  H2  O   H1  H2  O   
H1  H2  O   H1  H2  O   H1  H2  O   H1  H2  O   H1  H2  O   H1  H2  O   H1  H2  
O   H1  H2  O   H1  H2  O   H1  H2  O   H1  H2  O   H1  H2  O   H1  H2  O   H1  
H2  O   H1  H2  O   H1  H2  O   H1  H2  O   H1  H2  O   H1  H2  O   H1  H2  O   
H1  H2  O   H1  H2  O   H1  H2  O   H1  H2  O   H1  H2  O   H1  H2  O   H1  H2  
O   H1  H2  O   H1  H2  O   H1  H2  O   H1  H2  O   H1  H2  O   H1  H2  O   H1  
H2  O   H1  H2  O   H1  H2  O   H1  H2  O   H1  H2  O   H1  H2  O   H1  H2  O   
H1  H2  O   H1  H2  O   H1  H2  O   H1  H2  O   H1  H2  O   H1  H2  O   H1  H2  
O   H1  H2  O   H1  H2  O   H1  H2  O   H1  H2  O   H1  H2  O   H1  H2  O   H1  
H2  O   H1  H2  O   H1  H2  O   H1  H2  O   H1  H2  O   H1  H2  O   H1  H2  O   
H1  H2  O   H1  H2  O   H1  H2  O   H1  H2  O   H1  H2  O   H1  H2  O   H1  H2  
O   H1  H2  O   H1  H2  O   H1  H2  O   H1  H2  O   H1  H2  O   H1  H2  O   H1  
H2  O   H1  H2  O   H1  H2  O   H1  H2  O   H1  H2  O   H1  H2  O   H1  H2  O   
H1  H2  O   H1  H2  O   H1  H2  O   H1  H2  O   H1  H2  O   H1  H2  O   H1  H2  
O   H1  H2  O   H1  H2  O   H1  H2  O   H1  H2  O   H1  H2  O   H1  H2  O   H1  
H2  O   H1  H2  O   H1  H2  O   H1  H2  O   H1  H2  O   H1  H2  O   H1  H2  O   
H1  H2  O   H1  H2  O   H1  H2  O   H1  H2  O   H1  H2  O   H1  H2  O   H1  H2  
O   H1  H2  O   H1  H2  O   H1  H2  O   H1  H2  O   H1  H2  O   H1  H2  O   H1  
H2  O   H1  H2  O   H1  H2  O   H1  H2  O   H1  H2  O   H1  H2  O   H1  H2  O   
H1  H2  O   H1  H2  O   H1  H2  O   H1  H2  O   H1  H2  O   H1  H2  O   H1  H2  
O   H1  H2  O   H1  H2  O   H1  H2  O   H1  H2  O   H1  H2  O   H1  H2  O   H1  
H2  O   H1  H2  O   H1  H2  O   H1  H2  O   H1  H2  O   H1  H2  O   H1  H2  O   
H1  H2  O   H1  H2  O   H1  H2  O   H1  H2  O   H1  H2  O   H1  H2  O   H1  H2  
O   H1  H2  O   H1  H2  O   H1  H2  O   H1  H2  O   H1  H2  O   H1  H2  O   H1  
H2  O   H1  H2  O   H1  H2  O   H1  H2  O   H1  H2  O   H1  H2  O   H1  H2  O   
H1  H2  O   H1  H2  O   H1  H2  O   H1  H2  O   H1  H2  O   H1  H2  O   H1  H2  
O   H1  H2  O   H1  H2  O   H1  H2  O   H1  H2  O   H1  H2  O   H1  H2  O   H1  
H2  O   H1  H2  O   H1  H2  O   H1  H2  O   H1  H2  O   H1  H2  O   H1  H2  O   
H1  H2  O   H1  H2  O   H1  H2  O   H1  H2  O   H1  H2  O   H1  H2  O   H1  H2  
O   H1  H2  O   H1  H2  O   H1  H2  O   H1  H2  O   H1  H2  O   H1  H2  O   H1  
H2  O   H1  H2  O   H1  H2  O   H1  H2  O   H1  H2  O   H1  H2  O   H1  H2  O   
H1  H2  O   H1  H2  O   H1  H2  O   H1  H2  O   H1  H2  O   H1  H2  O   H1  H2  
O   H1  H2  O   H1  H2  O   H1  H2  O   H1  H2  O   H1  H2  O   H1  H2  O   H1  
H2  O   H1  H2  O   H1  H2  O   H1  H2  O   H1  H2  O   H1  H2  O   H1  H2  O   
H1  H2  O   H1  H2  O   H1  H2  O   H1  H2  O   H1  H2  O   H1  H2  O   H1  H2  
O   H1  H2  O   H1  H2  O   H1  H2  O   H1  H2  O   H1  H2  O   H1  H2  O   H1  
H2  O   H1  H2  O   H1  H2  O   H1  H2  O   H1  H2  O   H1  H2  O   H1  H2  O   
H1  H2  O   H1  H2  O   H1  H2  O   H1  H2  O   H1  H2  O   H1  H2  O   H1  H2  
O   H1  H2  O   H1  H2  O   H1  H2  O   H1  H2  O   H1  H2  O   H1  H2  O   H1  
H2  O   H1  H2  O   H1  H2  O   H1  H2  O   H1  H2  O   H1  H2  O   H1  H2  O   
H1  H2  O   H1  H2  O   H1  H2  O   H1  H2  O   H1  H2  O   H1  H2  O   H1  H2  
O   H1  H2  O   H1  H2  O   H1  H2  O   H1  H2  O   H1  H2  O   H1  H2  O   H1  
H2  O   H1  H2  O   H1  H2  O   H1  H2  O   H1  H2  O   H1  H2  O   H1  H2  O   
H1  H2  O   H1  H2  O   H1  H2  O   H1  H2  O   H1  H2  O   H1  H2  O   H1  H2  
O   H1  H2  O   H1  H2  O   H1  H2  O   H1  H2  O   H1  H2  O   H1  H2  O   H1  
H2  O   H1  H2  O   H1  H2  O   H1  H2  O   H1  H2  O   H1  H2  O   H1  H2  O   
H1  H2  O   H1  H2  O   H1  H2  O   H1  H2  O   H1  H2  O   H1  H2  O   H1  H2  
O   H1  H2  O   H1  H2  O   H1  H2  O   H1  H2  O   H1  H2  O   H1  H2  O   H1  
H2  O   H1  H2  O   H1  H2  O   H1  H2  O   H1  H2  O   H1  H2  O   H1  H2  O   
H1  H2  O   H1  H2  O   H1  H2  O   H1  H2  O   H1  H2  O   H1  H2  O   H1  H2  
O   H1  H2  O   H1  H2  O   H1  H2  O   H1  H2  O   H1  H2  O   H1  H2  O   H1  
H2  O   H1  H2  O   H1  H2  O   H1  H2  O   H1  H2  O   H1  H2  O   H1  H2  O   
H1  H2  O   H1  H2  O   H1  H2  O   H1  H2  O   H1  H2  O   H1  H2  O   H1  H2  
O   H1  H2  O   H1  H2  O   H1  H2  O   H1  H2  O   H1  H2  O   H1  H2  O   H1  
H2  O   H1  H2  O   H1  H2  O   H1  H2  O   H1  H2  O   H1  H2  O   H1  H2  O   
H1  H2  O   H1  H2  O   H1  H2  O   H1  H2  O   H1  H2  O   H1  H2  O   H1  H2  
O   H1  H2  O   H1  H2  O   H1  H2  O   H1  H2  O   H1  H2  O   H1  H2  O   H1  
H2  O   H1  H2  O   H1  H2  O   H1  H2  O   H1  H2  O   H1  H2  O   H1  H2  O   
H1  H2  O   H1  H2  O   H1  H2  O   H1  H2  O   H1  H2  O   H1  H2  O   H1  H2  
O   H1  H2  O   H1  H2  O   H1  H2  O   H1  H2  O   H1  H2  O   H1  H2  O   H1  
H2  O   H1  H2  O   H1  H2  O   H1  H2  O   H1  H2  O   H1  H2  O   H1  H2  O   
H1  H2  O   H1  H2  O   H1  H2  O   H1  H2  O   H1  H2  O   H1  H2  O   H1  H2  
O   H1  H2  O   H1  H2  O   H1  H2  O   H1  H2  O   H1  H2  O   H1  H2  O   H1  
H2  O   H1  H2  O   H1  H2  O   H1  H2  O   H1  H2  O   H1  H2  O   H1  H2  O   
H1  H2  O   H1  H2  O   H1  H2  O   H1  H2  O   H1  H2  O   H1  H2  O   H1  H2  
O   H1  H2  O   H1  H2  O   H1  H2  O   H1  H2  O   H1  H2  O   H1  H2  O   H1  
H2  O   H1  H2  O   H1  H2  O   H1  H2  O   H1  H2  O   H1  H2  O   H1  H2  O   
H1  H2  O   H1  H2  O   H1  H2  O   H1  H2  O   H1  H2  O   H1  H2  O   H1  H2  
O   H1  H2  O   H1  H2  O   H1  H2  O   H1  H2  O   H1  H2  O   H1  H2  O   H1  
H2  O   H1  H2  O   H1  H2  O   H1  H2  O   H1  H2  O   H1  H2  O   H1  H2  O   
H1  H2  O   H1  H2  O   H1  H2  O   H1  H2  O   H1  H2  O   H1  H2  O   H1  H2  
O   H1  H2  O   H1  H2  O   H1  H2  O   H1  H2  O   H1  H2  O   H1  H2  O   H1  
H2  O   H1  H2  O   H1  H2  O   H1  H2  O   H1  H2  O   H1  H2  O   H1  H2  O   
H1  H2  O   H1  H2  O   H1  H2  O   H1  H2  O   H1  H2  O   H1  H2  O   H1  H2  
O   H1  H2  O   H1  H2  O   H1  H2  O   H1  H2  O   H1  H2  O   H1  H2  O   H1  
H2  O   H1  H2  O   H1  H2  O   H1  H2  O   H1  H2  O   H1  H2  O   H1  H2  O   
H1  H2  O   H1  H2  O   H1  H2  O   H1  H2  O   H1  H2  O   H1  H2  O   H1  H2  
O   H1  H2  O   H1  H2  O   H1  H2  O   H1  H2  O   H1  H2  O   H1  H2  O   H1  
H2  O   H1  H2  O   H1  H2  O   H1  H2  O   H1  H2  O   H1  H2  O   H1  H2  O   
H1  H2  O   H1  H2  O   H1  H2  O   H1  H2  O   H1  H2  O   H1  H2  O   H1  H2  
O   H1  H2  O   H1  H2  O   H1  H2  O   H1  H2  O   H1  H2  O   H1  H2  O   H1  
H2  O   H1  H2  O   H1  H2  O   H1  H2  O   H1  H2  O   H1  H2  O   H1  H2  O   
H1  H2  O   H1  H2  O   H1  H2  O   H1  H2  O   H1  H2  O   H1  H2  O   H1  H2  
O   H1  H2  O   H1  H2  O   H1  H2  O   H1  H2  O   H1  H2  O   H1  H2  O   H1  
H2  O   H1  H2  O   H1  H2  O   H1  H2  O   H1  H2  O   H1  H2  O   H1  H2  O   
H1  H2  O   H1  H2  O   H1  H2  O   H1  H2  O   H1  H2  O   H1  H2  O   H1  H2  
O   H1  H2  O   H1  H2  O   H1  H2  O   H1  H2  O   H1  H2  O   H1  H2  O   H1  
H2  O   H1  H2  O   H1  H2  O   H1  H2  O   H1  H2  O   H1  H2  O   H1  H2  O   
H1  H2  O   H1  H2  O   H1  H2  O   H1  H2  O   H1  H2  O   H1  H2  O   H1  H2  
O   H1  H2  O   H1  H2  O   H1  H2  O   H1  H2  O   H1  H2  O   H1  H2  O   H1  
H2  O   H1  H2  O   H1  H2  O   H1  H2  O   H1  H2  O   H1  H2  O   H1  H2  O   
H1  H2  O   H1  H2  O   H1  H2  O   H1  H2  O   H1  H2  O   H1  H2  O   H1  H2  
O   H1  H2  O   H1  H2  O   H1  H2  O   H1  H2  O   H1  H2  O   H1  H2  O   H1  
H2  O   H1  H2  O   H1  H2  O   H1  H2  O   H1  H2  O   H1  H2  O   H1  H2  O   
H1  H2  O   H1  H2  O   H1  H2  O   H1  H2  O   H1  H2  O   H1  H2  O   H1  H2  
O   H1  H2  O   H1  H2  O   H1  H2  O   H1  H2  O   H1  H2  O   H1  H2  O   H1  
H2  O   H1  H2  O   H1  H2  O   H1  H2  O   H1  H2  O   H1  H2  O   H1  H2  O   
H1  H2  O   H1  H2  O   H1  H2  O   H1  H2  O   H1  H2  O   H1  H2  O   H1  H2  
O   H1  H2  O   H1  H2  O   H1  H2  O   H1  H2  O   H1  H2  O   H1  H2  O   H1  
H2  O   H1  H2  O   H1  H2  O   H1  H2  O   H1  H2  O   H1  H2  O   H1  H2  O   
H1  H2  O   H1  H2  O   H1  H2  O   H1  H2  O   H1  H2  O   H1  H2  O   H1  H2  
O   H1  H2  O   H1  H2  O   H1  H2  O   H1  H2  O   H1  H2  O   H1  H2  O   H1  
H2  O   H1  H2  O   H1  H2  O   H1  H2  O   H1  H2  O   H1  H2  O   H1  H2  O   
H1  H2  O   H1  H2  O   H1  H2  O   H1  H2  O   H1  H2  O   H1  H2  O   H1  H2  
O   H1  H2  O   H1  H2  O   H1  H2  O   H1  H2  O   H1  H2  O   H1  H2  O   H1  
H2  O   H1  H2  O   H1  H2  O   H1  H2  O   H1  H2  O   H1  H2  O   H1  H2  O   
H1  H2  O   H1  H2  O   H1  H2  O   H1  H2  O   H1  H2  O   H1  H2  O   H1  H2  
O   H1  H2  O   H1  H2  O   H1  H2  O   H1  H2  O   H1  H2  O   H1  H2  O   H1  
H2  O   H1  H2  O   H1  H2  O   H1  H2  O   H1  H2  O   H1  H2  O   H1  H2  O   
H1  H2  O   H1  H2  O   H1  H2  O   H1  H2  O   H1  H2  O   H1  H2  O   H1  H2  
O   H1  H2  O   H1  H2  O   H1  H2  O   H1  H2  O   H1  H2  O   H1  H2  O   H1  
H2  O   H1  H2  O   H1  H2  O   H1  H2  O   H1  H2  O   H1  H2  O   H1  H2  O   
H1  H2  O   H1  H2  O   H1  H2  O   H1  H2  O   H1  H2  O   H1  H2  O   H1  H2  
O   H1  H2  O   H1  H2  O   H1  H2  O   H1  H2  O   H1  H2  O   H1  H2  O   H1  
H2  O   H1  H2  O   H1  H2  O   H1  H2  O   H1  H2  O   H1  H2  O   H1  H2  O   
H1  H2  O   H1  H2  O   H1  H2  O   H1  H2  O   H1  H2  O   H1  H2  O   H1  H2  
O   H1  H2  O   H1  H2  O   H1  H2  O   H1  H2  O   H1  H2  O   H1  H2  O   H1  
H2  O   H1  H2  O   H1  H2  O   H1  H2  O   H1  H2  O   H1  H2  O   H1  H2  O   
H1  H2  O   H1  H2  O   H1  H2  O   H1  H2  O   H1  H2  O   H1  H2  O   H1  H2  
O   H1  H2  O   H1  H2  O   H1  H2  O   H1  H2  O   H1  H2  O   H1  H2  O   H1  
H2  O   H1  H2  O   H1  H2  O   H1  H2  O   H1  H2  O   H1  H2  O   H1  H2  O   
H1  H2  O   H1  H2  O   H1  H2  O   H1  H2  O   H1  H2  O   H1  H2  O   H1  H2  
O   H1  H2  O   H1  H2  O   H1  H2  O   H1  H2  O   H1  H2  O   H1  H2  O   H1  
H2  O   H1  H2  O   H1  H2  O   H1  H2  O   H1  H2  O   H1  H2  O   H1  H2  O   
H1  H2  O   H1  H2  O   H1  H2  O   H1  H2  O   H1  H2  O   H1  H2  O   H1  H2  
O   H1  H2  O   H1  H2  O   H1  H2  O   H1  H2  O   H1  H2  O   H1  H2  O   H1  
H2  O   H1  H2  O   H1  H2  O   H1  H2  O   H1  H2  O   H1  H2  O   H1  H2  O   
H1  H2  O   H1  H2  O   H1  H2  O   H1  H2  O   H1  H2  O   H1  H2  O   H1  H2  
O   H1  H2  O   H1  H2  O   H1  H2  O   H1  H2  O   H1  H2  O   H1  H2  O   H1  
H2  O   H1  H2  O   H1  H2  O   H1  H2  O   H1  H2  O   H1  H2  O   H1  H2  O   
H1  H2  O   H1  H2  O   H1  H2  O   H1  H2  O   H1  H2  O   H1  H2  O   H1  H2  
O   H1  H2  O   H1  H2  O   H1  H2  O   H1  H2  O   H1  H2  O   H1  H2  O   H1  
H2  O   H1  H2  O   H1  H2  O   H1  H2  O   H1  H2  O   H1  H2  O   H1  H2  O   
H1  H2  O   H1  H2  O   H1  H2  O   H1  H2  O   H1  H2  
%FLAG CHARGE                                                                    
%FORMAT(5E16.8)                                                                 
  2.90099016E+00  3.61530432E+00  3.61530432E+00  3.61530432E+00  4.02712830E-01
  2.03360868E+00  1.57622895E+00  2.27778750E-01  2.27778750E-01  6.08624820E-01
  5.32091160E-01  5.32091160E-01 -5.05486602E+00 -6.21380430E-01  1.08787131E+00
  1.08787131E+00  1.08787131E+00  1.11575143E+01 -1.04104000E+01 -9.40817349E+00
  5.35006728E+00  7.23425310E-01  2.01356415E+00  1.02044880E+00 -3.15245790E-01
 -3.15245790E-01  2.47823280E-01 -7.74447750E-01 -7.74447750E-01  1.46762404E+01
 -1.49204192E+01 -1.49204192E+01  9.77808618E+00 -1.06035564E+01 -7.57501011E+00
  4.95464337E+00 -9.43915140E-01  1.68009606E+00 -2.00809746E+00  8.32759110E-01
  8.32759110E-01  6.43429413E+00 -6.57825030E-01 -7.50940983E+00  1.82223000E+00
  1.82223000E+00  1.82223000E+00 -7.50940983E+00  1.82223000E+00  1.82223000E+00
  1.82223000E+00  1.08841798E+01 -1.03484442E+01 -7.57501011E+00  4.95464337E+00
 -1.08787131E+00  1.58351787E+00  2.37436569E+00  3.40757010E-01 -5.83842492E+00
  1.60720686E+00  1.60720686E+00  1.60720686E+00 -7.83558900E-01  4.30046280E-01
  4.30046280E-01 -1.20267180E+00  3.38934780E-01  3.38934780E-01  3.38934780E-01
  1.08841798E+01 -1.03484442E+01 -6.33953817E+00  5.00566581E+00 -4.37335200E+00
  2.59849998E+00 -1.71289620E-01  6.59647260E-01  6.59647260E-01  3.40757010E-01
  1.87689690E-01  1.87689690E-01 -8.72848170E-01  1.13160483E+00  1.13160483E+00
 -2.60578890E-01  2.06823105E+00  2.06823105E+00 -7.02287442E+00  6.19558200E+00
  6.19558200E+00  6.19558200E+00  1.33769904E+01 -1.07402236E+01 -7.57501011E+00
  4.95464337E+00 -4.59201960E-01  1.27191654E+00  1.27191654E+00  1.08841798E+01
 -1.03484442E+01 -7.57501011E+00  4.95464337E+00 -5.64891300E-02  1.54889550E+00
 -6.56002800E-02  3.11601330E-01  3.11601330E-01 -1.17533835E+00  6.41424960E-01
  6.41424960E-01  1.26663207E+01 -1.10900918E+01 -1.71417176E+01  7.74629973E+00
  7.74629973E+00  1.08841798E+01 -1.03484442E+01 -7.57501011E+00  4.95464337E+00
  6.14091510E-01  1.49969529E+00 -3.32556975E+00  1.09880469E+00  1.09880469E+00
  1.09880469E+00  1.08841798E+01 -1.03484442E+01 -7.57501011E+00  4.95464337E+00
 -9.43915140E-01  1.68009606E+00 -2.00809746E+00  8.32759110E-01  8.32759110E-01
  6.43429413E+00 -6.57825030E-01 -7.50940983E+00  1.82223000E+00  1.82223000E+00
  1.82223000E+00 -7.50940983E+00  1.82223000E+00  1.82223000E+00  1.82223000E+00
  1.08841798E+01 -1.03484442E+01 -7.57501011E+00  4.95464337E+00 -4.37335200E-02
  1.78214094E+00 -6.25024890E-01  5.37557850E-01  5.37557850E-01  2.15023140E-01
 -2.28872088E+00  2.42356590E+00 -3.10507992E+00  2.60578890E+00 -1.95343056E+00
  2.36343231E+00 -3.10507992E+00  2.60578890E+00 -2.28872088E+00  2.42356590E+00
  1.08841798E+01 -1.03484442E+01 -7.57501011E+00  4.95464337E+00 -9.43915140E-01
  1.68009606E+00 -2.00809746E+00  8.32759110E-01  8.32759110E-01  6.43429413E+00
 -6.57825030E-01 -7.50940983E+00  1.82223000E+00  1.82223000E+00  1.82223000E+00
 -7.50940983E+00  1.82223000E+00  1.82223000E+00  1.82223000E+00  1.08841798E+01
 -1.03484442E+01 -9.40817349E+00  5.35006728E+00  7.23425310E-01  2.01356415E+00
  1.02044880E+00 -3.15245790E-01 -3.15245790E-01  2.47823280E-01 -7.74447750E-01
 -7.74447750E-01  1.46762404E+01 -1.49204192E+01 -1.49204192E+01  9.77808618E+00
 -1.06035564E+01 -7.57501011E+00  4.95464337E+00 -9.43915140E-01  1.68009606E+00
 -2.00809746E+00  8.32759110E-01  8.32759110E-01  6.43429413E+00 -6.57825030E-01
 -7.50940983E+00  1.82223000E+00  1.82223000E+00  1.82223000E+00 -7.50940983E+00
  1.82223000E+00  1.82223000E+00  1.82223000E+00  1.08841798E+01 -1.03484442E+01
 -9.40817349E+00  5.35006728E+00  6.94269630E-01  1.60356240E+00 -5.52135690E-01
 -2.22312060E-01 -2.22312060E-01  1.45669066E+01 -1.46033512E+01 -1.46033512E+01
  9.77808618E+00 -1.06035564E+01 -6.33953817E+00  5.00566581E+00 -4.37335200E+00
  2.59849998E+00 -1.71289620E-01  6.59647260E-01  6.59647260E-01  3.40757010E-01
  1.87689690E-01  1.87689690E-01 -8.72848170E-01  1.13160483E+00  1.13160483E+00
 -2.60578890E-01  2.06823105E+00  2.06823105E+00 -7.02287442E+00  6.19558200E+00
  6.19558200E+00  6.19558200E+00  1.33769904E+01 -1.07402236E+01 -6.33953817E+00
  5.00566581E+00 -4.37335200E+00  2.59849998E+00 -1.71289620E-01  6.59647260E-01
  6.59647260E-01  3.40757010E-01  1.87689690E-01  1.87689690E-01 -8.72848170E-01
  1.13160483E+00  1.13160483E+00 -2.60578890E-01  2.06823105E+00  2.06823105E+00
 -7.02287442E+00  6.19558200E+00  6.19558200E+00  6.19558200E+00  1.33769904E+01
 -1.07402236E+01 -9.40817349E+00  5.35006728E+00  6.94269630E-01  1.60356240E+00
 -5.52135690E-01 -2.22312060E-01 -2.22312060E-01  1.45669066E+01 -1.46033512E+01
 -1.46033512E+01  9.77808618E+00 -1.06035564E+01 -7.57501011E+00  4.95464337E+00
 -4.37335200E-02  1.78214094E+00 -6.25024890E-01  5.37557850E-01  5.37557850E-01
  2.15023140E-01 -2.28872088E+00  2.42356590E+00 -3.10507992E+00  2.60578890E+00
 -1.95343056E+00  2.36343231E+00 -3.10507992E+00  2.60578890E+00 -2.28872088E+00
  2.42356590E+00  1.08841798E+01 -1.03484442E+01 -7.57501011E+00  4.95464337E+00
 -9.43915140E-01  1.68009606E+00 -2.00809746E+00  8.32759110E-01  8.32759110E-01
  6.43429413E+00 -6.57825030E-01 -7.50940983E+00  1.82223000E+00  1.82223000E+00
  1.82223000E+00 -7.50940983E+00  1.82223000E+00  1.82223000E+00  1.82223000E+00
  1.08841798E+01 -1.03484442E+01 -7.57501011E+00  4.95464337E+00 -4.53735270E-01
  1.53613989E+00  3.85766091E+00  6.41424960E-01  6.41424960E-01 -1.19283176E+01
  7.79003325E+00  1.08841798E+01 -1.03484442E+01 -7.57501011E+00  4.95464337E+00
 -9.43915140E-01  1.68009606E+00 -2.00809746E+00  8.32759110E-01  8.32759110E-01
  6.43429413E+00 -6.57825030E-01 -7.50940983E+00  1.82223000E+00  1.82223000E+00
  1.82223000E+00 -7.50940983E+00  1.82223000E+00  1.82223000E+00  1.82223000E+00
  1.08841798E+01 -1.03484442E+01 -6.33953817E+00  5.00566581E+00 -4.37335200E+00
  2.59849998E+00 -1.71289620E-01  6.59647260E-01  6.59647260E-01  3.40757010E-01
  1.87689690E-01  1.87689690E-01 -8.72848170E-01  1.13160483E+00  1.13160483E+00
 -2.60578890E-01  2.06823105E+00  2.06823105E+00 -7.02287442E+00  6.19558200E+00
  6.19558200E+00  6.19558200E+00  1.33769904E+01 -1.07402236E+01 -7.57501011E+00
  4.95464337E+00  2.60578890E-01  1.90969704E+00 -3.71917143E+00  1.45231731E+00
  1.45231731E+00  1.29924999E+01 -1.08076461E+01 -1.67481159E+01  7.64607708E+00
  7.64607708E+00  1.08841798E+01 -1.03484442E+01 -7.57501011E+00  4.95464337E+00
  2.60578890E-01  1.90969704E+00 -3.71917143E+00  1.45231731E+00  1.45231731E+00
  1.29924999E+01 -1.08076461E+01 -1.67481159E+01  7.64607708E+00  7.64607708E+00
  1.08841798E+01 -1.03484442E+01 -9.40817349E+00  5.35006728E+00  6.94269630E-01
  1.60356240E+00 -5.52135690E-01 -2.22312060E-01 -2.22312060E-01  1.45669066E+01
 -1.46033512E+01 -1.46033512E+01  9.77808618E+00 -1.06035564E+01 -6.33953817E+00
  5.00566581E+00 -4.37335200E+00  2.59849998E+00 -1.71289620E-01  6.59647260E-01
  6.59647260E-01  3.40757010E-01  1.87689690E-01  1.87689690E-01 -8.72848170E-01
  1.13160483E+00  1.13160483E+00 -2.60578890E-01  2.06823105E+00  2.06823105E+00
 -7.02287442E+00  6.19558200E+00  6.19558200E+00  6.19558200E+00  1.33769904E+01
 -1.07402236E+01 -7.57501011E+00  4.95464337E+00  2.60578890E-01  1.90969704E+00
 -3.71917143E+00  1.45231731E+00  1.45231731E+00  1.29924999E+01 -1.08076461E+01
 -1.67481159E+01  7.64607708E+00  7.64607708E+00  1.08841798E+01 -1.03484442E+01
 -7.57501011E+00  4.95464337E+00 -1.08787131E+00  1.58351787E+00  2.37436569E+00
  3.40757010E-01 -5.83842492E+00  1.60720686E+00  1.60720686E+00  1.60720686E+00
 -7.83558900E-01  4.30046280E-01  4.30046280E-01 -1.20267180E+00  3.38934780E-01
  3.38934780E-01  3.38934780E-01  1.08841798E+01 -1.03484442E+01 -4.64304204E+00
  3.49868160E-01  7.12491930E-01  7.12491930E-01  3.44401470E-01  3.88134990E-01
  3.88134990E-01 -1.27556100E-01  4.61024190E-01  4.61024190E-01 -4.84713180E-01
  1.16804943E+00  1.07438681E+01 -1.04741780E+01 -7.57501011E+00  4.95464337E+00
 -7.08847470E-01  1.83498561E+00  6.65842842E+00  7.83558900E-02 -4.44259674E+00
  1.16987166E+00  1.16987166E+00  1.16987166E+00 -1.23200970E+01  7.47478746E+00
  1.08841798E+01 -1.03484442E+01 -7.57501011E+00  4.95464337E+00 -4.37335200E-02
  1.78214094E+00 -6.25024890E-01  5.37557850E-01  5.37557850E-01  2.15023140E-01
 -2.28872088E+00  2.42356590E+00 -3.10507992E+00  2.60578890E+00 -1.95343056E+00
  2.36343231E+00 -3.10507992E+00  2.60578890E+00 -2.28872088E+00  2.42356590E+00
  1.08841798E+01 -1.03484442E+01 -7.57501011E+00  4.95464337E+00  6.14091510E-01
  1.49969529E+00 -3.32556975E+00  1.09880469E+00  1.09880469E+00  1.09880469E+00
  1.08841798E+01 -1.03484442E+01 -7.57501011E+00  4.95464337E+00  3.42579240E-01
  1.60538463E+00 -8.41870260E-01  7.32536460E-01  7.32536460E-01 -4.84713180E-01
 -6.94451853E+00  6.64931727E+00  3.74832711E+00  2.53654416E+00 -1.04359112E+01
  2.35432116E+00  2.09009781E+00  1.08841798E+01 -1.03484442E+01 -4.64304204E+00
  3.49868160E-01  7.12491930E-01  7.12491930E-01  3.44401470E-01  3.88134990E-01
  3.88134990E-01 -1.27556100E-01  4.61024190E-01  4.61024190E-01 -4.84713180E-01
  1.16804943E+00  1.07438681E+01 -1.04741780E+01 -6.33953817E+00  5.00566581E+00
 -4.37335200E+00  2.59849998E+00 -1.71289620E-01  6.59647260E-01  6.59647260E-01
  3.40757010E-01  1.87689690E-01  1.87689690E-01 -8.72848170E-01  1.13160483E+00
  1.13160483E+00 -2.60578890E-01  2.06823105E+00  2.06823105E+00 -7.02287442E+00
  6.19558200E+00  6.19558200E+00  6.19558200E+00  1.33769904E+01 -1.07402236E+01
 -7.57501011E+00  4.95464337E+00  2.60578890E-01  1.90969704E+00 -3.71917143E+00
  1.45231731E+00  1.45231731E+00  1.29924999E+01 -1.08076461E+01 -1.67481159E+01
  7.64607708E+00  7.64607708E+00  1.08841798E+01 -1.03484442E+01 -7.57501011E+00
  4.95464337E+00 -5.64891300E-02  1.54889550E+00 -6.56002800E-02  3.11601330E-01
  3.11601330E-01 -1.17533835E+00  6.41424960E-01  6.41424960E-01  1.26663207E+01
 -1.10900918E+01 -1.71417176E+01  7.74629973E+00  7.74629973E+00  1.08841798E+01
 -1.03484442E+01 -9.40817349E+00  5.35006728E+00  7.23425310E-01  2.01356415E+00
  1.02044880E+00 -3.15245790E-01 -3.15245790E-01  2.47823280E-01 -7.74447750E-01
 -7.74447750E-01  1.46762404E+01 -1.49204192E+01 -1.49204192E+01  9.77808618E+00
 -1.06035564E+01 -6.33953817E+00  5.00566581E+00 -4.37335200E+00  2.59849998E+00
 -1.71289620E-01  6.59647260E-01  6.59647260E-01  3.40757010E-01  1.87689690E-01
  1.87689690E-01 -8.72848170E-01  1.13160483E+00  1.13160483E+00 -2.60578890E-01
  2.06823105E+00  2.06823105E+00 -7.02287442E+00  6.19558200E+00  6.19558200E+00
  6.19558200E+00  1.33769904E+01 -1.07402236E+01 -7.57501011E+00  4.95464337E+00
 -1.08787131E+00  1.58351787E+00  2.37436569E+00  3.40757010E-01 -5.83842492E+00
  1.60720686E+00  1.60720686E+00  1.60720686E+00 -7.83558900E-01  4.30046280E-01
  4.30046280E-01 -1.20267180E+00  3.38934780E-01  3.38934780E-01  3.38934780E-01
  1.08841798E+01 -1.03484442E+01 -7.57501011E+00  4.95464337E+00 -9.43915140E-01
  1.68009606E+00 -2.00809746E+00  8.32759110E-01  8.32759110E-01  6.43429413E+00
 -6.57825030E-01 -7.50940983E+00  1.82223000E+00  1.82223000E+00  1.82223000E+00
 -7.50940983E+00  1.82223000E+00  1.82223000E+00  1.82223000E+00  1.08841798E+01
 -1.03484442E+01 -7.57501011E+00  4.95464337E+00  6.14091510E-01  1.49969529E+00
 -3.32556975E+00  1.09880469E+00  1.09880469E+00  1.09880469E+00  1.08841798E+01
 -1.03484442E+01 -7.57501011E+00  4.95464337E+00 -1.08787131E+00  1.58351787E+00
  2.37436569E+00  3.40757010E-01 -5.83842492E+00  1.60720686E+00  1.60720686E+00
  1.60720686E+00 -7.83558900E-01  4.30046280E-01  4.30046280E-01 -1.20267180E+00
  3.38934780E-01  3.38934780E-01  3.38934780E-01  1.08841798E+01 -1.03484442E+01
 -7.57501011E+00  4.95464337E+00 -4.37335200E-02  1.78214094E+00 -6.25024890E-01
  5.37557850E-01  5.37557850E-01  2.15023140E-01 -2.28872088E+00  2.42356590E+00
 -3.10507992E+00  2.60578890E+00 -1.95343056E+00  2.36343231E+00 -3.10507992E+00
  2.60578890E+00 -2.28872088E+00  2.42356590E+00  1.08841798E+01 -1.03484442E+01
 -7.57501011E+00  4.95464337E+00 -4.53735270E-01  1.53613989E+00  3.85766091E+00
  6.41424960E-01  6.41424960E-01 -1.19283176E+01  7.79003325E+00  1.08841798E+01
 -1.03484442E+01 -7.57501011E+00  4.95464337E+00 -9.43915140E-01  1.68009606E+00
 -2.00809746E+00  8.32759110E-01  8.32759110E-01  6.43429413E+00 -6.57825030E-01
 -7.50940983E+00  1.82223000E+00  1.82223000E+00  1.82223000E+00 -7.50940983E+00
  1.82223000E+00  1.82223000E+00  1.82223000E+00  1.08841798E+01 -1.03484442E+01
 -4.64304204E+00  3.49868160E-01  7.12491930E-01  7.12491930E-01  3.44401470E-01
  3.88134990E-01  3.88134990E-01 -1.27556100E-01  4.61024190E-01  4.61024190E-01
 -4.84713180E-01  1.16804943E+00  1.07438681E+01 -1.04741780E+01 -7.57501011E+00
  4.95464337E+00 -2.55112200E-02  1.59627348E+00 -2.76978960E-01  5.37557850E-01
  5.37557850E-01 -2.00445300E-02 -3.47317038E+00  3.09596877E+00 -4.26584043E+00
  3.01761288E+00  5.87851398E+00 -1.01662212E+01  7.27434216E+00 -4.26584043E+00
  3.01761288E+00 -3.47317038E+00  3.09596877E+00  1.08841798E+01 -1.03484442E+01
 -6.33953817E+00  5.00566581E+00 -4.37335200E+00  2.59849998E+00 -1.71289620E-01
  6.59647260E-01  6.59647260E-01  3.40757010E-01  1.87689690E-01  1.87689690E-01
 -8.72848170E-01  1.13160483E+00  1.13160483E+00 -2.60578890E-01  2.06823105E+00
  2.06823105E+00 -7.02287442E+00  6.19558200E+00  6.19558200E+00  6.19558200E+00
  1.33769904E+01 -1.07402236E+01 -7.57501011E+00  4.95464337E+00  2.60578890E-01
  1.90969704E+00 -3.71917143E+00  1.45231731E+00  1.45231731E+00  1.29924999E+01
 -1.08076461E+01 -1.67481159E+01  7.64607708E+00  7.64607708E+00  1.08841798E+01
 -1.03484442E+01 -4.64304204E+00  3.49868160E-01  7.12491930E-01  7.12491930E-01
  3.44401470E-01  3.88134990E-01  3.88134990E-01 -1.27556100E-01  4.61024190E-01
  4.61024190E-01 -4.84713180E-01  1.16804943E+00  1.07438681E+01 -1.04741780E+01
 -4.64304204E+00  3.49868160E-01  7.12491930E-01  7.12491930E-01  3.44401470E-01
  3.88134990E-01  3.88134990E-01 -1.27556100E-01  4.61024190E-01  4.61024190E-01
 -4.84713180E-01  1.16804943E+00  1.07438681E+01 -1.04741780E+01 -7.57501011E+00
  4.95464337E+00 -5.64891300E-02  1.54889550E+00 -6.56002800E-02  3.11601330E-01
  3.11601330E-01 -1.17533835E+00  6.41424960E-01  6.41424960E-01  1.26663207E+01
 -1.10900918E+01 -1.71417176E+01  7.74629973E+00  7.74629973E+00  1.08841798E+01
 -1.03484442E+01 -7.57501011E+00  4.95464337E+00  2.60578890E-01  1.90969704E+00
 -3.71917143E+00  1.45231731E+00  1.45231731E+00  1.29924999E+01 -1.08076461E+01
 -1.67481159E+01  7.64607708E+00  7.64607708E+00  1.08841798E+01 -1.03484442E+01
 -7.57501011E+00  4.95464337E+00 -7.08847470E-01  1.83498561E+00  6.65842842E+00
  7.83558900E-02 -4.44259674E+00  1.16987166E+00  1.16987166E+00  1.16987166E+00
 -1.23200970E+01  7.47478746E+00  1.08841798E+01 -1.03484442E+01 -6.33953817E+00
  5.00566581E+00 -4.37335200E+00  2.59849998E+00 -1.71289620E-01  6.59647260E-01
  6.59647260E-01  3.40757010E-01  1.87689690E-01  1.87689690E-01 -8.72848170E-01
  1.13160483E+00  1.13160483E+00 -2.60578890E-01  2.06823105E+00  2.06823105E+00
 -7.02287442E+00  6.19558200E+00  6.19558200E+00  6.19558200E+00  1.33769904E+01
 -1.07402236E+01 -7.57501011E+00  4.95464337E+00 -9.43915140E-01  1.68009606E+00
 -2.00809746E+00  8.32759110E-01  8.32759110E-01  6.43429413E+00 -6.57825030E-01
 -7.50940983E+00  1.82223000E+00  1.82223000E+00  1.82223000E+00 -7.50940983E+00
  1.82223000E+00  1.82223000E+00  1.82223000E+00  1.08841798E+01 -1.03484442E+01
 -7.57501011E+00  4.95464337E+00 -1.08787131E+00  1.58351787E+00  2.37436569E+00
  3.40757010E-01 -5.83842492E+00  1.60720686E+00  1.60720686E+00  1.60720686E+00
 -7.83558900E-01  4.30046280E-01  4.30046280E-01 -1.20267180E+00  3.38934780E-01
  3.38934780E-01  3.38934780E-01  1.08841798E+01 -1.03484442E+01 -7.57501011E+00
  4.95464337E+00  6.14091510E-01  1.49969529E+00 -3.32556975E+00  1.09880469E+00
  1.09880469E+00  1.09880469E+00  1.08841798E+01 -1.03484442E+01 -7.57501011E+00
  4.95464337E+00 -4.37335200E-02  1.78214094E+00 -6.25024890E-01  5.37557850E-01
  5.37557850E-01  2.15023140E-01 -2.28872088E+00  2.42356590E+00 -3.10507992E+00
  2.60578890E+00 -1.95343056E+00  2.36343231E+00 -3.10507992E+00  2.60578890E+00
 -2.28872088E+00  2.42356590E+00  1.08841798E+01 -1.03484442E+01 -7.57501011E+00
  4.95464337E+00 -2.55112200E-02  1.59627348E+00 -2.76978960E-01  5.37557850E-01
  5.37557850E-01 -2.00445300E-02 -3.47317038E+00  3.09596877E+00 -4.26584043E+00
  3.01761288E+00  5.87851398E+00 -1.01662212E+01  7.27434216E+00 -4.26584043E+00
  3.01761288E+00 -3.47317038E+00  3.09596877E+00  1.08841798E+01 -1.03484442E+01
 -6.33953817E+00  5.00566581E+00 -4.37335200E+00  2.59849998E+00 -1.71289620E-01
  6.59647260E-01  6.59647260E-01  3.40757010E-01  1.87689690E-01  1.87689690E-01
 -8.72848170E-01  1.13160483E+00  1.13160483E+00 -2.60578890E-01  2.06823105E+00
  2.06823105E+00 -7.02287442E+00  6.19558200E+00  6.19558200E+00  6.19558200E+00
  1.33769904E+01 -1.07402236E+01 -9.40817349E+00  5.35006728E+00  6.94269630E-01
  1.60356240E+00 -5.52135690E-01 -2.22312060E-01 -2.22312060E-01  1.45669066E+01
 -1.46033512E+01 -1.46033512E+01  9.77808618E+00 -1.06035564E+01 -6.33953817E+00
  5.00566581E+00 -4.37335200E+00  2.59849998E+00 -1.71289620E-01  6.59647260E-01
  6.59647260E-01  3.40757010E-01  1.87689690E-01  1.87689690E-01 -8.72848170E-01
  1.13160483E+00  1.13160483E+00 -2.60578890E-01  2.06823105E+00  2.06823105E+00
 -7.02287442E+00  6.19558200E+00  6.19558200E+00  6.19558200E+00  1.33769904E+01
 -1.07402236E+01 -6.33953817E+00  5.00566581E+00 -4.37335200E+00  2.59849998E+00
 -1.71289620E-01  6.59647260E-01  6.59647260E-01  3.40757010E-01  1.87689690E-01
  1.87689690E-01 -8.72848170E-01  1.13160483E+00  1.13160483E+00 -2.60578890E-01
  2.06823105E+00  2.06823105E+00 -7.02287442E+00  6.19558200E+00  6.19558200E+00
  6.19558200E+00  1.33769904E+01 -1.07402236E+01 -9.40817349E+00  5.35006728E+00
  7.23425310E-01  2.01356415E+00  1.02044880E+00 -3.15245790E-01 -3.15245790E-01
  2.47823280E-01 -7.74447750E-01 -7.74447750E-01  1.46762404E+01 -1.49204192E+01
 -1.49204192E+01  9.77808618E+00 -1.06035564E+01 -9.40817349E+00  5.35006728E+00
  7.23425310E-01  2.01356415E+00  1.02044880E+00 -3.15245790E-01 -3.15245790E-01
  2.47823280E-01 -7.74447750E-01 -7.74447750E-01  1.46762404E+01 -1.49204192E+01
 -1.49204192E+01  9.77808618E+00 -1.06035564E+01 -7.57501011E+00  4.95464337E+00
 -1.08787131E+00  1.58351787E+00  2.37436569E+00  3.40757010E-01 -5.83842492E+00
  1.60720686E+00  1.60720686E+00  1.60720686E+00 -7.83558900E-01  4.30046280E-01
  4.30046280E-01 -1.20267180E+00  3.38934780E-01  3.38934780E-01  3.38934780E-01
  1.08841798E+01 -1.03484442E+01 -7.57501011E+00  4.95464337E+00 -4.37335200E-02
  1.78214094E+00 -6.25024890E-01  5.37557850E-01  5.37557850E-01  2.15023140E-01
 -2.28872088E+00  2.42356590E+00 -3.10507992E+00  2.60578890E+00 -1.95343056E+00
  2.36343231E+00 -3.10507992E+00  2.60578890E+00 -2.28872088E+00  2.42356590E+00
  1.08841798E+01 -1.03484442E+01 -7.57501011E+00  4.95464337E+00 -1.08787131E+00
  1.58351787E+00  2.37436569E+00  3.40757010E-01 -5.83842492E+00  1.60720686E+00
  1.60720686E+00  1.60720686E+00 -7.83558900E-01  4.30046280E-01  4.30046280E-01
 -1.20267180E+00  3.38934780E-01  3.38934780E-01  3.38934780E-01  1.08841798E+01
 -1.03484442E+01 -6.33953817E+00  5.00566581E+00 -4.37335200E+00  2.59849998E+00
 -1.71289620E-01  6.59647260E-01  6.59647260E-01  3.40757010E-01  1.87689690E-01
  1.87689690E-01 -8.72848170E-01  1.13160483E+00  1.13160483E+00 -2.60578890E-01
  2.06823105E+00  2.06823105E+00 -7.02287442E+00  6.19558200E+00  6.19558200E+00
  6.19558200E+00  1.33769904E+01 -1.07402236E+01 -7.57501011E+00  4.95464337E+00
 -7.08847470E-01  1.83498561E+00  6.65842842E+00  7.83558900E-02 -4.44259674E+00
  1.16987166E+00  1.16987166E+00  1.16987166E+00 -1.23200970E+01  7.47478746E+00
  1.08841798E+01 -1.03484442E+01 -7.57501011E+00  4.95464337E+00 -9.43915140E-01
  1.68009606E+00 -2.00809746E+00  8.32759110E-01  8.32759110E-01  6.43429413E+00
 -6.57825030E-01 -7.50940983E+00  1.82223000E+00  1.82223000E+00  1.82223000E+00
 -7.50940983E+00  1.82223000E+00  1.82223000E+00  1.82223000E+00  1.08841798E+01
 -1.03484442E+01 -9.40817349E+00  5.35006728E+00  7.23425310E-01  2.01356415E+00
  1.02044880E+00 -3.15245790E-01 -3.15245790E-01  2.47823280E-01 -7.74447750E-01
 -7.74447750E-01  1.46762404E+01 -1.49204192E+01 -1.49204192E+01  9.77808618E+00
 -1.06035564E+01 -7.57501011E+00  4.95464337E+00 -4.59201960E-01  1.27191654E+00
  1.27191654E+00  1.08841798E+01 -1.03484442E+01 -7.57501011E+00  4.95464337E+00
  2.60578890E-01  1.90969704E+00 -3.71917143E+00  1.45231731E+00  1.45231731E+00
  1.29924999E+01 -1.08076461E+01 -1.67481159E+01  7.64607708E+00  7.64607708E+00
  1.08841798E+01 -1.03484442E+01 -7.57501011E+00  4.95464337E+00 -2.55112200E-02
  1.59627348E+00 -2.76978960E-01  5.37557850E-01  5.37557850E-01 -2.00445300E-02
 -3.47317038E+00  3.09596877E+00 -4.26584043E+00  3.01761288E+00  5.87851398E+00
 -1.01662212E+01  7.27434216E+00 -4.26584043E+00  3.01761288E+00 -3.47317038E+00
  3.09596877E+00  1.08841798E+01 -1.03484442E+01 -6.33953817E+00  5.00566581E+00
 -4.37335200E+00  2.59849998E+00 -1.71289620E-01  6.59647260E-01  6.59647260E-01
  3.40757010E-01  1.87689690E-01  1.87689690E-01 -8.72848170E-01  1.13160483E+00
  1.13160483E+00 -2.60578890E-01  2.06823105E+00  2.06823105E+00 -7.02287442E+00
  6.19558200E+00  6.19558200E+00  6.19558200E+00  1.33769904E+01 -1.07402236E+01
 -7.57501011E+00  4.95464337E+00 -4.53735270E-01  1.53613989E+00  3.85766091E+00
  6.41424960E-01  6.41424960E-01 -1.19283176E+01  7.79003325E+00  1.08841798E+01
 -1.03484442E+01 -9.40817349E+00  5.35006728E+00  7.23425310E-01  2.01356415E+00
  1.02044880E+00 -3.15245790E-01 -3.15245790E-01  2.47823280E-01 -7.74447750E-01
 -7.74447750E-01  1.46762404E+01 -1.49204192E+01 -1.49204192E+01  9.77808618E+00
 -1.06035564E+01 -6.33953817E+00  5.00566581E+00 -4.37335200E+00  2.59849998E+00
 -1.71289620E-01  6.59647260E-01  6.59647260E-01  3.40757010E-01  1.87689690E-01
  1.87689690E-01 -8.72848170E-01  1.13160483E+00  1.13160483E+00 -2.60578890E-01
  2.06823105E+00  2.06823105E+00 -7.02287442E+00  6.19558200E+00  6.19558200E+00
  6.19558200E+00  1.33769904E+01 -1.07402236E+01 -7.57501011E+00  4.95464337E+00
 -9.43915140E-01  1.68009606E+00 -2.00809746E+00  8.32759110E-01  8.32759110E-01
  6.43429413E+00 -6.57825030E-01 -7.50940983E+00  1.82223000E+00  1.82223000E+00
  1.82223000E+00 -7.50940983E+00  1.82223000E+00  1.82223000E+00  1.82223000E+00
  1.08841798E+01 -1.03484442E+01 -7.57501011E+00  4.95464337E+00 -5.64891300E-02
  1.54889550E+00 -6.56002800E-02  3.11601330E-01  3.11601330E-01 -1.17533835E+00
  6.41424960E-01  6.41424960E-01  1.26663207E+01 -1.10900918E+01 -1.71417176E+01
  7.74629973E+00  7.74629973E+00  1.08841798E+01 -1.03484442E+01 -7.57501011E+00
  4.95464337E+00  6.14091510E-01  1.49969529E+00 -3.32556975E+00  1.09880469E+00
  1.09880469E+00  1.09880469E+00  1.08841798E+01 -1.03484442E+01 -7.57501011E+00
  4.95464337E+00  6.14091510E-01  1.49969529E+00 -3.32556975E+00  1.09880469E+00
  1.09880469E+00  1.09880469E+00  1.08841798E+01 -1.03484442E+01 -7.57501011E+00
  4.95464337E+00  6.14091510E-01  1.49969529E+00 -3.32556975E+00  1.09880469E+00
  1.09880469E+00  1.09880469E+00  1.08841798E+01 -1.03484442E+01 -7.57501011E+00
  4.95464337E+00  6.14091510E-01  1.49969529E+00 -3.32556975E+00  1.09880469E+00
  1.09880469E+00  1.09880469E+00  1.08841798E+01 -1.03484442E+01 -7.57501011E+00
  4.95464337E+00  6.14091510E-01  1.49969529E+00 -3.32556975E+00  1.09880469E+00
  1.09880469E+00  1.09880469E+00  1.08841798E+01 -1.03484442E+01 -7.57501011E+00
  4.95464337E+00 -1.08787131E+00  1.58351787E+00  2.37436569E+00  3.40757010E-01
 -5.83842492E+00  1.60720686E+00  1.60720686E+00  1.60720686E+00 -7.83558900E-01
  4.30046280E-01  4.30046280E-01 -1.20267180E+00  3.38934780E-01  3.38934780E-01
  3.38934780E-01  1.08841798E+01 -1.03484442E+01 -7.57501011E+00  4.95464337E+00
 -4.37335200E-02  1.78214094E+00 -6.25024890E-01  5.37557850E-01  5.37557850E-01
  2.15023140E-01 -2.28872088E+00  2.42356590E+00 -3.10507992E+00  2.60578890E+00
 -1.95343056E+00  2.36343231E+00 -3.10507992E+00  2.60578890E+00 -2.28872088E+00
  2.42356590E+00  1.08841798E+01 -1.03484442E+01 -4.64304204E+00  3.49868160E-01
  7.12491930E-01  7.12491930E-01  3.44401470E-01  3.88134990E-01  3.88134990E-01
 -1.27556100E-01  4.61024190E-01  4.61024190E-01 -4.84713180E-01  1.16804943E+00
  1.07438681E+01 -1.04741780E+01 -4.64304204E+00  3.49868160E-01  7.12491930E-01
  7.12491930E-01  3.44401470E-01  3.88134990E-01  3.88134990E-01 -1.27556100E-01
  4.61024190E-01  4.61024190E-01 -4.84713180E-01  1.16804943E+00  1.07438681E+01
 -1.04741780E+01 -6.33953817E+00  5.00566581E+00 -4.37335200E+00  2.59849998E+00
 -1.71289620E-01  6.59647260E-01  6.59647260E-01  3.40757010E-01  1.87689690E-01
  1.87689690E-01 -8.72848170E-01  1.13160483E+00  1.13160483E+00 -2.60578890E-01
  2.06823105E+00  2.06823105E+00 -7.02287442E+00  6.19558200E+00  6.19558200E+00
  6.19558200E+00  1.33769904E+01 -1.07402236E+01 -7.57501011E+00  4.95464337E+00
 -7.08847470E-01  1.83498561E+00  6.65842842E+00  7.83558900E-02 -4.44259674E+00
  1.16987166E+00  1.16987166E+00  1.16987166E+00 -1.23200970E+01  7.47478746E+00
  1.08841798E+01 -1.03484442E+01 -7.57501011E+00  4.95464337E+00 -1.08787131E+00
  1.58351787E+00  2.37436569E+00  3.40757010E-01 -5.83842492E+00  1.60720686E+00
  1.60720686E+00  1.60720686E+00 -7.83558900E-01  4.30046280E-01  4.30046280E-01
 -1.20267180E+00  3.38934780E-01  3.38934780E-01  3.38934780E-01  1.08841798E+01
 -1.03484442E+01 -7.57501011E+00  4.95464337E+00 -5.64891300E-02  1.54889550E+00
 -6.56002800E-02  3.11601330E-01  3.11601330E-01 -1.17533835E+00  6.41424960E-01
  6.41424960E-01  1.26663207E+01 -1.10900918E+01 -1.71417176E+01  7.74629973E+00
  7.74629973E+00  1.08841798E+01 -1.03484442E+01 -9.40817349E+00  5.35006728E+00
  7.23425310E-01  2.01356415E+00  1.02044880E+00 -3.15245790E-01 -3.15245790E-01
  2.47823280E-01 -7.74447750E-01 -7.74447750E-01  1.46762404E+01 -1.49204192E+01
 -1.49204192E+01  9.77808618E+00 -1.06035564E+01 -6.33953817E+00  5.00566581E+00
 -4.80522051E+00  2.84267880E+00 -1.27556100E-02  5.95869210E-01  5.95869210E-01
  7.10669700E-01  5.19335550E-01  5.19335550E-01  8.85603780E-01  1.25187201E+00
  1.25187201E+00 -9.64870785E+00  6.29762688E+00  1.47163295E+01 -1.57203782E+01
  8.15994594E+00  8.15994594E+00 -1.57203782E+01  8.15994594E+00  8.15994594E+00
  1.33769904E+01 -1.07402236E+01 -7.57501011E+00  4.95464337E+00 -1.08787131E+00
  1.58351787E+00  2.37436569E+00  3.40757010E-01 -5.83842492E+00  1.60720686E+00
  1.60720686E+00  1.60720686E+00 -7.83558900E-01  4.30046280E-01  4.30046280E-01
 -1.20267180E+00  3.38934780E-01  3.38934780E-01  3.38934780E-01  1.08841798E+01
 -1.03484442E+01 -7.57501011E+00  4.95464337E+00  6.14091510E-01  1.49969529E+00
 -3.32556975E+00  1.09880469E+00  1.09880469E+00  1.09880469E+00  1.08841798E+01
 -1.03484442E+01 -6.33953817E+00  5.00566581E+00 -4.37335200E+00  2.59849998E+00
 -1.71289620E-01  6.59647260E-01  6.59647260E-01  3.40757010E-01  1.87689690E-01
  1.87689690E-01 -8.72848170E-01  1.13160483E+00  1.13160483E+00 -2.60578890E-01
  2.06823105E+00  2.06823105E+00 -7.02287442E+00  6.19558200E+00  6.19558200E+00
  6.19558200E+00  1.33769904E+01 -1.07402236E+01 -9.40817349E+00  5.35006728E+00
  7.23425310E-01  2.01356415E+00  1.02044880E+00 -3.15245790E-01 -3.15245790E-01
  2.47823280E-01 -7.74447750E-01 -7.74447750E-01  1.46762404E+01 -1.49204192E+01
 -1.49204192E+01  9.77808618E+00 -1.06035564E+01 -7.57501011E+00  4.95464337E+00
 -9.43915140E-01  1.68009606E+00 -2.00809746E+00  8.32759110E-01  8.32759110E-01
  6.43429413E+00 -6.57825030E-01 -7.50940983E+00  1.82223000E+00  1.82223000E+00
  1.82223000E+00 -7.50940983E+00  1.82223000E+00  1.82223000E+00  1.82223000E+00
  1.08841798E+01 -1.03484442E+01 -6.33953817E+00  5.00566581E+00 -4.37335200E+00
  2.59849998E+00 -1.71289620E-01  6.59647260E-01  6.59647260E-01  3.40757010E-01
  1.87689690E-01  1.87689690E-01 -8.72848170E-01  1.13160483E+00  1.13160483E+00
 -2.60578890E-01  2.06823105E+00  2.06823105E+00 -7.02287442E+00  6.19558200E+00
  6.19558200E+00  6.19558200E+00  1.33769904E+01 -1.07402236E+01 -9.40817349E+00
  5.35006728E+00  7.23425310E-01  2.01356415E+00  1.02044880E+00 -3.15245790E-01
 -3.15245790E-01  2.47823280E-01 -7.74447750E-01 -7.74447750E-01  1.46762404E+01
 -1.49204192E+01 -1.49204192E+01  9.77808618E+00 -1.06035564E+01 -7.57501011E+00
  4.95464337E+00  6.14091510E-01  1.49969529E+00 -3.32556975E+00  1.09880469E+00
  1.09880469E+00  1.09880469E+00  1.08841798E+01 -1.03484442E+01 -7.57501011E+00
  4.95464337E+00  2.60578890E-01  1.90969704E+00 -3.71917143E+00  1.45231731E+00
  1.45231731E+00  1.29924999E+01 -1.08076461E+01 -1.67481159E+01  7.64607708E+00
  7.64607708E+00  1.08841798E+01 -1.03484442E+01 -7.57501011E+00  4.95464337E+00
  6.14091510E-01  1.49969529E+00 -3.32556975E+00  1.09880469E+00  1.09880469E+00
  1.09880469E+00  1.08841798E+01 -1.03484442E+01 -7.57501011E+00  4.95464337E+00
 -1.08787131E+00  1.58351787E+00  2.37436569E+00  3.40757010E-01 -5.83842492E+00
  1.60720686E+00  1.60720686E+00  1.60720686E+00 -7.83558900E-01  4.30046280E-01
  4.30046280E-01 -1.20267180E+00  3.38934780E-01  3.38934780E-01  3.38934780E-01
  1.08841798E+01 -1.03484442E+01 -7.57501011E+00  4.95464337E+00 -2.55112200E-02
  1.59627348E+00 -2.76978960E-01  5.37557850E-01  5.37557850E-01 -2.00445300E-02
 -3.47317038E+00  3.09596877E+00 -4.26584043E+00  3.01761288E+00  5.87851398E+00
 -1.01662212E+01  7.27434216E+00 -4.26584043E+00  3.01761288E+00 -3.47317038E+00
  3.09596877E+00  1.08841798E+01 -1.03484442E+01 -7.57501011E+00  4.95464337E+00
 -4.53735270E-01  1.53613989E+00  3.85766091E+00  6.41424960E-01  6.41424960E-01
 -1.19283176E+01  7.79003325E+00  1.08841798E+01 -1.03484442E+01 -7.57501011E+00
  4.95464337E+00 -4.53735270E-01  1.53613989E+00  3.85766091E+00  6.41424960E-01
  6.41424960E-01 -1.19283176E+01  7.79003325E+00  1.08841798E+01 -1.03484442E+01
 -7.57501011E+00  4.95464337E+00 -2.55112200E-02  1.59627348E+00 -2.76978960E-01
  5.37557850E-01  5.37557850E-01 -2.00445300E-02 -3.47317038E+00  3.09596877E+00
 -4.26584043E+00  3.01761288E+00  5.87851398E+00 -1.01662212E+01  7.27434216E+00
 -4.26584043E+00  3.01761288E+00 -3.47317038E+00  3.09596877E+00  1.08841798E+01
 -1.03484442E+01 -7.57501011E+00  4.95464337E+00 -7.08847470E-01  1.83498561E+00
  6.65842842E+00  7.83558900E-02 -4.44259674E+00  1.16987166E+00  1.16987166E+00
  1.16987166E+00 -1.23200970E+01  7.47478746E+00  1.08841798E+01 -1.03484442E+01
 -4.64304204E+00  3.49868160E-01  7.12491930E-01  7.12491930E-01  3.44401470E-01
  3.88134990E-01  3.88134990E-01 -1.27556100E-01  4.61024190E-01  4.61024190E-01
 -4.84713180E-01  1.16804943E+00  1.07438681E+01 -1.04741780E+01 -6.33953817E+00
  5.00566581E+00 -4.37335200E+00  2.59849998E+00 -1.71289620E-01  6.59647260E-01
  6.59647260E-01  3.40757010E-01  1.87689690E-01  1.87689690E-01 -8.72848170E-01
  1.13160483E+00  1.13160483E+00 -2.60578890E-01  2.06823105E+00  2.06823105E+00
 -7.02287442E+00  6.19558200E+00  6.19558200E+00  6.19558200E+00  1.33769904E+01
 -1.07402236E+01 -7.57501011E+00  4.95464337E+00  6.14091510E-01  1.49969529E+00
 -3.32556975E+00  1.09880469E+00  1.09880469E+00  1.09880469E+00  1.08841798E+01
 -1.03484442E+01 -7.57501011E+00  4.95464337E+00 -9.43915140E-01  1.68009606E+00
 -2.00809746E+00  8.32759110E-01  8.32759110E-01  6.43429413E+00 -6.57825030E-01
 -7.50940983E+00  1.82223000E+00  1.82223000E+00  1.82223000E+00 -7.50940983E+00
  1.82223000E+00  1.82223000E+00  1.82223000E+00  1.08841798E+01 -1.03484442E+01
 -7.57501011E+00  4.95464337E+00 -4.37335200E-02  1.78214094E+00 -6.25024890E-01
  5.37557850E-01  5.37557850E-01  2.15023140E-01 -2.28872088E+00  2.42356590E+00
 -3.10507992E+00  2.60578890E+00 -1.95343056E+00  2.36343231E+00 -3.10507992E+00
  2.60578890E+00 -2.28872088E+00  2.42356590E+00  1.08841798E+01 -1.03484442E+01
 -7.57501011E+00  4.95464337E+00  2.60578890E-01  1.90969704E+00 -3.71917143E+00
  1.45231731E+00  1.45231731E+00  1.29924999E+01 -1.08076461E+01 -1.67481159E+01
  7.64607708E+00  7.64607708E+00  1.08841798E+01 -1.03484442E+01 -7.57501011E+00
  4.95464337E+00 -4.59201960E-01  1.27191654E+00  1.27191654E+00  1.08841798E+01
 -1.03484442E+01 -7.57501011E+00  4.95464337E+00  6.14091510E-01  1.49969529E+00
 -3.32556975E+00  1.09880469E+00  1.09880469E+00  1.09880469E+00  1.08841798E+01
 -1.03484442E+01 -7.57501011E+00  4.95464337E+00 -4.37335200E-02  1.78214094E+00
 -6.25024890E-01  5.37557850E-01  5.37557850E-01  2.15023140E-01 -2.28872088E+00
  2.42356590E+00 -3.10507992E+00  2.60578890E+00 -1.95343056E+00  2.36343231E+00
 -3.10507992E+00  2.60578890E+00 -2.28872088E+00  2.42356590E+00  1.08841798E+01
 -1.03484442E+01 -7.57501011E+00  4.95464337E+00  2.60578890E-01  1.90969704E+00
 -3.71917143E+00  1.45231731E+00  1.45231731E+00  1.29924999E+01 -1.08076461E+01
 -1.67481159E+01  7.64607708E+00  7.64607708E+00  1.08841798E+01 -1.03484442E+01
 -7.57501011E+00  4.95464337E+00 -1.08787131E+00  1.58351787E+00  2.37436569E+00
  3.40757010E-01 -5.83842492E+00  1.60720686E+00  1.60720686E+00  1.60720686E+00
 -7.83558900E-01  4.30046280E-01  4.30046280E-01 -1.20267180E+00  3.38934780E-01
  3.38934780E-01  3.38934780E-01  1.08841798E+01 -1.03484442E+01 -4.64304204E+00
  3.49868160E-01  7.12491930E-01  7.12491930E-01  3.44401470E-01  3.88134990E-01
  3.88134990E-01 -1.27556100E-01  4.61024190E-01  4.61024190E-01 -4.84713180E-01
  1.16804943E+00  1.07438681E+01 -1.04741780E+01 -7.57501011E+00  4.95464337E+00
 -9.43915140E-01  1.68009606E+00 -2.00809746E+00  8.32759110E-01  8.32759110E-01
  6.43429413E+00 -6.57825030E-01 -7.50940983E+00  1.82223000E+00  1.82223000E+00
  1.82223000E+00 -7.50940983E+00  1.82223000E+00  1.82223000E+00  1.82223000E+00
  1.08841798E+01 -1.03484442E+01 -7.57501011E+00  4.95464337E+00  2.60578890E-01
  1.90969704E+00 -3.71917143E+00  1.45231731E+00  1.45231731E+00  1.29924999E+01
 -1.08076461E+01 -1.67481159E+01  7.64607708E+00  7.64607708E+00  1.08841798E+01
 -1.03484442E+01 -7.57501011E+00  4.95464337E+00 -4.53735270E-01  1.53613989E+00
  3.85766091E+00  6.41424960E-01  6.41424960E-01 -1.19283176E+01  7.79003325E+00
  1.08841798E+01 -1.03484442E+01 -7.57501011E+00  4.95464337E+00 -4.37335200E-02
  1.78214094E+00 -6.25024890E-01  5.37557850E-01  5.37557850E-01  2.15023140E-01
 -2.28872088E+00  2.42356590E+00 -3.10507992E+00  2.60578890E+00 -1.95343056E+00
  2.36343231E+00 -3.10507992E+00  2.60578890E+00 -2.28872088E+00  2.42356590E+00
  1.08841798E+01 -1.03484442E+01 -7.57501011E+00  4.95464337E+00 -1.08787131E+00
  1.58351787E+00  2.37436569E+00  3.40757010E-01 -5.83842492E+00  1.60720686E+00
  1.60720686E+00  1.60720686E+00 -7.83558900E-01  4.30046280E-01  4.30046280E-01
 -1.20267180E+00  3.38934780E-01  3.38934780E-01  3.38934780E-01  1.08841798E+01
 -1.03484442E+01 -7.57501011E+00  4.95464337E+00 -7.08847470E-01  1.83498561E+00
  6.65842842E+00  7.83558900E-02 -4.44259674E+00  1.16987166E+00  1.16987166E+00
  1.16987166E+00 -1.23200970E+01  7.47478746E+00  1.08841798E+01 -1.03484442E+01
 -7.57501011E+00  4.95464337E+00 -4.53735270E-01  1.53613989E+00  3.85766091E+00
  6.41424960E-01  6.41424960E-01 -1.19283176E+01  7.79003325E+00  1.08841798E+01
 -1.03484442E+01 -9.40817349E+00  5.35006728E+00  6.94269630E-01  1.60356240E+00
 -5.52135690E-01 -2.22312060E-01 -2.22312060E-01  1.45669066E+01 -1.46033512E+01
 -1.46033512E+01  9.77808618E+00 -1.06035564E+01 -7.57501011E+00  4.95464337E+00
 -4.37335200E-02  1.78214094E+00 -6.25024890E-01  5.37557850E-01  5.37557850E-01
  2.15023140E-01 -2.28872088E+00  2.42356590E+00 -3.10507992E+00  2.60578890E+00
 -1.95343056E+00  2.36343231E+00 -3.10507992E+00  2.60578890E+00 -2.28872088E+00
  2.42356590E+00  1.08841798E+01 -1.03484442E+01 -7.57501011E+00  4.95464337E+00
 -4.59201960E-01  1.27191654E+00  1.27191654E+00  1.08841798E+01 -1.03484442E+01
 -6.33953817E+00  5.00566581E+00 -4.37335200E+00  2.59849998E+00 -1.71289620E-01
  6.59647260E-01  6.59647260E-01  3.40757010E-01  1.87689690E-01  1.87689690E-01
 -8.72848170E-01  1.13160483E+00  1.13160483E+00 -2.60578890E-01  2.06823105E+00
  2.06823105E+00 -7.02287442E+00  6.19558200E+00  6.19558200E+00  6.19558200E+00
  1.33769904E+01 -1.07402236E+01 -7.57501011E+00  4.95464337E+00  6.14091510E-01
  1.49969529E+00 -3.32556975E+00  1.09880469E+00  1.09880469E+00  1.09880469E+00
  1.08841798E+01 -1.03484442E+01 -6.33953817E+00  5.00566581E+00 -4.80522051E+00
  2.84267880E+00 -1.27556100E-02  5.95869210E-01  5.95869210E-01  7.10669700E-01
  5.19335550E-01  5.19335550E-01  8.85603780E-01  1.25187201E+00  1.25187201E+00
 -9.64870785E+00  6.29762688E+00  1.47163295E+01 -1.57203782E+01  8.15994594E+00
  8.15994594E+00 -1.57203782E+01  8.15994594E+00  8.15994594E+00  1.33769904E+01
 -1.07402236E+01 -7.57501011E+00  4.95464337E+00 -7.08847470E-01  1.83498561E+00
  6.65842842E+00  7.83558900E-02 -4.44259674E+00  1.16987166E+00  1.16987166E+00
  1.16987166E+00 -1.23200970E+01  7.47478746E+00  1.08841798E+01 -1.03484442E+01
 -7.57501011E+00  4.95464337E+00 -4.37335200E-02  1.78214094E+00 -6.25024890E-01
  5.37557850E-01  5.37557850E-01  2.15023140E-01 -2.28872088E+00  2.42356590E+00
 -3.10507992E+00  2.60578890E+00 -1.95343056E+00  2.36343231E+00 -3.10507992E+00
  2.60578890E+00 -2.28872088E+00  2.42356590E+00  1.08841798E+01 -1.03484442E+01
 -7.57501011E+00  4.95464337E+00  2.60578890E-01  1.90969704E+00 -3.71917143E+00
  1.45231731E+00  1.45231731E+00  1.29924999E+01 -1.08076461E+01 -1.67481159E+01
  7.64607708E+00  7.64607708E+00  1.08841798E+01 -1.03484442E+01 -9.40817349E+00
  5.35006728E+00  7.23425310E-01  2.01356415E+00  1.02044880E+00 -3.15245790E-01
 -3.15245790E-01  2.47823280E-01 -7.74447750E-01 -7.74447750E-01  1.46762404E+01
 -1.49204192E+01 -1.49204192E+01  9.77808618E+00 -1.06035564E+01 -6.33953817E+00
  5.00566581E+00 -4.37335200E+00  2.59849998E+00 -1.71289620E-01  6.59647260E-01
  6.59647260E-01  3.40757010E-01  1.87689690E-01  1.87689690E-01 -8.72848170E-01
  1.13160483E+00  1.13160483E+00 -2.60578890E-01  2.06823105E+00  2.06823105E+00
 -7.02287442E+00  6.19558200E+00  6.19558200E+00  6.19558200E+00  1.33769904E+01
 -1.07402236E+01 -7.57501011E+00  4.95464337E+00 -1.59445125E+00  1.76574087E+00
  5.43935655E+00 -5.41202310E-01 -5.81655816E+00  1.44138393E+00  1.44138393E+00
  1.44138393E+00 -5.81655816E+00  1.44138393E+00  1.44138393E+00  1.44138393E+00
  1.08841798E+01 -1.03484442E+01 -7.57501011E+00  4.95464337E+00  6.14091510E-01
  1.49969529E+00 -3.32556975E+00  1.09880469E+00  1.09880469E+00  1.09880469E+00
  1.08841798E+01 -1.03484442E+01 -7.57501011E+00  4.95464337E+00 -4.53735270E-01
  1.53613989E+00  3.85766091E+00  6.41424960E-01  6.41424960E-01 -1.19283176E+01
  7.79003325E+00  1.08841798E+01 -1.03484442E+01 -7.57501011E+00  4.95464337E+00
 -2.55112200E-02  1.59627348E+00 -2.76978960E-01  5.37557850E-01  5.37557850E-01
 -2.00445300E-02 -3.47317038E+00  3.09596877E+00 -4.26584043E+00  3.01761288E+00
  5.87851398E+00 -1.01662212E+01  7.27434216E+00 -4.26584043E+00  3.01761288E+00
 -3.47317038E+00  3.09596877E+00  1.08841798E+01 -1.03484442E+01 -7.57501011E+00
  3.42579240E-01  1.08841798E+01 -1.03484442E+01 -3.47404505E+00  2.06119724E+00
 -3.64797690E+00 -9.64834340E-01  1.27678189E+00 -4.36116128E+00  5.14880198E+00
  1.77328490E+00  1.72975183E+00  1.72975183E+00  6.01778702E+00  2.98492207E+00
  2.31118898E+00 -7.57501011E+00  4.95464337E+00 -4.53735270E-01  1.53613989E+00
  3.85766091E+00  6.41424960E-01  6.41424960E-01 -1.19283176E+01  7.79003325E+00
  1.08841798E+01 -1.03484442E+01 -7.57501011E+00  4.95464337E+00 -4.59201960E-01
  1.27191654E+00  1.27191654E+00  1.08841798E+01 -1.03484442E+01 -7.57501011E+00
  4.95464337E+00 -7.08847470E-01  1.83498561E+00  6.65842842E+00  7.83558900E-02
 -4.44259674E+00  1.16987166E+00  1.16987166E+00  1.16987166E+00 -1.23200970E+01
  7.47478746E+00  1.08841798E+01 -1.03484442E+01 -9.40817349E+00  6.94269630E-01
  9.77808618E+00 -1.06035564E+01  6.85431815E-01  1.04158302E+01 -9.68766713E+00
 -1.08522725E+01  6.17921837E+00  2.34849002E+00  1.62397138E-01  1.62397138E-01
 -7.57501011E+00  4.95464337E+00 -4.37335200E-02  1.78214094E+00 -6.25024890E-01
  5.37557850E-01  5.37557850E-01  2.15023140E-01 -2.28872088E+00  2.42356590E+00
 -3.10507992E+00  2.60578890E+00 -1.95343056E+00  2.36343231E+00 -3.10507992E+00
  2.60578890E+00 -2.28872088E+00  2.42356590E+00  1.08841798E+01 -1.03484442E+01
 -6.33953817E+00  5.00566581E+00 -4.80522051E+00  2.84267880E+00 -1.27556100E-02
  5.95869210E-01  5.95869210E-01  7.10669700E-01  5.19335550E-01  5.19335550E-01
  8.85603780E-01  1.25187201E+00  1.25187201E+00 -9.64870785E+00  6.29762688E+00
  1.47163295E+01 -1.57203782E+01  8.15994594E+00  8.15994594E+00 -1.57203782E+01
  8.15994594E+00  8.15994594E+00  1.33769904E+01 -1.07402236E+01 -7.57501011E+00
  4.95464337E+00  6.14091510E-01  1.49969529E+00 -3.32556975E+00  1.09880469E+00
  1.09880469E+00  1.09880469E+00  1.08841798E+01 -1.03484442E+01 -7.57501011E+00
  4.95464337E+00  6.14091510E-01  1.49969529E+00 -3.32556975E+00  1.09880469E+00
  1.09880469E+00  1.09880469E+00  1.08841798E+01 -1.03484442E+01 -7.57501011E+00
  4.95464337E+00 -7.08847470E-01  1.83498561E+00  6.65842842E+00  7.83558900E-02
 -4.44259674E+00  1.16987166E+00  1.16987166E+00  1.16987166E+00 -1.23200970E+01
  7.47478746E+00  1.08841798E+01 -1.03484442E+01 -7.57501011E+00  4.95464337E+00
 -4.59201960E-01  1.27191654E+00  1.27191654E+00  1.08841798E+01 -1.03484442E+01
 -7.57501011E+00  4.95464337E+00 -7.08847470E-01  1.83498561E+00  6.65842842E+00
  7.83558900E-02 -4.44259674E+00  1.16987166E+00  1.16987166E+00  1.16987166E+00
 -1.23200970E+01  7.47478746E+00  1.08841798E+01 -1.03484442E+01 -4.64304204E+00
  3.49868160E-01  7.12491930E-01  7.12491930E-01  3.44401470E-01  3.88134990E-01
  3.88134990E-01 -1.27556100E-01  4.61024190E-01  4.61024190E-01 -4.84713180E-01
  1.16804943E+00  1.07438681E+01 -1.04741780E+01 -7.57501011E+00  4.95464337E+00
 -1.08787131E+00  1.58351787E+00  2.37436569E+00  3.40757010E-01 -5.83842492E+00
  1.60720686E+00  1.60720686E+00  1.60720686E+00 -7.83558900E-01  4.30046280E-01
  4.30046280E-01 -1.20267180E+00  3.38934780E-01  3.38934780E-01  3.38934780E-01
  1.08841798E+01 -1.03484442E+01 -7.57501011E+00  4.95464337E+00 -2.55112200E-02
  1.59627348E+00 -2.76978960E-01  5.37557850E-01  5.37557850E-01 -2.00445300E-02
 -3.47317038E+00  3.09596877E+00 -4.26584043E+00  3.01761288E+00  5.87851398E+00
 -1.01662212E+01  7.27434216E+00 -4.26584043E+00  3.01761288E+00 -3.47317038E+00
  3.09596877E+00  1.08841798E+01 -1.03484442E+01 -7.57501011E+00  4.95464337E+00
  6.14091510E-01  1.49969529E+00 -3.32556975E+00  1.09880469E+00  1.09880469E+00
  1.09880469E+00  1.08841798E+01 -1.03484442E+01 -7.57501011E+00  4.95464337E+00
  6.14091510E-01  1.49969529E+00 -3.32556975E+00  1.09880469E+00  1.09880469E+00
  1.09880469E+00  1.08841798E+01 -1.03484442E+01 -7.57501011E+00  4.95464337E+00
  2.60578890E-01  1.90969704E+00 -3.71917143E+00  1.45231731E+00  1.45231731E+00
  1.29924999E+01 -1.08076461E+01 -1.67481159E+01  7.64607708E+00  7.64607708E+00
  1.08841798E+01 -1.03484442E+01 -7.57501011E+00  4.95464337E+00 -4.53735270E-01
  1.53613989E+00  3.85766091E+00  6.41424960E-01  6.41424960E-01 -1.19283176E+01
  7.79003325E+00  1.08841798E+01 -1.03484442E+01 -7.57501011E+00  4.95464337E+00
 -4.59201960E-01  1.27191654E+00  1.27191654E+00  1.08841798E+01 -1.03484442E+01
 -7.57501011E+00  4.95464337E+00 -1.59445125E+00  1.76574087E+00  5.43935655E+00
 -5.41202310E-01 -5.81655816E+00  1.44138393E+00  1.44138393E+00  1.44138393E+00
 -5.81655816E+00  1.44138393E+00  1.44138393E+00  1.44138393E+00  1.08841798E+01
 -1.03484442E+01 -7.57501011E+00  4.95464337E+00 -1.59445125E+00  1.76574087E+00
  5.43935655E+00 -5.41202310E-01 -5.81655816E+00  1.44138393E+00  1.44138393E+00
  1.44138393E+00 -5.81655816E+00  1.44138393E+00  1.44138393E+00  1.44138393E+00
  1.08841798E+01 -1.03484442E+01 -6.33953817E+00  5.00566581E+00 -4.37335200E+00
  2.59849998E+00 -1.71289620E-01  6.59647260E-01  6.59647260E-01  3.40757010E-01
  1.87689690E-01  1.87689690E-01 -8.72848170E-01  1.13160483E+00  1.13160483E+00
 -2.60578890E-01  2.06823105E+00  2.06823105E+00 -7.02287442E+00  6.19558200E+00
  6.19558200E+00  6.19558200E+00  1.33769904E+01 -1.07402236E+01 -7.57501011E+00
  4.95464337E+00 -1.08787131E+00  1.58351787E+00  2.37436569E+00  3.40757010E-01
 -5.83842492E+00  1.60720686E+00  1.60720686E+00  1.60720686E+00 -7.83558900E-01
  4.30046280E-01  4.30046280E-01 -1.20267180E+00  3.38934780E-01  3.38934780E-01
  3.38934780E-01  1.08841798E+01 -1.03484442E+01 -7.57501011E+00  4.95464337E+00
  6.14091510E-01  1.49969529E+00 -3.32556975E+00  1.09880469E+00  1.09880469E+00
  1.09880469E+00  1.08841798E+01 -1.03484442E+01 -6.33953817E+00  5.00566581E+00
 -4.37335200E+00  2.59849998E+00 -1.71289620E-01  6.59647260E-01  6.59647260E-01
  3.40757010E-01  1.87689690E-01  1.87689690E-01 -8.72848170E-01  1.13160483E+00
  1.13160483E+00 -2.60578890E-01  2.06823105E+00  2.06823105E+00 -7.02287442E+00
  6.19558200E+00  6.19558200E+00  6.19558200E+00  1.33769904E+01 -1.07402236E+01
 -9.40817349E+00  5.35006728E+00  6.94269630E-01  1.60356240E+00 -5.52135690E-01
 -2.22312060E-01 -2.22312060E-01  1.45669066E+01 -1.46033512E+01 -1.46033512E+01
  9.77808618E+00 -1.06035564E+01 -6.33953817E+00  5.00566581E+00 -4.80522051E+00
  2.84267880E+00 -1.27556100E-02  5.95869210E-01  5.95869210E-01  7.10669700E-01
  5.19335550E-01  5.19335550E-01  8.85603780E-01  1.25187201E+00  1.25187201E+00
 -9.64870785E+00  6.29762688E+00  1.47163295E+01 -1.57203782E+01  8.15994594E+00
  8.15994594E+00 -1.57203782E+01  8.15994594E+00  8.15994594E+00  1.33769904E+01
 -1.07402236E+01 -7.57501011E+00  4.95464337E+00 -2.55112200E-02  1.59627348E+00
 -2.76978960E-01  5.37557850E-01  5.37557850E-01 -2.00445300E-02 -3.47317038E+00
  3.09596877E+00 -4.26584043E+00  3.01761288E+00  5.87851398E+00 -1.01662212E+01
  7.27434216E+00 -4.26584043E+00  3.01761288E+00 -3.47317038E+00  3.09596877E+00
  1.08841798E+01 -1.03484442E+01 -7.57501011E+00  4.95464337E+00 -4.37335200E-02
  1.78214094E+00 -6.25024890E-01  5.37557850E-01  5.37557850E-01  2.15023140E-01
 -2.28872088E+00  2.42356590E+00 -3.10507992E+00  2.60578890E+00 -1.95343056E+00
  2.36343231E+00 -3.10507992E+00  2.60578890E+00 -2.28872088E+00  2.42356590E+00
  1.08841798E+01 -1.03484442E+01 -7.57501011E+00  4.95464337E+00  6.14091510E-01
  1.49969529E+00 -3.32556975E+00  1.09880469E+00  1.09880469E+00  1.09880469E+00
  1.08841798E+01 -1.03484442E+01 -7.57501011E+00  4.95464337E+00 -4.59201960E-01
  1.27191654E+00  1.27191654E+00  1.08841798E+01 -1.03484442E+01 -7.57501011E+00
  4.95464337E+00  2.60578890E-01  1.90969704E+00 -3.71917143E+00  1.45231731E+00
  1.45231731E+00  1.29924999E+01 -1.08076461E+01 -1.67481159E+01  7.64607708E+00
  7.64607708E+00  1.08841798E+01 -1.03484442E+01 -7.57501011E+00  4.95464337E+00
 -4.53735270E-01  1.53613989E+00  3.85766091E+00  6.41424960E-01  6.41424960E-01
 -1.19283176E+01  7.79003325E+00  1.08841798E+01 -1.03484442E+01 -7.57501011E+00
  4.95464337E+00 -1.59445125E+00  1.76574087E+00  5.43935655E+00 -5.41202310E-01
 -5.81655816E+00  1.44138393E+00  1.44138393E+00  1.44138393E+00 -5.81655816E+00
  1.44138393E+00  1.44138393E+00  1.44138393E+00  1.08841798E+01 -1.03484442E+01
 -7.57501011E+00  4.95464337E+00 -1.59445125E+00  1.76574087E+00  5.43935655E+00
 -5.41202310E-01 -5.81655816E+00  1.44138393E+00  1.44138393E+00  1.44138393E+00
 -5.81655816E+00  1.44138393E+00  1.44138393E+00  1.44138393E+00  1.08841798E+01
 -1.03484442E+01 -7.57501011E+00  4.95464337E+00 -1.08787131E+00  1.58351787E+00
  2.37436569E+00  3.40757010E-01 -5.83842492E+00  1.60720686E+00  1.60720686E+00
  1.60720686E+00 -7.83558900E-01  4.30046280E-01  4.30046280E-01 -1.20267180E+00
  3.38934780E-01  3.38934780E-01  3.38934780E-01  1.08841798E+01 -1.03484442E+01
 -9.40817349E+00  5.35006728E+00  6.94269630E-01  1.60356240E+00 -5.52135690E-01
 -2.22312060E-01 -2.22312060E-01  1.45669066E+01 -1.46033512E+01 -1.46033512E+01
  9.77808618E+00 -1.06035564E+01 -7.57501011E+00  4.95464337E+00  3.42579240E-01
  1.60538463E+00 -8.41870260E-01  7.32536460E-01  7.32536460E-01 -4.84713180E-01
 -6.94451853E+00  6.64931727E+00  3.74832711E+00  2.53654416E+00 -1.04359112E+01
  2.35432116E+00  2.09009781E+00  1.08841798E+01 -1.03484442E+01 -7.57501011E+00
  4.95464337E+00 -4.59201960E-01  1.27191654E+00  1.27191654E+00  1.08841798E+01
 -1.03484442E+01 -7.57501011E+00  4.95464337E+00 -4.37335200E-02  1.78214094E+00
 -6.25024890E-01  5.37557850E-01  5.37557850E-01  2.15023140E-01 -2.28872088E+00
  2.42356590E+00 -3.10507992E+00  2.60578890E+00 -1.95343056E+00  2.36343231E+00
 -3.10507992E+00  2.60578890E+00 -2.28872088E+00  2.42356590E+00  1.08841798E+01
 -1.03484442E+01 -7.57501011E+00  4.95464337E+00 -4.59201960E-01  1.27191654E+00
  1.27191654E+00  1.08841798E+01 -1.03484442E+01 -7.57501011E+00  4.95464337E+00
 -1.08787131E+00  1.58351787E+00  2.37436569E+00  3.40757010E-01 -5.83842492E+00
  1.60720686E+00  1.60720686E+00  1.60720686E+00 -7.83558900E-01  4.30046280E-01
  4.30046280E-01 -1.20267180E+00  3.38934780E-01  3.38934780E-01  3.38934780E-01
  1.08841798E+01 -1.03484442E+01 -7.57501011E+00  4.95464337E+00 -2.55112200E-02
  1.59627348E+00 -2.76978960E-01  5.37557850E-01  5.37557850E-01 -2.00445300E-02
 -3.47317038E+00  3.09596877E+00 -4.26584043E+00  3.01761288E+00  5.87851398E+00
 -1.01662212E+01  7.27434216E+00 -4.26584043E+00  3.01761288E+00 -3.47317038E+00
  3.09596877E+00  1.08841798E+01 -1.03484442E+01 -7.57501011E+00  4.95464337E+00
 -4.53735270E-01  1.53613989E+00  3.85766091E+00  6.41424960E-01  6.41424960E-01
 -1.19283176E+01  7.79003325E+00  1.08841798E+01 -1.03484442E+01 -7.57501011E+00
  4.95464337E+00 -5.64891300E-02  1.54889550E+00 -6.56002800E-02  3.11601330E-01
  3.11601330E-01 -1.17533835E+00  6.41424960E-01  6.41424960E-01  1.26663207E+01
 -1.10900918E+01 -1.71417176E+01  7.74629973E+00  7.74629973E+00  1.08841798E+01
 -1.03484442E+01 -7.57501011E+00  4.95464337E+00 -2.55112200E-02  1.59627348E+00
 -2.76978960E-01  5.37557850E-01  5.37557850E-01 -2.00445300E-02 -3.47317038E+00
  3.09596877E+00 -4.26584043E+00  3.01761288E+00  5.87851398E+00 -1.01662212E+01
  7.27434216E+00 -4.26584043E+00  3.01761288E+00 -3.47317038E+00  3.09596877E+00
  1.08841798E+01 -1.03484442E+01 -7.57501011E+00  4.95464337E+00 -2.55112200E-02
  1.59627348E+00 -2.76978960E-01  5.37557850E-01  5.37557850E-01 -2.00445300E-02
 -3.47317038E+00  3.09596877E+00 -4.26584043E+00  3.01761288E+00  5.87851398E+00
 -1.01662212E+01  7.27434216E+00 -4.26584043E+00  3.01761288E+00 -3.47317038E+00
  3.09596877E+00  1.08841798E+01 -1.03484442E+01 -7.57501011E+00  4.95464337E+00
  3.42579240E-01  1.60538463E+00 -8.41870260E-01  7.32536460E-01  7.32536460E-01
 -4.84713180E-01 -6.94451853E+00  6.64931727E+00  3.74832711E+00  2.53654416E+00
 -1.04359112E+01  2.35432116E+00  2.09009781E+00  1.08841798E+01 -1.03484442E+01
 -7.57501011E+00  4.95464337E+00 -9.43915140E-01  1.68009606E+00 -2.00809746E+00
  8.32759110E-01  8.32759110E-01  6.43429413E+00 -6.57825030E-01 -7.50940983E+00
  1.82223000E+00  1.82223000E+00  1.82223000E+00 -7.50940983E+00  1.82223000E+00
  1.82223000E+00  1.82223000E+00  1.08841798E+01 -1.03484442E+01 -7.57501011E+00
  4.95464337E+00 -4.53735270E-01  1.53613989E+00  3.85766091E+00  6.41424960E-01
  6.41424960E-01 -1.19283176E+01  7.79003325E+00  1.08841798E+01 -1.03484442E+01
 -6.33953817E+00  5.00566581E+00 -4.37335200E+00  2.59849998E+00 -1.71289620E-01
  6.59647260E-01  6.59647260E-01  3.40757010E-01  1.87689690E-01  1.87689690E-01
 -8.72848170E-01  1.13160483E+00  1.13160483E+00 -2.60578890E-01  2.06823105E+00
  2.06823105E+00 -7.02287442E+00  6.19558200E+00  6.19558200E+00  6.19558200E+00
  1.33769904E+01 -1.07402236E+01 -7.57501011E+00  4.95464337E+00 -1.08787131E+00
  1.58351787E+00  2.37436569E+00  3.40757010E-01 -5.83842492E+00  1.60720686E+00
  1.60720686E+00  1.60720686E+00 -7.83558900E-01  4.30046280E-01  4.30046280E-01
 -1.20267180E+00  3.38934780E-01  3.38934780E-01  3.38934780E-01  1.08841798E+01
 -1.03484442E+01 -9.40817349E+00  5.35006728E+00  6.94269630E-01  1.60356240E+00
 -5.52135690E-01 -2.22312060E-01 -2.22312060E-01  1.45669066E+01 -1.46033512E+01
 -1.46033512E+01  9.77808618E+00 -1.06035564E+01 -7.57501011E+00  4.95464337E+00
 -1.59445125E+00  1.76574087E+00  5.43935655E+00 -5.41202310E-01 -5.81655816E+00
  1.44138393E+00  1.44138393E+00  1.44138393E+00 -5.81655816E+00  1.44138393E+00
  1.44138393E+00  1.44138393E+00  1.08841798E+01 -1.03484442E+01 -6.33953817E+00
  5.00566581E+00 -4.37335200E+00  2.59849998E+00 -1.71289620E-01  6.59647260E-01
  6.59647260E-01  3.40757010E-01  1.87689690E-01  1.87689690E-01 -8.72848170E-01
  1.13160483E+00  1.13160483E+00 -2.60578890E-01  2.06823105E+00  2.06823105E+00
 -7.02287442E+00  6.19558200E+00  6.19558200E+00  6.19558200E+00  1.33769904E+01
 -1.07402236E+01 -7.57501011E+00  4.95464337E+00 -1.59445125E+00  1.76574087E+00
  5.43935655E+00 -5.41202310E-01 -5.81655816E+00  1.44138393E+00  1.44138393E+00
  1.44138393E+00 -5.81655816E+00  1.44138393E+00  1.44138393E+00  1.44138393E+00
  1.08841798E+01 -1.03484442E+01 -7.57501011E+00  4.95464337E+00 -4.59201960E-01
  1.27191654E+00  1.27191654E+00  1.08841798E+01 -1.03484442E+01 -7.57501011E+00
  4.95464337E+00 -5.64891300E-02  1.54889550E+00 -6.56002800E-02  3.11601330E-01
  3.11601330E-01 -1.17533835E+00  6.41424960E-01  6.41424960E-01  1.26663207E+01
 -1.10900918E+01 -1.71417176E+01  7.74629973E+00  7.74629973E+00  1.08841798E+01
 -1.03484442E+01 -6.33953817E+00  5.00566581E+00 -4.37335200E+00  2.59849998E+00
 -1.71289620E-01  6.59647260E-01  6.59647260E-01  3.40757010E-01  1.87689690E-01
  1.87689690E-01 -8.72848170E-01  1.13160483E+00  1.13160483E+00 -2.60578890E-01
  2.06823105E+00  2.06823105E+00 -7.02287442E+00  6.19558200E+00  6.19558200E+00
  6.19558200E+00  1.33769904E+01 -1.07402236E+01 -7.57501011E+00  4.95464337E+00
 -1.08787131E+00  1.58351787E+00  2.37436569E+00  3.40757010E-01 -5.83842492E+00
  1.60720686E+00  1.60720686E+00  1.60720686E+00 -7.83558900E-01  4.30046280E-01
  4.30046280E-01 -1.20267180E+00  3.38934780E-01  3.38934780E-01  3.38934780E-01
  1.08841798E+01 -1.03484442E+01 -6.33953817E+00  5.00566581E+00 -4.37335200E+00
  2.59849998E+00 -1.71289620E-01  6.59647260E-01  6.59647260E-01  3.40757010E-01
  1.87689690E-01  1.87689690E-01 -8.72848170E-01  1.13160483E+00  1.13160483E+00
 -2.60578890E-01  2.06823105E+00  2.06823105E+00 -7.02287442E+00  6.19558200E+00
  6.19558200E+00  6.19558200E+00  1.33769904E+01 -1.07402236E+01 -6.33953817E+00
  5.00566581E+00 -4.37335200E+00  2.59849998E+00 -1.71289620E-01  6.59647260E-01
  6.59647260E-01  3.40757010E-01  1.87689690E-01  1.87689690E-01 -8.72848170E-01
  1.13160483E+00  1.13160483E+00 -2.60578890E-01  2.06823105E+00  2.06823105E+00
 -7.02287442E+00  6.19558200E+00  6.19558200E+00  6.19558200E+00  1.33769904E+01
 -1.07402236E+01 -7.57501011E+00  4.95464337E+00 -4.59201960E-01  1.27191654E+00
  1.27191654E+00  1.08841798E+01 -1.03484442E+01 -9.40817349E+00  5.35006728E+00
  7.23425310E-01  2.01356415E+00  1.02044880E+00 -3.15245790E-01 -3.15245790E-01
  2.47823280E-01 -7.74447750E-01 -7.74447750E-01  1.46762404E+01 -1.49204192E+01
 -1.49204192E+01  9.77808618E+00 -1.06035564E+01 -7.57501011E+00  4.95464337E+00
 -9.43915140E-01  1.68009606E+00 -2.00809746E+00  8.32759110E-01  8.32759110E-01
  6.43429413E+00 -6.57825030E-01 -7.50940983E+00  1.82223000E+00  1.82223000E+00
  1.82223000E+00 -7.50940983E+00  1.82223000E+00  1.82223000E+00  1.82223000E+00
  1.08841798E+01 -1.03484442E+01 -7.57501011E+00  4.95464337E+00 -1.08787131E+00
  1.58351787E+00  2.37436569E+00  3.40757010E-01 -5.83842492E+00  1.60720686E+00
  1.60720686E+00  1.60720686E+00 -7.83558900E-01  4.30046280E-01  4.30046280E-01
 -1.20267180E+00  3.38934780E-01  3.38934780E-01  3.38934780E-01  1.08841798E+01
 -1.03484442E+01 -7.57501011E+00  4.95464337E+00 -4.59201960E-01  1.27191654E+00
  1.27191654E+00  1.08841798E+01 -1.03484442E+01 -7.57501011E+00  4.95464337E+00
 -9.43915140E-01  1.68009606E+00 -2.00809746E+00  8.32759110E-01  8.32759110E-01
  6.43429413E+00 -6.57825030E-01 -7.50940983E+00  1.82223000E+00  1.82223000E+00
  1.82223000E+00 -7.50940983E+00  1.82223000E+00  1.82223000E+00  1.82223000E+00
  1.08841798E+01 -1.03484442E+01 -7.57501011E+00  4.95464337E+00 -4.53735270E-01
  1.53613989E+00  3.85766091E+00  6.41424960E-01  6.41424960E-01 -1.19283176E+01
  7.79003325E+00  1.08841798E+01 -1.03484442E+01 -7.57501011E+00  4.95464337E+00
 -4.59201960E-01  1.27191654E+00  1.27191654E+00  1.08841798E+01 -1.03484442E+01
 -7.57501011E+00  4.95464337E+00  6.14091510E-01  1.49969529E+00 -3.32556975E+00
  1.09880469E+00  1.09880469E+00  1.09880469E+00  1.08841798E+01 -1.03484442E+01
 -7.57501011E+00  4.95464337E+00 -4.53735270E-01  1.53613989E+00  3.85766091E+00
  6.41424960E-01  6.41424960E-01 -1.19283176E+01  7.79003325E+00  1.08841798E+01
 -1.03484442E+01 -7.57501011E+00  4.95464337E+00 -4.59201960E-01  1.27191654E+00
  1.27191654E+00  1.08841798E+01 -1.03484442E+01 -6.33953817E+00  5.00566581E+00
 -4.80522051E+00  2.84267880E+00 -1.27556100E-02  5.95869210E-01  5.95869210E-01
  7.10669700E-01  5.19335550E-01  5.19335550E-01  8.85603780E-01  1.25187201E+00
  1.25187201E+00 -9.64870785E+00  6.29762688E+00  1.47163295E+01 -1.57203782E+01
  8.15994594E+00  8.15994594E+00 -1.57203782E+01  8.15994594E+00  8.15994594E+00
  1.33769904E+01 -1.07402236E+01 -7.57501011E+00  4.95464337E+00 -1.59445125E+00
  1.76574087E+00  5.43935655E+00 -5.41202310E-01 -5.81655816E+00  1.44138393E+00
  1.44138393E+00  1.44138393E+00 -5.81655816E+00  1.44138393E+00  1.44138393E+00
  1.44138393E+00  1.08841798E+01 -1.03484442E+01 -7.57501011E+00  4.95464337E+00
 -4.53735270E-01  1.53613989E+00  3.85766091E+00  6.41424960E-01  6.41424960E-01
 -1.19283176E+01  7.79003325E+00  1.08841798E+01 -1.03484442E+01 -7.57501011E+00
  4.95464337E+00 -4.59201960E-01  1.27191654E+00  1.27191654E+00  1.08841798E+01
 -1.03484442E+01 -4.64304204E+00  3.49868160E-01  7.12491930E-01  7.12491930E-01
  3.44401470E-01  3.88134990E-01  3.88134990E-01 -1.27556100E-01  4.61024190E-01
  4.61024190E-01 -4.84713180E-01  1.16804943E+00  1.07438681E+01 -1.04741780E+01
 -7.57501011E+00  4.95464337E+00  6.14091510E-01  1.49969529E+00 -3.32556975E+00
  1.09880469E+00  1.09880469E+00  1.09880469E+00  1.08841798E+01 -1.03484442E+01
 -7.57501011E+00  4.95464337E+00 -9.43915140E-01  1.68009606E+00 -2.00809746E+00
  8.32759110E-01  8.32759110E-01  6.43429413E+00 -6.57825030E-01 -7.50940983E+00
  1.82223000E+00  1.82223000E+00  1.82223000E+00 -7.50940983E+00  1.82223000E+00
  1.82223000E+00  1.82223000E+00  1.08841798E+01 -1.03484442E+01 -7.57501011E+00
 -1.05871563E+00  1.08841798E+01 -1.03484442E+01 -4.71731613E+00  3.48590777E+00
 -6.76327953E+00 -5.02552812E+00  4.95214691E+00 -2.38088927E+00  6.18949575E+00
  1.77231912E+00  2.18540044E+00  2.18540044E+00  3.86236226E+00 -9.70410364E-01
  5.31890715E+00 -7.57501011E+00  4.95464337E+00 -4.37335200E-02  1.78214094E+00
 -6.25024890E-01  5.37557850E-01  5.37557850E-01  2.15023140E-01 -2.28872088E+00
  2.42356590E+00 -3.10507992E+00  2.60578890E+00 -1.95343056E+00  2.36343231E+00
 -3.10507992E+00  2.60578890E+00 -2.28872088E+00  2.42356590E+00  1.08841798E+01
 -1.03484442E+01 -7.57501011E+00  4.95464337E+00 -4.59201960E-01  1.27191654E+00
  1.27191654E+00  1.08841798E+01 -1.03484442E+01 -7.57501011E+00  4.95464337E+00
 -1.08787131E+00  1.58351787E+00  2.37436569E+00  3.40757010E-01 -5.83842492E+00
  1.60720686E+00  1.60720686E+00  1.60720686E+00 -7.83558900E-01  4.30046280E-01
  4.30046280E-01 -1.20267180E+00  3.38934780E-01  3.38934780E-01  3.38934780E-01
  1.08841798E+01 -1.03484442E+01 -7.57501011E+00  4.95464337E+00 -9.43915140E-01
  1.68009606E+00 -2.00809746E+00  8.32759110E-01  8.32759110E-01  6.43429413E+00
 -6.57825030E-01 -7.50940983E+00  1.82223000E+00  1.82223000E+00  1.82223000E+00
 -7.50940983E+00  1.82223000E+00  1.82223000E+00  1.82223000E+00  1.08841798E+01
 -1.03484442E+01 -7.57501011E+00  4.95464337E+00  6.14091510E-01  1.49969529E+00
 -3.32556975E+00  1.09880469E+00  1.09880469E+00  1.09880469E+00  1.08841798E+01
 -1.03484442E+01 -7.57501011E+00  4.95464337E+00 -4.59201960E-01  1.27191654E+00
  1.27191654E+00  1.08841798E+01 -1.03484442E+01 -7.57501011E+00  4.95464337E+00
 -4.59201960E-01  1.27191654E+00  1.27191654E+00  1.08841798E+01 -1.03484442E+01
 -6.33953817E+00  5.00566581E+00 -4.37335200E+00  2.59849998E+00 -1.71289620E-01
  6.59647260E-01  6.59647260E-01  3.40757010E-01  1.87689690E-01  1.87689690E-01
 -8.72848170E-01  1.13160483E+00  1.13160483E+00 -2.60578890E-01  2.06823105E+00
  2.06823105E+00 -7.02287442E+00  6.19558200E+00  6.19558200E+00  6.19558200E+00
  1.33769904E+01 -1.07402236E+01 -7.57501011E+00  4.95464337E+00 -5.64891300E-02
  1.54889550E+00 -6.56002800E-02  3.11601330E-01  3.11601330E-01 -1.17533835E+00
  6.41424960E-01  6.41424960E-01  1.26663207E+01 -1.10900918E+01 -1.71417176E+01
  7.74629973E+00  7.74629973E+00  1.08841798E+01 -1.03484442E+01 -7.57501011E+00
  4.95464337E+00 -1.59445125E+00  1.76574087E+00  5.43935655E+00 -5.41202310E-01
 -5.81655816E+00  1.44138393E+00  1.44138393E+00  1.44138393E+00 -5.81655816E+00
  1.44138393E+00  1.44138393E+00  1.44138393E+00  1.08841798E+01 -1.03484442E+01
 -9.40817349E+00  5.35006728E+00  6.94269630E-01  1.60356240E+00 -5.52135690E-01
 -2.22312060E-01 -2.22312060E-01  1.45669066E+01 -1.46033512E+01 -1.46033512E+01
  9.77808618E+00 -1.06035564E+01 -4.64304204E+00  3.49868160E-01  7.12491930E-01
  7.12491930E-01  3.44401470E-01  3.88134990E-01  3.88134990E-01 -1.27556100E-01
  4.61024190E-01  4.61024190E-01 -4.84713180E-01  1.16804943E+00  1.07438681E+01
 -1.04741780E+01 -7.57501011E+00  4.95464337E+00 -9.43915140E-01  1.68009606E+00
 -2.00809746E+00  8.32759110E-01  8.32759110E-01  6.43429413E+00 -6.57825030E-01
 -7.50940983E+00  1.82223000E+00  1.82223000E+00  1.82223000E+00 -7.50940983E+00
  1.82223000E+00  1.82223000E+00  1.82223000E+00  1.08841798E+01 -1.03484442E+01
 -9.40817349E+00  5.35006728E+00  6.94269630E-01  1.60356240E+00 -5.52135690E-01
 -2.22312060E-01 -2.22312060E-01  1.45669066E+01 -1.46033512E+01 -1.46033512E+01
  9.77808618E+00 -1.06035564E+01 -7.57501011E+00  4.95464337E+00 -4.37335200E-02
  1.78214094E+00 -6.25024890E-01  5.37557850E-01  5.37557850E-01  2.15023140E-01
 -2.28872088E+00  2.42356590E+00 -3.10507992E+00  2.60578890E+00 -1.95343056E+00
  2.36343231E+00 -3.10507992E+00  2.60578890E+00 -2.28872088E+00  2.42356590E+00
  1.08841798E+01 -1.03484442E+01 -7.57501011E+00  4.95464337E+00 -1.59445125E+00
  1.76574087E+00  5.43935655E+00 -5.41202310E-01 -5.81655816E+00  1.44138393E+00
  1.44138393E+00  1.44138393E+00 -5.81655816E+00  1.44138393E+00  1.44138393E+00
  1.44138393E+00  1.08841798E+01 -1.03484442E+01 -7.57501011E+00  4.95464337E+00
 -4.53735270E-01  1.53613989E+00  3.85766091E+00  6.41424960E-01  6.41424960E-01
 -1.19283176E+01  7.79003325E+00  1.08841798E+01 -1.03484442E+01 -6.33953817E+00
  5.00566581E+00 -4.37335200E+00  2.59849998E+00 -1.71289620E-01  6.59647260E-01
  6.59647260E-01  3.40757010E-01  1.87689690E-01  1.87689690E-01 -8.72848170E-01
  1.13160483E+00  1.13160483E+00 -2.60578890E-01  2.06823105E+00  2.06823105E+00
 -7.02287442E+00  6.19558200E+00  6.19558200E+00  6.19558200E+00  1.33769904E+01
 -1.07402236E+01 -7.57501011E+00  4.95464337E+00 -4.37335200E-02  1.78214094E+00
 -6.25024890E-01  5.37557850E-01  5.37557850E-01  2.15023140E-01 -2.28872088E+00
  2.42356590E+00 -3.10507992E+00  2.60578890E+00 -1.95343056E+00  2.36343231E+00
 -3.10507992E+00  2.60578890E+00 -2.28872088E+00  2.42356590E+00  1.08841798E+01
 -1.03484442E+01 -7.57501011E+00  4.95464337E+00  2.60578890E-01  1.90969704E+00
 -3.71917143E+00  1.45231731E+00  1.45231731E+00  1.29924999E+01 -1.08076461E+01
 -1.67481159E+01  7.64607708E+00  7.64607708E+00  1.08841798E+01 -1.03484442E+01
 -7.57501011E+00  4.95464337E+00  6.14091510E-01  1.49969529E+00 -3.32556975E+00
  1.09880469E+00  1.09880469E+00  1.09880469E+00  1.08841798E+01 -1.03484442E+01
 -7.57501011E+00  4.95464337E+00 -1.08787131E+00  1.58351787E+00  2.37436569E+00
  3.40757010E-01 -5.83842492E+00  1.60720686E+00  1.60720686E+00  1.60720686E+00
 -7.83558900E-01  4.30046280E-01  4.30046280E-01 -1.20267180E+00  3.38934780E-01
  3.38934780E-01  3.38934780E-01  1.08841798E+01 -1.03484442E+01 -7.57501011E+00
  4.95464337E+00 -4.37335200E-02  1.78214094E+00 -6.25024890E-01  5.37557850E-01
  5.37557850E-01  2.15023140E-01 -2.28872088E+00  2.42356590E+00 -3.10507992E+00
  2.60578890E+00 -1.95343056E+00  2.36343231E+00 -3.10507992E+00  2.60578890E+00
 -2.28872088E+00  2.42356590E+00  1.08841798E+01 -1.03484442E+01 -7.57501011E+00
  4.95464337E+00 -5.64891300E-02  1.54889550E+00 -6.56002800E-02  3.11601330E-01
  3.11601330E-01 -1.17533835E+00  6.41424960E-01  6.41424960E-01  1.26663207E+01
 -1.10900918E+01 -1.71417176E+01  7.74629973E+00  7.74629973E+00  1.08841798E+01
 -1.03484442E+01 -6.96274083E+00  4.88539863E+00 -5.18788881E+00  2.45272158E+00
 -4.49908587E+00  1.77485202E+00  1.77485202E+00  6.75318438E+00 -6.81514020E-01
 -7.58594349E+00  1.89147474E+00  1.89147474E+00  1.89147474E+00 -7.58594349E+00
  1.89147474E+00  1.89147474E+00  1.89147474E+00  1.51718870E+01 -1.49404638E+01
 -1.49404638E+01  1.37568525E+01 -1.87635023E+00 -7.48856352E+00  6.69102811E+00
  9.23615498E-01 -2.92655605E+00  7.18395955E-01  1.36250142E+01 -2.77004471E+00
  1.07466561E+01 -1.54175236E+00  4.53660559E+00 -9.18604365E-01 -9.44401675E+00
 -2.38599152E+00 -1.10439347E+01 -1.09848216E+01 -1.47704315E+01 -3.73145326E+00
 -9.71385257E+00 -7.84278681E+00 -7.93074585E+00 -9.28054450E+00 -9.18287297E+00
 -8.92085452E+00  1.57903154E+01  1.02106836E+00  1.02106836E+00  2.20652008E+00
  2.20652008E+00  2.20652008E+00  2.06564348E+00  2.62634365E+00  2.33584375E+00
  2.39446489E+00  5.46049442E-01  2.57683367E+00  2.57683367E+00  2.57683367E+00
  2.79172925E+00  5.52398091E+00  5.88097399E+00  6.83130338E+00  6.82990026E+00
  3.98749480E+00 -1.82223000E+01 -1.82223000E+01 -1.82223000E+01 -1.82223000E+01
 -1.82223000E+01 -1.82223000E+01 -1.82223000E+01 -1.82223000E+01 -1.82223000E+01
 -1.82223000E+01 -1.82223000E+01 -1.82223000E+01 -1.82223000E+01 -1.51973982E+01
  7.59869910E+00  7.59869910E+00 -1.51973982E+01  7.59869910E+00  7.59869910E+00
 -1.51973982E+01  7.59869910E+00  7.59869910E+00 -1.51973982E+01  7.59869910E+00
  7.59869910E+00 -1.51973982E+01  7.59869910E+00  7.59869910E+00 -1.51973982E+01
  7.59869910E+00  7.59869910E+00 -1.51973982E+01  7.59869910E+00  7.59869910E+00
 -1.51973982E+01  7.59869910E+00  7.59869910E+00 -1.51973982E+01  7.59869910E+00
  7.59869910E+00 -1.51973982E+01  7.59869910E+00  7.59869910E+00 -1.51973982E+01
  7.59869910E+00  7.59869910E+00 -1.51973982E+01  7.59869910E+00  7.59869910E+00
 -1.51973982E+01  7.59869910E+00  7.59869910E+00 -1.51973982E+01  7.59869910E+00
  7.59869910E+00 -1.51973982E+01  7.59869910E+00  7.59869910E+00 -1.51973982E+01
  7.59869910E+00  7.59869910E+00 -1.51973982E+01  7.59869910E+00  7.59869910E+00
 -1.51973982E+01  7.59869910E+00  7.59869910E+00 -1.51973982E+01  7.59869910E+00
  7.59869910E+00 -1.51973982E+01  7.59869910E+00  7.59869910E+00 -1.51973982E+01
  7.59869910E+00  7.59869910E+00 -1.51973982E+01  7.59869910E+00  7.59869910E+00
 -1.51973982E+01  7.59869910E+00  7.59869910E+00 -1.51973982E+01  7.59869910E+00
  7.59869910E+00 -1.51973982E+01  7.59869910E+00  7.59869910E+00 -1.51973982E+01
  7.59869910E+00  7.59869910E+00 -1.51973982E+01  7.59869910E+00  7.59869910E+00
 -1.51973982E+01  7.59869910E+00  7.59869910E+00 -1.51973982E+01  7.59869910E+00
  7.59869910E+00 -1.51973982E+01  7.59869910E+00  7.59869910E+00 -1.51973982E+01
  7.59869910E+00  7.59869910E+00 -1.51973982E+01  7.59869910E+00  7.59869910E+00
 -1.51973982E+01  7.59869910E+00  7.59869910E+00 -1.51973982E+01  7.59869910E+00
  7.59869910E+00 -1.51973982E+01  7.59869910E+00  7.59869910E+00 -1.51973982E+01
  7.59869910E+00  7.59869910E+00 -1.51973982E+01  7.59869910E+00  7.59869910E+00
 -1.51973982E+01  7.59869910E+00  7.59869910E+00 -1.51973982E+01  7.59869910E+00
  7.59869910E+00 -1.51973982E+01  7.59869910E+00  7.59869910E+00 -1.51973982E+01
  7.59869910E+00  7.59869910E+00 -1.51973982E+01  7.59869910E+00  7.59869910E+00
 -1.51973982E+01  7.59869910E+00  7.59869910E+00 -1.51973982E+01  7.59869910E+00
  7.59869910E+00 -1.51973982E+01  7.59869910E+00  7.59869910E+00 -1.51973982E+01
  7.59869910E+00  7.59869910E+00 -1.51973982E+01  7.59869910E+00  7.59869910E+00
 -1.51973982E+01  7.59869910E+00  7.59869910E+00 -1.51973982E+01  7.59869910E+00
  7.59869910E+00 -1.51973982E+01  7.59869910E+00  7.59869910E+00 -1.51973982E+01
  7.59869910E+00  7.59869910E+00 -1.51973982E+01  7.59869910E+00  7.59869910E+00
 -1.51973982E+01  7.59869910E+00  7.59869910E+00 -1.51973982E+01  7.59869910E+00
  7.59869910E+00 -1.51973982E+01  7.59869910E+00  7.59869910E+00 -1.51973982E+01
  7.59869910E+00  7.59869910E+00 -1.51973982E+01  7.59869910E+00  7.59869910E+00
 -1.51973982E+01  7.59869910E+00  7.59869910E+00 -1.51973982E+01  7.59869910E+00
  7.59869910E+00 -1.51973982E+01  7.59869910E+00  7.59869910E+00 -1.51973982E+01
  7.59869910E+00  7.59869910E+00 -1.51973982E+01  7.59869910E+00  7.59869910E+00
 -1.51973982E+01  7.59869910E+00  7.59869910E+00 -1.51973982E+01  7.59869910E+00
  7.59869910E+00 -1.51973982E+01  7.59869910E+00  7.59869910E+00 -1.51973982E+01
  7.59869910E+00  7.59869910E+00 -1.51973982E+01  7.59869910E+00  7.59869910E+00
 -1.51973982E+01  7.59869910E+00  7.59869910E+00 -1.51973982E+01  7.59869910E+00
  7.59869910E+00 -1.51973982E+01  7.59869910E+00  7.59869910E+00 -1.51973982E+01
  7.59869910E+00  7.59869910E+00 -1.51973982E+01  7.59869910E+00  7.59869910E+00
 -1.51973982E+01  7.59869910E+00  7.59869910E+00 -1.51973982E+01  7.59869910E+00
  7.59869910E+00 -1.51973982E+01  7.59869910E+00  7.59869910E+00 -1.51973982E+01
  7.59869910E+00  7.59869910E+00 -1.51973982E+01  7.59869910E+00  7.59869910E+00
 -1.51973982E+01  7.59869910E+00  7.59869910E+00 -1.51973982E+01  7.59869910E+00
  7.59869910E+00 -1.51973982E+01  7.59869910E+00  7.59869910E+00 -1.51973982E+01
  7.59869910E+00  7.59869910E+00 -1.51973982E+01  7.59869910E+00  7.59869910E+00
 -1.51973982E+01  7.59869910E+00  7.59869910E+00 -1.51973982E+01  7.59869910E+00
  7.59869910E+00 -1.51973982E+01  7.59869910E+00  7.59869910E+00 -1.51973982E+01
  7.59869910E+00  7.59869910E+00 -1.51973982E+01  7.59869910E+00  7.59869910E+00
 -1.51973982E+01  7.59869910E+00  7.59869910E+00 -1.51973982E+01  7.59869910E+00
  7.59869910E+00 -1.51973982E+01  7.59869910E+00  7.59869910E+00 -1.51973982E+01
  7.59869910E+00  7.59869910E+00 -1.51973982E+01  7.59869910E+00  7.59869910E+00
 -1.51973982E+01  7.59869910E+00  7.59869910E+00 -1.51973982E+01  7.59869910E+00
  7.59869910E+00 -1.51973982E+01  7.59869910E+00  7.59869910E+00 -1.51973982E+01
  7.59869910E+00  7.59869910E+00 -1.51973982E+01  7.59869910E+00  7.59869910E+00
 -1.51973982E+01  7.59869910E+00  7.59869910E+00 -1.51973982E+01  7.59869910E+00
  7.59869910E+00 -1.51973982E+01  7.59869910E+00  7.59869910E+00 -1.51973982E+01
  7.59869910E+00  7.59869910E+00 -1.51973982E+01  7.59869910E+00  7.59869910E+00
 -1.51973982E+01  7.59869910E+00  7.59869910E+00 -1.51973982E+01  7.59869910E+00
  7.59869910E+00 -1.51973982E+01  7.59869910E+00  7.59869910E+00 -1.51973982E+01
  7.59869910E+00  7.59869910E+00 -1.51973982E+01  7.59869910E+00  7.59869910E+00
 -1.51973982E+01  7.59869910E+00  7.59869910E+00 -1.51973982E+01  7.59869910E+00
  7.59869910E+00 -1.51973982E+01  7.59869910E+00  7.59869910E+00 -1.51973982E+01
  7.59869910E+00  7.59869910E+00 -1.51973982E+01  7.59869910E+00  7.59869910E+00
 -1.51973982E+01  7.59869910E+00  7.59869910E+00 -1.51973982E+01  7.59869910E+00
  7.59869910E+00 -1.51973982E+01  7.59869910E+00  7.59869910E+00 -1.51973982E+01
  7.59869910E+00  7.59869910E+00 -1.51973982E+01  7.59869910E+00  7.59869910E+00
 -1.51973982E+01  7.59869910E+00  7.59869910E+00 -1.51973982E+01  7.59869910E+00
  7.59869910E+00 -1.51973982E+01  7.59869910E+00  7.59869910E+00 -1.51973982E+01
  7.59869910E+00  7.59869910E+00 -1.51973982E+01  7.59869910E+00  7.59869910E+00
 -1.51973982E+01  7.59869910E+00  7.59869910E+00 -1.51973982E+01  7.59869910E+00
  7.59869910E+00 -1.51973982E+01  7.59869910E+00  7.59869910E+00 -1.51973982E+01
  7.59869910E+00  7.59869910E+00 -1.51973982E+01  7.59869910E+00  7.59869910E+00
 -1.51973982E+01  7.59869910E+00  7.59869910E+00 -1.51973982E+01  7.59869910E+00
  7.59869910E+00 -1.51973982E+01  7.59869910E+00  7.59869910E+00 -1.51973982E+01
  7.59869910E+00  7.59869910E+00 -1.51973982E+01  7.59869910E+00  7.59869910E+00
 -1.51973982E+01  7.59869910E+00  7.59869910E+00 -1.51973982E+01  7.59869910E+00
  7.59869910E+00 -1.51973982E+01  7.59869910E+00  7.59869910E+00 -1.51973982E+01
  7.59869910E+00  7.59869910E+00 -1.51973982E+01  7.59869910E+00  7.59869910E+00
 -1.51973982E+01  7.59869910E+00  7.59869910E+00 -1.51973982E+01  7.59869910E+00
  7.59869910E+00 -1.51973982E+01  7.59869910E+00  7.59869910E+00 -1.51973982E+01
  7.59869910E+00  7.59869910E+00 -1.51973982E+01  7.59869910E+00  7.59869910E+00
 -1.51973982E+01  7.59869910E+00  7.59869910E+00 -1.51973982E+01  7.59869910E+00
  7.59869910E+00 -1.51973982E+01  7.59869910E+00  7.59869910E+00 -1.51973982E+01
  7.59869910E+00  7.59869910E+00 -1.51973982E+01  7.59869910E+00  7.59869910E+00
 -1.51973982E+01  7.59869910E+00  7.59869910E+00 -1.51973982E+01  7.59869910E+00
  7.59869910E+00 -1.51973982E+01  7.59869910E+00  7.59869910E+00 -1.51973982E+01
  7.59869910E+00  7.59869910E+00 -1.51973982E+01  7.59869910E+00  7.59869910E+00
 -1.51973982E+01  7.59869910E+00  7.59869910E+00 -1.51973982E+01  7.59869910E+00
  7.59869910E+00 -1.51973982E+01  7.59869910E+00  7.59869910E+00 -1.51973982E+01
  7.59869910E+00  7.59869910E+00 -1.51973982E+01  7.59869910E+00  7.59869910E+00
 -1.51973982E+01  7.59869910E+00  7.59869910E+00 -1.51973982E+01  7.59869910E+00
  7.59869910E+00 -1.51973982E+01  7.59869910E+00  7.59869910E+00 -1.51973982E+01
  7.59869910E+00  7.59869910E+00 -1.51973982E+01  7.59869910E+00  7.59869910E+00
 -1.51973982E+01  7.59869910E+00  7.59869910E+00 -1.51973982E+01  7.59869910E+00
  7.59869910E+00 -1.51973982E+01  7.59869910E+00  7.59869910E+00 -1.51973982E+01
  7.59869910E+00  7.59869910E+00 -1.51973982E+01  7.59869910E+00  7.59869910E+00
 -1.51973982E+01  7.59869910E+00  7.59869910E+00 -1.51973982E+01  7.59869910E+00
  7.59869910E+00 -1.51973982E+01  7.59869910E+00  7.59869910E+00 -1.51973982E+01
  7.59869910E+00  7.59869910E+00 -1.51973982E+01  7.59869910E+00  7.59869910E+00
 -1.51973982E+01  7.59869910E+00  7.59869910E+00 -1.51973982E+01  7.59869910E+00
  7.59869910E+00 -1.51973982E+01  7.59869910E+00  7.59869910E+00 -1.51973982E+01
  7.59869910E+00  7.59869910E+00 -1.51973982E+01  7.59869910E+00  7.59869910E+00
 -1.51973982E+01  7.59869910E+00  7.59869910E+00 -1.51973982E+01  7.59869910E+00
  7.59869910E+00 -1.51973982E+01  7.59869910E+00  7.59869910E+00 -1.51973982E+01
  7.59869910E+00  7.59869910E+00 -1.51973982E+01  7.59869910E+00  7.59869910E+00
 -1.51973982E+01  7.59869910E+00  7.59869910E+00 -1.51973982E+01  7.59869910E+00
  7.59869910E+00 -1.51973982E+01  7.59869910E+00  7.59869910E+00 -1.51973982E+01
  7.59869910E+00  7.59869910E+00 -1.51973982E+01  7.59869910E+00  7.59869910E+00
 -1.51973982E+01  7.59869910E+00  7.59869910E+00 -1.51973982E+01  7.59869910E+00
  7.59869910E+00 -1.51973982E+01  7.59869910E+00  7.59869910E+00 -1.51973982E+01
  7.59869910E+00  7.59869910E+00 -1.51973982E+01  7.59869910E+00  7.59869910E+00
 -1.51973982E+01  7.59869910E+00  7.59869910E+00 -1.51973982E+01  7.59869910E+00
  7.59869910E+00 -1.51973982E+01  7.59869910E+00  7.59869910E+00 -1.51973982E+01
  7.59869910E+00  7.59869910E+00 -1.51973982E+01  7.59869910E+00  7.59869910E+00
 -1.51973982E+01  7.59869910E+00  7.59869910E+00 -1.51973982E+01  7.59869910E+00
  7.59869910E+00 -1.51973982E+01  7.59869910E+00  7.59869910E+00 -1.51973982E+01
  7.59869910E+00  7.59869910E+00 -1.51973982E+01  7.59869910E+00  7.59869910E+00
 -1.51973982E+01  7.59869910E+00  7.59869910E+00 -1.51973982E+01  7.59869910E+00
  7.59869910E+00 -1.51973982E+01  7.59869910E+00  7.59869910E+00 -1.51973982E+01
  7.59869910E+00  7.59869910E+00 -1.51973982E+01  7.59869910E+00  7.59869910E+00
 -1.51973982E+01  7.59869910E+00  7.59869910E+00 -1.51973982E+01  7.59869910E+00
  7.59869910E+00 -1.51973982E+01  7.59869910E+00  7.59869910E+00 -1.51973982E+01
  7.59869910E+00  7.59869910E+00 -1.51973982E+01  7.59869910E+00  7.59869910E+00
 -1.51973982E+01  7.59869910E+00  7.59869910E+00 -1.51973982E+01  7.59869910E+00
  7.59869910E+00 -1.51973982E+01  7.59869910E+00  7.59869910E+00 -1.51973982E+01
  7.59869910E+00  7.59869910E+00 -1.51973982E+01  7.59869910E+00  7.59869910E+00
 -1.51973982E+01  7.59869910E+00  7.59869910E+00 -1.51973982E+01  7.59869910E+00
  7.59869910E+00 -1.51973982E+01  7.59869910E+00  7.59869910E+00 -1.51973982E+01
  7.59869910E+00  7.59869910E+00 -1.51973982E+01  7.59869910E+00  7.59869910E+00
 -1.51973982E+01  7.59869910E+00  7.59869910E+00 -1.51973982E+01  7.59869910E+00
  7.59869910E+00 -1.51973982E+01  7.59869910E+00  7.59869910E+00 -1.51973982E+01
  7.59869910E+00  7.59869910E+00 -1.51973982E+01  7.59869910E+00  7.59869910E+00
 -1.51973982E+01  7.59869910E+00  7.59869910E+00 -1.51973982E+01  7.59869910E+00
  7.59869910E+00 -1.51973982E+01  7.59869910E+00  7.59869910E+00 -1.51973982E+01
  7.59869910E+00  7.59869910E+00 -1.51973982E+01  7.59869910E+00  7.59869910E+00
 -1.51973982E+01  7.59869910E+00  7.59869910E+00 -1.51973982E+01  7.59869910E+00
  7.59869910E+00 -1.51973982E+01  7.59869910E+00  7.59869910E+00 -1.51973982E+01
  7.59869910E+00  7.59869910E+00 -1.51973982E+01  7.59869910E+00  7.59869910E+00
 -1.51973982E+01  7.59869910E+00  7.59869910E+00 -1.51973982E+01  7.59869910E+00
  7.59869910E+00 -1.51973982E+01  7.59869910E+00  7.59869910E+00 -1.51973982E+01
  7.59869910E+00  7.59869910E+00 -1.51973982E+01  7.59869910E+00  7.59869910E+00
 -1.51973982E+01  7.59869910E+00  7.59869910E+00 -1.51973982E+01  7.59869910E+00
  7.59869910E+00 -1.51973982E+01  7.59869910E+00  7.59869910E+00 -1.51973982E+01
  7.59869910E+00  7.59869910E+00 -1.51973982E+01  7.59869910E+00  7.59869910E+00
 -1.51973982E+01  7.59869910E+00  7.59869910E+00 -1.51973982E+01  7.59869910E+00
  7.59869910E+00 -1.51973982E+01  7.59869910E+00  7.59869910E+00 -1.51973982E+01
  7.59869910E+00  7.59869910E+00 -1.51973982E+01  7.59869910E+00  7.59869910E+00
 -1.51973982E+01  7.59869910E+00  7.59869910E+00 -1.51973982E+01  7.59869910E+00
  7.59869910E+00 -1.51973982E+01  7.59869910E+00  7.59869910E+00 -1.51973982E+01
  7.59869910E+00  7.59869910E+00 -1.51973982E+01  7.59869910E+00  7.59869910E+00
 -1.51973982E+01  7.59869910E+00  7.59869910E+00 -1.51973982E+01  7.59869910E+00
  7.59869910E+00 -1.51973982E+01  7.59869910E+00  7.59869910E+00 -1.51973982E+01
  7.59869910E+00  7.59869910E+00 -1.51973982E+01  7.59869910E+00  7.59869910E+00
 -1.51973982E+01  7.59869910E+00  7.59869910E+00 -1.51973982E+01  7.59869910E+00
  7.59869910E+00 -1.51973982E+01  7.59869910E+00  7.59869910E+00 -1.51973982E+01
  7.59869910E+00  7.59869910E+00 -1.51973982E+01  7.59869910E+00  7.59869910E+00
 -1.51973982E+01  7.59869910E+00  7.59869910E+00 -1.51973982E+01  7.59869910E+00
  7.59869910E+00 -1.51973982E+01  7.59869910E+00  7.59869910E+00 -1.51973982E+01
  7.59869910E+00  7.59869910E+00 -1.51973982E+01  7.59869910E+00  7.59869910E+00
 -1.51973982E+01  7.59869910E+00  7.59869910E+00 -1.51973982E+01  7.59869910E+00
  7.59869910E+00 -1.51973982E+01  7.59869910E+00  7.59869910E+00 -1.51973982E+01
  7.59869910E+00  7.59869910E+00 -1.51973982E+01  7.59869910E+00  7.59869910E+00
 -1.51973982E+01  7.59869910E+00  7.59869910E+00 -1.51973982E+01  7.59869910E+00
  7.59869910E+00 -1.51973982E+01  7.59869910E+00  7.59869910E+00 -1.51973982E+01
  7.59869910E+00  7.59869910E+00 -1.51973982E+01  7.59869910E+00  7.59869910E+00
 -1.51973982E+01  7.59869910E+00  7.59869910E+00 -1.51973982E+01  7.59869910E+00
  7.59869910E+00 -1.51973982E+01  7.59869910E+00  7.59869910E+00 -1.51973982E+01
  7.59869910E+00  7.59869910E+00 -1.51973982E+01  7.59869910E+00  7.59869910E+00
 -1.51973982E+01  7.59869910E+00  7.59869910E+00 -1.51973982E+01  7.59869910E+00
  7.59869910E+00 -1.51973982E+01  7.59869910E+00  7.59869910E+00 -1.51973982E+01
  7.59869910E+00  7.59869910E+00 -1.51973982E+01  7.59869910E+00  7.59869910E+00
 -1.51973982E+01  7.59869910E+00  7.59869910E+00 -1.51973982E+01  7.59869910E+00
  7.59869910E+00 -1.51973982E+01  7.59869910E+00  7.59869910E+00 -1.51973982E+01
  7.59869910E+00  7.59869910E+00 -1.51973982E+01  7.59869910E+00  7.59869910E+00
 -1.51973982E+01  7.59869910E+00  7.59869910E+00 -1.51973982E+01  7.59869910E+00
  7.59869910E+00 -1.51973982E+01  7.59869910E+00  7.59869910E+00 -1.51973982E+01
  7.59869910E+00  7.59869910E+00 -1.51973982E+01  7.59869910E+00  7.59869910E+00
 -1.51973982E+01  7.59869910E+00  7.59869910E+00 -1.51973982E+01  7.59869910E+00
  7.59869910E+00 -1.51973982E+01  7.59869910E+00  7.59869910E+00 -1.51973982E+01
  7.59869910E+00  7.59869910E+00 -1.51973982E+01  7.59869910E+00  7.59869910E+00
 -1.51973982E+01  7.59869910E+00  7.59869910E+00 -1.51973982E+01  7.59869910E+00
  7.59869910E+00 -1.51973982E+01  7.59869910E+00  7.59869910E+00 -1.51973982E+01
  7.59869910E+00  7.59869910E+00 -1.51973982E+01  7.59869910E+00  7.59869910E+00
 -1.51973982E+01  7.59869910E+00  7.59869910E+00 -1.51973982E+01  7.59869910E+00
  7.59869910E+00 -1.51973982E+01  7.59869910E+00  7.59869910E+00 -1.51973982E+01
  7.59869910E+00  7.59869910E+00 -1.51973982E+01  7.59869910E+00  7.59869910E+00
 -1.51973982E+01  7.59869910E+00  7.59869910E+00 -1.51973982E+01  7.59869910E+00
  7.59869910E+00 -1.51973982E+01  7.59869910E+00  7.59869910E+00 -1.51973982E+01
  7.59869910E+00  7.59869910E+00 -1.51973982E+01  7.59869910E+00  7.59869910E+00
 -1.51973982E+01  7.59869910E+00  7.59869910E+00 -1.51973982E+01  7.59869910E+00
  7.59869910E+00 -1.51973982E+01  7.59869910E+00  7.59869910E+00 -1.51973982E+01
  7.59869910E+00  7.59869910E+00 -1.51973982E+01  7.59869910E+00  7.59869910E+00
 -1.51973982E+01  7.59869910E+00  7.59869910E+00 -1.51973982E+01  7.59869910E+00
  7.59869910E+00 -1.51973982E+01  7.59869910E+00  7.59869910E+00 -1.51973982E+01
  7.59869910E+00  7.59869910E+00 -1.51973982E+01  7.59869910E+00  7.59869910E+00
 -1.51973982E+01  7.59869910E+00  7.59869910E+00 -1.51973982E+01  7.59869910E+00
  7.59869910E+00 -1.51973982E+01  7.59869910E+00  7.59869910E+00 -1.51973982E+01
  7.59869910E+00  7.59869910E+00 -1.51973982E+01  7.59869910E+00  7.59869910E+00
 -1.51973982E+01  7.59869910E+00  7.59869910E+00 -1.51973982E+01  7.59869910E+00
  7.59869910E+00 -1.51973982E+01  7.59869910E+00  7.59869910E+00 -1.51973982E+01
  7.59869910E+00  7.59869910E+00 -1.51973982E+01  7.59869910E+00  7.59869910E+00
 -1.51973982E+01  7.59869910E+00  7.59869910E+00 -1.51973982E+01  7.59869910E+00
  7.59869910E+00 -1.51973982E+01  7.59869910E+00  7.59869910E+00 -1.51973982E+01
  7.59869910E+00  7.59869910E+00 -1.51973982E+01  7.59869910E+00  7.59869910E+00
 -1.51973982E+01  7.59869910E+00  7.59869910E+00 -1.51973982E+01  7.59869910E+00
  7.59869910E+00 -1.51973982E+01  7.59869910E+00  7.59869910E+00 -1.51973982E+01
  7.59869910E+00  7.59869910E+00 -1.51973982E+01  7.59869910E+00  7.59869910E+00
 -1.51973982E+01  7.59869910E+00  7.59869910E+00 -1.51973982E+01  7.59869910E+00
  7.59869910E+00 -1.51973982E+01  7.59869910E+00  7.59869910E+00 -1.51973982E+01
  7.59869910E+00  7.59869910E+00 -1.51973982E+01  7.59869910E+00  7.59869910E+00
 -1.51973982E+01  7.59869910E+00  7.59869910E+00 -1.51973982E+01  7.59869910E+00
  7.59869910E+00 -1.51973982E+01  7.59869910E+00  7.59869910E+00 -1.51973982E+01
  7.59869910E+00  7.59869910E+00 -1.51973982E+01  7.59869910E+00  7.59869910E+00
 -1.51973982E+01  7.59869910E+00  7.59869910E+00 -1.51973982E+01  7.59869910E+00
  7.59869910E+00 -1.51973982E+01  7.59869910E+00  7.59869910E+00 -1.51973982E+01
  7.59869910E+00  7.59869910E+00 -1.51973982E+01  7.59869910E+00  7.59869910E+00
 -1.51973982E+01  7.59869910E+00  7.59869910E+00 -1.51973982E+01  7.59869910E+00
  7.59869910E+00 -1.51973982E+01  7.59869910E+00  7.59869910E+00 -1.51973982E+01
  7.59869910E+00  7.59869910E+00 -1.51973982E+01  7.59869910E+00  7.59869910E+00
 -1.51973982E+01  7.59869910E+00  7.59869910E+00 -1.51973982E+01  7.59869910E+00
  7.59869910E+00 -1.51973982E+01  7.59869910E+00  7.59869910E+00 -1.51973982E+01
  7.59869910E+00  7.59869910E+00 -1.51973982E+01  7.59869910E+00  7.59869910E+00
 -1.51973982E+01  7.59869910E+00  7.59869910E+00 -1.51973982E+01  7.59869910E+00
  7.59869910E+00 -1.51973982E+01  7.59869910E+00  7.59869910E+00 -1.51973982E+01
  7.59869910E+00  7.59869910E+00 -1.51973982E+01  7.59869910E+00  7.59869910E+00
 -1.51973982E+01  7.59869910E+00  7.59869910E+00 -1.51973982E+01  7.59869910E+00
  7.59869910E+00 -1.51973982E+01  7.59869910E+00  7.59869910E+00 -1.51973982E+01
  7.59869910E+00  7.59869910E+00 -1.51973982E+01  7.59869910E+00  7.59869910E+00
 -1.51973982E+01  7.59869910E+00  7.59869910E+00 -1.51973982E+01  7.59869910E+00
  7.59869910E+00 -1.51973982E+01  7.59869910E+00  7.59869910E+00 -1.51973982E+01
  7.59869910E+00  7.59869910E+00 -1.51973982E+01  7.59869910E+00  7.59869910E+00
 -1.51973982E+01  7.59869910E+00  7.59869910E+00 -1.51973982E+01  7.59869910E+00
  7.59869910E+00 -1.51973982E+01  7.59869910E+00  7.59869910E+00 -1.51973982E+01
  7.59869910E+00  7.59869910E+00 -1.51973982E+01  7.59869910E+00  7.59869910E+00
 -1.51973982E+01  7.59869910E+00  7.59869910E+00 -1.51973982E+01  7.59869910E+00
  7.59869910E+00 -1.51973982E+01  7.59869910E+00  7.59869910E+00 -1.51973982E+01
  7.59869910E+00  7.59869910E+00 -1.51973982E+01  7.59869910E+00  7.59869910E+00
 -1.51973982E+01  7.59869910E+00  7.59869910E+00 -1.51973982E+01  7.59869910E+00
  7.59869910E+00 -1.51973982E+01  7.59869910E+00  7.59869910E+00 -1.51973982E+01
  7.59869910E+00  7.59869910E+00 -1.51973982E+01  7.59869910E+00  7.59869910E+00
 -1.51973982E+01  7.59869910E+00  7.59869910E+00 -1.51973982E+01  7.59869910E+00
  7.59869910E+00 -1.51973982E+01  7.59869910E+00  7.59869910E+00 -1.51973982E+01
  7.59869910E+00  7.59869910E+00 -1.51973982E+01  7.59869910E+00  7.59869910E+00
 -1.51973982E+01  7.59869910E+00  7.59869910E+00 -1.51973982E+01  7.59869910E+00
  7.59869910E+00 -1.51973982E+01  7.59869910E+00  7.59869910E+00 -1.51973982E+01
  7.59869910E+00  7.59869910E+00 -1.51973982E+01  7.59869910E+00  7.59869910E+00
 -1.51973982E+01  7.59869910E+00  7.59869910E+00 -1.51973982E+01  7.59869910E+00
  7.59869910E+00 -1.51973982E+01  7.59869910E+00  7.59869910E+00 -1.51973982E+01
  7.59869910E+00  7.59869910E+00 -1.51973982E+01  7.59869910E+00  7.59869910E+00
 -1.51973982E+01  7.59869910E+00  7.59869910E+00 -1.51973982E+01  7.59869910E+00
  7.59869910E+00 -1.51973982E+01  7.59869910E+00  7.59869910E+00 -1.51973982E+01
  7.59869910E+00  7.59869910E+00 -1.51973982E+01  7.59869910E+00  7.59869910E+00
 -1.51973982E+01  7.59869910E+00  7.59869910E+00 -1.51973982E+01  7.59869910E+00
  7.59869910E+00 -1.51973982E+01  7.59869910E+00  7.59869910E+00 -1.51973982E+01
  7.59869910E+00  7.59869910E+00 -1.51973982E+01  7.59869910E+00  7.59869910E+00
 -1.51973982E+01  7.59869910E+00  7.59869910E+00 -1.51973982E+01  7.59869910E+00
  7.59869910E+00 -1.51973982E+01  7.59869910E+00  7.59869910E+00 -1.51973982E+01
  7.59869910E+00  7.59869910E+00 -1.51973982E+01  7.59869910E+00  7.59869910E+00
 -1.51973982E+01  7.59869910E+00  7.59869910E+00 -1.51973982E+01  7.59869910E+00
  7.59869910E+00 -1.51973982E+01  7.59869910E+00  7.59869910E+00 -1.51973982E+01
  7.59869910E+00  7.59869910E+00 -1.51973982E+01  7.59869910E+00  7.59869910E+00
 -1.51973982E+01  7.59869910E+00  7.59869910E+00 -1.51973982E+01  7.59869910E+00
  7.59869910E+00 -1.51973982E+01  7.59869910E+00  7.59869910E+00 -1.51973982E+01
  7.59869910E+00  7.59869910E+00 -1.51973982E+01  7.59869910E+00  7.59869910E+00
 -1.51973982E+01  7.59869910E+00  7.59869910E+00 -1.51973982E+01  7.59869910E+00
  7.59869910E+00 -1.51973982E+01  7.59869910E+00  7.59869910E+00 -1.51973982E+01
  7.59869910E+00  7.59869910E+00 -1.51973982E+01  7.59869910E+00  7.59869910E+00
 -1.51973982E+01  7.59869910E+00  7.59869910E+00 -1.51973982E+01  7.59869910E+00
  7.59869910E+00 -1.51973982E+01  7.59869910E+00  7.59869910E+00 -1.51973982E+01
  7.59869910E+00  7.59869910E+00 -1.51973982E+01  7.59869910E+00  7.59869910E+00
 -1.51973982E+01  7.59869910E+00  7.59869910E+00 -1.51973982E+01  7.59869910E+00
  7.59869910E+00 -1.51973982E+01  7.59869910E+00  7.59869910E+00 -1.51973982E+01
  7.59869910E+00  7.59869910E+00 -1.51973982E+01  7.59869910E+00  7.59869910E+00
 -1.51973982E+01  7.59869910E+00  7.59869910E+00 -1.51973982E+01  7.59869910E+00
  7.59869910E+00 -1.51973982E+01  7.59869910E+00  7.59869910E+00 -1.51973982E+01
  7.59869910E+00  7.59869910E+00 -1.51973982E+01  7.59869910E+00  7.59869910E+00
 -1.51973982E+01  7.59869910E+00  7.59869910E+00 -1.51973982E+01  7.59869910E+00
  7.59869910E+00 -1.51973982E+01  7.59869910E+00  7.59869910E+00 -1.51973982E+01
  7.59869910E+00  7.59869910E+00 -1.51973982E+01  7.59869910E+00  7.59869910E+00
 -1.51973982E+01  7.59869910E+00  7.59869910E+00 -1.51973982E+01  7.59869910E+00
  7.59869910E+00 -1.51973982E+01  7.59869910E+00  7.59869910E+00 -1.51973982E+01
  7.59869910E+00  7.59869910E+00 -1.51973982E+01  7.59869910E+00  7.59869910E+00
 -1.51973982E+01  7.59869910E+00  7.59869910E+00 -1.51973982E+01  7.59869910E+00
  7.59869910E+00 -1.51973982E+01  7.59869910E+00  7.59869910E+00 -1.51973982E+01
  7.59869910E+00  7.59869910E+00 -1.51973982E+01  7.59869910E+00  7.59869910E+00
 -1.51973982E+01  7.59869910E+00  7.59869910E+00 -1.51973982E+01  7.59869910E+00
  7.59869910E+00 -1.51973982E+01  7.59869910E+00  7.59869910E+00 -1.51973982E+01
  7.59869910E+00  7.59869910E+00 -1.51973982E+01  7.59869910E+00  7.59869910E+00
 -1.51973982E+01  7.59869910E+00  7.59869910E+00 -1.51973982E+01  7.59869910E+00
  7.59869910E+00 -1.51973982E+01  7.59869910E+00  7.59869910E+00 -1.51973982E+01
  7.59869910E+00  7.59869910E+00 -1.51973982E+01  7.59869910E+00  7.59869910E+00
 -1.51973982E+01  7.59869910E+00  7.59869910E+00 -1.51973982E+01  7.59869910E+00
  7.59869910E+00 -1.51973982E+01  7.59869910E+00  7.59869910E+00 -1.51973982E+01
  7.59869910E+00  7.59869910E+00 -1.51973982E+01  7.59869910E+00  7.59869910E+00
 -1.51973982E+01  7.59869910E+00  7.59869910E+00 -1.51973982E+01  7.59869910E+00
  7.59869910E+00 -1.51973982E+01  7.59869910E+00  7.59869910E+00 -1.51973982E+01
  7.59869910E+00  7.59869910E+00 -1.51973982E+01  7.59869910E+00  7.59869910E+00
 -1.51973982E+01  7.59869910E+00  7.59869910E+00 -1.51973982E+01  7.59869910E+00
  7.59869910E+00 -1.51973982E+01  7.59869910E+00  7.59869910E+00 -1.51973982E+01
  7.59869910E+00  7.59869910E+00 -1.51973982E+01  7.59869910E+00  7.59869910E+00
 -1.51973982E+01  7.59869910E+00  7.59869910E+00 -1.51973982E+01  7.59869910E+00
  7.59869910E+00 -1.51973982E+01  7.59869910E+00  7.59869910E+00 -1.51973982E+01
  7.59869910E+00  7.59869910E+00 -1.51973982E+01  7.59869910E+00  7.59869910E+00
 -1.51973982E+01  7.59869910E+00  7.59869910E+00 -1.51973982E+01  7.59869910E+00
  7.59869910E+00 -1.51973982E+01  7.59869910E+00  7.59869910E+00 -1.51973982E+01
  7.59869910E+00  7.59869910E+00 -1.51973982E+01  7.59869910E+00  7.59869910E+00
 -1.51973982E+01  7.59869910E+00  7.59869910E+00 -1.51973982E+01  7.59869910E+00
  7.59869910E+00 -1.51973982E+01  7.59869910E+00  7.59869910E+00 -1.51973982E+01
  7.59869910E+00  7.59869910E+00 -1.51973982E+01  7.59869910E+00  7.59869910E+00
 -1.51973982E+01  7.59869910E+00  7.59869910E+00 -1.51973982E+01  7.59869910E+00
  7.59869910E+00 -1.51973982E+01  7.59869910E+00  7.59869910E+00 -1.51973982E+01
  7.59869910E+00  7.59869910E+00 -1.51973982E+01  7.59869910E+00  7.59869910E+00
 -1.51973982E+01  7.59869910E+00  7.59869910E+00 -1.51973982E+01  7.59869910E+00
  7.59869910E+00 -1.51973982E+01  7.59869910E+00  7.59869910E+00 -1.51973982E+01
  7.59869910E+00  7.59869910E+00 -1.51973982E+01  7.59869910E+00  7.59869910E+00
 -1.51973982E+01  7.59869910E+00  7.59869910E+00 -1.51973982E+01  7.59869910E+00
  7.59869910E+00 -1.51973982E+01  7.59869910E+00  7.59869910E+00 -1.51973982E+01
  7.59869910E+00  7.59869910E+00 -1.51973982E+01  7.59869910E+00  7.59869910E+00
 -1.51973982E+01  7.59869910E+00  7.59869910E+00 -1.51973982E+01  7.59869910E+00
  7.59869910E+00 -1.51973982E+01  7.59869910E+00  7.59869910E+00 -1.51973982E+01
  7.59869910E+00  7.59869910E+00 -1.51973982E+01  7.59869910E+00  7.59869910E+00
 -1.51973982E+01  7.59869910E+00  7.59869910E+00 -1.51973982E+01  7.59869910E+00
  7.59869910E+00 -1.51973982E+01  7.59869910E+00  7.59869910E+00 -1.51973982E+01
  7.59869910E+00  7.59869910E+00 -1.51973982E+01  7.59869910E+00  7.59869910E+00
 -1.51973982E+01  7.59869910E+00  7.59869910E+00 -1.51973982E+01  7.59869910E+00
  7.59869910E+00 -1.51973982E+01  7.59869910E+00  7.59869910E+00 -1.51973982E+01
  7.59869910E+00  7.59869910E+00 -1.51973982E+01  7.59869910E+00  7.59869910E+00
 -1.51973982E+01  7.59869910E+00  7.59869910E+00 -1.51973982E+01  7.59869910E+00
  7.59869910E+00 -1.51973982E+01  7.59869910E+00  7.59869910E+00 -1.51973982E+01
  7.59869910E+00  7.59869910E+00 -1.51973982E+01  7.59869910E+00  7.59869910E+00
 -1.51973982E+01  7.59869910E+00  7.59869910E+00 -1.51973982E+01  7.59869910E+00
  7.59869910E+00 -1.51973982E+01  7.59869910E+00  7.59869910E+00 -1.51973982E+01
  7.59869910E+00  7.59869910E+00 -1.51973982E+01  7.59869910E+00  7.59869910E+00
 -1.51973982E+01  7.59869910E+00  7.59869910E+00 -1.51973982E+01  7.59869910E+00
  7.59869910E+00 -1.51973982E+01  7.59869910E+00  7.59869910E+00 -1.51973982E+01
  7.59869910E+00  7.59869910E+00 -1.51973982E+01  7.59869910E+00  7.59869910E+00
 -1.51973982E+01  7.59869910E+00  7.59869910E+00 -1.51973982E+01  7.59869910E+00
  7.59869910E+00 -1.51973982E+01  7.59869910E+00  7.59869910E+00 -1.51973982E+01
  7.59869910E+00  7.59869910E+00 -1.51973982E+01  7.59869910E+00  7.59869910E+00
 -1.51973982E+01  7.59869910E+00  7.59869910E+00 -1.51973982E+01  7.59869910E+00
  7.59869910E+00 -1.51973982E+01  7.59869910E+00  7.59869910E+00 -1.51973982E+01
  7.59869910E+00  7.59869910E+00 -1.51973982E+01  7.59869910E+00  7.59869910E+00
 -1.51973982E+01  7.59869910E+00  7.59869910E+00 -1.51973982E+01  7.59869910E+00
  7.59869910E+00 -1.51973982E+01  7.59869910E+00  7.59869910E+00 -1.51973982E+01
  7.59869910E+00  7.59869910E+00 -1.51973982E+01  7.59869910E+00  7.59869910E+00
 -1.51973982E+01  7.59869910E+00  7.59869910E+00 -1.51973982E+01  7.59869910E+00
  7.59869910E+00 -1.51973982E+01  7.59869910E+00  7.59869910E+00 -1.51973982E+01
  7.59869910E+00  7.59869910E+00 -1.51973982E+01  7.59869910E+00  7.59869910E+00
 -1.51973982E+01  7.59869910E+00  7.59869910E+00 -1.51973982E+01  7.59869910E+00
  7.59869910E+00 -1.51973982E+01  7.59869910E+00  7.59869910E+00 -1.51973982E+01
  7.59869910E+00  7.59869910E+00 -1.51973982E+01  7.59869910E+00  7.59869910E+00
 -1.51973982E+01  7.59869910E+00  7.59869910E+00 -1.51973982E+01  7.59869910E+00
  7.59869910E+00 -1.51973982E+01  7.59869910E+00  7.59869910E+00 -1.51973982E+01
  7.59869910E+00  7.59869910E+00 -1.51973982E+01  7.59869910E+00  7.59869910E+00
 -1.51973982E+01  7.59869910E+00  7.59869910E+00 -1.51973982E+01  7.59869910E+00
  7.59869910E+00 -1.51973982E+01  7.59869910E+00  7.59869910E+00 -1.51973982E+01
  7.59869910E+00  7.59869910E+00 -1.51973982E+01  7.59869910E+00  7.59869910E+00
 -1.51973982E+01  7.59869910E+00  7.59869910E+00 -1.51973982E+01  7.59869910E+00
  7.59869910E+00 -1.51973982E+01  7.59869910E+00  7.59869910E+00 -1.51973982E+01
  7.59869910E+00  7.59869910E+00 -1.51973982E+01  7.59869910E+00  7.59869910E+00
 -1.51973982E+01  7.59869910E+00  7.59869910E+00 -1.51973982E+01  7.59869910E+00
  7.59869910E+00 -1.51973982E+01  7.59869910E+00  7.59869910E+00 -1.51973982E+01
  7.59869910E+00  7.59869910E+00 -1.51973982E+01  7.59869910E+00  7.59869910E+00
 -1.51973982E+01  7.59869910E+00  7.59869910E+00 -1.51973982E+01  7.59869910E+00
  7.59869910E+00 -1.51973982E+01  7.59869910E+00  7.59869910E+00 -1.51973982E+01
  7.59869910E+00  7.59869910E+00 -1.51973982E+01  7.59869910E+00  7.59869910E+00
 -1.51973982E+01  7.59869910E+00  7.59869910E+00 -1.51973982E+01  7.59869910E+00
  7.59869910E+00 -1.51973982E+01  7.59869910E+00  7.59869910E+00 -1.51973982E+01
  7.59869910E+00  7.59869910E+00 -1.51973982E+01  7.59869910E+00  7.59869910E+00
 -1.51973982E+01  7.59869910E+00  7.59869910E+00 -1.51973982E+01  7.59869910E+00
  7.59869910E+00 -1.51973982E+01  7.59869910E+00  7.59869910E+00 -1.51973982E+01
  7.59869910E+00  7.59869910E+00 -1.51973982E+01  7.59869910E+00  7.59869910E+00
 -1.51973982E+01  7.59869910E+00  7.59869910E+00 -1.51973982E+01  7.59869910E+00
  7.59869910E+00 -1.51973982E+01  7.59869910E+00  7.59869910E+00 -1.51973982E+01
  7.59869910E+00  7.59869910E+00 -1.51973982E+01  7.59869910E+00  7.59869910E+00
 -1.51973982E+01  7.59869910E+00  7.59869910E+00 -1.51973982E+01  7.59869910E+00
  7.59869910E+00 -1.51973982E+01  7.59869910E+00  7.59869910E+00 -1.51973982E+01
  7.59869910E+00  7.59869910E+00 -1.51973982E+01  7.59869910E+00  7.59869910E+00
 -1.51973982E+01  7.59869910E+00  7.59869910E+00 -1.51973982E+01  7.59869910E+00
  7.59869910E+00 -1.51973982E+01  7.59869910E+00  7.59869910E+00 -1.51973982E+01
  7.59869910E+00  7.59869910E+00 -1.51973982E+01  7.59869910E+00  7.59869910E+00
 -1.51973982E+01  7.59869910E+00  7.59869910E+00 -1.51973982E+01  7.59869910E+00
  7.59869910E+00 -1.51973982E+01  7.59869910E+00  7.59869910E+00 -1.51973982E+01
  7.59869910E+00  7.59869910E+00 -1.51973982E+01  7.59869910E+00  7.59869910E+00
 -1.51973982E+01  7.59869910E+00  7.59869910E+00 -1.51973982E+01  7.59869910E+00
  7.59869910E+00 -1.51973982E+01  7.59869910E+00  7.59869910E+00 -1.51973982E+01
  7.59869910E+00  7.59869910E+00 -1.51973982E+01  7.59869910E+00  7.59869910E+00
 -1.51973982E+01  7.59869910E+00  7.59869910E+00 -1.51973982E+01  7.59869910E+00
  7.59869910E+00 -1.51973982E+01  7.59869910E+00  7.59869910E+00 -1.51973982E+01
  7.59869910E+00  7.59869910E+00 -1.51973982E+01  7.59869910E+00  7.59869910E+00
 -1.51973982E+01  7.59869910E+00  7.59869910E+00 -1.51973982E+01  7.59869910E+00
  7.59869910E+00 -1.51973982E+01  7.59869910E+00  7.59869910E+00 -1.51973982E+01
  7.59869910E+00  7.59869910E+00 -1.51973982E+01  7.59869910E+00  7.59869910E+00
 -1.51973982E+01  7.59869910E+00  7.59869910E+00 -1.51973982E+01  7.59869910E+00
  7.59869910E+00 -1.51973982E+01  7.59869910E+00  7.59869910E+00 -1.51973982E+01
  7.59869910E+00  7.59869910E+00 -1.51973982E+01  7.59869910E+00  7.59869910E+00
 -1.51973982E+01  7.59869910E+00  7.59869910E+00 -1.51973982E+01  7.59869910E+00
  7.59869910E+00 -1.51973982E+01  7.59869910E+00  7.59869910E+00 -1.51973982E+01
  7.59869910E+00  7.59869910E+00 -1.51973982E+01  7.59869910E+00  7.59869910E+00
 -1.51973982E+01  7.59869910E+00  7.59869910E+00 -1.51973982E+01  7.59869910E+00
  7.59869910E+00 -1.51973982E+01  7.59869910E+00  7.59869910E+00 -1.51973982E+01
  7.59869910E+00  7.59869910E+00 -1.51973982E+01  7.59869910E+00  7.59869910E+00
 -1.51973982E+01  7.59869910E+00  7.59869910E+00 -1.51973982E+01  7.59869910E+00
  7.59869910E+00 -1.51973982E+01  7.59869910E+00  7.59869910E+00 -1.51973982E+01
  7.59869910E+00  7.59869910E+00 -1.51973982E+01  7.59869910E+00  7.59869910E+00
 -1.51973982E+01  7.59869910E+00  7.59869910E+00 -1.51973982E+01  7.59869910E+00
  7.59869910E+00 -1.51973982E+01  7.59869910E+00  7.59869910E+00 -1.51973982E+01
  7.59869910E+00  7.59869910E+00 -1.51973982E+01  7.59869910E+00  7.59869910E+00
 -1.51973982E+01  7.59869910E+00  7.59869910E+00 -1.51973982E+01  7.59869910E+00
  7.59869910E+00 -1.51973982E+01  7.59869910E+00  7.59869910E+00 -1.51973982E+01
  7.59869910E+00  7.59869910E+00 -1.51973982E+01  7.59869910E+00  7.59869910E+00
 -1.51973982E+01  7.59869910E+00  7.59869910E+00 -1.51973982E+01  7.59869910E+00
  7.59869910E+00 -1.51973982E+01  7.59869910E+00  7.59869910E+00 -1.51973982E+01
  7.59869910E+00  7.59869910E+00 -1.51973982E+01  7.59869910E+00  7.59869910E+00
 -1.51973982E+01  7.59869910E+00  7.59869910E+00 -1.51973982E+01  7.59869910E+00
  7.59869910E+00 -1.51973982E+01  7.59869910E+00  7.59869910E+00 -1.51973982E+01
  7.59869910E+00  7.59869910E+00 -1.51973982E+01  7.59869910E+00  7.59869910E+00
 -1.51973982E+01  7.59869910E+00  7.59869910E+00 -1.51973982E+01  7.59869910E+00
  7.59869910E+00 -1.51973982E+01  7.59869910E+00  7.59869910E+00 -1.51973982E+01
  7.59869910E+00  7.59869910E+00 -1.51973982E+01  7.59869910E+00  7.59869910E+00
 -1.51973982E+01  7.59869910E+00  7.59869910E+00 -1.51973982E+01  7.59869910E+00
  7.59869910E+00 -1.51973982E+01  7.59869910E+00  7.59869910E+00 -1.51973982E+01
  7.59869910E+00  7.59869910E+00 -1.51973982E+01  7.59869910E+00  7.59869910E+00
 -1.51973982E+01  7.59869910E+00  7.59869910E+00 -1.51973982E+01  7.59869910E+00
  7.59869910E+00 -1.51973982E+01  7.59869910E+00  7.59869910E+00 -1.51973982E+01
  7.59869910E+00  7.59869910E+00 -1.51973982E+01  7.59869910E+00  7.59869910E+00
 -1.51973982E+01  7.59869910E+00  7.59869910E+00 -1.51973982E+01  7.59869910E+00
  7.59869910E+00 -1.51973982E+01  7.59869910E+00  7.59869910E+00 -1.51973982E+01
  7.59869910E+00  7.59869910E+00 -1.51973982E+01  7.59869910E+00  7.59869910E+00
 -1.51973982E+01  7.59869910E+00  7.59869910E+00 -1.51973982E+01  7.59869910E+00
  7.59869910E+00 -1.51973982E+01  7.59869910E+00  7.59869910E+00 -1.51973982E+01
  7.59869910E+00  7.59869910E+00 -1.51973982E+01  7.59869910E+00  7.59869910E+00
 -1.51973982E+01  7.59869910E+00  7.59869910E+00 -1.51973982E+01  7.59869910E+00
  7.59869910E+00 -1.51973982E+01  7.59869910E+00  7.59869910E+00 -1.51973982E+01
  7.59869910E+00  7.59869910E+00 -1.51973982E+01  7.59869910E+00  7.59869910E+00
 -1.51973982E+01  7.59869910E+00  7.59869910E+00 -1.51973982E+01  7.59869910E+00
  7.59869910E+00 -1.51973982E+01  7.59869910E+00  7.59869910E+00 -1.51973982E+01
  7.59869910E+00  7.59869910E+00 -1.51973982E+01  7.59869910E+00  7.59869910E+00
 -1.51973982E+01  7.59869910E+00  7.59869910E+00 -1.51973982E+01  7.59869910E+00
  7.59869910E+00 -1.51973982E+01  7.59869910E+00  7.59869910E+00 -1.51973982E+01
  7.59869910E+00  7.59869910E+00 -1.51973982E+01  7.59869910E+00  7.59869910E+00
 -1.51973982E+01  7.59869910E+00  7.59869910E+00 -1.51973982E+01  7.59869910E+00
  7.59869910E+00 -1.51973982E+01  7.59869910E+00  7.59869910E+00 -1.51973982E+01
  7.59869910E+00  7.59869910E+00 -1.51973982E+01  7.59869910E+00  7.59869910E+00
 -1.51973982E+01  7.59869910E+00  7.59869910E+00 -1.51973982E+01  7.59869910E+00
  7.59869910E+00 -1.51973982E+01  7.59869910E+00  7.59869910E+00 -1.51973982E+01
  7.59869910E+00  7.59869910E+00 -1.51973982E+01  7.59869910E+00  7.59869910E+00
 -1.51973982E+01  7.59869910E+00  7.59869910E+00 -1.51973982E+01  7.59869910E+00
  7.59869910E+00 -1.51973982E+01  7.59869910E+00  7.59869910E+00 -1.51973982E+01
  7.59869910E+00  7.59869910E+00 -1.51973982E+01  7.59869910E+00  7.59869910E+00
 -1.51973982E+01  7.59869910E+00  7.59869910E+00 -1.51973982E+01  7.59869910E+00
  7.59869910E+00 -1.51973982E+01  7.59869910E+00  7.59869910E+00 -1.51973982E+01
  7.59869910E+00  7.59869910E+00 -1.51973982E+01  7.59869910E+00  7.59869910E+00
 -1.51973982E+01  7.59869910E+00  7.59869910E+00 -1.51973982E+01  7.59869910E+00
  7.59869910E+00 -1.51973982E+01  7.59869910E+00  7.59869910E+00 -1.51973982E+01
  7.59869910E+00  7.59869910E+00 -1.51973982E+01  7.59869910E+00  7.59869910E+00
 -1.51973982E+01  7.59869910E+00  7.59869910E+00 -1.51973982E+01  7.59869910E+00
  7.59869910E+00 -1.51973982E+01  7.59869910E+00  7.59869910E+00 -1.51973982E+01
  7.59869910E+00  7.59869910E+00 -1.51973982E+01  7.59869910E+00  7.59869910E+00
 -1.51973982E+01  7.59869910E+00  7.59869910E+00 -1.51973982E+01  7.59869910E+00
  7.59869910E+00 -1.51973982E+01  7.59869910E+00  7.59869910E+00 -1.51973982E+01
  7.59869910E+00  7.59869910E+00 -1.51973982E+01  7.59869910E+00  7.59869910E+00
 -1.51973982E+01  7.59869910E+00  7.59869910E+00 -1.51973982E+01  7.59869910E+00
  7.59869910E+00 -1.51973982E+01  7.59869910E+00  7.59869910E+00 -1.51973982E+01
  7.59869910E+00  7.59869910E+00 -1.51973982E+01  7.59869910E+00  7.59869910E+00
 -1.51973982E+01  7.59869910E+00  7.59869910E+00 -1.51973982E+01  7.59869910E+00
  7.59869910E+00 -1.51973982E+01  7.59869910E+00  7.59869910E+00 -1.51973982E+01
  7.59869910E+00  7.59869910E+00 -1.51973982E+01  7.59869910E+00  7.59869910E+00
 -1.51973982E+01  7.59869910E+00  7.59869910E+00 -1.51973982E+01  7.59869910E+00
  7.59869910E+00 -1.51973982E+01  7.59869910E+00  7.59869910E+00 -1.51973982E+01
  7.59869910E+00  7.59869910E+00 -1.51973982E+01  7.59869910E+00  7.59869910E+00
 -1.51973982E+01  7.59869910E+00  7.59869910E+00 -1.51973982E+01  7.59869910E+00
  7.59869910E+00 -1.51973982E+01  7.59869910E+00  7.59869910E+00 -1.51973982E+01
  7.59869910E+00  7.59869910E+00 -1.51973982E+01  7.59869910E+00  7.59869910E+00
 -1.51973982E+01  7.59869910E+00  7.59869910E+00 -1.51973982E+01  7.59869910E+00
  7.59869910E+00 -1.51973982E+01  7.59869910E+00  7.59869910E+00 -1.51973982E+01
  7.59869910E+00  7.59869910E+00 -1.51973982E+01  7.59869910E+00  7.59869910E+00
 -1.51973982E+01  7.59869910E+00  7.59869910E+00 -1.51973982E+01  7.59869910E+00
  7.59869910E+00 -1.51973982E+01  7.59869910E+00  7.59869910E+00 -1.51973982E+01
  7.59869910E+00  7.59869910E+00 -1.51973982E+01  7.59869910E+00  7.59869910E+00
 -1.51973982E+01  7.59869910E+00  7.59869910E+00 -1.51973982E+01  7.59869910E+00
  7.59869910E+00 -1.51973982E+01  7.59869910E+00  7.59869910E+00 -1.51973982E+01
  7.59869910E+00  7.59869910E+00 -1.51973982E+01  7.59869910E+00  7.59869910E+00
 -1.51973982E+01  7.59869910E+00  7.59869910E+00 -1.51973982E+01  7.59869910E+00
  7.59869910E+00 -1.51973982E+01  7.59869910E+00  7.59869910E+00 -1.51973982E+01
  7.59869910E+00  7.59869910E+00 -1.51973982E+01  7.59869910E+00  7.59869910E+00
 -1.51973982E+01  7.59869910E+00  7.59869910E+00 -1.51973982E+01  7.59869910E+00
  7.59869910E+00 -1.51973982E+01  7.59869910E+00  7.59869910E+00 -1.51973982E+01
  7.59869910E+00  7.59869910E+00 -1.51973982E+01  7.59869910E+00  7.59869910E+00
 -1.51973982E+01  7.59869910E+00  7.59869910E+00 -1.51973982E+01  7.59869910E+00
  7.59869910E+00 -1.51973982E+01  7.59869910E+00  7.59869910E+00 -1.51973982E+01
  7.59869910E+00  7.59869910E+00 -1.51973982E+01  7.59869910E+00  7.59869910E+00
 -1.51973982E+01  7.59869910E+00  7.59869910E+00 -1.51973982E+01  7.59869910E+00
  7.59869910E+00 -1.51973982E+01  7.59869910E+00  7.59869910E+00 -1.51973982E+01
  7.59869910E+00  7.59869910E+00 -1.51973982E+01  7.59869910E+00  7.59869910E+00
 -1.51973982E+01  7.59869910E+00  7.59869910E+00 -1.51973982E+01  7.59869910E+00
  7.59869910E+00 -1.51973982E+01  7.59869910E+00  7.59869910E+00 -1.51973982E+01
  7.59869910E+00  7.59869910E+00 -1.51973982E+01  7.59869910E+00  7.59869910E+00
 -1.51973982E+01  7.59869910E+00  7.59869910E+00 -1.51973982E+01  7.59869910E+00
  7.59869910E+00 -1.51973982E+01  7.59869910E+00  7.59869910E+00 -1.51973982E+01
  7.59869910E+00  7.59869910E+00 -1.51973982E+01  7.59869910E+00  7.59869910E+00
 -1.51973982E+01  7.59869910E+00  7.59869910E+00 -1.51973982E+01  7.59869910E+00
  7.59869910E+00 -1.51973982E+01  7.59869910E+00  7.59869910E+00 -1.51973982E+01
  7.59869910E+00  7.59869910E+00 -1.51973982E+01  7.59869910E+00  7.59869910E+00
 -1.51973982E+01  7.59869910E+00  7.59869910E+00 -1.51973982E+01  7.59869910E+00
  7.59869910E+00 -1.51973982E+01  7.59869910E+00  7.59869910E+00 -1.51973982E+01
  7.59869910E+00  7.59869910E+00 -1.51973982E+01  7.59869910E+00  7.59869910E+00
 -1.51973982E+01  7.59869910E+00  7.59869910E+00 -1.51973982E+01  7.59869910E+00
  7.59869910E+00 -1.51973982E+01  7.59869910E+00  7.59869910E+00 -1.51973982E+01
  7.59869910E+00  7.59869910E+00 -1.51973982E+01  7.59869910E+00  7.59869910E+00
 -1.51973982E+01  7.59869910E+00  7.59869910E+00 -1.51973982E+01  7.59869910E+00
  7.59869910E+00 -1.51973982E+01  7.59869910E+00  7.59869910E+00 -1.51973982E+01
  7.59869910E+00  7.59869910E+00 -1.51973982E+01  7.59869910E+00  7.59869910E+00
 -1.51973982E+01  7.59869910E+00  7.59869910E+00 -1.51973982E+01  7.59869910E+00
  7.59869910E+00 -1.51973982E+01  7.59869910E+00  7.59869910E+00 -1.51973982E+01
  7.59869910E+00  7.59869910E+00 -1.51973982E+01  7.59869910E+00  7.59869910E+00
 -1.51973982E+01  7.59869910E+00  7.59869910E+00 -1.51973982E+01  7.59869910E+00
  7.59869910E+00 -1.51973982E+01  7.59869910E+00  7.59869910E+00 -1.51973982E+01
  7.59869910E+00  7.59869910E+00 -1.51973982E+01  7.59869910E+00  7.59869910E+00
 -1.51973982E+01  7.59869910E+00  7.59869910E+00 -1.51973982E+01  7.59869910E+00
  7.59869910E+00 -1.51973982E+01  7.59869910E+00  7.59869910E+00 -1.51973982E+01
  7.59869910E+00  7.59869910E+00 -1.51973982E+01  7.59869910E+00  7.59869910E+00
 -1.51973982E+01  7.59869910E+00  7.59869910E+00 -1.51973982E+01  7.59869910E+00
  7.59869910E+00 -1.51973982E+01  7.59869910E+00  7.59869910E+00 -1.51973982E+01
  7.59869910E+00  7.59869910E+00 -1.51973982E+01  7.59869910E+00  7.59869910E+00
 -1.51973982E+01  7.59869910E+00  7.59869910E+00 -1.51973982E+01  7.59869910E+00
  7.59869910E+00 -1.51973982E+01  7.59869910E+00  7.59869910E+00 -1.51973982E+01
  7.59869910E+00  7.59869910E+00 -1.51973982E+01  7.59869910E+00  7.59869910E+00
 -1.51973982E+01  7.59869910E+00  7.59869910E+00 -1.51973982E+01  7.59869910E+00
  7.59869910E+00 -1.51973982E+01  7.59869910E+00  7.59869910E+00 -1.51973982E+01
  7.59869910E+00  7.59869910E+00 -1.51973982E+01  7.59869910E+00  7.59869910E+00
 -1.51973982E+01  7.59869910E+00  7.59869910E+00 -1.51973982E+01  7.59869910E+00
  7.59869910E+00 -1.51973982E+01  7.59869910E+00  7.59869910E+00 -1.51973982E+01
  7.59869910E+00  7.59869910E+00 -1.51973982E+01  7.59869910E+00  7.59869910E+00
 -1.51973982E+01  7.59869910E+00  7.59869910E+00 -1.51973982E+01  7.59869910E+00
  7.59869910E+00 -1.51973982E+01  7.59869910E+00  7.59869910E+00 -1.51973982E+01
  7.59869910E+00  7.59869910E+00 -1.51973982E+01  7.59869910E+00  7.59869910E+00
 -1.51973982E+01  7.59869910E+00  7.59869910E+00 -1.51973982E+01  7.59869910E+00
  7.59869910E+00 -1.51973982E+01  7.59869910E+00  7.59869910E+00 -1.51973982E+01
  7.59869910E+00  7.59869910E+00 -1.51973982E+01  7.59869910E+00  7.59869910E+00
 -1.51973982E+01  7.59869910E+00  7.59869910E+00 -1.51973982E+01  7.59869910E+00
  7.59869910E+00 -1.51973982E+01  7.59869910E+00  7.59869910E+00 -1.51973982E+01
  7.59869910E+00  7.59869910E+00 -1.51973982E+01  7.59869910E+00  7.59869910E+00
 -1.51973982E+01  7.59869910E+00  7.59869910E+00 -1.51973982E+01  7.59869910E+00
  7.59869910E+00 -1.51973982E+01  7.59869910E+00  7.59869910E+00 -1.51973982E+01
  7.59869910E+00  7.59869910E+00 -1.51973982E+01  7.59869910E+00  7.59869910E+00
 -1.51973982E+01  7.59869910E+00  7.59869910E+00 -1.51973982E+01  7.59869910E+00
  7.59869910E+00 -1.51973982E+01  7.59869910E+00  7.59869910E+00 -1.51973982E+01
  7.59869910E+00  7.59869910E+00 -1.51973982E+01  7.59869910E+00  7.59869910E+00
 -1.51973982E+01  7.59869910E+00  7.59869910E+00 -1.51973982E+01  7.59869910E+00
  7.59869910E+00 -1.51973982E+01  7.59869910E+00  7.59869910E+00 -1.51973982E+01
  7.59869910E+00  7.59869910E+00 -1.51973982E+01  7.59869910E+00  7.59869910E+00
 -1.51973982E+01  7.59869910E+00  7.59869910E+00 -1.51973982E+01  7.59869910E+00
  7.59869910E+00 -1.51973982E+01  7.59869910E+00  7.59869910E+00 -1.51973982E+01
  7.59869910E+00  7.59869910E+00 -1.51973982E+01  7.59869910E+00  7.59869910E+00
 -1.51973982E+01  7.59869910E+00  7.59869910E+00 -1.51973982E+01  7.59869910E+00
  7.59869910E+00 -1.51973982E+01  7.59869910E+00  7.59869910E+00 -1.51973982E+01
  7.59869910E+00  7.59869910E+00 -1.51973982E+01  7.59869910E+00  7.59869910E+00
 -1.51973982E+01  7.59869910E+00  7.59869910E+00 -1.51973982E+01  7.59869910E+00
  7.59869910E+00 -1.51973982E+01  7.59869910E+00  7.59869910E+00 -1.51973982E+01
  7.59869910E+00  7.59869910E+00 -1.51973982E+01  7.59869910E+00  7.59869910E+00
 -1.51973982E+01  7.59869910E+00  7.59869910E+00 -1.51973982E+01  7.59869910E+00
  7.59869910E+00 -1.51973982E+01  7.59869910E+00  7.59869910E+00 -1.51973982E+01
  7.59869910E+00  7.59869910E+00 -1.51973982E+01  7.59869910E+00  7.59869910E+00
 -1.51973982E+01  7.59869910E+00  7.59869910E+00 -1.51973982E+01  7.59869910E+00
  7.59869910E+00 -1.51973982E+01  7.59869910E+00  7.59869910E+00 -1.51973982E+01
  7.59869910E+00  7.59869910E+00 -1.51973982E+01  7.59869910E+00  7.59869910E+00
 -1.51973982E+01  7.59869910E+00  7.59869910E+00 -1.51973982E+01  7.59869910E+00
  7.59869910E+00 -1.51973982E+01  7.59869910E+00  7.59869910E+00 -1.51973982E+01
  7.59869910E+00  7.59869910E+00 -1.51973982E+01  7.59869910E+00  7.59869910E+00
 -1.51973982E+01  7.59869910E+00  7.59869910E+00 -1.51973982E+01  7.59869910E+00
  7.59869910E+00 -1.51973982E+01  7.59869910E+00  7.59869910E+00 -1.51973982E+01
  7.59869910E+00  7.59869910E+00 -1.51973982E+01  7.59869910E+00  7.59869910E+00
 -1.51973982E+01  7.59869910E+00  7.59869910E+00 -1.51973982E+01  7.59869910E+00
  7.59869910E+00 -1.51973982E+01  7.59869910E+00  7.59869910E+00 -1.51973982E+01
  7.59869910E+00  7.59869910E+00 -1.51973982E+01  7.59869910E+00  7.59869910E+00
 -1.51973982E+01  7.59869910E+00  7.59869910E+00 -1.51973982E+01  7.59869910E+00
  7.59869910E+00 -1.51973982E+01  7.59869910E+00  7.59869910E+00 -1.51973982E+01
  7.59869910E+00  7.59869910E+00 -1.51973982E+01  7.59869910E+00  7.59869910E+00
 -1.51973982E+01  7.59869910E+00  7.59869910E+00 -1.51973982E+01  7.59869910E+00
  7.59869910E+00 -1.51973982E+01  7.59869910E+00  7.59869910E+00 -1.51973982E+01
  7.59869910E+00  7.59869910E+00 -1.51973982E+01  7.59869910E+00  7.59869910E+00
 -1.51973982E+01  7.59869910E+00  7.59869910E+00 -1.51973982E+01  7.59869910E+00
  7.59869910E+00 -1.51973982E+01  7.59869910E+00  7.59869910E+00 -1.51973982E+01
  7.59869910E+00  7.59869910E+00 -1.51973982E+01  7.59869910E+00  7.59869910E+00
 -1.51973982E+01  7.59869910E+00  7.59869910E+00 -1.51973982E+01  7.59869910E+00
  7.59869910E+00 -1.51973982E+01  7.59869910E+00  7.59869910E+00 -1.51973982E+01
  7.59869910E+00  7.59869910E+00 -1.51973982E+01  7.59869910E+00  7.59869910E+00
 -1.51973982E+01  7.59869910E+00  7.59869910E+00 -1.51973982E+01  7.59869910E+00
  7.59869910E+00 -1.51973982E+01  7.59869910E+00  7.59869910E+00 -1.51973982E+01
  7.59869910E+00  7.59869910E+00 -1.51973982E+01  7.59869910E+00  7.59869910E+00
 -1.51973982E+01  7.59869910E+00  7.59869910E+00 -1.51973982E+01  7.59869910E+00
  7.59869910E+00 -1.51973982E+01  7.59869910E+00  7.59869910E+00 -1.51973982E+01
  7.59869910E+00  7.59869910E+00 -1.51973982E+01  7.59869910E+00  7.59869910E+00
 -1.51973982E+01  7.59869910E+00  7.59869910E+00 -1.51973982E+01  7.59869910E+00
  7.59869910E+00 -1.51973982E+01  7.59869910E+00  7.59869910E+00 -1.51973982E+01
  7.59869910E+00  7.59869910E+00 -1.51973982E+01  7.59869910E+00  7.59869910E+00
 -1.51973982E+01  7.59869910E+00  7.59869910E+00 -1.51973982E+01  7.59869910E+00
  7.59869910E+00 -1.51973982E+01  7.59869910E+00  7.59869910E+00 -1.51973982E+01
  7.59869910E+00  7.59869910E+00 -1.51973982E+01  7.59869910E+00  7.59869910E+00
 -1.51973982E+01  7.59869910E+00  7.59869910E+00 -1.51973982E+01  7.59869910E+00
  7.59869910E+00 -1.51973982E+01  7.59869910E+00  7.59869910E+00 -1.51973982E+01
  7.59869910E+00  7.59869910E+00 -1.51973982E+01  7.59869910E+00  7.59869910E+00
 -1.51973982E+01  7.59869910E+00  7.59869910E+00 -1.51973982E+01  7.59869910E+00
  7.59869910E+00 -1.51973982E+01  7.59869910E+00  7.59869910E+00 -1.51973982E+01
  7.59869910E+00  7.59869910E+00 -1.51973982E+01  7.59869910E+00  7.59869910E+00
 -1.51973982E+01  7.59869910E+00  7.59869910E+00 -1.51973982E+01  7.59869910E+00
  7.59869910E+00 -1.51973982E+01  7.59869910E+00  7.59869910E+00 -1.51973982E+01
  7.59869910E+00  7.59869910E+00 -1.51973982E+01  7.59869910E+00  7.59869910E+00
 -1.51973982E+01  7.59869910E+00  7.59869910E+00 -1.51973982E+01  7.59869910E+00
  7.59869910E+00 -1.51973982E+01  7.59869910E+00  7.59869910E+00 -1.51973982E+01
  7.59869910E+00  7.59869910E+00 -1.51973982E+01  7.59869910E+00  7.59869910E+00
 -1.51973982E+01  7.59869910E+00  7.59869910E+00 -1.51973982E+01  7.59869910E+00
  7.59869910E+00 -1.51973982E+01  7.59869910E+00  7.59869910E+00 -1.51973982E+01
  7.59869910E+00  7.59869910E+00 -1.51973982E+01  7.59869910E+00  7.59869910E+00
 -1.51973982E+01  7.59869910E+00  7.59869910E+00 -1.51973982E+01  7.59869910E+00
  7.59869910E+00 -1.51973982E+01  7.59869910E+00  7.59869910E+00 -1.51973982E+01
  7.59869910E+00  7.59869910E+00 -1.51973982E+01  7.59869910E+00  7.59869910E+00
 -1.51973982E+01  7.59869910E+00  7.59869910E+00 -1.51973982E+01  7.59869910E+00
  7.59869910E+00 -1.51973982E+01  7.59869910E+00  7.59869910E+00 -1.51973982E+01
  7.59869910E+00  7.59869910E+00 -1.51973982E+01  7.59869910E+00  7.59869910E+00
 -1.51973982E+01  7.59869910E+00  7.59869910E+00 -1.51973982E+01  7.59869910E+00
  7.59869910E+00 -1.51973982E+01  7.59869910E+00  7.59869910E+00 -1.51973982E+01
  7.59869910E+00  7.59869910E+00 -1.51973982E+01  7.59869910E+00  7.59869910E+00
 -1.51973982E+01  7.59869910E+00  7.59869910E+00 -1.51973982E+01  7.59869910E+00
  7.59869910E+00 -1.51973982E+01  7.59869910E+00  7.59869910E+00 -1.51973982E+01
  7.59869910E+00  7.59869910E+00 -1.51973982E+01  7.59869910E+00  7.59869910E+00
 -1.51973982E+01  7.59869910E+00  7.59869910E+00 -1.51973982E+01  7.59869910E+00
  7.59869910E+00 -1.51973982E+01  7.59869910E+00  7.59869910E+00 -1.51973982E+01
  7.59869910E+00  7.59869910E+00 -1.51973982E+01  7.59869910E+00  7.59869910E+00
 -1.51973982E+01  7.59869910E+00  7.59869910E+00 -1.51973982E+01  7.59869910E+00
  7.59869910E+00 -1.51973982E+01  7.59869910E+00  7.59869910E+00 -1.51973982E+01
  7.59869910E+00  7.59869910E+00 -1.51973982E+01  7.59869910E+00  7.59869910E+00
 -1.51973982E+01  7.59869910E+00  7.59869910E+00 -1.51973982E+01  7.59869910E+00
  7.59869910E+00 -1.51973982E+01  7.59869910E+00  7.59869910E+00 -1.51973982E+01
  7.59869910E+00  7.59869910E+00 -1.51973982E+01  7.59869910E+00  7.59869910E+00
 -1.51973982E+01  7.59869910E+00  7.59869910E+00 -1.51973982E+01  7.59869910E+00
  7.59869910E+00 -1.51973982E+01  7.59869910E+00  7.59869910E+00 -1.51973982E+01
  7.59869910E+00  7.59869910E+00 -1.51973982E+01  7.59869910E+00  7.59869910E+00
 -1.51973982E+01  7.59869910E+00  7.59869910E+00 -1.51973982E+01  7.59869910E+00
  7.59869910E+00 -1.51973982E+01  7.59869910E+00  7.59869910E+00 -1.51973982E+01
  7.59869910E+00  7.59869910E+00 -1.51973982E+01  7.59869910E+00  7.59869910E+00
 -1.51973982E+01  7.59869910E+00  7.59869910E+00 -1.51973982E+01  7.59869910E+00
  7.59869910E+00 -1.51973982E+01  7.59869910E+00  7.59869910E+00 -1.51973982E+01
  7.59869910E+00  7.59869910E+00 -1.51973982E+01  7.59869910E+00  7.59869910E+00
 -1.51973982E+01  7.59869910E+00  7.59869910E+00 -1.51973982E+01  7.59869910E+00
  7.59869910E+00 -1.51973982E+01  7.59869910E+00  7.59869910E+00 -1.51973982E+01
  7.59869910E+00  7.59869910E+00 -1.51973982E+01  7.59869910E+00  7.59869910E+00
 -1.51973982E+01  7.59869910E+00  7.59869910E+00 -1.51973982E+01  7.59869910E+00
  7.59869910E+00 -1.51973982E+01  7.59869910E+00  7.59869910E+00 -1.51973982E+01
  7.59869910E+00  7.59869910E+00 -1.51973982E+01  7.59869910E+00  7.59869910E+00
 -1.51973982E+01  7.59869910E+00  7.59869910E+00 -1.51973982E+01  7.59869910E+00
  7.59869910E+00 -1.51973982E+01  7.59869910E+00  7.59869910E+00 -1.51973982E+01
  7.59869910E+00  7.59869910E+00 -1.51973982E+01  7.59869910E+00  7.59869910E+00
 -1.51973982E+01  7.59869910E+00  7.59869910E+00 -1.51973982E+01  7.59869910E+00
  7.59869910E+00 -1.51973982E+01  7.59869910E+00  7.59869910E+00 -1.51973982E+01
  7.59869910E+00  7.59869910E+00 -1.51973982E+01  7.59869910E+00  7.59869910E+00
 -1.51973982E+01  7.59869910E+00  7.59869910E+00 -1.51973982E+01  7.59869910E+00
  7.59869910E+00 -1.51973982E+01  7.59869910E+00  7.59869910E+00 -1.51973982E+01
  7.59869910E+00  7.59869910E+00 -1.51973982E+01  7.59869910E+00  7.59869910E+00
 -1.51973982E+01  7.59869910E+00  7.59869910E+00 -1.51973982E+01  7.59869910E+00
  7.59869910E+00 -1.51973982E+01  7.59869910E+00  7.59869910E+00 -1.51973982E+01
  7.59869910E+00  7.59869910E+00 -1.51973982E+01  7.59869910E+00  7.59869910E+00
 -1.51973982E+01  7.59869910E+00  7.59869910E+00 -1.51973982E+01  7.59869910E+00
  7.59869910E+00 -1.51973982E+01  7.59869910E+00  7.59869910E+00 -1.51973982E+01
  7.59869910E+00  7.59869910E+00 -1.51973982E+01  7.59869910E+00  7.59869910E+00
 -1.51973982E+01  7.59869910E+00  7.59869910E+00 -1.51973982E+01  7.59869910E+00
  7.59869910E+00 -1.51973982E+01  7.59869910E+00  7.59869910E+00 -1.51973982E+01
  7.59869910E+00  7.59869910E+00 -1.51973982E+01  7.59869910E+00  7.59869910E+00
 -1.51973982E+01  7.59869910E+00  7.59869910E+00 -1.51973982E+01  7.59869910E+00
  7.59869910E+00 -1.51973982E+01  7.59869910E+00  7.59869910E+00 -1.51973982E+01
  7.59869910E+00  7.59869910E+00 -1.51973982E+01  7.59869910E+00  7.59869910E+00
 -1.51973982E+01  7.59869910E+00  7.59869910E+00 -1.51973982E+01  7.59869910E+00
  7.59869910E+00 -1.51973982E+01  7.59869910E+00  7.59869910E+00 -1.51973982E+01
  7.59869910E+00  7.59869910E+00 -1.51973982E+01  7.59869910E+00  7.59869910E+00
 -1.51973982E+01  7.59869910E+00  7.59869910E+00 -1.51973982E+01  7.59869910E+00
  7.59869910E+00 -1.51973982E+01  7.59869910E+00  7.59869910E+00 -1.51973982E+01
  7.59869910E+00  7.59869910E+00 -1.51973982E+01  7.59869910E+00  7.59869910E+00
 -1.51973982E+01  7.59869910E+00  7.59869910E+00 -1.51973982E+01  7.59869910E+00
  7.59869910E+00 -1.51973982E+01  7.59869910E+00  7.59869910E+00 -1.51973982E+01
  7.59869910E+00  7.59869910E+00 -1.51973982E+01  7.59869910E+00  7.59869910E+00
 -1.51973982E+01  7.59869910E+00  7.59869910E+00 -1.51973982E+01  7.59869910E+00
  7.59869910E+00 -1.51973982E+01  7.59869910E+00  7.59869910E+00 -1.51973982E+01
  7.59869910E+00  7.59869910E+00 -1.51973982E+01  7.59869910E+00  7.59869910E+00
 -1.51973982E+01  7.59869910E+00  7.59869910E+00 -1.51973982E+01  7.59869910E+00
  7.59869910E+00 -1.51973982E+01  7.59869910E+00  7.59869910E+00 -1.51973982E+01
  7.59869910E+00  7.59869910E+00 -1.51973982E+01  7.59869910E+00  7.59869910E+00
 -1.51973982E+01  7.59869910E+00  7.59869910E+00 -1.51973982E+01  7.59869910E+00
  7.59869910E+00 -1.51973982E+01  7.59869910E+00  7.59869910E+00 -1.51973982E+01
  7.59869910E+00  7.59869910E+00 -1.51973982E+01  7.59869910E+00  7.59869910E+00
 -1.51973982E+01  7.59869910E+00  7.59869910E+00 -1.51973982E+01  7.59869910E+00
  7.59869910E+00 -1.51973982E+01  7.59869910E+00  7.59869910E+00 -1.51973982E+01
  7.59869910E+00  7.59869910E+00 -1.51973982E+01  7.59869910E+00  7.59869910E+00
 -1.51973982E+01  7.59869910E+00  7.59869910E+00 -1.51973982E+01  7.59869910E+00
  7.59869910E+00 -1.51973982E+01  7.59869910E+00  7.59869910E+00 -1.51973982E+01
  7.59869910E+00  7.59869910E+00 -1.51973982E+01  7.59869910E+00  7.59869910E+00
 -1.51973982E+01  7.59869910E+00  7.59869910E+00 -1.51973982E+01  7.59869910E+00
  7.59869910E+00 -1.51973982E+01  7.59869910E+00  7.59869910E+00 -1.51973982E+01
  7.59869910E+00  7.59869910E+00 -1.51973982E+01  7.59869910E+00  7.59869910E+00
 -1.51973982E+01  7.59869910E+00  7.59869910E+00 -1.51973982E+01  7.59869910E+00
  7.59869910E+00 -1.51973982E+01  7.59869910E+00  7.59869910E+00 -1.51973982E+01
  7.59869910E+00  7.59869910E+00 -1.51973982E+01  7.59869910E+00  7.59869910E+00
 -1.51973982E+01  7.59869910E+00  7.59869910E+00 -1.51973982E+01  7.59869910E+00
  7.59869910E+00 -1.51973982E+01  7.59869910E+00  7.59869910E+00 -1.51973982E+01
  7.59869910E+00  7.59869910E+00 -1.51973982E+01  7.59869910E+00  7.59869910E+00
 -1.51973982E+01  7.59869910E+00  7.59869910E+00 -1.51973982E+01  7.59869910E+00
  7.59869910E+00 -1.51973982E+01  7.59869910E+00  7.59869910E+00 -1.51973982E+01
  7.59869910E+00  7.59869910E+00 -1.51973982E+01  7.59869910E+00  7.59869910E+00
 -1.51973982E+01  7.59869910E+00  7.59869910E+00 -1.51973982E+01  7.59869910E+00
  7.59869910E+00 -1.51973982E+01  7.59869910E+00  7.59869910E+00 -1.51973982E+01
  7.59869910E+00  7.59869910E+00 -1.51973982E+01  7.59869910E+00  7.59869910E+00
 -1.51973982E+01  7.59869910E+00  7.59869910E+00 -1.51973982E+01  7.59869910E+00
  7.59869910E+00 -1.51973982E+01  7.59869910E+00  7.59869910E+00 -1.51973982E+01
  7.59869910E+00  7.59869910E+00 -1.51973982E+01  7.59869910E+00  7.59869910E+00
 -1.51973982E+01  7.59869910E+00  7.59869910E+00 -1.51973982E+01  7.59869910E+00
  7.59869910E+00 -1.51973982E+01  7.59869910E+00  7.59869910E+00 -1.51973982E+01
  7.59869910E+00  7.59869910E+00 -1.51973982E+01  7.59869910E+00  7.59869910E+00
 -1.51973982E+01  7.59869910E+00  7.59869910E+00 -1.51973982E+01  7.59869910E+00
  7.59869910E+00 -1.51973982E+01  7.59869910E+00  7.59869910E+00 -1.51973982E+01
  7.59869910E+00  7.59869910E+00 -1.51973982E+01  7.59869910E+00  7.59869910E+00
 -1.51973982E+01  7.59869910E+00  7.59869910E+00 -1.51973982E+01  7.59869910E+00
  7.59869910E+00 -1.51973982E+01  7.59869910E+00  7.59869910E+00 -1.51973982E+01
  7.59869910E+00  7.59869910E+00 -1.51973982E+01  7.59869910E+00  7.59869910E+00
 -1.51973982E+01  7.59869910E+00  7.59869910E+00 -1.51973982E+01  7.59869910E+00
  7.59869910E+00 -1.51973982E+01  7.59869910E+00  7.59869910E+00 -1.51973982E+01
  7.59869910E+00  7.59869910E+00 -1.51973982E+01  7.59869910E+00  7.59869910E+00
 -1.51973982E+01  7.59869910E+00  7.59869910E+00 -1.51973982E+01  7.59869910E+00
  7.59869910E+00 -1.51973982E+01  7.59869910E+00  7.59869910E+00 -1.51973982E+01
  7.59869910E+00  7.59869910E+00 -1.51973982E+01  7.59869910E+00  7.59869910E+00
 -1.51973982E+01  7.59869910E+00  7.59869910E+00 -1.51973982E+01  7.59869910E+00
  7.59869910E+00 -1.51973982E+01  7.59869910E+00  7.59869910E+00 -1.51973982E+01
  7.59869910E+00  7.59869910E+00 -1.51973982E+01  7.59869910E+00  7.59869910E+00
 -1.51973982E+01  7.59869910E+00  7.59869910E+00 -1.51973982E+01  7.59869910E+00
  7.59869910E+00 -1.51973982E+01  7.59869910E+00  7.59869910E+00 -1.51973982E+01
  7.59869910E+00  7.59869910E+00 -1.51973982E+01  7.59869910E+00  7.59869910E+00
 -1.51973982E+01  7.59869910E+00  7.59869910E+00 -1.51973982E+01  7.59869910E+00
  7.59869910E+00 -1.51973982E+01  7.59869910E+00  7.59869910E+00 -1.51973982E+01
  7.59869910E+00  7.59869910E+00 -1.51973982E+01  7.59869910E+00  7.59869910E+00
 -1.51973982E+01  7.59869910E+00  7.59869910E+00 -1.51973982E+01  7.59869910E+00
  7.59869910E+00 -1.51973982E+01  7.59869910E+00  7.59869910E+00 -1.51973982E+01
  7.59869910E+00  7.59869910E+00 -1.51973982E+01  7.59869910E+00  7.59869910E+00
 -1.51973982E+01  7.59869910E+00  7.59869910E+00 -1.51973982E+01  7.59869910E+00
  7.59869910E+00 -1.51973982E+01  7.59869910E+00  7.59869910E+00 -1.51973982E+01
  7.59869910E+00  7.59869910E+00 -1.51973982E+01  7.59869910E+00  7.59869910E+00
 -1.51973982E+01  7.59869910E+00  7.59869910E+00 -1.51973982E+01  7.59869910E+00
  7.59869910E+00 -1.51973982E+01  7.59869910E+00  7.59869910E+00 -1.51973982E+01
  7.59869910E+00  7.59869910E+00 -1.51973982E+01  7.59869910E+00  7.59869910E+00
 -1.51973982E+01  7.59869910E+00  7.59869910E+00 -1.51973982E+01  7.59869910E+00
  7.59869910E+00 -1.51973982E+01  7.59869910E+00  7.59869910E+00 -1.51973982E+01
  7.59869910E+00  7.59869910E+00 -1.51973982E+01  7.59869910E+00  7.59869910E+00
 -1.51973982E+01  7.59869910E+00  7.59869910E+00 -1.51973982E+01  7.59869910E+00
  7.59869910E+00 -1.51973982E+01  7.59869910E+00  7.59869910E+00 -1.51973982E+01
  7.59869910E+00  7.59869910E+00 -1.51973982E+01  7.59869910E+00  7.59869910E+00
 -1.51973982E+01  7.59869910E+00  7.59869910E+00 -1.51973982E+01  7.59869910E+00
  7.59869910E+00 -1.51973982E+01  7.59869910E+00  7.59869910E+00 -1.51973982E+01
  7.59869910E+00  7.59869910E+00 -1.51973982E+01  7.59869910E+00  7.59869910E+00
 -1.51973982E+01  7.59869910E+00  7.59869910E+00 -1.51973982E+01  7.59869910E+00
  7.59869910E+00 -1.51973982E+01  7.59869910E+00  7.59869910E+00 -1.51973982E+01
  7.59869910E+00  7.59869910E+00 -1.51973982E+01  7.59869910E+00  7.59869910E+00
 -1.51973982E+01  7.59869910E+00  7.59869910E+00 -1.51973982E+01  7.59869910E+00
  7.59869910E+00 -1.51973982E+01  7.59869910E+00  7.59869910E+00 -1.51973982E+01
  7.59869910E+00  7.59869910E+00 -1.51973982E+01  7.59869910E+00  7.59869910E+00
 -1.51973982E+01  7.59869910E+00  7.59869910E+00 -1.51973982E+01  7.59869910E+00
  7.59869910E+00 -1.51973982E+01  7.59869910E+00  7.59869910E+00 -1.51973982E+01
  7.59869910E+00  7.59869910E+00 -1.51973982E+01  7.59869910E+00  7.59869910E+00
 -1.51973982E+01  7.59869910E+00  7.59869910E+00 -1.51973982E+01  7.59869910E+00
  7.59869910E+00 -1.51973982E+01  7.59869910E+00  7.59869910E+00 -1.51973982E+01
  7.59869910E+00  7.59869910E+00 -1.51973982E+01  7.59869910E+00  7.59869910E+00
 -1.51973982E+01  7.59869910E+00  7.59869910E+00 -1.51973982E+01  7.59869910E+00
  7.59869910E+00 -1.51973982E+01  7.59869910E+00  7.59869910E+00 -1.51973982E+01
  7.59869910E+00  7.59869910E+00 -1.51973982E+01  7.59869910E+00  7.59869910E+00
 -1.51973982E+01  7.59869910E+00  7.59869910E+00 -1.51973982E+01  7.59869910E+00
  7.59869910E+00 -1.51973982E+01  7.59869910E+00  7.59869910E+00 -1.51973982E+01
  7.59869910E+00  7.59869910E+00 -1.51973982E+01  7.59869910E+00  7.59869910E+00
 -1.51973982E+01  7.59869910E+00  7.59869910E+00 -1.51973982E+01  7.59869910E+00
  7.59869910E+00 -1.51973982E+01  7.59869910E+00  7.59869910E+00 -1.51973982E+01
  7.59869910E+00  7.59869910E+00 -1.51973982E+01  7.59869910E+00  7.59869910E+00
 -1.51973982E+01  7.59869910E+00  7.59869910E+00 -1.51973982E+01  7.59869910E+00
  7.59869910E+00 -1.51973982E+01  7.59869910E+00  7.59869910E+00 -1.51973982E+01
  7.59869910E+00  7.59869910E+00 -1.51973982E+01  7.59869910E+00  7.59869910E+00
 -1.51973982E+01  7.59869910E+00  7.59869910E+00 -1.51973982E+01  7.59869910E+00
  7.59869910E+00 -1.51973982E+01  7.59869910E+00  7.59869910E+00 -1.51973982E+01
  7.59869910E+00  7.59869910E+00 -1.51973982E+01  7.59869910E+00  7.59869910E+00
 -1.51973982E+01  7.59869910E+00  7.59869910E+00 -1.51973982E+01  7.59869910E+00
  7.59869910E+00 -1.51973982E+01  7.59869910E+00  7.59869910E+00 -1.51973982E+01
  7.59869910E+00  7.59869910E+00 -1.51973982E+01  7.59869910E+00  7.59869910E+00
 -1.51973982E+01  7.59869910E+00  7.59869910E+00 -1.51973982E+01  7.59869910E+00
  7.59869910E+00 -1.51973982E+01  7.59869910E+00  7.59869910E+00 -1.51973982E+01
  7.59869910E+00  7.59869910E+00 -1.51973982E+01  7.59869910E+00  7.59869910E+00
 -1.51973982E+01  7.59869910E+00  7.59869910E+00 -1.51973982E+01  7.59869910E+00
  7.59869910E+00 -1.51973982E+01  7.59869910E+00  7.59869910E+00 -1.51973982E+01
  7.59869910E+00  7.59869910E+00 -1.51973982E+01  7.59869910E+00  7.59869910E+00
 -1.51973982E+01  7.59869910E+00  7.59869910E+00 -1.51973982E+01  7.59869910E+00
  7.59869910E+00 -1.51973982E+01  7.59869910E+00  7.59869910E+00 -1.51973982E+01
  7.59869910E+00  7.59869910E+00 -1.51973982E+01  7.59869910E+00  7.59869910E+00
 -1.51973982E+01  7.59869910E+00  7.59869910E+00 -1.51973982E+01  7.59869910E+00
  7.59869910E+00 -1.51973982E+01  7.59869910E+00  7.59869910E+00 -1.51973982E+01
  7.59869910E+00  7.59869910E+00 -1.51973982E+01  7.59869910E+00  7.59869910E+00
 -1.51973982E+01  7.59869910E+00  7.59869910E+00 -1.51973982E+01  7.59869910E+00
  7.59869910E+00 -1.51973982E+01  7.59869910E+00  7.59869910E+00 -1.51973982E+01
  7.59869910E+00  7.59869910E+00 -1.51973982E+01  7.59869910E+00  7.59869910E+00
 -1.51973982E+01  7.59869910E+00  7.59869910E+00 -1.51973982E+01  7.59869910E+00
  7.59869910E+00 -1.51973982E+01  7.59869910E+00  7.59869910E+00 -1.51973982E+01
  7.59869910E+00  7.59869910E+00 -1.51973982E+01  7.59869910E+00  7.59869910E+00
 -1.51973982E+01  7.59869910E+00  7.59869910E+00 -1.51973982E+01  7.59869910E+00
  7.59869910E+00 -1.51973982E+01  7.59869910E+00  7.59869910E+00 -1.51973982E+01
  7.59869910E+00  7.59869910E+00 -1.51973982E+01  7.59869910E+00  7.59869910E+00
 -1.51973982E+01  7.59869910E+00  7.59869910E+00 -1.51973982E+01  7.59869910E+00
  7.59869910E+00 -1.51973982E+01  7.59869910E+00  7.59869910E+00 -1.51973982E+01
  7.59869910E+00  7.59869910E+00 -1.51973982E+01  7.59869910E+00  7.59869910E+00
 -1.51973982E+01  7.59869910E+00  7.59869910E+00 -1.51973982E+01  7.59869910E+00
  7.59869910E+00 -1.51973982E+01  7.59869910E+00  7.59869910E+00 -1.51973982E+01
  7.59869910E+00  7.59869910E+00 -1.51973982E+01  7.59869910E+00  7.59869910E+00
 -1.51973982E+01  7.59869910E+00  7.59869910E+00 -1.51973982E+01  7.59869910E+00
  7.59869910E+00 -1.51973982E+01  7.59869910E+00  7.59869910E+00 -1.51973982E+01
  7.59869910E+00  7.59869910E+00 -1.51973982E+01  7.59869910E+00  7.59869910E+00
 -1.51973982E+01  7.59869910E+00  7.59869910E+00 -1.51973982E+01  7.59869910E+00
  7.59869910E+00 -1.51973982E+01  7.59869910E+00  7.59869910E+00 -1.51973982E+01
  7.59869910E+00  7.59869910E+00 -1.51973982E+01  7.59869910E+00  7.59869910E+00
 -1.51973982E+01  7.59869910E+00  7.59869910E+00 -1.51973982E+01  7.59869910E+00
  7.59869910E+00 -1.51973982E+01  7.59869910E+00  7.59869910E+00 -1.51973982E+01
  7.59869910E+00  7.59869910E+00 -1.51973982E+01  7.59869910E+00  7.59869910E+00
 -1.51973982E+01  7.59869910E+00  7.59869910E+00 -1.51973982E+01  7.59869910E+00
  7.59869910E+00 -1.51973982E+01  7.59869910E+00  7.59869910E+00 -1.51973982E+01
  7.59869910E+00  7.59869910E+00 -1.51973982E+01  7.59869910E+00  7.59869910E+00
 -1.51973982E+01  7.59869910E+00  7.59869910E+00 -1.51973982E+01  7.59869910E+00
  7.59869910E+00 -1.51973982E+01  7.59869910E+00  7.59869910E+00 -1.51973982E+01
  7.59869910E+00  7.59869910E+00 -1.51973982E+01  7.59869910E+00  7.59869910E+00
 -1.51973982E+01  7.59869910E+00  7.59869910E+00 -1.51973982E+01  7.59869910E+00
  7.59869910E+00 -1.51973982E+01  7.59869910E+00  7.59869910E+00 -1.51973982E+01
  7.59869910E+00  7.59869910E+00 -1.51973982E+01  7.59869910E+00  7.59869910E+00
 -1.51973982E+01  7.59869910E+00  7.59869910E+00 -1.51973982E+01  7.59869910E+00
  7.59869910E+00 -1.51973982E+01  7.59869910E+00  7.59869910E+00 -1.51973982E+01
  7.59869910E+00  7.59869910E+00 -1.51973982E+01  7.59869910E+00  7.59869910E+00
 -1.51973982E+01  7.59869910E+00  7.59869910E+00 -1.51973982E+01  7.59869910E+00
  7.59869910E+00 -1.51973982E+01  7.59869910E+00  7.59869910E+00 -1.51973982E+01
  7.59869910E+00  7.59869910E+00 -1.51973982E+01  7.59869910E+00  7.59869910E+00
 -1.51973982E+01  7.59869910E+00  7.59869910E+00 -1.51973982E+01  7.59869910E+00
  7.59869910E+00 -1.51973982E+01  7.59869910E+00  7.59869910E+00 -1.51973982E+01
  7.59869910E+00  7.59869910E+00 -1.51973982E+01  7.59869910E+00  7.59869910E+00
 -1.51973982E+01  7.59869910E+00  7.59869910E+00 -1.51973982E+01  7.59869910E+00
  7.59869910E+00 -1.51973982E+01  7.59869910E+00  7.59869910E+00 -1.51973982E+01
  7.59869910E+00  7.59869910E+00 -1.51973982E+01  7.59869910E+00  7.59869910E+00
 -1.51973982E+01  7.59869910E+00  7.59869910E+00 -1.51973982E+01  7.59869910E+00
  7.59869910E+00 -1.51973982E+01  7.59869910E+00  7.59869910E+00 -1.51973982E+01
  7.59869910E+00  7.59869910E+00 -1.51973982E+01  7.59869910E+00  7.59869910E+00
 -1.51973982E+01  7.59869910E+00  7.59869910E+00 -1.51973982E+01  7.59869910E+00
  7.59869910E+00 -1.51973982E+01  7.59869910E+00  7.59869910E+00 -1.51973982E+01
  7.59869910E+00  7.59869910E+00 -1.51973982E+01  7.59869910E+00  7.59869910E+00
 -1.51973982E+01  7.59869910E+00  7.59869910E+00 -1.51973982E+01  7.59869910E+00
  7.59869910E+00 -1.51973982E+01  7.59869910E+00  7.59869910E+00 -1.51973982E+01
  7.59869910E+00  7.59869910E+00 -1.51973982E+01  7.59869910E+00  7.59869910E+00
 -1.51973982E+01  7.59869910E+00  7.59869910E+00 -1.51973982E+01  7.59869910E+00
  7.59869910E+00 -1.51973982E+01  7.59869910E+00  7.59869910E+00 -1.51973982E+01
  7.59869910E+00  7.59869910E+00 -1.51973982E+01  7.59869910E+00  7.59869910E+00
 -1.51973982E+01  7.59869910E+00  7.59869910E+00 -1.51973982E+01  7.59869910E+00
  7.59869910E+00 -1.51973982E+01  7.59869910E+00  7.59869910E+00 -1.51973982E+01
  7.59869910E+00  7.59869910E+00 -1.51973982E+01  7.59869910E+00  7.59869910E+00
 -1.51973982E+01  7.59869910E+00  7.59869910E+00 -1.51973982E+01  7.59869910E+00
  7.59869910E+00 -1.51973982E+01  7.59869910E+00  7.59869910E+00 -1.51973982E+01
  7.59869910E+00  7.59869910E+00 -1.51973982E+01  7.59869910E+00  7.59869910E+00
 -1.51973982E+01  7.59869910E+00  7.59869910E+00 -1.51973982E+01  7.59869910E+00
  7.59869910E+00 -1.51973982E+01  7.59869910E+00  7.59869910E+00 -1.51973982E+01
  7.59869910E+00  7.59869910E+00 -1.51973982E+01  7.59869910E+00  7.59869910E+00
 -1.51973982E+01  7.59869910E+00  7.59869910E+00 -1.51973982E+01  7.59869910E+00
  7.59869910E+00 -1.51973982E+01  7.59869910E+00  7.59869910E+00 -1.51973982E+01
  7.59869910E+00  7.59869910E+00 -1.51973982E+01  7.59869910E+00  7.59869910E+00
 -1.51973982E+01  7.59869910E+00  7.59869910E+00 -1.51973982E+01  7.59869910E+00
  7.59869910E+00 -1.51973982E+01  7.59869910E+00  7.59869910E+00 -1.51973982E+01
  7.59869910E+00  7.59869910E+00 -1.51973982E+01  7.59869910E+00  7.59869910E+00
 -1.51973982E+01  7.59869910E+00  7.59869910E+00 -1.51973982E+01  7.59869910E+00
  7.59869910E+00 -1.51973982E+01  7.59869910E+00  7.59869910E+00 -1.51973982E+01
  7.59869910E+00  7.59869910E+00 -1.51973982E+01  7.59869910E+00  7.59869910E+00
 -1.51973982E+01  7.59869910E+00  7.59869910E+00 -1.51973982E+01  7.59869910E+00
  7.59869910E+00 -1.51973982E+01  7.59869910E+00  7.59869910E+00 -1.51973982E+01
  7.59869910E+00  7.59869910E+00 -1.51973982E+01  7.59869910E+00  7.59869910E+00
 -1.51973982E+01  7.59869910E+00  7.59869910E+00 -1.51973982E+01  7.59869910E+00
  7.59869910E+00 -1.51973982E+01  7.59869910E+00  7.59869910E+00 -1.51973982E+01
  7.59869910E+00  7.59869910E+00 -1.51973982E+01  7.59869910E+00  7.59869910E+00
 -1.51973982E+01  7.59869910E+00  7.59869910E+00 -1.51973982E+01  7.59869910E+00
  7.59869910E+00 -1.51973982E+01  7.59869910E+00  7.59869910E+00 -1.51973982E+01
  7.59869910E+00  7.59869910E+00 -1.51973982E+01  7.59869910E+00  7.59869910E+00
 -1.51973982E+01  7.59869910E+00  7.59869910E+00 -1.51973982E+01  7.59869910E+00
  7.59869910E+00 -1.51973982E+01  7.59869910E+00  7.59869910E+00 -1.51973982E+01
  7.59869910E+00  7.59869910E+00 -1.51973982E+01  7.59869910E+00  7.59869910E+00
 -1.51973982E+01  7.59869910E+00  7.59869910E+00 -1.51973982E+01  7.59869910E+00
  7.59869910E+00 -1.51973982E+01  7.59869910E+00  7.59869910E+00 -1.51973982E+01
  7.59869910E+00  7.59869910E+00 -1.51973982E+01  7.59869910E+00  7.59869910E+00
 -1.51973982E+01  7.59869910E+00  7.59869910E+00 -1.51973982E+01  7.59869910E+00
  7.59869910E+00 -1.51973982E+01  7.59869910E+00  7.59869910E+00 -1.51973982E+01
  7.59869910E+00  7.59869910E+00 -1.51973982E+01  7.59869910E+00  7.59869910E+00
 -1.51973982E+01  7.59869910E+00  7.59869910E+00 -1.51973982E+01  7.59869910E+00
  7.59869910E+00 -1.51973982E+01  7.59869910E+00  7.59869910E+00 -1.51973982E+01
  7.59869910E+00  7.59869910E+00 -1.51973982E+01  7.59869910E+00  7.59869910E+00
 -1.51973982E+01  7.59869910E+00  7.59869910E+00 -1.51973982E+01  7.59869910E+00
  7.59869910E+00 -1.51973982E+01  7.59869910E+00  7.59869910E+00 -1.51973982E+01
  7.59869910E+00  7.59869910E+00 -1.51973982E+01  7.59869910E+00  7.59869910E+00
 -1.51973982E+01  7.59869910E+00  7.59869910E+00 -1.51973982E+01  7.59869910E+00
  7.59869910E+00 -1.51973982E+01  7.59869910E+00  7.59869910E+00 -1.51973982E+01
  7.59869910E+00  7.59869910E+00 -1.51973982E+01  7.59869910E+00  7.59869910E+00
 -1.51973982E+01  7.59869910E+00  7.59869910E+00 -1.51973982E+01  7.59869910E+00
  7.59869910E+00 -1.51973982E+01  7.59869910E+00  7.59869910E+00 -1.51973982E+01
  7.59869910E+00  7.59869910E+00 -1.51973982E+01  7.59869910E+00  7.59869910E+00
 -1.51973982E+01  7.59869910E+00  7.59869910E+00 -1.51973982E+01  7.59869910E+00
  7.59869910E+00 -1.51973982E+01  7.59869910E+00  7.59869910E+00 -1.51973982E+01
  7.59869910E+00  7.59869910E+00 -1.51973982E+01  7.59869910E+00  7.59869910E+00
 -1.51973982E+01  7.59869910E+00  7.59869910E+00 -1.51973982E+01  7.59869910E+00
  7.59869910E+00 -1.51973982E+01  7.59869910E+00  7.59869910E+00 -1.51973982E+01
  7.59869910E+00  7.59869910E+00 -1.51973982E+01  7.59869910E+00  7.59869910E+00
 -1.51973982E+01  7.59869910E+00  7.59869910E+00 -1.51973982E+01  7.59869910E+00
  7.59869910E+00 -1.51973982E+01  7.59869910E+00  7.59869910E+00 -1.51973982E+01
  7.59869910E+00  7.59869910E+00 -1.51973982E+01  7.59869910E+00  7.59869910E+00
 -1.51973982E+01  7.59869910E+00  7.59869910E+00 -1.51973982E+01  7.59869910E+00
  7.59869910E+00 -1.51973982E+01  7.59869910E+00  7.59869910E+00 -1.51973982E+01
  7.59869910E+00  7.59869910E+00 -1.51973982E+01  7.59869910E+00  7.59869910E+00
 -1.51973982E+01  7.59869910E+00  7.59869910E+00 -1.51973982E+01  7.59869910E+00
  7.59869910E+00 -1.51973982E+01  7.59869910E+00  7.59869910E+00 -1.51973982E+01
  7.59869910E+00  7.59869910E+00 -1.51973982E+01  7.59869910E+00  7.59869910E+00
 -1.51973982E+01  7.59869910E+00  7.59869910E+00 -1.51973982E+01  7.59869910E+00
  7.59869910E+00 -1.51973982E+01  7.59869910E+00  7.59869910E+00 -1.51973982E+01
  7.59869910E+00  7.59869910E+00 -1.51973982E+01  7.59869910E+00  7.59869910E+00
 -1.51973982E+01  7.59869910E+00  7.59869910E+00 -1.51973982E+01  7.59869910E+00
  7.59869910E+00 -1.51973982E+01  7.59869910E+00  7.59869910E+00 -1.51973982E+01
  7.59869910E+00  7.59869910E+00 -1.51973982E+01  7.59869910E+00  7.59869910E+00
 -1.51973982E+01  7.59869910E+00  7.59869910E+00 -1.51973982E+01  7.59869910E+00
  7.59869910E+00 -1.51973982E+01  7.59869910E+00  7.59869910E+00 -1.51973982E+01
  7.59869910E+00  7.59869910E+00 -1.51973982E+01  7.59869910E+00  7.59869910E+00
 -1.51973982E+01  7.59869910E+00  7.59869910E+00 -1.51973982E+01  7.59869910E+00
  7.59869910E+00 -1.51973982E+01  7.59869910E+00  7.59869910E+00 -1.51973982E+01
  7.59869910E+00  7.59869910E+00 -1.51973982E+01  7.59869910E+00  7.59869910E+00
 -1.51973982E+01  7.59869910E+00  7.59869910E+00 -1.51973982E+01  7.59869910E+00
  7.59869910E+00 -1.51973982E+01  7.59869910E+00  7.59869910E+00 -1.51973982E+01
  7.59869910E+00  7.59869910E+00 -1.51973982E+01  7.59869910E+00  7.59869910E+00
 -1.51973982E+01  7.59869910E+00  7.59869910E+00 -1.51973982E+01  7.59869910E+00
  7.59869910E+00 -1.51973982E+01  7.59869910E+00  7.59869910E+00 -1.51973982E+01
  7.59869910E+00  7.59869910E+00 -1.51973982E+01  7.59869910E+00  7.59869910E+00
 -1.51973982E+01  7.59869910E+00  7.59869910E+00 -1.51973982E+01  7.59869910E+00
  7.59869910E+00 -1.51973982E+01  7.59869910E+00  7.59869910E+00 -1.51973982E+01
  7.59869910E+00  7.59869910E+00 -1.51973982E+01  7.59869910E+00  7.59869910E+00
 -1.51973982E+01  7.59869910E+00  7.59869910E+00 -1.51973982E+01  7.59869910E+00
  7.59869910E+00 -1.51973982E+01  7.59869910E+00  7.59869910E+00 -1.51973982E+01
  7.59869910E+00  7.59869910E+00 -1.51973982E+01  7.59869910E+00  7.59869910E+00
 -1.51973982E+01  7.59869910E+00  7.59869910E+00 -1.51973982E+01  7.59869910E+00
  7.59869910E+00 -1.51973982E+01  7.59869910E+00  7.59869910E+00 -1.51973982E+01
  7.59869910E+00  7.59869910E+00 -1.51973982E+01  7.59869910E+00  7.59869910E+00
 -1.51973982E+01  7.59869910E+00  7.59869910E+00 -1.51973982E+01  7.59869910E+00
  7.59869910E+00 -1.51973982E+01  7.59869910E+00  7.59869910E+00 -1.51973982E+01
  7.59869910E+00  7.59869910E+00 -1.51973982E+01  7.59869910E+00  7.59869910E+00
 -1.51973982E+01  7.59869910E+00  7.59869910E+00 -1.51973982E+01  7.59869910E+00
  7.59869910E+00 -1.51973982E+01  7.59869910E+00  7.59869910E+00 -1.51973982E+01
  7.59869910E+00  7.59869910E+00 -1.51973982E+01  7.59869910E+00  7.59869910E+00
 -1.51973982E+01  7.59869910E+00  7.59869910E+00 -1.51973982E+01  7.59869910E+00
  7.59869910E+00 -1.51973982E+01  7.59869910E+00  7.59869910E+00 -1.51973982E+01
  7.59869910E+00  7.59869910E+00 -1.51973982E+01  7.59869910E+00  7.59869910E+00
 -1.51973982E+01  7.59869910E+00  7.59869910E+00 -1.51973982E+01  7.59869910E+00
  7.59869910E+00 -1.51973982E+01  7.59869910E+00  7.59869910E+00 -1.51973982E+01
  7.59869910E+00  7.59869910E+00 -1.51973982E+01  7.59869910E+00  7.59869910E+00
 -1.51973982E+01  7.59869910E+00  7.59869910E+00 -1.51973982E+01  7.59869910E+00
  7.59869910E+00 -1.51973982E+01  7.59869910E+00  7.59869910E+00 -1.51973982E+01
  7.59869910E+00  7.59869910E+00 -1.51973982E+01  7.59869910E+00  7.59869910E+00
 -1.51973982E+01  7.59869910E+00  7.59869910E+00 -1.51973982E+01  7.59869910E+00
  7.59869910E+00 -1.51973982E+01  7.59869910E+00  7.59869910E+00 -1.51973982E+01
  7.59869910E+00  7.59869910E+00 -1.51973982E+01  7.59869910E+00  7.59869910E+00
 -1.51973982E+01  7.59869910E+00  7.59869910E+00 -1.51973982E+01  7.59869910E+00
  7.59869910E+00 -1.51973982E+01  7.59869910E+00  7.59869910E+00 -1.51973982E+01
  7.59869910E+00  7.59869910E+00 -1.51973982E+01  7.59869910E+00  7.59869910E+00
 -1.51973982E+01  7.59869910E+00  7.59869910E+00 -1.51973982E+01  7.59869910E+00
  7.59869910E+00 -1.51973982E+01  7.59869910E+00  7.59869910E+00 -1.51973982E+01
  7.59869910E+00  7.59869910E+00 -1.51973982E+01  7.59869910E+00  7.59869910E+00
 -1.51973982E+01  7.59869910E+00  7.59869910E+00 -1.51973982E+01  7.59869910E+00
  7.59869910E+00 -1.51973982E+01  7.59869910E+00  7.59869910E+00 -1.51973982E+01
  7.59869910E+00  7.59869910E+00 -1.51973982E+01  7.59869910E+00  7.59869910E+00
 -1.51973982E+01  7.59869910E+00  7.59869910E+00 -1.51973982E+01  7.59869910E+00
  7.59869910E+00 -1.51973982E+01  7.59869910E+00  7.59869910E+00 -1.51973982E+01
  7.59869910E+00  7.59869910E+00 -1.51973982E+01  7.59869910E+00  7.59869910E+00
 -1.51973982E+01  7.59869910E+00  7.59869910E+00 -1.51973982E+01  7.59869910E+00
  7.59869910E+00 -1.51973982E+01  7.59869910E+00  7.59869910E+00 -1.51973982E+01
  7.59869910E+00  7.59869910E+00 -1.51973982E+01  7.59869910E+00  7.59869910E+00
 -1.51973982E+01  7.59869910E+00  7.59869910E+00 -1.51973982E+01  7.59869910E+00
  7.59869910E+00 -1.51973982E+01  7.59869910E+00  7.59869910E+00 -1.51973982E+01
  7.59869910E+00  7.59869910E+00 -1.51973982E+01  7.59869910E+00  7.59869910E+00
 -1.51973982E+01  7.59869910E+00  7.59869910E+00 -1.51973982E+01  7.59869910E+00
  7.59869910E+00 -1.51973982E+01  7.59869910E+00  7.59869910E+00 -1.51973982E+01
  7.59869910E+00  7.59869910E+00 -1.51973982E+01  7.59869910E+00  7.59869910E+00
 -1.51973982E+01  7.59869910E+00  7.59869910E+00 -1.51973982E+01  7.59869910E+00
  7.59869910E+00 -1.51973982E+01  7.59869910E+00  7.59869910E+00 -1.51973982E+01
  7.59869910E+00  7.59869910E+00 -1.51973982E+01  7.59869910E+00  7.59869910E+00
 -1.51973982E+01  7.59869910E+00  7.59869910E+00 -1.51973982E+01  7.59869910E+00
  7.59869910E+00 -1.51973982E+01  7.59869910E+00  7.59869910E+00 -1.51973982E+01
  7.59869910E+00  7.59869910E+00 -1.51973982E+01  7.59869910E+00  7.59869910E+00
 -1.51973982E+01  7.59869910E+00  7.59869910E+00 -1.51973982E+01  7.59869910E+00
  7.59869910E+00 -1.51973982E+01  7.59869910E+00  7.59869910E+00 -1.51973982E+01
  7.59869910E+00  7.59869910E+00 -1.51973982E+01  7.59869910E+00  7.59869910E+00
 -1.51973982E+01  7.59869910E+00  7.59869910E+00 -1.51973982E+01  7.59869910E+00
  7.59869910E+00 -1.51973982E+01  7.59869910E+00  7.59869910E+00 -1.51973982E+01
  7.59869910E+00  7.59869910E+00 -1.51973982E+01  7.59869910E+00  7.59869910E+00
 -1.51973982E+01  7.59869910E+00  7.59869910E+00 -1.51973982E+01  7.59869910E+00
  7.59869910E+00 -1.51973982E+01  7.59869910E+00  7.59869910E+00 -1.51973982E+01
  7.59869910E+00  7.59869910E+00 -1.51973982E+01  7.59869910E+00  7.59869910E+00
 -1.51973982E+01  7.59869910E+00  7.59869910E+00 -1.51973982E+01  7.59869910E+00
  7.59869910E+00 -1.51973982E+01  7.59869910E+00  7.59869910E+00 -1.51973982E+01
  7.59869910E+00  7.59869910E+00 -1.51973982E+01  7.59869910E+00  7.59869910E+00
 -1.51973982E+01  7.59869910E+00  7.59869910E+00 -1.51973982E+01  7.59869910E+00
  7.59869910E+00 -1.51973982E+01  7.59869910E+00  7.59869910E+00 -1.51973982E+01
  7.59869910E+00  7.59869910E+00 -1.51973982E+01  7.59869910E+00  7.59869910E+00
 -1.51973982E+01  7.59869910E+00  7.59869910E+00 -1.51973982E+01  7.59869910E+00
  7.59869910E+00 -1.51973982E+01  7.59869910E+00  7.59869910E+00 -1.51973982E+01
  7.59869910E+00  7.59869910E+00 -1.51973982E+01  7.59869910E+00  7.59869910E+00
 -1.51973982E+01  7.59869910E+00  7.59869910E+00 -1.51973982E+01  7.59869910E+00
  7.59869910E+00 -1.51973982E+01  7.59869910E+00  7.59869910E+00 -1.51973982E+01
  7.59869910E+00  7.59869910E+00 -1.51973982E+01  7.59869910E+00  7.59869910E+00
 -1.51973982E+01  7.59869910E+00  7.59869910E+00 -1.51973982E+01  7.59869910E+00
  7.59869910E+00 -1.51973982E+01  7.59869910E+00  7.59869910E+00 -1.51973982E+01
  7.59869910E+00  7.59869910E+00 -1.51973982E+01  7.59869910E+00  7.59869910E+00
 -1.51973982E+01  7.59869910E+00  7.59869910E+00 -1.51973982E+01  7.59869910E+00
  7.59869910E+00 -1.51973982E+01  7.59869910E+00  7.59869910E+00 -1.51973982E+01
  7.59869910E+00  7.59869910E+00 -1.51973982E+01  7.59869910E+00  7.59869910E+00
 -1.51973982E+01  7.59869910E+00  7.59869910E+00 -1.51973982E+01  7.59869910E+00
  7.59869910E+00 -1.51973982E+01  7.59869910E+00  7.59869910E+00 -1.51973982E+01
  7.59869910E+00  7.59869910E+00 -1.51973982E+01  7.59869910E+00  7.59869910E+00
 -1.51973982E+01  7.59869910E+00  7.59869910E+00 -1.51973982E+01  7.59869910E+00
  7.59869910E+00 -1.51973982E+01  7.59869910E+00  7.59869910E+00 -1.51973982E+01
  7.59869910E+00  7.59869910E+00 -1.51973982E+01  7.59869910E+00  7.59869910E+00
 -1.51973982E+01  7.59869910E+00  7.59869910E+00 -1.51973982E+01  7.59869910E+00
  7.59869910E+00 -1.51973982E+01  7.59869910E+00  7.59869910E+00 -1.51973982E+01
  7.59869910E+00  7.59869910E+00 -1.51973982E+01  7.59869910E+00  7.59869910E+00
 -1.51973982E+01  7.59869910E+00  7.59869910E+00 -1.51973982E+01  7.59869910E+00
  7.59869910E+00 -1.51973982E+01  7.59869910E+00  7.59869910E+00 -1.51973982E+01
  7.59869910E+00  7.59869910E+00 -1.51973982E+01  7.59869910E+00  7.59869910E+00
 -1.51973982E+01  7.59869910E+00  7.59869910E+00 -1.51973982E+01  7.59869910E+00
  7.59869910E+00 -1.51973982E+01  7.59869910E+00  7.59869910E+00 -1.51973982E+01
  7.59869910E+00  7.59869910E+00 -1.51973982E+01  7.59869910E+00  7.59869910E+00
 -1.51973982E+01  7.59869910E+00  7.59869910E+00 -1.51973982E+01  7.59869910E+00
  7.59869910E+00 -1.51973982E+01  7.59869910E+00  7.59869910E+00 -1.51973982E+01
  7.59869910E+00  7.59869910E+00 -1.51973982E+01  7.59869910E+00  7.59869910E+00
 -1.51973982E+01  7.59869910E+00  7.59869910E+00 -1.51973982E+01  7.59869910E+00
  7.59869910E+00 -1.51973982E+01  7.59869910E+00  7.59869910E+00 -1.51973982E+01
  7.59869910E+00  7.59869910E+00 -1.51973982E+01  7.59869910E+00  7.59869910E+00
 -1.51973982E+01  7.59869910E+00  7.59869910E+00 -1.51973982E+01  7.59869910E+00
  7.59869910E+00 -1.51973982E+01  7.59869910E+00  7.59869910E+00 -1.51973982E+01
  7.59869910E+00  7.59869910E+00 -1.51973982E+01  7.59869910E+00  7.59869910E+00
 -1.51973982E+01  7.59869910E+00  7.59869910E+00 -1.51973982E+01  7.59869910E+00
  7.59869910E+00 -1.51973982E+01  7.59869910E+00  7.59869910E+00 -1.51973982E+01
  7.59869910E+00  7.59869910E+00 -1.51973982E+01  7.59869910E+00  7.59869910E+00
 -1.51973982E+01  7.59869910E+00  7.59869910E+00 -1.51973982E+01  7.59869910E+00
  7.59869910E+00 -1.51973982E+01  7.59869910E+00  7.59869910E+00 -1.51973982E+01
  7.59869910E+00  7.59869910E+00 -1.51973982E+01  7.59869910E+00  7.59869910E+00
 -1.51973982E+01  7.59869910E+00  7.59869910E+00 -1.51973982E+01  7.59869910E+00
  7.59869910E+00 -1.51973982E+01  7.59869910E+00  7.59869910E+00 -1.51973982E+01
  7.59869910E+00  7.59869910E+00 -1.51973982E+01  7.59869910E+00  7.59869910E+00
 -1.51973982E+01  7.59869910E+00  7.59869910E+00 -1.51973982E+01  7.59869910E+00
  7.59869910E+00 -1.51973982E+01  7.59869910E+00  7.59869910E+00 -1.51973982E+01
  7.59869910E+00  7.59869910E+00 -1.51973982E+01  7.59869910E+00  7.59869910E+00
 -1.51973982E+01  7.59869910E+00  7.59869910E+00 -1.51973982E+01  7.59869910E+00
  7.59869910E+00 -1.51973982E+01  7.59869910E+00  7.59869910E+00 -1.51973982E+01
  7.59869910E+00  7.59869910E+00 -1.51973982E+01  7.59869910E+00  7.59869910E+00
 -1.51973982E+01  7.59869910E+00  7.59869910E+00 -1.51973982E+01  7.59869910E+00
  7.59869910E+00 -1.51973982E+01  7.59869910E+00  7.59869910E+00 -1.51973982E+01
  7.59869910E+00  7.59869910E+00 -1.51973982E+01  7.59869910E+00  7.59869910E+00
 -1.51973982E+01  7.59869910E+00  7.59869910E+00 -1.51973982E+01  7.59869910E+00
  7.59869910E+00 -1.51973982E+01  7.59869910E+00  7.59869910E+00 -1.51973982E+01
  7.59869910E+00  7.59869910E+00 -1.51973982E+01  7.59869910E+00  7.59869910E+00
 -1.51973982E+01  7.59869910E+00  7.59869910E+00 -1.51973982E+01  7.59869910E+00
  7.59869910E+00 -1.51973982E+01  7.59869910E+00  7.59869910E+00 -1.51973982E+01
  7.59869910E+00  7.59869910E+00 -1.51973982E+01  7.59869910E+00  7.59869910E+00
 -1.51973982E+01  7.59869910E+00  7.59869910E+00 -1.51973982E+01  7.59869910E+00
  7.59869910E+00 -1.51973982E+01  7.59869910E+00  7.59869910E+00 -1.51973982E+01
  7.59869910E+00  7.59869910E+00 -1.51973982E+01  7.59869910E+00  7.59869910E+00
 -1.51973982E+01  7.59869910E+00  7.59869910E+00 -1.51973982E+01  7.59869910E+00
  7.59869910E+00 -1.51973982E+01  7.59869910E+00  7.59869910E+00 -1.51973982E+01
  7.59869910E+00  7.59869910E+00 -1.51973982E+01  7.59869910E+00  7.59869910E+00
 -1.51973982E+01  7.59869910E+00  7.59869910E+00 -1.51973982E+01  7.59869910E+00
  7.59869910E+00 -1.51973982E+01  7.59869910E+00  7.59869910E+00 -1.51973982E+01
  7.59869910E+00  7.59869910E+00 -1.51973982E+01  7.59869910E+00  7.59869910E+00
 -1.51973982E+01  7.59869910E+00  7.59869910E+00 -1.51973982E+01  7.59869910E+00
  7.59869910E+00 -1.51973982E+01  7.59869910E+00  7.59869910E+00 -1.51973982E+01
  7.59869910E+00  7.59869910E+00 -1.51973982E+01  7.59869910E+00  7.59869910E+00
 -1.51973982E+01  7.59869910E+00  7.59869910E+00 -1.51973982E+01  7.59869910E+00
  7.59869910E+00 -1.51973982E+01  7.59869910E+00  7.59869910E+00 -1.51973982E+01
  7.59869910E+00  7.59869910E+00 -1.51973982E+01  7.59869910E+00  7.59869910E+00
 -1.51973982E+01  7.59869910E+00  7.59869910E+00 -1.51973982E+01  7.59869910E+00
  7.59869910E+00 -1.51973982E+01  7.59869910E+00  7.59869910E+00 -1.51973982E+01
  7.59869910E+00  7.59869910E+00 -1.51973982E+01  7.59869910E+00  7.59869910E+00
 -1.51973982E+01  7.59869910E+00  7.59869910E+00 -1.51973982E+01  7.59869910E+00
  7.59869910E+00 -1.51973982E+01  7.59869910E+00  7.59869910E+00 -1.51973982E+01
  7.59869910E+00  7.59869910E+00 -1.51973982E+01  7.59869910E+00  7.59869910E+00
 -1.51973982E+01  7.59869910E+00  7.59869910E+00 -1.51973982E+01  7.59869910E+00
  7.59869910E+00 -1.51973982E+01  7.59869910E+00  7.59869910E+00 -1.51973982E+01
  7.59869910E+00  7.59869910E+00 -1.51973982E+01  7.59869910E+00  7.59869910E+00
 -1.51973982E+01  7.59869910E+00  7.59869910E+00 -1.51973982E+01  7.59869910E+00
  7.59869910E+00 -1.51973982E+01  7.59869910E+00  7.59869910E+00 -1.51973982E+01
  7.59869910E+00  7.59869910E+00 -1.51973982E+01  7.59869910E+00  7.59869910E+00
 -1.51973982E+01  7.59869910E+00  7.59869910E+00 -1.51973982E+01  7.59869910E+00
  7.59869910E+00 -1.51973982E+01  7.59869910E+00  7.59869910E+00 -1.51973982E+01
  7.59869910E+00  7.59869910E+00 -1.51973982E+01  7.59869910E+00  7.59869910E+00
 -1.51973982E+01  7.59869910E+00  7.59869910E+00 -1.51973982E+01  7.59869910E+00
  7.59869910E+00 -1.51973982E+01  7.59869910E+00  7.59869910E+00 -1.51973982E+01
  7.59869910E+00  7.59869910E+00 -1.51973982E+01  7.59869910E+00  7.59869910E+00
 -1.51973982E+01  7.59869910E+00  7.59869910E+00 -1.51973982E+01  7.59869910E+00
  7.59869910E+00 -1.51973982E+01  7.59869910E+00  7.59869910E+00 -1.51973982E+01
  7.59869910E+00  7.59869910E+00 -1.51973982E+01  7.59869910E+00  7.59869910E+00
 -1.51973982E+01  7.59869910E+00  7.59869910E+00 -1.51973982E+01  7.59869910E+00
  7.59869910E+00 -1.51973982E+01  7.59869910E+00  7.59869910E+00 -1.51973982E+01
  7.59869910E+00  7.59869910E+00 -1.51973982E+01  7.59869910E+00  7.59869910E+00
 -1.51973982E+01  7.59869910E+00  7.59869910E+00 -1.51973982E+01  7.59869910E+00
  7.59869910E+00 -1.51973982E+01  7.59869910E+00  7.59869910E+00 -1.51973982E+01
  7.59869910E+00  7.59869910E+00 -1.51973982E+01  7.59869910E+00  7.59869910E+00
 -1.51973982E+01  7.59869910E+00  7.59869910E+00 -1.51973982E+01  7.59869910E+00
  7.59869910E+00 -1.51973982E+01  7.59869910E+00  7.59869910E+00 -1.51973982E+01
  7.59869910E+00  7.59869910E+00 -1.51973982E+01  7.59869910E+00  7.59869910E+00
 -1.51973982E+01  7.59869910E+00  7.59869910E+00 -1.51973982E+01  7.59869910E+00
  7.59869910E+00 -1.51973982E+01  7.59869910E+00  7.59869910E+00 -1.51973982E+01
  7.59869910E+00  7.59869910E+00 -1.51973982E+01  7.59869910E+00  7.59869910E+00
 -1.51973982E+01  7.59869910E+00  7.59869910E+00 -1.51973982E+01  7.59869910E+00
  7.59869910E+00 -1.51973982E+01  7.59869910E+00  7.59869910E+00 -1.51973982E+01
  7.59869910E+00  7.59869910E+00 -1.51973982E+01  7.59869910E+00  7.59869910E+00
 -1.51973982E+01  7.59869910E+00  7.59869910E+00 -1.51973982E+01  7.59869910E+00
  7.59869910E+00 -1.51973982E+01  7.59869910E+00  7.59869910E+00 -1.51973982E+01
  7.59869910E+00  7.59869910E+00 -1.51973982E+01  7.59869910E+00  7.59869910E+00
 -1.51973982E+01  7.59869910E+00  7.59869910E+00 -1.51973982E+01  7.59869910E+00
  7.59869910E+00 -1.51973982E+01  7.59869910E+00  7.59869910E+00 -1.51973982E+01
  7.59869910E+00  7.59869910E+00 -1.51973982E+01  7.59869910E+00  7.59869910E+00
 -1.51973982E+01  7.59869910E+00  7.59869910E+00 -1.51973982E+01  7.59869910E+00
  7.59869910E+00 -1.51973982E+01  7.59869910E+00  7.59869910E+00 -1.51973982E+01
  7.59869910E+00  7.59869910E+00 -1.51973982E+01  7.59869910E+00  7.59869910E+00
 -1.51973982E+01  7.59869910E+00  7.59869910E+00 -1.51973982E+01  7.59869910E+00
  7.59869910E+00 -1.51973982E+01  7.59869910E+00  7.59869910E+00 -1.51973982E+01
  7.59869910E+00  7.59869910E+00 -1.51973982E+01  7.59869910E+00  7.59869910E+00
 -1.51973982E+01  7.59869910E+00  7.59869910E+00 -1.51973982E+01  7.59869910E+00
  7.59869910E+00 -1.51973982E+01  7.59869910E+00  7.59869910E+00 -1.51973982E+01
  7.59869910E+00  7.59869910E+00 -1.51973982E+01  7.59869910E+00  7.59869910E+00
 -1.51973982E+01  7.59869910E+00  7.59869910E+00 -1.51973982E+01  7.59869910E+00
  7.59869910E+00 -1.51973982E+01  7.59869910E+00  7.59869910E+00 -1.51973982E+01
  7.59869910E+00  7.59869910E+00 -1.51973982E+01  7.59869910E+00  7.59869910E+00
 -1.51973982E+01  7.59869910E+00  7.59869910E+00 -1.51973982E+01  7.59869910E+00
  7.59869910E+00 -1.51973982E+01  7.59869910E+00  7.59869910E+00 -1.51973982E+01
  7.59869910E+00  7.59869910E+00 -1.51973982E+01  7.59869910E+00  7.59869910E+00
 -1.51973982E+01  7.59869910E+00  7.59869910E+00 -1.51973982E+01  7.59869910E+00
  7.59869910E+00 -1.51973982E+01  7.59869910E+00  7.59869910E+00 -1.51973982E+01
  7.59869910E+00  7.59869910E+00 -1.51973982E+01  7.59869910E+00  7.59869910E+00
 -1.51973982E+01  7.59869910E+00  7.59869910E+00 -1.51973982E+01  7.59869910E+00
  7.59869910E+00 -1.51973982E+01  7.59869910E+00  7.59869910E+00 -1.51973982E+01
  7.59869910E+00  7.59869910E+00 -1.51973982E+01  7.59869910E+00  7.59869910E+00
 -1.51973982E+01  7.59869910E+00  7.59869910E+00 -1.51973982E+01  7.59869910E+00
  7.59869910E+00 -1.51973982E+01  7.59869910E+00  7.59869910E+00 -1.51973982E+01
  7.59869910E+00  7.59869910E+00 -1.51973982E+01  7.59869910E+00  7.59869910E+00
 -1.51973982E+01  7.59869910E+00  7.59869910E+00 -1.51973982E+01  7.59869910E+00
  7.59869910E+00 -1.51973982E+01  7.59869910E+00  7.59869910E+00 -1.51973982E+01
  7.59869910E+00  7.59869910E+00 -1.51973982E+01  7.59869910E+00  7.59869910E+00
 -1.51973982E+01  7.59869910E+00  7.59869910E+00 -1.51973982E+01  7.59869910E+00
  7.59869910E+00 -1.51973982E+01  7.59869910E+00  7.59869910E+00 -1.51973982E+01
  7.59869910E+00  7.59869910E+00 -1.51973982E+01  7.59869910E+00  7.59869910E+00
 -1.51973982E+01  7.59869910E+00  7.59869910E+00 -1.51973982E+01  7.59869910E+00
  7.59869910E+00 -1.51973982E+01  7.59869910E+00  7.59869910E+00 -1.51973982E+01
  7.59869910E+00  7.59869910E+00 -1.51973982E+01  7.59869910E+00  7.59869910E+00
 -1.51973982E+01  7.59869910E+00  7.59869910E+00 -1.51973982E+01  7.59869910E+00
  7.59869910E+00 -1.51973982E+01  7.59869910E+00  7.59869910E+00 -1.51973982E+01
  7.59869910E+00  7.59869910E+00 -1.51973982E+01  7.59869910E+00  7.59869910E+00
 -1.51973982E+01  7.59869910E+00  7.59869910E+00 -1.51973982E+01  7.59869910E+00
  7.59869910E+00 -1.51973982E+01  7.59869910E+00  7.59869910E+00 -1.51973982E+01
  7.59869910E+00  7.59869910E+00 -1.51973982E+01  7.59869910E+00  7.59869910E+00
 -1.51973982E+01  7.59869910E+00  7.59869910E+00 -1.51973982E+01  7.59869910E+00
  7.59869910E+00 -1.51973982E+01  7.59869910E+00  7.59869910E+00 -1.51973982E+01
  7.59869910E+00  7.59869910E+00 -1.51973982E+01  7.59869910E+00  7.59869910E+00
 -1.51973982E+01  7.59869910E+00  7.59869910E+00 -1.51973982E+01  7.59869910E+00
  7.59869910E+00 -1.51973982E+01  7.59869910E+00  7.59869910E+00 -1.51973982E+01
  7.59869910E+00  7.59869910E+00 -1.51973982E+01  7.59869910E+00  7.59869910E+00
 -1.51973982E+01  7.59869910E+00  7.59869910E+00 -1.51973982E+01  7.59869910E+00
  7.59869910E+00 -1.51973982E+01  7.59869910E+00  7.59869910E+00 -1.51973982E+01
  7.59869910E+00  7.59869910E+00 -1.51973982E+01  7.59869910E+00  7.59869910E+00
 -1.51973982E+01  7.59869910E+00  7.59869910E+00 -1.51973982E+01  7.59869910E+00
  7.59869910E+00 -1.51973982E+01  7.59869910E+00  7.59869910E+00 -1.51973982E+01
  7.59869910E+00  7.59869910E+00 -1.51973982E+01  7.59869910E+00  7.59869910E+00
 -1.51973982E+01  7.59869910E+00  7.59869910E+00 -1.51973982E+01  7.59869910E+00
  7.59869910E+00 -1.51973982E+01  7.59869910E+00  7.59869910E+00 -1.51973982E+01
  7.59869910E+00  7.59869910E+00 -1.51973982E+01  7.59869910E+00  7.59869910E+00
 -1.51973982E+01  7.59869910E+00  7.59869910E+00 -1.51973982E+01  7.59869910E+00
  7.59869910E+00 -1.51973982E+01  7.59869910E+00  7.59869910E+00 -1.51973982E+01
  7.59869910E+00  7.59869910E+00 -1.51973982E+01  7.59869910E+00  7.59869910E+00
 -1.51973982E+01  7.59869910E+00  7.59869910E+00 -1.51973982E+01  7.59869910E+00
  7.59869910E+00 -1.51973982E+01  7.59869910E+00  7.59869910E+00 -1.51973982E+01
  7.59869910E+00  7.59869910E+00 -1.51973982E+01  7.59869910E+00  7.59869910E+00
 -1.51973982E+01  7.59869910E+00  7.59869910E+00 -1.51973982E+01  7.59869910E+00
  7.59869910E+00 -1.51973982E+01  7.59869910E+00  7.59869910E+00 -1.51973982E+01
  7.59869910E+00  7.59869910E+00 -1.51973982E+01  7.59869910E+00  7.59869910E+00
 -1.51973982E+01  7.59869910E+00  7.59869910E+00 -1.51973982E+01  7.59869910E+00
  7.59869910E+00 -1.51973982E+01  7.59869910E+00  7.59869910E+00 -1.51973982E+01
  7.59869910E+00  7.59869910E+00 -1.51973982E+01  7.59869910E+00  7.59869910E+00
 -1.51973982E+01  7.59869910E+00  7.59869910E+00 -1.51973982E+01  7.59869910E+00
  7.59869910E+00 -1.51973982E+01  7.59869910E+00  7.59869910E+00 -1.51973982E+01
  7.59869910E+00  7.59869910E+00 -1.51973982E+01  7.59869910E+00  7.59869910E+00
 -1.51973982E+01  7.59869910E+00  7.59869910E+00 -1.51973982E+01  7.59869910E+00
  7.59869910E+00 -1.51973982E+01  7.59869910E+00  7.59869910E+00 -1.51973982E+01
  7.59869910E+00  7.59869910E+00 -1.51973982E+01  7.59869910E+00  7.59869910E+00
 -1.51973982E+01  7.59869910E+00  7.59869910E+00 -1.51973982E+01  7.59869910E+00
  7.59869910E+00 -1.51973982E+01  7.59869910E+00  7.59869910E+00 -1.51973982E+01
  7.59869910E+00  7.59869910E+00 -1.51973982E+01  7.59869910E+00  7.59869910E+00
 -1.51973982E+01  7.59869910E+00  7.59869910E+00 -1.51973982E+01  7.59869910E+00
  7.59869910E+00 -1.51973982E+01  7.59869910E+00  7.59869910E+00 -1.51973982E+01
  7.59869910E+00  7.59869910E+00 -1.51973982E+01  7.59869910E+00  7.59869910E+00
 -1.51973982E+01  7.59869910E+00  7.59869910E+00 -1.51973982E+01  7.59869910E+00
  7.59869910E+00 -1.51973982E+01  7.59869910E+00  7.59869910E+00 -1.51973982E+01
  7.59869910E+00  7.59869910E+00 -1.51973982E+01  7.59869910E+00  7.59869910E+00
 -1.51973982E+01  7.59869910E+00  7.59869910E+00 -1.51973982E+01  7.59869910E+00
  7.59869910E+00 -1.51973982E+01  7.59869910E+00  7.59869910E+00 -1.51973982E+01
  7.59869910E+00  7.59869910E+00 -1.51973982E+01  7.59869910E+00  7.59869910E+00
 -1.51973982E+01  7.59869910E+00  7.59869910E+00 -1.51973982E+01  7.59869910E+00
  7.59869910E+00 -1.51973982E+01  7.59869910E+00  7.59869910E+00 -1.51973982E+01
  7.59869910E+00  7.59869910E+00 -1.51973982E+01  7.59869910E+00  7.59869910E+00
 -1.51973982E+01  7.59869910E+00  7.59869910E+00 -1.51973982E+01  7.59869910E+00
  7.59869910E+00 -1.51973982E+01  7.59869910E+00  7.59869910E+00 -1.51973982E+01
  7.59869910E+00  7.59869910E+00 -1.51973982E+01  7.59869910E+00  7.59869910E+00
 -1.51973982E+01  7.59869910E+00  7.59869910E+00 -1.51973982E+01  7.59869910E+00
  7.59869910E+00 -1.51973982E+01  7.59869910E+00  7.59869910E+00 -1.51973982E+01
  7.59869910E+00  7.59869910E+00 -1.51973982E+01  7.59869910E+00  7.59869910E+00
 -1.51973982E+01  7.59869910E+00  7.59869910E+00 -1.51973982E+01  7.59869910E+00
  7.59869910E+00 -1.51973982E+01  7.59869910E+00  7.59869910E+00 -1.51973982E+01
  7.59869910E+00  7.59869910E+00 -1.51973982E+01  7.59869910E+00  7.59869910E+00
 -1.51973982E+01  7.59869910E+00  7.59869910E+00 -1.51973982E+01  7.59869910E+00
  7.59869910E+00 -1.51973982E+01  7.59869910E+00  7.59869910E+00 -1.51973982E+01
  7.59869910E+00  7.59869910E+00 -1.51973982E+01  7.59869910E+00  7.59869910E+00
 -1.51973982E+01  7.59869910E+00  7.59869910E+00 -1.51973982E+01  7.59869910E+00
  7.59869910E+00 -1.51973982E+01  7.59869910E+00  7.59869910E+00 -1.51973982E+01
  7.59869910E+00  7.59869910E+00 -1.51973982E+01  7.59869910E+00  7.59869910E+00
 -1.51973982E+01  7.59869910E+00  7.59869910E+00 -1.51973982E+01  7.59869910E+00
  7.59869910E+00 -1.51973982E+01  7.59869910E+00  7.59869910E+00 -1.51973982E+01
  7.59869910E+00  7.59869910E+00 -1.51973982E+01  7.59869910E+00  7.59869910E+00
 -1.51973982E+01  7.59869910E+00  7.59869910E+00 -1.51973982E+01  7.59869910E+00
  7.59869910E+00 -1.51973982E+01  7.59869910E+00  7.59869910E+00 -1.51973982E+01
  7.59869910E+00  7.59869910E+00 -1.51973982E+01  7.59869910E+00  7.59869910E+00
 -1.51973982E+01  7.59869910E+00  7.59869910E+00 -1.51973982E+01  7.59869910E+00
  7.59869910E+00 -1.51973982E+01  7.59869910E+00  7.59869910E+00 -1.51973982E+01
  7.59869910E+00  7.59869910E+00 -1.51973982E+01  7.59869910E+00  7.59869910E+00
 -1.51973982E+01  7.59869910E+00  7.59869910E+00 -1.51973982E+01  7.59869910E+00
  7.59869910E+00 -1.51973982E+01  7.59869910E+00  7.59869910E+00 -1.51973982E+01
  7.59869910E+00  7.59869910E+00 -1.51973982E+01  7.59869910E+00  7.59869910E+00
 -1.51973982E+01  7.59869910E+00  7.59869910E+00 -1.51973982E+01  7.59869910E+00
  7.59869910E+00 -1.51973982E+01  7.59869910E+00  7.59869910E+00 -1.51973982E+01
  7.59869910E+00  7.59869910E+00 -1.51973982E+01  7.59869910E+00  7.59869910E+00
 -1.51973982E+01  7.59869910E+00  7.59869910E+00 -1.51973982E+01  7.59869910E+00
  7.59869910E+00 -1.51973982E+01  7.59869910E+00  7.59869910E+00 -1.51973982E+01
  7.59869910E+00  7.59869910E+00 -1.51973982E+01  7.59869910E+00  7.59869910E+00
 -1.51973982E+01  7.59869910E+00  7.59869910E+00 -1.51973982E+01  7.59869910E+00
  7.59869910E+00 -1.51973982E+01  7.59869910E+00  7.59869910E+00 -1.51973982E+01
  7.59869910E+00  7.59869910E+00 -1.51973982E+01  7.59869910E+00  7.59869910E+00
 -1.51973982E+01  7.59869910E+00  7.59869910E+00 -1.51973982E+01  7.59869910E+00
  7.59869910E+00 -1.51973982E+01  7.59869910E+00  7.59869910E+00 -1.51973982E+01
  7.59869910E+00  7.59869910E+00 -1.51973982E+01  7.59869910E+00  7.59869910E+00
 -1.51973982E+01  7.59869910E+00  7.59869910E+00 -1.51973982E+01  7.59869910E+00
  7.59869910E+00 -1.51973982E+01  7.59869910E+00  7.59869910E+00 -1.51973982E+01
  7.59869910E+00  7.59869910E+00 -1.51973982E+01  7.59869910E+00  7.59869910E+00
 -1.51973982E+01  7.59869910E+00  7.59869910E+00 -1.51973982E+01  7.59869910E+00
  7.59869910E+00 -1.51973982E+01  7.59869910E+00  7.59869910E+00 -1.51973982E+01
  7.59869910E+00  7.59869910E+00 -1.51973982E+01  7.59869910E+00  7.59869910E+00
 -1.51973982E+01  7.59869910E+00  7.59869910E+00 -1.51973982E+01  7.59869910E+00
  7.59869910E+00 -1.51973982E+01  7.59869910E+00  7.59869910E+00 -1.51973982E+01
  7.59869910E+00  7.59869910E+00 -1.51973982E+01  7.59869910E+00  7.59869910E+00
 -1.51973982E+01  7.59869910E+00  7.59869910E+00 -1.51973982E+01  7.59869910E+00
  7.59869910E+00 -1.51973982E+01  7.59869910E+00  7.59869910E+00 -1.51973982E+01
  7.59869910E+00  7.59869910E+00 -1.51973982E+01  7.59869910E+00  7.59869910E+00
 -1.51973982E+01  7.59869910E+00  7.59869910E+00 -1.51973982E+01  7.59869910E+00
  7.59869910E+00 -1.51973982E+01  7.59869910E+00  7.59869910E+00 -1.51973982E+01
  7.59869910E+00  7.59869910E+00 -1.51973982E+01  7.59869910E+00  7.59869910E+00
 -1.51973982E+01  7.59869910E+00  7.59869910E+00 -1.51973982E+01  7.59869910E+00
  7.59869910E+00 -1.51973982E+01  7.59869910E+00  7.59869910E+00 -1.51973982E+01
  7.59869910E+00  7.59869910E+00 -1.51973982E+01  7.59869910E+00  7.59869910E+00
 -1.51973982E+01  7.59869910E+00  7.59869910E+00 -1.51973982E+01  7.59869910E+00
  7.59869910E+00 -1.51973982E+01  7.59869910E+00  7.59869910E+00 -1.51973982E+01
  7.59869910E+00  7.59869910E+00 -1.51973982E+01  7.59869910E+00  7.59869910E+00
 -1.51973982E+01  7.59869910E+00  7.59869910E+00 -1.51973982E+01  7.59869910E+00
  7.59869910E+00 -1.51973982E+01  7.59869910E+00  7.59869910E+00 -1.51973982E+01
  7.59869910E+00  7.59869910E+00 -1.51973982E+01  7.59869910E+00  7.59869910E+00
 -1.51973982E+01  7.59869910E+00  7.59869910E+00 -1.51973982E+01  7.59869910E+00
  7.59869910E+00 -1.51973982E+01  7.59869910E+00  7.59869910E+00 -1.51973982E+01
  7.59869910E+00  7.59869910E+00 -1.51973982E+01  7.59869910E+00  7.59869910E+00
 -1.51973982E+01  7.59869910E+00  7.59869910E+00 -1.51973982E+01  7.59869910E+00
  7.59869910E+00 -1.51973982E+01  7.59869910E+00  7.59869910E+00 -1.51973982E+01
  7.59869910E+00  7.59869910E+00 -1.51973982E+01  7.59869910E+00  7.59869910E+00
 -1.51973982E+01  7.59869910E+00  7.59869910E+00 -1.51973982E+01  7.59869910E+00
  7.59869910E+00 -1.51973982E+01  7.59869910E+00  7.59869910E+00 -1.51973982E+01
  7.59869910E+00  7.59869910E+00 -1.51973982E+01  7.59869910E+00  7.59869910E+00
 -1.51973982E+01  7.59869910E+00  7.59869910E+00 -1.51973982E+01  7.59869910E+00
  7.59869910E+00 -1.51973982E+01  7.59869910E+00  7.59869910E+00 -1.51973982E+01
  7.59869910E+00  7.59869910E+00 -1.51973982E+01  7.59869910E+00  7.59869910E+00
 -1.51973982E+01  7.59869910E+00  7.59869910E+00 -1.51973982E+01  7.59869910E+00
  7.59869910E+00 -1.51973982E+01  7.59869910E+00  7.59869910E+00 -1.51973982E+01
  7.59869910E+00  7.59869910E+00 -1.51973982E+01  7.59869910E+00  7.59869910E+00
 -1.51973982E+01  7.59869910E+00  7.59869910E+00 -1.51973982E+01  7.59869910E+00
  7.59869910E+00 -1.51973982E+01  7.59869910E+00  7.59869910E+00 -1.51973982E+01
  7.59869910E+00  7.59869910E+00 -1.51973982E+01  7.59869910E+00  7.59869910E+00
 -1.51973982E+01  7.59869910E+00  7.59869910E+00 -1.51973982E+01  7.59869910E+00
  7.59869910E+00 -1.51973982E+01  7.59869910E+00  7.59869910E+00 -1.51973982E+01
  7.59869910E+00  7.59869910E+00 -1.51973982E+01  7.59869910E+00  7.59869910E+00
 -1.51973982E+01  7.59869910E+00  7.59869910E+00 -1.51973982E+01  7.59869910E+00
  7.59869910E+00 -1.51973982E+01  7.59869910E+00  7.59869910E+00 -1.51973982E+01
  7.59869910E+00  7.59869910E+00 -1.51973982E+01  7.59869910E+00  7.59869910E+00
 -1.51973982E+01  7.59869910E+00  7.59869910E+00 -1.51973982E+01  7.59869910E+00
  7.59869910E+00 -1.51973982E+01  7.59869910E+00  7.59869910E+00 -1.51973982E+01
  7.59869910E+00  7.59869910E+00 -1.51973982E+01  7.59869910E+00  7.59869910E+00
 -1.51973982E+01  7.59869910E+00  7.59869910E+00 -1.51973982E+01  7.59869910E+00
  7.59869910E+00 -1.51973982E+01  7.59869910E+00  7.59869910E+00 -1.51973982E+01
  7.59869910E+00  7.59869910E+00 -1.51973982E+01  7.59869910E+00  7.59869910E+00
 -1.51973982E+01  7.59869910E+00  7.59869910E+00 -1.51973982E+01  7.59869910E+00
  7.59869910E+00 -1.51973982E+01  7.59869910E+00  7.59869910E+00 -1.51973982E+01
  7.59869910E+00  7.59869910E+00 -1.51973982E+01  7.59869910E+00  7.59869910E+00
 -1.51973982E+01  7.59869910E+00  7.59869910E+00 -1.51973982E+01  7.59869910E+00
  7.59869910E+00 -1.51973982E+01  7.59869910E+00  7.59869910E+00 -1.51973982E+01
  7.59869910E+00  7.59869910E+00 -1.51973982E+01  7.59869910E+00  7.59869910E+00
 -1.51973982E+01  7.59869910E+00  7.59869910E+00 -1.51973982E+01  7.59869910E+00
  7.59869910E+00 -1.51973982E+01  7.59869910E+00  7.59869910E+00 -1.51973982E+01
  7.59869910E+00  7.59869910E+00 -1.51973982E+01  7.59869910E+00  7.59869910E+00
 -1.51973982E+01  7.59869910E+00  7.59869910E+00 -1.51973982E+01  7.59869910E+00
  7.59869910E+00 -1.51973982E+01  7.59869910E+00  7.59869910E+00 -1.51973982E+01
  7.59869910E+00  7.59869910E+00 -1.51973982E+01  7.59869910E+00  7.59869910E+00
 -1.51973982E+01  7.59869910E+00  7.59869910E+00 -1.51973982E+01  7.59869910E+00
  7.59869910E+00 -1.51973982E+01  7.59869910E+00  7.59869910E+00 -1.51973982E+01
  7.59869910E+00  7.59869910E+00 -1.51973982E+01  7.59869910E+00  7.59869910E+00
 -1.51973982E+01  7.59869910E+00  7.59869910E+00 -1.51973982E+01  7.59869910E+00
  7.59869910E+00 -1.51973982E+01  7.59869910E+00  7.59869910E+00 -1.51973982E+01
  7.59869910E+00  7.59869910E+00 -1.51973982E+01  7.59869910E+00  7.59869910E+00
 -1.51973982E+01  7.59869910E+00  7.59869910E+00 -1.51973982E+01  7.59869910E+00
  7.59869910E+00 -1.51973982E+01  7.59869910E+00  7.59869910E+00 -1.51973982E+01
  7.59869910E+00  7.59869910E+00 -1.51973982E+01  7.59869910E+00  7.59869910E+00
 -1.51973982E+01  7.59869910E+00  7.59869910E+00 -1.51973982E+01  7.59869910E+00
  7.59869910E+00 -1.51973982E+01  7.59869910E+00  7.59869910E+00 -1.51973982E+01
  7.59869910E+00  7.59869910E+00 -1.51973982E+01  7.59869910E+00  7.59869910E+00
 -1.51973982E+01  7.59869910E+00  7.59869910E+00 -1.51973982E+01  7.59869910E+00
  7.59869910E+00 -1.51973982E+01  7.59869910E+00  7.59869910E+00 -1.51973982E+01
  7.59869910E+00  7.59869910E+00 -1.51973982E+01  7.59869910E+00  7.59869910E+00
 -1.51973982E+01  7.59869910E+00  7.59869910E+00 -1.51973982E+01  7.59869910E+00
  7.59869910E+00 -1.51973982E+01  7.59869910E+00  7.59869910E+00 -1.51973982E+01
  7.59869910E+00  7.59869910E+00 -1.51973982E+01  7.59869910E+00  7.59869910E+00
 -1.51973982E+01  7.59869910E+00  7.59869910E+00 -1.51973982E+01  7.59869910E+00
  7.59869910E+00 -1.51973982E+01  7.59869910E+00  7.59869910E+00 -1.51973982E+01
  7.59869910E+00  7.59869910E+00 -1.51973982E+01  7.59869910E+00  7.59869910E+00
 -1.51973982E+01  7.59869910E+00  7.59869910E+00 -1.51973982E+01  7.59869910E+00
  7.59869910E+00 -1.51973982E+01  7.59869910E+00  7.59869910E+00 -1.51973982E+01
  7.59869910E+00  7.59869910E+00 -1.51973982E+01  7.59869910E+00  7.59869910E+00
 -1.51973982E+01  7.59869910E+00  7.59869910E+00 -1.51973982E+01  7.59869910E+00
  7.59869910E+00 -1.51973982E+01  7.59869910E+00  7.59869910E+00 -1.51973982E+01
  7.59869910E+00  7.59869910E+00 -1.51973982E+01  7.59869910E+00  7.59869910E+00
 -1.51973982E+01  7.59869910E+00  7.59869910E+00 -1.51973982E+01  7.59869910E+00
  7.59869910E+00 -1.51973982E+01  7.59869910E+00  7.59869910E+00 -1.51973982E+01
  7.59869910E+00  7.59869910E+00 -1.51973982E+01  7.59869910E+00  7.59869910E+00
 -1.51973982E+01  7.59869910E+00  7.59869910E+00 -1.51973982E+01  7.59869910E+00
  7.59869910E+00 -1.51973982E+01  7.59869910E+00  7.59869910E+00 -1.51973982E+01
  7.59869910E+00  7.59869910E+00 -1.51973982E+01  7.59869910E+00  7.59869910E+00
 -1.51973982E+01  7.59869910E+00  7.59869910E+00 -1.51973982E+01  7.59869910E+00
  7.59869910E+00 -1.51973982E+01  7.59869910E+00  7.59869910E+00 -1.51973982E+01
  7.59869910E+00  7.59869910E+00 -1.51973982E+01  7.59869910E+00  7.59869910E+00
 -1.51973982E+01  7.59869910E+00  7.59869910E+00 -1.51973982E+01  7.59869910E+00
  7.59869910E+00 -1.51973982E+01  7.59869910E+00  7.59869910E+00 -1.51973982E+01
  7.59869910E+00  7.59869910E+00 -1.51973982E+01  7.59869910E+00  7.59869910E+00
 -1.51973982E+01  7.59869910E+00  7.59869910E+00 -1.51973982E+01  7.59869910E+00
  7.59869910E+00 -1.51973982E+01  7.59869910E+00  7.59869910E+00 -1.51973982E+01
  7.59869910E+00  7.59869910E+00 -1.51973982E+01  7.59869910E+00  7.59869910E+00
 -1.51973982E+01  7.59869910E+00  7.59869910E+00 -1.51973982E+01  7.59869910E+00
  7.59869910E+00 -1.51973982E+01  7.59869910E+00  7.59869910E+00 -1.51973982E+01
  7.59869910E+00  7.59869910E+00 -1.51973982E+01  7.59869910E+00  7.59869910E+00
 -1.51973982E+01  7.59869910E+00  7.59869910E+00 -1.51973982E+01  7.59869910E+00
  7.59869910E+00 -1.51973982E+01  7.59869910E+00  7.59869910E+00 -1.51973982E+01
  7.59869910E+00  7.59869910E+00 -1.51973982E+01  7.59869910E+00  7.59869910E+00
 -1.51973982E+01  7.59869910E+00  7.59869910E+00 -1.51973982E+01  7.59869910E+00
  7.59869910E+00 -1.51973982E+01  7.59869910E+00  7.59869910E+00 -1.51973982E+01
  7.59869910E+00  7.59869910E+00 -1.51973982E+01  7.59869910E+00  7.59869910E+00
 -1.51973982E+01  7.59869910E+00  7.59869910E+00 -1.51973982E+01  7.59869910E+00
  7.59869910E+00 -1.51973982E+01  7.59869910E+00  7.59869910E+00 -1.51973982E+01
  7.59869910E+00  7.59869910E+00 -1.51973982E+01  7.59869910E+00  7.59869910E+00
 -1.51973982E+01  7.59869910E+00  7.59869910E+00 -1.51973982E+01  7.59869910E+00
  7.59869910E+00 -1.51973982E+01  7.59869910E+00  7.59869910E+00 -1.51973982E+01
  7.59869910E+00  7.59869910E+00 -1.51973982E+01  7.59869910E+00  7.59869910E+00
 -1.51973982E+01  7.59869910E+00  7.59869910E+00 -1.51973982E+01  7.59869910E+00
  7.59869910E+00 -1.51973982E+01  7.59869910E+00  7.59869910E+00 -1.51973982E+01
  7.59869910E+00  7.59869910E+00 -1.51973982E+01  7.59869910E+00  7.59869910E+00
 -1.51973982E+01  7.59869910E+00  7.59869910E+00 -1.51973982E+01  7.59869910E+00
  7.59869910E+00 -1.51973982E+01  7.59869910E+00  7.59869910E+00 -1.51973982E+01
  7.59869910E+00  7.59869910E+00 -1.51973982E+01  7.59869910E+00  7.59869910E+00
 -1.51973982E+01  7.59869910E+00  7.59869910E+00 -1.51973982E+01  7.59869910E+00
  7.59869910E+00 -1.51973982E+01  7.59869910E+00  7.59869910E+00 -1.51973982E+01
  7.59869910E+00  7.59869910E+00 -1.51973982E+01  7.59869910E+00  7.59869910E+00
 -1.51973982E+01  7.59869910E+00  7.59869910E+00 -1.51973982E+01  7.59869910E+00
  7.59869910E+00 -1.51973982E+01  7.59869910E+00  7.59869910E+00 -1.51973982E+01
  7.59869910E+00  7.59869910E+00 -1.51973982E+01  7.59869910E+00  7.59869910E+00
 -1.51973982E+01  7.59869910E+00  7.59869910E+00 -1.51973982E+01  7.59869910E+00
  7.59869910E+00 -1.51973982E+01  7.59869910E+00  7.59869910E+00 -1.51973982E+01
  7.59869910E+00  7.59869910E+00 -1.51973982E+01  7.59869910E+00  7.59869910E+00
 -1.51973982E+01  7.59869910E+00  7.59869910E+00 -1.51973982E+01  7.59869910E+00
  7.59869910E+00 -1.51973982E+01  7.59869910E+00  7.59869910E+00 -1.51973982E+01
  7.59869910E+00  7.59869910E+00 -1.51973982E+01  7.59869910E+00  7.59869910E+00
 -1.51973982E+01  7.59869910E+00  7.59869910E+00 -1.51973982E+01  7.59869910E+00
  7.59869910E+00 -1.51973982E+01  7.59869910E+00  7.59869910E+00 -1.51973982E+01
  7.59869910E+00  7.59869910E+00 -1.51973982E+01  7.59869910E+00  7.59869910E+00
 -1.51973982E+01  7.59869910E+00  7.59869910E+00 -1.51973982E+01  7.59869910E+00
  7.59869910E+00 -1.51973982E+01  7.59869910E+00  7.59869910E+00 -1.51973982E+01
  7.59869910E+00  7.59869910E+00 -1.51973982E+01  7.59869910E+00  7.59869910E+00
 -1.51973982E+01  7.59869910E+00  7.59869910E+00 -1.51973982E+01  7.59869910E+00
  7.59869910E+00 -1.51973982E+01  7.59869910E+00  7.59869910E+00 -1.51973982E+01
  7.59869910E+00  7.59869910E+00 -1.51973982E+01  7.59869910E+00  7.59869910E+00
 -1.51973982E+01  7.59869910E+00  7.59869910E+00 -1.51973982E+01  7.59869910E+00
  7.59869910E+00 -1.51973982E+01  7.59869910E+00  7.59869910E+00 -1.51973982E+01
  7.59869910E+00  7.59869910E+00 -1.51973982E+01  7.59869910E+00  7.59869910E+00
 -1.51973982E+01  7.59869910E+00  7.59869910E+00 -1.51973982E+01  7.59869910E+00
  7.59869910E+00 -1.51973982E+01  7.59869910E+00  7.59869910E+00 -1.51973982E+01
  7.59869910E+00  7.59869910E+00 -1.51973982E+01  7.59869910E+00  7.59869910E+00
 -1.51973982E+01  7.59869910E+00  7.59869910E+00 -1.51973982E+01  7.59869910E+00
  7.59869910E+00 -1.51973982E+01  7.59869910E+00  7.59869910E+00 -1.51973982E+01
  7.59869910E+00  7.59869910E+00 -1.51973982E+01  7.59869910E+00  7.59869910E+00
 -1.51973982E+01  7.59869910E+00  7.59869910E+00 -1.51973982E+01  7.59869910E+00
  7.59869910E+00 -1.51973982E+01  7.59869910E+00  7.59869910E+00 -1.51973982E+01
  7.59869910E+00  7.59869910E+00 -1.51973982E+01  7.59869910E+00  7.59869910E+00
 -1.51973982E+01  7.59869910E+00  7.59869910E+00 -1.51973982E+01  7.59869910E+00
  7.59869910E+00 -1.51973982E+01  7.59869910E+00  7.59869910E+00 -1.51973982E+01
  7.59869910E+00  7.59869910E+00 -1.51973982E+01  7.59869910E+00  7.59869910E+00
 -1.51973982E+01  7.59869910E+00  7.59869910E+00 -1.51973982E+01  7.59869910E+00
  7.59869910E+00 -1.51973982E+01  7.59869910E+00  7.59869910E+00 -1.51973982E+01
  7.59869910E+00  7.59869910E+00 -1.51973982E+01  7.59869910E+00  7.59869910E+00
 -1.51973982E+01  7.59869910E+00  7.59869910E+00 -1.51973982E+01  7.59869910E+00
  7.59869910E+00 -1.51973982E+01  7.59869910E+00  7.59869910E+00 -1.51973982E+01
  7.59869910E+00  7.59869910E+00 -1.51973982E+01  7.59869910E+00  7.59869910E+00
 -1.51973982E+01  7.59869910E+00  7.59869910E+00 -1.51973982E+01  7.59869910E+00
  7.59869910E+00 -1.51973982E+01  7.59869910E+00  7.59869910E+00 -1.51973982E+01
  7.59869910E+00  7.59869910E+00 -1.51973982E+01  7.59869910E+00  7.59869910E+00
 -1.51973982E+01  7.59869910E+00  7.59869910E+00 -1.51973982E+01  7.59869910E+00
  7.59869910E+00 -1.51973982E+01  7.59869910E+00  7.59869910E+00 -1.51973982E+01
  7.59869910E+00  7.59869910E+00 -1.51973982E+01  7.59869910E+00  7.59869910E+00
 -1.51973982E+01  7.59869910E+00  7.59869910E+00 -1.51973982E+01  7.59869910E+00
  7.59869910E+00 -1.51973982E+01  7.59869910E+00  7.59869910E+00 -1.51973982E+01
  7.59869910E+00  7.59869910E+00 -1.51973982E+01  7.59869910E+00  7.59869910E+00
 -1.51973982E+01  7.59869910E+00  7.59869910E+00 -1.51973982E+01  7.59869910E+00
  7.59869910E+00 -1.51973982E+01  7.59869910E+00  7.59869910E+00 -1.51973982E+01
  7.59869910E+00  7.59869910E+00 -1.51973982E+01  7.59869910E+00  7.59869910E+00
 -1.51973982E+01  7.59869910E+00  7.59869910E+00 -1.51973982E+01  7.59869910E+00
  7.59869910E+00 -1.51973982E+01  7.59869910E+00  7.59869910E+00 -1.51973982E+01
  7.59869910E+00  7.59869910E+00 -1.51973982E+01  7.59869910E+00  7.59869910E+00
 -1.51973982E+01  7.59869910E+00  7.59869910E+00 -1.51973982E+01  7.59869910E+00
  7.59869910E+00 -1.51973982E+01  7.59869910E+00  7.59869910E+00 -1.51973982E+01
  7.59869910E+00  7.59869910E+00 -1.51973982E+01  7.59869910E+00  7.59869910E+00
 -1.51973982E+01  7.59869910E+00  7.59869910E+00 -1.51973982E+01  7.59869910E+00
  7.59869910E+00 -1.51973982E+01  7.59869910E+00  7.59869910E+00 -1.51973982E+01
  7.59869910E+00  7.59869910E+00 -1.51973982E+01  7.59869910E+00  7.59869910E+00
 -1.51973982E+01  7.59869910E+00  7.59869910E+00 -1.51973982E+01  7.59869910E+00
  7.59869910E+00 -1.51973982E+01  7.59869910E+00  7.59869910E+00 -1.51973982E+01
  7.59869910E+00  7.59869910E+00 -1.51973982E+01  7.59869910E+00  7.59869910E+00
 -1.51973982E+01  7.59869910E+00  7.59869910E+00 -1.51973982E+01  7.59869910E+00
  7.59869910E+00 -1.51973982E+01  7.59869910E+00  7.59869910E+00 -1.51973982E+01
  7.59869910E+00  7.59869910E+00 -1.51973982E+01  7.59869910E+00  7.59869910E+00
 -1.51973982E+01  7.59869910E+00  7.59869910E+00 -1.51973982E+01  7.59869910E+00
  7.59869910E+00 -1.51973982E+01  7.59869910E+00  7.59869910E+00 -1.51973982E+01
  7.59869910E+00  7.59869910E+00 -1.51973982E+01  7.59869910E+00  7.59869910E+00
 -1.51973982E+01  7.59869910E+00  7.59869910E+00 -1.51973982E+01  7.59869910E+00
  7.59869910E+00 -1.51973982E+01  7.59869910E+00  7.59869910E+00 -1.51973982E+01
  7.59869910E+00  7.59869910E+00 -1.51973982E+01  7.59869910E+00  7.59869910E+00
 -1.51973982E+01  7.59869910E+00  7.59869910E+00 -1.51973982E+01  7.59869910E+00
  7.59869910E+00 -1.51973982E+01  7.59869910E+00  7.59869910E+00 -1.51973982E+01
  7.59869910E+00  7.59869910E+00 -1.51973982E+01  7.59869910E+00  7.59869910E+00
 -1.51973982E+01  7.59869910E+00  7.59869910E+00 -1.51973982E+01  7.59869910E+00
  7.59869910E+00 -1.51973982E+01  7.59869910E+00  7.59869910E+00 -1.51973982E+01
  7.59869910E+00  7.59869910E+00 -1.51973982E+01  7.59869910E+00  7.59869910E+00
 -1.51973982E+01  7.59869910E+00  7.59869910E+00 -1.51973982E+01  7.59869910E+00
  7.59869910E+00 -1.51973982E+01  7.59869910E+00  7.59869910E+00 -1.51973982E+01
  7.59869910E+00  7.59869910E+00 -1.51973982E+01  7.59869910E+00  7.59869910E+00
 -1.51973982E+01  7.59869910E+00  7.59869910E+00 -1.51973982E+01  7.59869910E+00
  7.59869910E+00 -1.51973982E+01  7.59869910E+00  7.59869910E+00 -1.51973982E+01
  7.59869910E+00  7.59869910E+00 -1.51973982E+01  7.59869910E+00  7.59869910E+00
 -1.51973982E+01  7.59869910E+00  7.59869910E+00 -1.51973982E+01  7.59869910E+00
  7.59869910E+00 -1.51973982E+01  7.59869910E+00  7.59869910E+00 -1.51973982E+01
  7.59869910E+00  7.59869910E+00 -1.51973982E+01  7.59869910E+00  7.59869910E+00
 -1.51973982E+01  7.59869910E+00  7.59869910E+00 -1.51973982E+01  7.59869910E+00
  7.59869910E+00 -1.51973982E+01  7.59869910E+00  7.59869910E+00 -1.51973982E+01
  7.59869910E+00  7.59869910E+00 -1.51973982E+01  7.59869910E+00  7.59869910E+00
 -1.51973982E+01  7.59869910E+00  7.59869910E+00 -1.51973982E+01  7.59869910E+00
  7.59869910E+00 -1.51973982E+01  7.59869910E+00  7.59869910E+00 -1.51973982E+01
  7.59869910E+00  7.59869910E+00 -1.51973982E+01  7.59869910E+00  7.59869910E+00
 -1.51973982E+01  7.59869910E+00  7.59869910E+00 -1.51973982E+01  7.59869910E+00
  7.59869910E+00 -1.51973982E+01  7.59869910E+00  7.59869910E+00 -1.51973982E+01
  7.59869910E+00  7.59869910E+00 -1.51973982E+01  7.59869910E+00  7.59869910E+00
 -1.51973982E+01  7.59869910E+00  7.59869910E+00 -1.51973982E+01  7.59869910E+00
  7.59869910E+00 -1.51973982E+01  7.59869910E+00  7.59869910E+00 -1.51973982E+01
  7.59869910E+00  7.59869910E+00 -1.51973982E+01  7.59869910E+00  7.59869910E+00
 -1.51973982E+01  7.59869910E+00  7.59869910E+00 -1.51973982E+01  7.59869910E+00
  7.59869910E+00 -1.51973982E+01  7.59869910E+00  7.59869910E+00 -1.51973982E+01
  7.59869910E+00  7.59869910E+00 -1.51973982E+01  7.59869910E+00  7.59869910E+00
 -1.51973982E+01  7.59869910E+00  7.59869910E+00 -1.51973982E+01  7.59869910E+00
  7.59869910E+00 -1.51973982E+01  7.59869910E+00  7.59869910E+00 -1.51973982E+01
  7.59869910E+00  7.59869910E+00 -1.51973982E+01  7.59869910E+00  7.59869910E+00
 -1.51973982E+01  7.59869910E+00  7.59869910E+00 -1.51973982E+01  7.59869910E+00
  7.59869910E+00 -1.51973982E+01  7.59869910E+00  7.59869910E+00 -1.51973982E+01
  7.59869910E+00  7.59869910E+00 -1.51973982E+01  7.59869910E+00  7.59869910E+00
 -1.51973982E+01  7.59869910E+00  7.59869910E+00 -1.51973982E+01  7.59869910E+00
  7.59869910E+00 -1.51973982E+01  7.59869910E+00  7.59869910E+00 -1.51973982E+01
  7.59869910E+00  7.59869910E+00 -1.51973982E+01  7.59869910E+00  7.59869910E+00
 -1.51973982E+01  7.59869910E+00  7.59869910E+00 -1.51973982E+01  7.59869910E+00
  7.59869910E+00 -1.51973982E+01  7.59869910E+00  7.59869910E+00 -1.51973982E+01
  7.59869910E+00  7.59869910E+00 -1.51973982E+01  7.59869910E+00  7.59869910E+00
 -1.51973982E+01  7.59869910E+00  7.59869910E+00 -1.51973982E+01  7.59869910E+00
  7.59869910E+00 -1.51973982E+01  7.59869910E+00  7.59869910E+00 -1.51973982E+01
  7.59869910E+00  7.59869910E+00 -1.51973982E+01  7.59869910E+00  7.59869910E+00
 -1.51973982E+01  7.59869910E+00  7.59869910E+00 -1.51973982E+01  7.59869910E+00
  7.59869910E+00 -1.51973982E+01  7.59869910E+00  7.59869910E+00 -1.51973982E+01
  7.59869910E+00  7.59869910E+00 -1.51973982E+01  7.59869910E+00  7.59869910E+00
 -1.51973982E+01  7.59869910E+00  7.59869910E+00 -1.51973982E+01  7.59869910E+00
  7.59869910E+00 -1.51973982E+01  7.59869910E+00  7.59869910E+00 -1.51973982E+01
  7.59869910E+00  7.59869910E+00 -1.51973982E+01  7.59869910E+00  7.59869910E+00
 -1.51973982E+01  7.59869910E+00  7.59869910E+00 -1.51973982E+01  7.59869910E+00
  7.59869910E+00 -1.51973982E+01  7.59869910E+00  7.59869910E+00 -1.51973982E+01
  7.59869910E+00  7.59869910E+00 -1.51973982E+01  7.59869910E+00  7.59869910E+00
 -1.51973982E+01  7.59869910E+00  7.59869910E+00 -1.51973982E+01  7.59869910E+00
  7.59869910E+00 -1.51973982E+01  7.59869910E+00  7.59869910E+00 -1.51973982E+01
  7.59869910E+00  7.59869910E+00 -1.51973982E+01  7.59869910E+00  7.59869910E+00
 -1.51973982E+01  7.59869910E+00  7.59869910E+00 -1.51973982E+01  7.59869910E+00
  7.59869910E+00 -1.51973982E+01  7.59869910E+00  7.59869910E+00 -1.51973982E+01
  7.59869910E+00  7.59869910E+00 -1.51973982E+01  7.59869910E+00  7.59869910E+00
 -1.51973982E+01  7.59869910E+00  7.59869910E+00 -1.51973982E+01  7.59869910E+00
  7.59869910E+00 -1.51973982E+01  7.59869910E+00  7.59869910E+00 -1.51973982E+01
  7.59869910E+00  7.59869910E+00 -1.51973982E+01  7.59869910E+00  7.59869910E+00
 -1.51973982E+01  7.59869910E+00  7.59869910E+00 -1.51973982E+01  7.59869910E+00
  7.59869910E+00 -1.51973982E+01  7.59869910E+00  7.59869910E+00 -1.51973982E+01
  7.59869910E+00  7.59869910E+00 -1.51973982E+01  7.59869910E+00  7.59869910E+00
 -1.51973982E+01  7.59869910E+00  7.59869910E+00 -1.51973982E+01  7.59869910E+00
  7.59869910E+00 -1.51973982E+01  7.59869910E+00  7.59869910E+00 -1.51973982E+01
  7.59869910E+00  7.59869910E+00 -1.51973982E+01  7.59869910E+00  7.59869910E+00
 -1.51973982E+01  7.59869910E+00  7.59869910E+00 -1.51973982E+01  7.59869910E+00
  7.59869910E+00 -1.51973982E+01  7.59869910E+00  7.59869910E+00 -1.51973982E+01
  7.59869910E+00  7.59869910E+00 -1.51973982E+01  7.59869910E+00  7.59869910E+00
 -1.51973982E+01  7.59869910E+00  7.59869910E+00 -1.51973982E+01  7.59869910E+00
  7.59869910E+00 -1.51973982E+01  7.59869910E+00  7.59869910E+00 -1.51973982E+01
  7.59869910E+00  7.59869910E+00 -1.51973982E+01  7.59869910E+00  7.59869910E+00
 -1.51973982E+01  7.59869910E+00  7.59869910E+00 -1.51973982E+01  7.59869910E+00
  7.59869910E+00 -1.51973982E+01  7.59869910E+00  7.59869910E+00 -1.51973982E+01
  7.59869910E+00  7.59869910E+00 -1.51973982E+01  7.59869910E+00  7.59869910E+00
 -1.51973982E+01  7.59869910E+00  7.59869910E+00 -1.51973982E+01  7.59869910E+00
  7.59869910E+00 -1.51973982E+01  7.59869910E+00  7.59869910E+00 -1.51973982E+01
  7.59869910E+00  7.59869910E+00 -1.51973982E+01  7.59869910E+00  7.59869910E+00
 -1.51973982E+01  7.59869910E+00  7.59869910E+00 -1.51973982E+01  7.59869910E+00
  7.59869910E+00 -1.51973982E+01  7.59869910E+00  7.59869910E+00 -1.51973982E+01
  7.59869910E+00  7.59869910E+00 -1.51973982E+01  7.59869910E+00  7.59869910E+00
 -1.51973982E+01  7.59869910E+00  7.59869910E+00 -1.51973982E+01  7.59869910E+00
  7.59869910E+00 -1.51973982E+01  7.59869910E+00  7.59869910E+00 -1.51973982E+01
  7.59869910E+00  7.59869910E+00 -1.51973982E+01  7.59869910E+00  7.59869910E+00
 -1.51973982E+01  7.59869910E+00  7.59869910E+00 -1.51973982E+01  7.59869910E+00
  7.59869910E+00 -1.51973982E+01  7.59869910E+00  7.59869910E+00 -1.51973982E+01
  7.59869910E+00  7.59869910E+00 -1.51973982E+01  7.59869910E+00  7.59869910E+00
 -1.51973982E+01  7.59869910E+00  7.59869910E+00 -1.51973982E+01  7.59869910E+00
  7.59869910E+00 -1.51973982E+01  7.59869910E+00  7.59869910E+00 -1.51973982E+01
  7.59869910E+00  7.59869910E+00 -1.51973982E+01  7.59869910E+00  7.59869910E+00
 -1.51973982E+01  7.59869910E+00  7.59869910E+00 -1.51973982E+01  7.59869910E+00
  7.59869910E+00 -1.51973982E+01  7.59869910E+00  7.59869910E+00 -1.51973982E+01
  7.59869910E+00  7.59869910E+00 -1.51973982E+01  7.59869910E+00  7.59869910E+00
 -1.51973982E+01  7.59869910E+00  7.59869910E+00 -1.51973982E+01  7.59869910E+00
  7.59869910E+00 -1.51973982E+01  7.59869910E+00  7.59869910E+00 -1.51973982E+01
  7.59869910E+00  7.59869910E+00 -1.51973982E+01  7.59869910E+00  7.59869910E+00
 -1.51973982E+01  7.59869910E+00  7.59869910E+00 -1.51973982E+01  7.59869910E+00
  7.59869910E+00 -1.51973982E+01  7.59869910E+00  7.59869910E+00 -1.51973982E+01
  7.59869910E+00  7.59869910E+00 -1.51973982E+01  7.59869910E+00  7.59869910E+00
 -1.51973982E+01  7.59869910E+00  7.59869910E+00 -1.51973982E+01  7.59869910E+00
  7.59869910E+00 -1.51973982E+01  7.59869910E+00  7.59869910E+00 -1.51973982E+01
  7.59869910E+00  7.59869910E+00 -1.51973982E+01  7.59869910E+00  7.59869910E+00
 -1.51973982E+01  7.59869910E+00  7.59869910E+00 -1.51973982E+01  7.59869910E+00
  7.59869910E+00 -1.51973982E+01  7.59869910E+00  7.59869910E+00 -1.51973982E+01
  7.59869910E+00  7.59869910E+00 -1.51973982E+01  7.59869910E+00  7.59869910E+00
 -1.51973982E+01  7.59869910E+00  7.59869910E+00 -1.51973982E+01  7.59869910E+00
  7.59869910E+00 -1.51973982E+01  7.59869910E+00  7.59869910E+00 -1.51973982E+01
  7.59869910E+00  7.59869910E+00 -1.51973982E+01  7.59869910E+00  7.59869910E+00
 -1.51973982E+01  7.59869910E+00  7.59869910E+00 -1.51973982E+01  7.59869910E+00
  7.59869910E+00 -1.51973982E+01  7.59869910E+00  7.59869910E+00 -1.51973982E+01
  7.59869910E+00  7.59869910E+00 -1.51973982E+01  7.59869910E+00  7.59869910E+00
 -1.51973982E+01  7.59869910E+00  7.59869910E+00 -1.51973982E+01  7.59869910E+00
  7.59869910E+00 -1.51973982E+01  7.59869910E+00  7.59869910E+00 -1.51973982E+01
  7.59869910E+00  7.59869910E+00 -1.51973982E+01  7.59869910E+00  7.59869910E+00
 -1.51973982E+01  7.59869910E+00  7.59869910E+00 -1.51973982E+01  7.59869910E+00
  7.59869910E+00 -1.51973982E+01  7.59869910E+00  7.59869910E+00 -1.51973982E+01
  7.59869910E+00  7.59869910E+00 -1.51973982E+01  7.59869910E+00  7.59869910E+00
 -1.51973982E+01  7.59869910E+00  7.59869910E+00 -1.51973982E+01  7.59869910E+00
  7.59869910E+00 -1.51973982E+01  7.59869910E+00  7.59869910E+00 -1.51973982E+01
  7.59869910E+00  7.59869910E+00 -1.51973982E+01  7.59869910E+00  7.59869910E+00
 -1.51973982E+01  7.59869910E+00  7.59869910E+00 -1.51973982E+01  7.59869910E+00
  7.59869910E+00 -1.51973982E+01  7.59869910E+00  7.59869910E+00 -1.51973982E+01
  7.59869910E+00  7.59869910E+00 -1.51973982E+01  7.59869910E+00  7.59869910E+00
 -1.51973982E+01  7.59869910E+00  7.59869910E+00 -1.51973982E+01  7.59869910E+00
  7.59869910E+00 -1.51973982E+01  7.59869910E+00  7.59869910E+00 -1.51973982E+01
  7.59869910E+00  7.59869910E+00 -1.51973982E+01  7.59869910E+00  7.59869910E+00
 -1.51973982E+01  7.59869910E+00  7.59869910E+00 -1.51973982E+01  7.59869910E+00
  7.59869910E+00 -1.51973982E+01  7.59869910E+00  7.59869910E+00 -1.51973982E+01
  7.59869910E+00  7.59869910E+00 -1.51973982E+01  7.59869910E+00  7.59869910E+00
 -1.51973982E+01  7.59869910E+00  7.59869910E+00 -1.51973982E+01  7.59869910E+00
  7.59869910E+00 -1.51973982E+01  7.59869910E+00  7.59869910E+00 -1.51973982E+01
  7.59869910E+00  7.59869910E+00 -1.51973982E+01  7.59869910E+00  7.59869910E+00
 -1.51973982E+01  7.59869910E+00  7.59869910E+00 -1.51973982E+01  7.59869910E+00
  7.59869910E+00 -1.51973982E+01  7.59869910E+00  7.59869910E+00 -1.51973982E+01
  7.59869910E+00  7.59869910E+00 -1.51973982E+01  7.59869910E+00  7.59869910E+00
 -1.51973982E+01  7.59869910E+00  7.59869910E+00 -1.51973982E+01  7.59869910E+00
  7.59869910E+00 -1.51973982E+01  7.59869910E+00  7.59869910E+00 -1.51973982E+01
  7.59869910E+00  7.59869910E+00 -1.51973982E+01  7.59869910E+00  7.59869910E+00
 -1.51973982E+01  7.59869910E+00  7.59869910E+00 -1.51973982E+01  7.59869910E+00
  7.59869910E+00 -1.51973982E+01  7.59869910E+00  7.59869910E+00 -1.51973982E+01
  7.59869910E+00  7.59869910E+00 -1.51973982E+01  7.59869910E+00  7.59869910E+00
 -1.51973982E+01  7.59869910E+00  7.59869910E+00 -1.51973982E+01  7.59869910E+00
  7.59869910E+00 -1.51973982E+01  7.59869910E+00  7.59869910E+00 -1.51973982E+01
  7.59869910E+00  7.59869910E+00 -1.51973982E+01  7.59869910E+00  7.59869910E+00
 -1.51973982E+01  7.59869910E+00  7.59869910E+00 -1.51973982E+01  7.59869910E+00
  7.59869910E+00 -1.51973982E+01  7.59869910E+00  7.59869910E+00 -1.51973982E+01
  7.59869910E+00  7.59869910E+00 -1.51973982E+01  7.59869910E+00  7.59869910E+00
 -1.51973982E+01  7.59869910E+00  7.59869910E+00 -1.51973982E+01  7.59869910E+00
  7.59869910E+00 -1.51973982E+01  7.59869910E+00  7.59869910E+00 -1.51973982E+01
  7.59869910E+00  7.59869910E+00 -1.51973982E+01  7.59869910E+00  7.59869910E+00
 -1.51973982E+01  7.59869910E+00  7.59869910E+00 -1.51973982E+01  7.59869910E+00
  7.59869910E+00 -1.51973982E+01  7.59869910E+00  7.59869910E+00 -1.51973982E+01
  7.59869910E+00  7.59869910E+00 -1.51973982E+01  7.59869910E+00  7.59869910E+00
 -1.51973982E+01  7.59869910E+00  7.59869910E+00 -1.51973982E+01  7.59869910E+00
  7.59869910E+00 -1.51973982E+01  7.59869910E+00  7.59869910E+00 -1.51973982E+01
  7.59869910E+00  7.59869910E+00 -1.51973982E+01  7.59869910E+00  7.59869910E+00
 -1.51973982E+01  7.59869910E+00  7.59869910E+00 -1.51973982E+01  7.59869910E+00
  7.59869910E+00 -1.51973982E+01  7.59869910E+00  7.59869910E+00 -1.51973982E+01
  7.59869910E+00  7.59869910E+00 -1.51973982E+01  7.59869910E+00  7.59869910E+00
 -1.51973982E+01  7.59869910E+00  7.59869910E+00 -1.51973982E+01  7.59869910E+00
  7.59869910E+00 -1.51973982E+01  7.59869910E+00  7.59869910E+00 -1.51973982E+01
  7.59869910E+00  7.59869910E+00 -1.51973982E+01  7.59869910E+00  7.59869910E+00
 -1.51973982E+01  7.59869910E+00  7.59869910E+00 -1.51973982E+01  7.59869910E+00
  7.59869910E+00 -1.51973982E+01  7.59869910E+00  7.59869910E+00 -1.51973982E+01
  7.59869910E+00  7.59869910E+00 -1.51973982E+01  7.59869910E+00  7.59869910E+00
 -1.51973982E+01  7.59869910E+00  7.59869910E+00 -1.51973982E+01  7.59869910E+00
  7.59869910E+00 -1.51973982E+01  7.59869910E+00  7.59869910E+00 -1.51973982E+01
  7.59869910E+00  7.59869910E+00 -1.51973982E+01  7.59869910E+00  7.59869910E+00
 -1.51973982E+01  7.59869910E+00  7.59869910E+00 -1.51973982E+01  7.59869910E+00
  7.59869910E+00 -1.51973982E+01  7.59869910E+00  7.59869910E+00 -1.51973982E+01
  7.59869910E+00  7.59869910E+00 -1.51973982E+01  7.59869910E+00  7.59869910E+00
 -1.51973982E+01  7.59869910E+00  7.59869910E+00 -1.51973982E+01  7.59869910E+00
  7.59869910E+00 -1.51973982E+01  7.59869910E+00  7.59869910E+00 -1.51973982E+01
  7.59869910E+00  7.59869910E+00 -1.51973982E+01  7.59869910E+00  7.59869910E+00
 -1.51973982E+01  7.59869910E+00  7.59869910E+00 -1.51973982E+01  7.59869910E+00
  7.59869910E+00 -1.51973982E+01  7.59869910E+00  7.59869910E+00 -1.51973982E+01
  7.59869910E+00  7.59869910E+00 -1.51973982E+01  7.59869910E+00  7.59869910E+00
 -1.51973982E+01  7.59869910E+00  7.59869910E+00 -1.51973982E+01  7.59869910E+00
  7.59869910E+00 -1.51973982E+01  7.59869910E+00  7.59869910E+00 -1.51973982E+01
  7.59869910E+00  7.59869910E+00 -1.51973982E+01  7.59869910E+00  7.59869910E+00
 -1.51973982E+01  7.59869910E+00  7.59869910E+00 -1.51973982E+01  7.59869910E+00
  7.59869910E+00 -1.51973982E+01  7.59869910E+00  7.59869910E+00 -1.51973982E+01
  7.59869910E+00  7.59869910E+00 -1.51973982E+01  7.59869910E+00  7.59869910E+00
 -1.51973982E+01  7.59869910E+00  7.59869910E+00 -1.51973982E+01  7.59869910E+00
  7.59869910E+00 -1.51973982E+01  7.59869910E+00  7.59869910E+00 -1.51973982E+01
  7.59869910E+00  7.59869910E+00 -1.51973982E+01  7.59869910E+00  7.59869910E+00
 -1.51973982E+01  7.59869910E+00  7.59869910E+00 -1.51973982E+01  7.59869910E+00
  7.59869910E+00 -1.51973982E+01  7.59869910E+00  7.59869910E+00 -1.51973982E+01
  7.59869910E+00  7.59869910E+00 -1.51973982E+01  7.59869910E+00  7.59869910E+00
 -1.51973982E+01  7.59869910E+00  7.59869910E+00 -1.51973982E+01  7.59869910E+00
  7.59869910E+00 -1.51973982E+01  7.59869910E+00  7.59869910E+00 -1.51973982E+01
  7.59869910E+00  7.59869910E+00 -1.51973982E+01  7.59869910E+00  7.59869910E+00
 -1.51973982E+01  7.59869910E+00  7.59869910E+00 -1.51973982E+01  7.59869910E+00
  7.59869910E+00 -1.51973982E+01  7.59869910E+00  7.59869910E+00 -1.51973982E+01
  7.59869910E+00  7.59869910E+00 -1.51973982E+01  7.59869910E+00  7.59869910E+00
 -1.51973982E+01  7.59869910E+00  7.59869910E+00 -1.51973982E+01  7.59869910E+00
  7.59869910E+00 -1.51973982E+01  7.59869910E+00  7.59869910E+00 -1.51973982E+01
  7.59869910E+00  7.59869910E+00 -1.51973982E+01  7.59869910E+00  7.59869910E+00
 -1.51973982E+01  7.59869910E+00  7.59869910E+00 -1.51973982E+01  7.59869910E+00
  7.59869910E+00 -1.51973982E+01  7.59869910E+00  7.59869910E+00 -1.51973982E+01
  7.59869910E+00  7.59869910E+00 -1.51973982E+01  7.59869910E+00  7.59869910E+00
 -1.51973982E+01  7.59869910E+00  7.59869910E+00 -1.51973982E+01  7.59869910E+00
  7.59869910E+00 -1.51973982E+01  7.59869910E+00  7.59869910E+00 -1.51973982E+01
  7.59869910E+00  7.59869910E+00 -1.51973982E+01  7.59869910E+00  7.59869910E+00
 -1.51973982E+01  7.59869910E+00  7.59869910E+00 -1.51973982E+01  7.59869910E+00
  7.59869910E+00 -1.51973982E+01  7.59869910E+00  7.59869910E+00 -1.51973982E+01
  7.59869910E+00  7.59869910E+00 -1.51973982E+01  7.59869910E+00  7.59869910E+00
 -1.51973982E+01  7.59869910E+00  7.59869910E+00 -1.51973982E+01  7.59869910E+00
  7.59869910E+00 -1.51973982E+01  7.59869910E+00  7.59869910E+00 -1.51973982E+01
  7.59869910E+00  7.59869910E+00 -1.51973982E+01  7.59869910E+00  7.59869910E+00
 -1.51973982E+01  7.59869910E+00  7.59869910E+00 -1.51973982E+01  7.59869910E+00
  7.59869910E+00 -1.51973982E+01  7.59869910E+00  7.59869910E+00 -1.51973982E+01
  7.59869910E+00  7.59869910E+00 -1.51973982E+01  7.59869910E+00  7.59869910E+00
 -1.51973982E+01  7.59869910E+00  7.59869910E+00 -1.51973982E+01  7.59869910E+00
  7.59869910E+00 -1.51973982E+01  7.59869910E+00  7.59869910E+00 -1.51973982E+01
  7.59869910E+00  7.59869910E+00 -1.51973982E+01  7.59869910E+00  7.59869910E+00
 -1.51973982E+01  7.59869910E+00  7.59869910E+00 -1.51973982E+01  7.59869910E+00
  7.59869910E+00 -1.51973982E+01  7.59869910E+00  7.59869910E+00 -1.51973982E+01
  7.59869910E+00  7.59869910E+00 -1.51973982E+01  7.59869910E+00  7.59869910E+00
 -1.51973982E+01  7.59869910E+00  7.59869910E+00 -1.51973982E+01  7.59869910E+00
  7.59869910E+00 -1.51973982E+01  7.59869910E+00  7.59869910E+00 -1.51973982E+01
  7.59869910E+00  7.59869910E+00 -1.51973982E+01  7.59869910E+00  7.59869910E+00
 -1.51973982E+01  7.59869910E+00  7.59869910E+00 -1.51973982E+01  7.59869910E+00
  7.59869910E+00 -1.51973982E+01  7.59869910E+00  7.59869910E+00 -1.51973982E+01
  7.59869910E+00  7.59869910E+00 -1.51973982E+01  7.59869910E+00  7.59869910E+00
 -1.51973982E+01  7.59869910E+00  7.59869910E+00 -1.51973982E+01  7.59869910E+00
  7.59869910E+00 -1.51973982E+01  7.59869910E+00  7.59869910E+00 -1.51973982E+01
  7.59869910E+00  7.59869910E+00 -1.51973982E+01  7.59869910E+00  7.59869910E+00
 -1.51973982E+01  7.59869910E+00  7.59869910E+00 -1.51973982E+01  7.59869910E+00
  7.59869910E+00 -1.51973982E+01  7.59869910E+00  7.59869910E+00 -1.51973982E+01
  7.59869910E+00  7.59869910E+00 -1.51973982E+01  7.59869910E+00  7.59869910E+00
 -1.51973982E+01  7.59869910E+00  7.59869910E+00 -1.51973982E+01  7.59869910E+00
  7.59869910E+00 -1.51973982E+01  7.59869910E+00  7.59869910E+00 -1.51973982E+01
  7.59869910E+00  7.59869910E+00 -1.51973982E+01  7.59869910E+00  7.59869910E+00
 -1.51973982E+01  7.59869910E+00  7.59869910E+00 -1.51973982E+01  7.59869910E+00
  7.59869910E+00 -1.51973982E+01  7.59869910E+00  7.59869910E+00 -1.51973982E+01
  7.59869910E+00  7.59869910E+00 -1.51973982E+01  7.59869910E+00  7.59869910E+00
 -1.51973982E+01  7.59869910E+00  7.59869910E+00 -1.51973982E+01  7.59869910E+00
  7.59869910E+00 -1.51973982E+01  7.59869910E+00  7.59869910E+00 -1.51973982E+01
  7.59869910E+00  7.59869910E+00 -1.51973982E+01  7.59869910E+00  7.59869910E+00
 -1.51973982E+01  7.59869910E+00  7.59869910E+00 -1.51973982E+01  7.59869910E+00
  7.59869910E+00 -1.51973982E+01  7.59869910E+00  7.59869910E+00 -1.51973982E+01
  7.59869910E+00  7.59869910E+00 -1.51973982E+01  7.59869910E+00  7.59869910E+00
 -1.51973982E+01  7.59869910E+00  7.59869910E+00 -1.51973982E+01  7.59869910E+00
  7.59869910E+00 -1.51973982E+01  7.59869910E+00  7.59869910E+00 -1.51973982E+01
  7.59869910E+00  7.59869910E+00 -1.51973982E+01  7.59869910E+00  7.59869910E+00
 -1.51973982E+01  7.59869910E+00  7.59869910E+00 -1.51973982E+01  7.59869910E+00
  7.59869910E+00 -1.51973982E+01  7.59869910E+00  7.59869910E+00 -1.51973982E+01
  7.59869910E+00  7.59869910E+00 -1.51973982E+01  7.59869910E+00  7.59869910E+00
 -1.51973982E+01  7.59869910E+00  7.59869910E+00 -1.51973982E+01  7.59869910E+00
  7.59869910E+00 -1.51973982E+01  7.59869910E+00  7.59869910E+00 -1.51973982E+01
  7.59869910E+00  7.59869910E+00 -1.51973982E+01  7.59869910E+00  7.59869910E+00
 -1.51973982E+01  7.59869910E+00  7.59869910E+00 -1.51973982E+01  7.59869910E+00
  7.59869910E+00 -1.51973982E+01  7.59869910E+00  7.59869910E+00 -1.51973982E+01
  7.59869910E+00  7.59869910E+00 -1.51973982E+01  7.59869910E+00  7.59869910E+00
 -1.51973982E+01  7.59869910E+00  7.59869910E+00 -1.51973982E+01  7.59869910E+00
  7.59869910E+00 -1.51973982E+01  7.59869910E+00  7.59869910E+00 -1.51973982E+01
  7.59869910E+00  7.59869910E+00 -1.51973982E+01  7.59869910E+00  7.59869910E+00
 -1.51973982E+01  7.59869910E+00  7.59869910E+00 -1.51973982E+01  7.59869910E+00
  7.59869910E+00 -1.51973982E+01  7.59869910E+00  7.59869910E+00 -1.51973982E+01
  7.59869910E+00  7.59869910E+00 -1.51973982E+01  7.59869910E+00  7.59869910E+00
 -1.51973982E+01  7.59869910E+00  7.59869910E+00 -1.51973982E+01  7.59869910E+00
  7.59869910E+00 -1.51973982E+01  7.59869910E+00  7.59869910E+00 -1.51973982E+01
  7.59869910E+00  7.59869910E+00 -1.51973982E+01  7.59869910E+00  7.59869910E+00
 -1.51973982E+01  7.59869910E+00  7.59869910E+00 -1.51973982E+01  7.59869910E+00
  7.59869910E+00 -1.51973982E+01  7.59869910E+00  7.59869910E+00 -1.51973982E+01
  7.59869910E+00  7.59869910E+00 -1.51973982E+01  7.59869910E+00  7.59869910E+00
 -1.51973982E+01  7.59869910E+00  7.59869910E+00 -1.51973982E+01  7.59869910E+00
  7.59869910E+00 -1.51973982E+01  7.59869910E+00  7.59869910E+00 -1.51973982E+01
  7.59869910E+00  7.59869910E+00 -1.51973982E+01  7.59869910E+00  7.59869910E+00
 -1.51973982E+01  7.59869910E+00  7.59869910E+00 -1.51973982E+01  7.59869910E+00
  7.59869910E+00 -1.51973982E+01  7.59869910E+00  7.59869910E+00 -1.51973982E+01
  7.59869910E+00  7.59869910E+00 -1.51973982E+01  7.59869910E+00  7.59869910E+00
 -1.51973982E+01  7.59869910E+00  7.59869910E+00 -1.51973982E+01  7.59869910E+00
  7.59869910E+00 -1.51973982E+01  7.59869910E+00  7.59869910E+00 -1.51973982E+01
  7.59869910E+00  7.59869910E+00 -1.51973982E+01  7.59869910E+00  7.59869910E+00
 -1.51973982E+01  7.59869910E+00  7.59869910E+00 -1.51973982E+01  7.59869910E+00
  7.59869910E+00 -1.51973982E+01  7.59869910E+00  7.59869910E+00 -1.51973982E+01
  7.59869910E+00  7.59869910E+00 -1.51973982E+01  7.59869910E+00  7.59869910E+00
 -1.51973982E+01  7.59869910E+00  7.59869910E+00 -1.51973982E+01  7.59869910E+00
  7.59869910E+00 -1.51973982E+01  7.59869910E+00  7.59869910E+00 -1.51973982E+01
  7.59869910E+00  7.59869910E+00 -1.51973982E+01  7.59869910E+00  7.59869910E+00
 -1.51973982E+01  7.59869910E+00  7.59869910E+00 -1.51973982E+01  7.59869910E+00
  7.59869910E+00 -1.51973982E+01  7.59869910E+00  7.59869910E+00 -1.51973982E+01
  7.59869910E+00  7.59869910E+00 -1.51973982E+01  7.59869910E+00  7.59869910E+00
 -1.51973982E+01  7.59869910E+00  7.59869910E+00 -1.51973982E+01  7.59869910E+00
  7.59869910E+00 -1.51973982E+01  7.59869910E+00  7.59869910E+00 -1.51973982E+01
  7.59869910E+00  7.59869910E+00 -1.51973982E+01  7.59869910E+00  7.59869910E+00
 -1.51973982E+01  7.59869910E+00  7.59869910E+00 -1.51973982E+01  7.59869910E+00
  7.59869910E+00 -1.51973982E+01  7.59869910E+00  7.59869910E+00 -1.51973982E+01
  7.59869910E+00  7.59869910E+00 -1.51973982E+01  7.59869910E+00  7.59869910E+00
 -1.51973982E+01  7.59869910E+00  7.59869910E+00 -1.51973982E+01  7.59869910E+00
  7.59869910E+00 -1.51973982E+01  7.59869910E+00  7.59869910E+00 -1.51973982E+01
  7.59869910E+00  7.59869910E+00 -1.51973982E+01  7.59869910E+00  7.59869910E+00
 -1.51973982E+01  7.59869910E+00  7.59869910E+00 -1.51973982E+01  7.59869910E+00
  7.59869910E+00 -1.51973982E+01  7.59869910E+00  7.59869910E+00 -1.51973982E+01
  7.59869910E+00  7.59869910E+00 -1.51973982E+01  7.59869910E+00  7.59869910E+00
 -1.51973982E+01  7.59869910E+00  7.59869910E+00 -1.51973982E+01  7.59869910E+00
  7.59869910E+00 -1.51973982E+01  7.59869910E+00  7.59869910E+00 -1.51973982E+01
  7.59869910E+00  7.59869910E+00 -1.51973982E+01  7.59869910E+00  7.59869910E+00
 -1.51973982E+01  7.59869910E+00  7.59869910E+00 -1.51973982E+01  7.59869910E+00
  7.59869910E+00 -1.51973982E+01  7.59869910E+00  7.59869910E+00 -1.51973982E+01
  7.59869910E+00  7.59869910E+00 -1.51973982E+01  7.59869910E+00  7.59869910E+00
 -1.51973982E+01  7.59869910E+00  7.59869910E+00 -1.51973982E+01  7.59869910E+00
  7.59869910E+00 -1.51973982E+01  7.59869910E+00  7.59869910E+00 -1.51973982E+01
  7.59869910E+00  7.59869910E+00 -1.51973982E+01  7.59869910E+00  7.59869910E+00
 -1.51973982E+01  7.59869910E+00  7.59869910E+00 -1.51973982E+01  7.59869910E+00
  7.59869910E+00 -1.51973982E+01  7.59869910E+00  7.59869910E+00 -1.51973982E+01
  7.59869910E+00  7.59869910E+00 -1.51973982E+01  7.59869910E+00  7.59869910E+00
 -1.51973982E+01  7.59869910E+00  7.59869910E+00 -1.51973982E+01  7.59869910E+00
  7.59869910E+00 -1.51973982E+01  7.59869910E+00  7.59869910E+00 -1.51973982E+01
  7.59869910E+00  7.59869910E+00 -1.51973982E+01  7.59869910E+00  7.59869910E+00
 -1.51973982E+01  7.59869910E+00  7.59869910E+00 -1.51973982E+01  7.59869910E+00
  7.59869910E+00 -1.51973982E+01  7.59869910E+00  7.59869910E+00 -1.51973982E+01
  7.59869910E+00  7.59869910E+00 -1.51973982E+01  7.59869910E+00  7.59869910E+00
 -1.51973982E+01  7.59869910E+00  7.59869910E+00 -1.51973982E+01  7.59869910E+00
  7.59869910E+00 -1.51973982E+01  7.59869910E+00  7.59869910E+00 -1.51973982E+01
  7.59869910E+00  7.59869910E+00 -1.51973982E+01  7.59869910E+00  7.59869910E+00
 -1.51973982E+01  7.59869910E+00  7.59869910E+00 -1.51973982E+01  7.59869910E+00
  7.59869910E+00 -1.51973982E+01  7.59869910E+00  7.59869910E+00 -1.51973982E+01
  7.59869910E+00  7.59869910E+00 -1.51973982E+01  7.59869910E+00  7.59869910E+00
 -1.51973982E+01  7.59869910E+00  7.59869910E+00 -1.51973982E+01  7.59869910E+00
  7.59869910E+00 -1.51973982E+01  7.59869910E+00  7.59869910E+00 -1.51973982E+01
  7.59869910E+00  7.59869910E+00 -1.51973982E+01  7.59869910E+00  7.59869910E+00
 -1.51973982E+01  7.59869910E+00  7.59869910E+00 -1.51973982E+01  7.59869910E+00
  7.59869910E+00 -1.51973982E+01  7.59869910E+00  7.59869910E+00 -1.51973982E+01
  7.59869910E+00  7.59869910E+00 -1.51973982E+01  7.59869910E+00  7.59869910E+00
 -1.51973982E+01  7.59869910E+00  7.59869910E+00 -1.51973982E+01  7.59869910E+00
  7.59869910E+00 -1.51973982E+01  7.59869910E+00  7.59869910E+00 -1.51973982E+01
  7.59869910E+00  7.59869910E+00 -1.51973982E+01  7.59869910E+00  7.59869910E+00
 -1.51973982E+01  7.59869910E+00  7.59869910E+00 -1.51973982E+01  7.59869910E+00
  7.59869910E+00 -1.51973982E+01  7.59869910E+00  7.59869910E+00 -1.51973982E+01
  7.59869910E+00  7.59869910E+00 -1.51973982E+01  7.59869910E+00  7.59869910E+00
 -1.51973982E+01  7.59869910E+00  7.59869910E+00 -1.51973982E+01  7.59869910E+00
  7.59869910E+00 -1.51973982E+01  7.59869910E+00  7.59869910E+00 -1.51973982E+01
  7.59869910E+00  7.59869910E+00 -1.51973982E+01  7.59869910E+00  7.59869910E+00
 -1.51973982E+01  7.59869910E+00  7.59869910E+00 -1.51973982E+01  7.59869910E+00
  7.59869910E+00 -1.51973982E+01  7.59869910E+00  7.59869910E+00 -1.51973982E+01
  7.59869910E+00  7.59869910E+00 -1.51973982E+01  7.59869910E+00  7.59869910E+00
 -1.51973982E+01  7.59869910E+00  7.59869910E+00 -1.51973982E+01  7.59869910E+00
  7.59869910E+00 -1.51973982E+01  7.59869910E+00  7.59869910E+00 -1.51973982E+01
  7.59869910E+00  7.59869910E+00 -1.51973982E+01  7.59869910E+00  7.59869910E+00
 -1.51973982E+01  7.59869910E+00  7.59869910E+00 -1.51973982E+01  7.59869910E+00
  7.59869910E+00 -1.51973982E+01  7.59869910E+00  7.59869910E+00 -1.51973982E+01
  7.59869910E+00  7.59869910E+00 -1.51973982E+01  7.59869910E+00  7.59869910E+00
 -1.51973982E+01  7.59869910E+00  7.59869910E+00 -1.51973982E+01  7.59869910E+00
  7.59869910E+00 -1.51973982E+01  7.59869910E+00  7.59869910E+00 -1.51973982E+01
  7.59869910E+00  7.59869910E+00 -1.51973982E+01  7.59869910E+00  7.59869910E+00
 -1.51973982E+01  7.59869910E+00  7.59869910E+00 -1.51973982E+01  7.59869910E+00
  7.59869910E+00 -1.51973982E+01  7.59869910E+00  7.59869910E+00 -1.51973982E+01
  7.59869910E+00  7.59869910E+00 -1.51973982E+01  7.59869910E+00  7.59869910E+00
 -1.51973982E+01  7.59869910E+00  7.59869910E+00 -1.51973982E+01  7.59869910E+00
  7.59869910E+00 -1.51973982E+01  7.59869910E+00  7.59869910E+00 -1.51973982E+01
  7.59869910E+00  7.59869910E+00 -1.51973982E+01  7.59869910E+00  7.59869910E+00
 -1.51973982E+01  7.59869910E+00  7.59869910E+00 -1.51973982E+01  7.59869910E+00
  7.59869910E+00 -1.51973982E+01  7.59869910E+00  7.59869910E+00 -1.51973982E+01
  7.59869910E+00  7.59869910E+00 -1.51973982E+01  7.59869910E+00  7.59869910E+00
 -1.51973982E+01  7.59869910E+00  7.59869910E+00 -1.51973982E+01  7.59869910E+00
  7.59869910E+00 -1.51973982E+01  7.59869910E+00  7.59869910E+00 -1.51973982E+01
  7.59869910E+00  7.59869910E+00 -1.51973982E+01  7.59869910E+00  7.59869910E+00
 -1.51973982E+01  7.59869910E+00  7.59869910E+00 -1.51973982E+01  7.59869910E+00
  7.59869910E+00 -1.51973982E+01  7.59869910E+00  7.59869910E+00 -1.51973982E+01
  7.59869910E+00  7.59869910E+00 -1.51973982E+01  7.59869910E+00  7.59869910E+00
 -1.51973982E+01  7.59869910E+00  7.59869910E+00 -1.51973982E+01  7.59869910E+00
  7.59869910E+00 -1.51973982E+01  7.59869910E+00  7.59869910E+00 -1.51973982E+01
  7.59869910E+00  7.59869910E+00 -1.51973982E+01  7.59869910E+00  7.59869910E+00
 -1.51973982E+01  7.59869910E+00  7.59869910E+00 -1.51973982E+01  7.59869910E+00
  7.59869910E+00 -1.51973982E+01  7.59869910E+00  7.59869910E+00 -1.51973982E+01
  7.59869910E+00  7.59869910E+00 -1.51973982E+01  7.59869910E+00  7.59869910E+00
 -1.51973982E+01  7.59869910E+00  7.59869910E+00 -1.51973982E+01  7.59869910E+00
  7.59869910E+00 -1.51973982E+01  7.59869910E+00  7.59869910E+00 -1.51973982E+01
  7.59869910E+00  7.59869910E+00 -1.51973982E+01  7.59869910E+00  7.59869910E+00
 -1.51973982E+01  7.59869910E+00  7.59869910E+00 -1.51973982E+01  7.59869910E+00
  7.59869910E+00 -1.51973982E+01  7.59869910E+00  7.59869910E+00 -1.51973982E+01
  7.59869910E+00  7.59869910E+00 -1.51973982E+01  7.59869910E+00  7.59869910E+00
 -1.51973982E+01  7.59869910E+00  7.59869910E+00 -1.51973982E+01  7.59869910E+00
  7.59869910E+00 -1.51973982E+01  7.59869910E+00  7.59869910E+00 -1.51973982E+01
  7.59869910E+00  7.59869910E+00 -1.51973982E+01  7.59869910E+00  7.59869910E+00
 -1.51973982E+01  7.59869910E+00  7.59869910E+00 -1.51973982E+01  7.59869910E+00
  7.59869910E+00 -1.51973982E+01  7.59869910E+00  7.59869910E+00 -1.51973982E+01
  7.59869910E+00  7.59869910E+00 -1.51973982E+01  7.59869910E+00  7.59869910E+00
 -1.51973982E+01  7.59869910E+00  7.59869910E+00 -1.51973982E+01  7.59869910E+00
  7.59869910E+00 -1.51973982E+01  7.59869910E+00  7.59869910E+00 -1.51973982E+01
  7.59869910E+00  7.59869910E+00 -1.51973982E+01  7.59869910E+00  7.59869910E+00
 -1.51973982E+01  7.59869910E+00  7.59869910E+00 -1.51973982E+01  7.59869910E+00
  7.59869910E+00 -1.51973982E+01  7.59869910E+00  7.59869910E+00 -1.51973982E+01
  7.59869910E+00  7.59869910E+00 -1.51973982E+01  7.59869910E+00  7.59869910E+00
 -1.51973982E+01  7.59869910E+00  7.59869910E+00 -1.51973982E+01  7.59869910E+00
  7.59869910E+00 -1.51973982E+01  7.59869910E+00  7.59869910E+00 -1.51973982E+01
  7.59869910E+00  7.59869910E+00 -1.51973982E+01  7.59869910E+00  7.59869910E+00
 -1.51973982E+01  7.59869910E+00  7.59869910E+00 -1.51973982E+01  7.59869910E+00
  7.59869910E+00 -1.51973982E+01  7.59869910E+00  7.59869910E+00 -1.51973982E+01
  7.59869910E+00  7.59869910E+00 -1.51973982E+01  7.59869910E+00  7.59869910E+00
 -1.51973982E+01  7.59869910E+00  7.59869910E+00 -1.51973982E+01  7.59869910E+00
  7.59869910E+00 -1.51973982E+01  7.59869910E+00  7.59869910E+00 -1.51973982E+01
  7.59869910E+00  7.59869910E+00 -1.51973982E+01  7.59869910E+00  7.59869910E+00
 -1.51973982E+01  7.59869910E+00  7.59869910E+00 -1.51973982E+01  7.59869910E+00
  7.59869910E+00 -1.51973982E+01  7.59869910E+00  7.59869910E+00 -1.51973982E+01
  7.59869910E+00  7.59869910E+00 -1.51973982E+01  7.59869910E+00  7.59869910E+00
 -1.51973982E+01  7.59869910E+00  7.59869910E+00 -1.51973982E+01  7.59869910E+00
  7.59869910E+00 -1.51973982E+01  7.59869910E+00  7.59869910E+00 -1.51973982E+01
  7.59869910E+00  7.59869910E+00 -1.51973982E+01  7.59869910E+00  7.59869910E+00
 -1.51973982E+01  7.59869910E+00  7.59869910E+00 -1.51973982E+01  7.59869910E+00
  7.59869910E+00 -1.51973982E+01  7.59869910E+00  7.59869910E+00 -1.51973982E+01
  7.59869910E+00  7.59869910E+00 -1.51973982E+01  7.59869910E+00  7.59869910E+00
 -1.51973982E+01  7.59869910E+00  7.59869910E+00 -1.51973982E+01  7.59869910E+00
  7.59869910E+00 -1.51973982E+01  7.59869910E+00  7.59869910E+00 -1.51973982E+01
  7.59869910E+00  7.59869910E+00 -1.51973982E+01  7.59869910E+00  7.59869910E+00
 -1.51973982E+01  7.59869910E+00  7.59869910E+00 -1.51973982E+01  7.59869910E+00
  7.59869910E+00 -1.51973982E+01  7.59869910E+00  7.59869910E+00 -1.51973982E+01
  7.59869910E+00  7.59869910E+00 -1.51973982E+01  7.59869910E+00  7.59869910E+00
 -1.51973982E+01  7.59869910E+00  7.59869910E+00 -1.51973982E+01  7.59869910E+00
  7.59869910E+00 -1.51973982E+01  7.59869910E+00  7.59869910E+00 -1.51973982E+01
  7.59869910E+00  7.59869910E+00 -1.51973982E+01  7.59869910E+00  7.59869910E+00
 -1.51973982E+01  7.59869910E+00  7.59869910E+00 -1.51973982E+01  7.59869910E+00
  7.59869910E+00 -1.51973982E+01  7.59869910E+00  7.59869910E+00 -1.51973982E+01
  7.59869910E+00  7.59869910E+00 -1.51973982E+01  7.59869910E+00  7.59869910E+00
 -1.51973982E+01  7.59869910E+00  7.59869910E+00 -1.51973982E+01  7.59869910E+00
  7.59869910E+00 -1.51973982E+01  7.59869910E+00  7.59869910E+00 -1.51973982E+01
  7.59869910E+00  7.59869910E+00 -1.51973982E+01  7.59869910E+00  7.59869910E+00
 -1.51973982E+01  7.59869910E+00  7.59869910E+00 -1.51973982E+01  7.59869910E+00
  7.59869910E+00 -1.51973982E+01  7.59869910E+00  7.59869910E+00 -1.51973982E+01
  7.59869910E+00  7.59869910E+00 -1.51973982E+01  7.59869910E+00  7.59869910E+00
 -1.51973982E+01  7.59869910E+00  7.59869910E+00 -1.51973982E+01  7.59869910E+00
  7.59869910E+00 -1.51973982E+01  7.59869910E+00  7.59869910E+00 -1.51973982E+01
  7.59869910E+00  7.59869910E+00 -1.51973982E+01  7.59869910E+00  7.59869910E+00
 -1.51973982E+01  7.59869910E+00  7.59869910E+00 -1.51973982E+01  7.59869910E+00
  7.59869910E+00 -1.51973982E+01  7.59869910E+00  7.59869910E+00 -1.51973982E+01
  7.59869910E+00  7.59869910E+00 -1.51973982E+01  7.59869910E+00  7.59869910E+00
 -1.51973982E+01  7.59869910E+00  7.59869910E+00 -1.51973982E+01  7.59869910E+00
  7.59869910E+00 -1.51973982E+01  7.59869910E+00  7.59869910E+00 -1.51973982E+01
  7.59869910E+00  7.59869910E+00 -1.51973982E+01  7.59869910E+00  7.59869910E+00
 -1.51973982E+01  7.59869910E+00  7.59869910E+00 -1.51973982E+01  7.59869910E+00
  7.59869910E+00 -1.51973982E+01  7.59869910E+00  7.59869910E+00 -1.51973982E+01
  7.59869910E+00  7.59869910E+00 -1.51973982E+01  7.59869910E+00  7.59869910E+00
 -1.51973982E+01  7.59869910E+00  7.59869910E+00 -1.51973982E+01  7.59869910E+00
  7.59869910E+00 -1.51973982E+01  7.59869910E+00  7.59869910E+00 -1.51973982E+01
  7.59869910E+00  7.59869910E+00 -1.51973982E+01  7.59869910E+00  7.59869910E+00
 -1.51973982E+01  7.59869910E+00  7.59869910E+00 -1.51973982E+01  7.59869910E+00
  7.59869910E+00 -1.51973982E+01  7.59869910E+00  7.59869910E+00 -1.51973982E+01
  7.59869910E+00  7.59869910E+00 -1.51973982E+01  7.59869910E+00  7.59869910E+00
 -1.51973982E+01  7.59869910E+00  7.59869910E+00 -1.51973982E+01  7.59869910E+00
  7.59869910E+00 -1.51973982E+01  7.59869910E+00  7.59869910E+00 -1.51973982E+01
  7.59869910E+00  7.59869910E+00 -1.51973982E+01  7.59869910E+00  7.59869910E+00
 -1.51973982E+01  7.59869910E+00  7.59869910E+00 -1.51973982E+01  7.59869910E+00
  7.59869910E+00 -1.51973982E+01  7.59869910E+00  7.59869910E+00 -1.51973982E+01
  7.59869910E+00  7.59869910E+00 -1.51973982E+01  7.59869910E+00  7.59869910E+00
 -1.51973982E+01  7.59869910E+00  7.59869910E+00 -1.51973982E+01  7.59869910E+00
  7.59869910E+00 -1.51973982E+01  7.59869910E+00  7.59869910E+00 -1.51973982E+01
  7.59869910E+00  7.59869910E+00 -1.51973982E+01  7.59869910E+00  7.59869910E+00
 -1.51973982E+01  7.59869910E+00  7.59869910E+00 -1.51973982E+01  7.59869910E+00
  7.59869910E+00 -1.51973982E+01  7.59869910E+00  7.59869910E+00 -1.51973982E+01
  7.59869910E+00  7.59869910E+00 -1.51973982E+01  7.59869910E+00  7.59869910E+00
 -1.51973982E+01  7.59869910E+00  7.59869910E+00 -1.51973982E+01  7.59869910E+00
  7.59869910E+00 -1.51973982E+01  7.59869910E+00  7.59869910E+00 -1.51973982E+01
  7.59869910E+00  7.59869910E+00 -1.51973982E+01  7.59869910E+00  7.59869910E+00
 -1.51973982E+01  7.59869910E+00  7.59869910E+00 -1.51973982E+01  7.59869910E+00
  7.59869910E+00 -1.51973982E+01  7.59869910E+00  7.59869910E+00 -1.51973982E+01
  7.59869910E+00  7.59869910E+00 -1.51973982E+01  7.59869910E+00  7.59869910E+00
 -1.51973982E+01  7.59869910E+00  7.59869910E+00 -1.51973982E+01  7.59869910E+00
  7.59869910E+00 -1.51973982E+01  7.59869910E+00  7.59869910E+00 -1.51973982E+01
  7.59869910E+00  7.59869910E+00 -1.51973982E+01  7.59869910E+00  7.59869910E+00
 -1.51973982E+01  7.59869910E+00  7.59869910E+00 -1.51973982E+01  7.59869910E+00
  7.59869910E+00 -1.51973982E+01  7.59869910E+00  7.59869910E+00 -1.51973982E+01
  7.59869910E+00  7.59869910E+00 -1.51973982E+01  7.59869910E+00  7.59869910E+00
 -1.51973982E+01  7.59869910E+00  7.59869910E+00 -1.51973982E+01  7.59869910E+00
  7.59869910E+00 -1.51973982E+01  7.59869910E+00  7.59869910E+00 -1.51973982E+01
  7.59869910E+00  7.59869910E+00 -1.51973982E+01  7.59869910E+00  7.59869910E+00
 -1.51973982E+01  7.59869910E+00  7.59869910E+00 -1.51973982E+01  7.59869910E+00
  7.59869910E+00 -1.51973982E+01  7.59869910E+00  7.59869910E+00 -1.51973982E+01
  7.59869910E+00  7.59869910E+00 -1.51973982E+01  7.59869910E+00  7.59869910E+00
 -1.51973982E+01  7.59869910E+00  7.59869910E+00 -1.51973982E+01  7.59869910E+00
  7.59869910E+00 -1.51973982E+01  7.59869910E+00  7.59869910E+00 -1.51973982E+01
  7.59869910E+00  7.59869910E+00 -1.51973982E+01  7.59869910E+00  7.59869910E+00
 -1.51973982E+01  7.59869910E+00  7.59869910E+00 -1.51973982E+01  7.59869910E+00
  7.59869910E+00 -1.51973982E+01  7.59869910E+00  7.59869910E+00 -1.51973982E+01
  7.59869910E+00  7.59869910E+00 -1.51973982E+01  7.59869910E+00  7.59869910E+00
 -1.51973982E+01  7.59869910E+00  7.59869910E+00 -1.51973982E+01  7.59869910E+00
  7.59869910E+00 -1.51973982E+01  7.59869910E+00  7.59869910E+00 -1.51973982E+01
  7.59869910E+00  7.59869910E+00 -1.51973982E+01  7.59869910E+00  7.59869910E+00
 -1.51973982E+01  7.59869910E+00  7.59869910E+00 -1.51973982E+01  7.59869910E+00
  7.59869910E+00 -1.51973982E+01  7.59869910E+00  7.59869910E+00 -1.51973982E+01
  7.59869910E+00  7.59869910E+00 -1.51973982E+01  7.59869910E+00  7.59869910E+00
 -1.51973982E+01  7.59869910E+00  7.59869910E+00 -1.51973982E+01  7.59869910E+00
  7.59869910E+00 -1.51973982E+01  7.59869910E+00  7.59869910E+00 -1.51973982E+01
  7.59869910E+00  7.59869910E+00 -1.51973982E+01  7.59869910E+00  7.59869910E+00
 -1.51973982E+01  7.59869910E+00  7.59869910E+00 -1.51973982E+01  7.59869910E+00
  7.59869910E+00 -1.51973982E+01  7.59869910E+00  7.59869910E+00 -1.51973982E+01
  7.59869910E+00  7.59869910E+00 -1.51973982E+01  7.59869910E+00  7.59869910E+00
 -1.51973982E+01  7.59869910E+00  7.59869910E+00 -1.51973982E+01  7.59869910E+00
  7.59869910E+00 -1.51973982E+01  7.59869910E+00  7.59869910E+00 -1.51973982E+01
  7.59869910E+00  7.59869910E+00 -1.51973982E+01  7.59869910E+00  7.59869910E+00
 -1.51973982E+01  7.59869910E+00  7.59869910E+00 -1.51973982E+01  7.59869910E+00
  7.59869910E+00 -1.51973982E+01  7.59869910E+00  7.59869910E+00 -1.51973982E+01
  7.59869910E+00  7.59869910E+00 -1.51973982E+01  7.59869910E+00  7.59869910E+00
 -1.51973982E+01  7.59869910E+00  7.59869910E+00 -1.51973982E+01  7.59869910E+00
  7.59869910E+00 -1.51973982E+01  7.59869910E+00  7.59869910E+00 -1.51973982E+01
  7.59869910E+00  7.59869910E+00 -1.51973982E+01  7.59869910E+00  7.59869910E+00
 -1.51973982E+01  7.59869910E+00  7.59869910E+00 -1.51973982E+01  7.59869910E+00
  7.59869910E+00 -1.51973982E+01  7.59869910E+00  7.59869910E+00 -1.51973982E+01
  7.59869910E+00  7.59869910E+00 -1.51973982E+01  7.59869910E+00  7.59869910E+00
 -1.51973982E+01  7.59869910E+00  7.59869910E+00 -1.51973982E+01  7.59869910E+00
  7.59869910E+00 -1.51973982E+01  7.59869910E+00  7.59869910E+00 -1.51973982E+01
  7.59869910E+00  7.59869910E+00 -1.51973982E+01  7.59869910E+00  7.59869910E+00
 -1.51973982E+01  7.59869910E+00  7.59869910E+00 -1.51973982E+01  7.59869910E+00
  7.59869910E+00 -1.51973982E+01  7.59869910E+00  7.59869910E+00 -1.51973982E+01
  7.59869910E+00  7.59869910E+00 -1.51973982E+01  7.59869910E+00  7.59869910E+00
 -1.51973982E+01  7.59869910E+00  7.59869910E+00 -1.51973982E+01  7.59869910E+00
  7.59869910E+00 -1.51973982E+01  7.59869910E+00  7.59869910E+00 -1.51973982E+01
  7.59869910E+00  7.59869910E+00 -1.51973982E+01  7.59869910E+00  7.59869910E+00
 -1.51973982E+01  7.59869910E+00  7.59869910E+00 -1.51973982E+01  7.59869910E+00
  7.59869910E+00 -1.51973982E+01  7.59869910E+00  7.59869910E+00 -1.51973982E+01
  7.59869910E+00  7.59869910E+00 -1.51973982E+01  7.59869910E+00  7.59869910E+00
 -1.51973982E+01  7.59869910E+00  7.59869910E+00 -1.51973982E+01  7.59869910E+00
  7.59869910E+00 -1.51973982E+01  7.59869910E+00  7.59869910E+00 -1.51973982E+01
  7.59869910E+00  7.59869910E+00 -1.51973982E+01  7.59869910E+00  7.59869910E+00
 -1.51973982E+01  7.59869910E+00  7.59869910E+00 -1.51973982E+01  7.59869910E+00
  7.59869910E+00 -1.51973982E+01  7.59869910E+00  7.59869910E+00 -1.51973982E+01
  7.59869910E+00  7.59869910E+00 -1.51973982E+01  7.59869910E+00  7.59869910E+00
 -1.51973982E+01  7.59869910E+00  7.59869910E+00 -1.51973982E+01  7.59869910E+00
  7.59869910E+00 -1.51973982E+01  7.59869910E+00  7.59869910E+00 -1.51973982E+01
  7.59869910E+00  7.59869910E+00 -1.51973982E+01  7.59869910E+00  7.59869910E+00
 -1.51973982E+01  7.59869910E+00  7.59869910E+00 -1.51973982E+01  7.59869910E+00
  7.59869910E+00 -1.51973982E+01  7.59869910E+00  7.59869910E+00 -1.51973982E+01
  7.59869910E+00  7.59869910E+00 -1.51973982E+01  7.59869910E+00  7.59869910E+00
 -1.51973982E+01  7.59869910E+00  7.59869910E+00 -1.51973982E+01  7.59869910E+00
  7.59869910E+00 -1.51973982E+01  7.59869910E+00  7.59869910E+00 -1.51973982E+01
  7.59869910E+00  7.59869910E+00 -1.51973982E+01  7.59869910E+00  7.59869910E+00
 -1.51973982E+01  7.59869910E+00  7.59869910E+00 -1.51973982E+01  7.59869910E+00
  7.59869910E+00 -1.51973982E+01  7.59869910E+00  7.59869910E+00 -1.51973982E+01
  7.59869910E+00  7.59869910E+00 -1.51973982E+01  7.59869910E+00  7.59869910E+00
 -1.51973982E+01  7.59869910E+00  7.59869910E+00 -1.51973982E+01  7.59869910E+00
  7.59869910E+00 -1.51973982E+01  7.59869910E+00  7.59869910E+00 -1.51973982E+01
  7.59869910E+00  7.59869910E+00 -1.51973982E+01  7.59869910E+00  7.59869910E+00
 -1.51973982E+01  7.59869910E+00  7.59869910E+00 -1.51973982E+01  7.59869910E+00
  7.59869910E+00 -1.51973982E+01  7.59869910E+00  7.59869910E+00 -1.51973982E+01
  7.59869910E+00  7.59869910E+00 -1.51973982E+01  7.59869910E+00  7.59869910E+00
 -1.51973982E+01  7.59869910E+00  7.59869910E+00 -1.51973982E+01  7.59869910E+00
  7.59869910E+00 -1.51973982E+01  7.59869910E+00  7.59869910E+00 -1.51973982E+01
  7.59869910E+00  7.59869910E+00 -1.51973982E+01  7.59869910E+00  7.59869910E+00
 -1.51973982E+01  7.59869910E+00  7.59869910E+00 -1.51973982E+01  7.59869910E+00
  7.59869910E+00 -1.51973982E+01  7.59869910E+00  7.59869910E+00 -1.51973982E+01
  7.59869910E+00  7.59869910E+00 -1.51973982E+01  7.59869910E+00  7.59869910E+00
 -1.51973982E+01  7.59869910E+00  7.59869910E+00 -1.51973982E+01  7.59869910E+00
  7.59869910E+00 -1.51973982E+01  7.59869910E+00  7.59869910E+00 -1.51973982E+01
  7.59869910E+00  7.59869910E+00 -1.51973982E+01  7.59869910E+00  7.59869910E+00
 -1.51973982E+01  7.59869910E+00  7.59869910E+00 -1.51973982E+01  7.59869910E+00
  7.59869910E+00 -1.51973982E+01  7.59869910E+00  7.59869910E+00 -1.51973982E+01
  7.59869910E+00  7.59869910E+00 -1.51973982E+01  7.59869910E+00  7.59869910E+00
 -1.51973982E+01  7.59869910E+00  7.59869910E+00 -1.51973982E+01  7.59869910E+00
  7.59869910E+00 -1.51973982E+01  7.59869910E+00  7.59869910E+00 -1.51973982E+01
  7.59869910E+00  7.59869910E+00 -1.51973982E+01  7.59869910E+00  7.59869910E+00
 -1.51973982E+01  7.59869910E+00  7.59869910E+00 -1.51973982E+01  7.59869910E+00
  7.59869910E+00 -1.51973982E+01  7.59869910E+00  7.59869910E+00 -1.51973982E+01
  7.59869910E+00  7.59869910E+00 -1.51973982E+01  7.59869910E+00  7.59869910E+00
 -1.51973982E+01  7.59869910E+00  7.59869910E+00 -1.51973982E+01  7.59869910E+00
  7.59869910E+00 -1.51973982E+01  7.59869910E+00  7.59869910E+00 -1.51973982E+01
  7.59869910E+00  7.59869910E+00 -1.51973982E+01  7.59869910E+00  7.59869910E+00
 -1.51973982E+01  7.59869910E+00  7.59869910E+00 -1.51973982E+01  7.59869910E+00
  7.59869910E+00 -1.51973982E+01  7.59869910E+00  7.59869910E+00 -1.51973982E+01
  7.59869910E+00  7.59869910E+00 -1.51973982E+01  7.59869910E+00  7.59869910E+00
 -1.51973982E+01  7.59869910E+00  7.59869910E+00 -1.51973982E+01  7.59869910E+00
  7.59869910E+00 -1.51973982E+01  7.59869910E+00  7.59869910E+00 -1.51973982E+01
  7.59869910E+00  7.59869910E+00 -1.51973982E+01  7.59869910E+00  7.59869910E+00
 -1.51973982E+01  7.59869910E+00  7.59869910E+00 -1.51973982E+01  7.59869910E+00
  7.59869910E+00 -1.51973982E+01  7.59869910E+00  7.59869910E+00 -1.51973982E+01
  7.59869910E+00  7.59869910E+00 -1.51973982E+01  7.59869910E+00  7.59869910E+00
 -1.51973982E+01  7.59869910E+00  7.59869910E+00 -1.51973982E+01  7.59869910E+00
  7.59869910E+00 -1.51973982E+01  7.59869910E+00  7.59869910E+00 -1.51973982E+01
  7.59869910E+00  7.59869910E+00 -1.51973982E+01  7.59869910E+00  7.59869910E+00
 -1.51973982E+01  7.59869910E+00  7.59869910E+00 -1.51973982E+01  7.59869910E+00
  7.59869910E+00 -1.51973982E+01  7.59869910E+00  7.59869910E+00 -1.51973982E+01
  7.59869910E+00  7.59869910E+00 -1.51973982E+01  7.59869910E+00  7.59869910E+00
 -1.51973982E+01  7.59869910E+00  7.59869910E+00 -1.51973982E+01  7.59869910E+00
  7.59869910E+00 -1.51973982E+01  7.59869910E+00  7.59869910E+00 -1.51973982E+01
  7.59869910E+00  7.59869910E+00 -1.51973982E+01  7.59869910E+00  7.59869910E+00
 -1.51973982E+01  7.59869910E+00  7.59869910E+00 -1.51973982E+01  7.59869910E+00
  7.59869910E+00 -1.51973982E+01  7.59869910E+00  7.59869910E+00 -1.51973982E+01
  7.59869910E+00  7.59869910E+00 -1.51973982E+01  7.59869910E+00  7.59869910E+00
 -1.51973982E+01  7.59869910E+00  7.59869910E+00 -1.51973982E+01  7.59869910E+00
  7.59869910E+00 -1.51973982E+01  7.59869910E+00  7.59869910E+00 -1.51973982E+01
  7.59869910E+00  7.59869910E+00 -1.51973982E+01  7.59869910E+00  7.59869910E+00
 -1.51973982E+01  7.59869910E+00  7.59869910E+00 -1.51973982E+01  7.59869910E+00
  7.59869910E+00 -1.51973982E+01  7.59869910E+00  7.59869910E+00 -1.51973982E+01
  7.59869910E+00  7.59869910E+00 -1.51973982E+01  7.59869910E+00  7.59869910E+00
 -1.51973982E+01  7.59869910E+00  7.59869910E+00 -1.51973982E+01  7.59869910E+00
  7.59869910E+00 -1.51973982E+01  7.59869910E+00  7.59869910E+00 -1.51973982E+01
  7.59869910E+00  7.59869910E+00 -1.51973982E+01  7.59869910E+00  7.59869910E+00
 -1.51973982E+01  7.59869910E+00  7.59869910E+00 -1.51973982E+01  7.59869910E+00
  7.59869910E+00 -1.51973982E+01  7.59869910E+00  7.59869910E+00 -1.51973982E+01
  7.59869910E+00  7.59869910E+00 -1.51973982E+01  7.59869910E+00  7.59869910E+00
 -1.51973982E+01  7.59869910E+00  7.59869910E+00 -1.51973982E+01  7.59869910E+00
  7.59869910E+00 -1.51973982E+01  7.59869910E+00  7.59869910E+00 -1.51973982E+01
  7.59869910E+00  7.59869910E+00 -1.51973982E+01  7.59869910E+00  7.59869910E+00
 -1.51973982E+01  7.59869910E+00  7.59869910E+00 -1.51973982E+01  7.59869910E+00
  7.59869910E+00 -1.51973982E+01  7.59869910E+00  7.59869910E+00 -1.51973982E+01
  7.59869910E+00  7.59869910E+00 -1.51973982E+01  7.59869910E+00  7.59869910E+00
 -1.51973982E+01  7.59869910E+00  7.59869910E+00 -1.51973982E+01  7.59869910E+00
  7.59869910E+00 -1.51973982E+01  7.59869910E+00  7.59869910E+00 -1.51973982E+01
  7.59869910E+00  7.59869910E+00 -1.51973982E+01  7.59869910E+00  7.59869910E+00
 -1.51973982E+01  7.59869910E+00  7.59869910E+00 -1.51973982E+01  7.59869910E+00
  7.59869910E+00 -1.51973982E+01  7.59869910E+00  7.59869910E+00 -1.51973982E+01
  7.59869910E+00  7.59869910E+00 -1.51973982E+01  7.59869910E+00  7.59869910E+00
 -1.51973982E+01  7.59869910E+00  7.59869910E+00 -1.51973982E+01  7.59869910E+00
  7.59869910E+00 -1.51973982E+01  7.59869910E+00  7.59869910E+00 -1.51973982E+01
  7.59869910E+00  7.59869910E+00 -1.51973982E+01  7.59869910E+00  7.59869910E+00
 -1.51973982E+01  7.59869910E+00  7.59869910E+00 -1.51973982E+01  7.59869910E+00
  7.59869910E+00 -1.51973982E+01  7.59869910E+00  7.59869910E+00 -1.51973982E+01
  7.59869910E+00  7.59869910E+00 -1.51973982E+01  7.59869910E+00  7.59869910E+00
 -1.51973982E+01  7.59869910E+00  7.59869910E+00 -1.51973982E+01  7.59869910E+00
  7.59869910E+00 -1.51973982E+01  7.59869910E+00  7.59869910E+00 -1.51973982E+01
  7.59869910E+00  7.59869910E+00 -1.51973982E+01  7.59869910E+00  7.59869910E+00
 -1.51973982E+01  7.59869910E+00  7.59869910E+00 -1.51973982E+01  7.59869910E+00
  7.59869910E+00 -1.51973982E+01  7.59869910E+00  7.59869910E+00 -1.51973982E+01
  7.59869910E+00  7.59869910E+00 -1.51973982E+01  7.59869910E+00  7.59869910E+00
 -1.51973982E+01  7.59869910E+00  7.59869910E+00 -1.51973982E+01  7.59869910E+00
  7.59869910E+00 -1.51973982E+01  7.59869910E+00  7.59869910E+00 -1.51973982E+01
  7.59869910E+00  7.59869910E+00 -1.51973982E+01  7.59869910E+00  7.59869910E+00
 -1.51973982E+01  7.59869910E+00  7.59869910E+00 -1.51973982E+01  7.59869910E+00
  7.59869910E+00 -1.51973982E+01  7.59869910E+00  7.59869910E+00 -1.51973982E+01
  7.59869910E+00  7.59869910E+00 -1.51973982E+01  7.59869910E+00  7.59869910E+00
 -1.51973982E+01  7.59869910E+00  7.59869910E+00 -1.51973982E+01  7.59869910E+00
  7.59869910E+00 -1.51973982E+01  7.59869910E+00  7.59869910E+00 -1.51973982E+01
  7.59869910E+00  7.59869910E+00 -1.51973982E+01  7.59869910E+00  7.59869910E+00
 -1.51973982E+01  7.59869910E+00  7.59869910E+00 -1.51973982E+01  7.59869910E+00
  7.59869910E+00 -1.51973982E+01  7.59869910E+00  7.59869910E+00 -1.51973982E+01
  7.59869910E+00  7.59869910E+00 -1.51973982E+01  7.59869910E+00  7.59869910E+00
 -1.51973982E+01  7.59869910E+00  7.59869910E+00 -1.51973982E+01  7.59869910E+00
  7.59869910E+00 -1.51973982E+01  7.59869910E+00  7.59869910E+00 -1.51973982E+01
  7.59869910E+00  7.59869910E+00 -1.51973982E+01  7.59869910E+00  7.59869910E+00
 -1.51973982E+01  7.59869910E+00  7.59869910E+00 -1.51973982E+01  7.59869910E+00
  7.59869910E+00 -1.51973982E+01  7.59869910E+00  7.59869910E+00 -1.51973982E+01
  7.59869910E+00  7.59869910E+00 -1.51973982E+01  7.59869910E+00  7.59869910E+00
 -1.51973982E+01  7.59869910E+00  7.59869910E+00 -1.51973982E+01  7.59869910E+00
  7.59869910E+00 -1.51973982E+01  7.59869910E+00  7.59869910E+00 -1.51973982E+01
  7.59869910E+00  7.59869910E+00 -1.51973982E+01  7.59869910E+00  7.59869910E+00
 -1.51973982E+01  7.59869910E+00  7.59869910E+00 -1.51973982E+01  7.59869910E+00
  7.59869910E+00 -1.51973982E+01  7.59869910E+00  7.59869910E+00 -1.51973982E+01
  7.59869910E+00  7.59869910E+00 -1.51973982E+01  7.59869910E+00  7.59869910E+00
 -1.51973982E+01  7.59869910E+00  7.59869910E+00 -1.51973982E+01  7.59869910E+00
  7.59869910E+00 -1.51973982E+01  7.59869910E+00  7.59869910E+00 -1.51973982E+01
  7.59869910E+00  7.59869910E+00 -1.51973982E+01  7.59869910E+00  7.59869910E+00
 -1.51973982E+01  7.59869910E+00  7.59869910E+00 -1.51973982E+01  7.59869910E+00
  7.59869910E+00 -1.51973982E+01  7.59869910E+00  7.59869910E+00 -1.51973982E+01
  7.59869910E+00  7.59869910E+00 -1.51973982E+01  7.59869910E+00  7.59869910E+00
 -1.51973982E+01  7.59869910E+00  7.59869910E+00 -1.51973982E+01  7.59869910E+00
  7.59869910E+00 -1.51973982E+01  7.59869910E+00  7.59869910E+00 -1.51973982E+01
  7.59869910E+00  7.59869910E+00 -1.51973982E+01  7.59869910E+00  7.59869910E+00
 -1.51973982E+01  7.59869910E+00  7.59869910E+00 -1.51973982E+01  7.59869910E+00
  7.59869910E+00 -1.51973982E+01  7.59869910E+00  7.59869910E+00 -1.51973982E+01
  7.59869910E+00  7.59869910E+00 -1.51973982E+01  7.59869910E+00  7.59869910E+00
 -1.51973982E+01  7.59869910E+00  7.59869910E+00 -1.51973982E+01  7.59869910E+00
  7.59869910E+00 -1.51973982E+01  7.59869910E+00  7.59869910E+00 -1.51973982E+01
  7.59869910E+00  7.59869910E+00 -1.51973982E+01  7.59869910E+00  7.59869910E+00
 -1.51973982E+01  7.59869910E+00  7.59869910E+00 -1.51973982E+01  7.59869910E+00
  7.59869910E+00 -1.51973982E+01  7.59869910E+00  7.59869910E+00 -1.51973982E+01
  7.59869910E+00  7.59869910E+00 -1.51973982E+01  7.59869910E+00  7.59869910E+00
 -1.51973982E+01  7.59869910E+00  7.59869910E+00 -1.51973982E+01  7.59869910E+00
  7.59869910E+00 -1.51973982E+01  7.59869910E+00  7.59869910E+00 -1.51973982E+01
  7.59869910E+00  7.59869910E+00 -1.51973982E+01  7.59869910E+00  7.59869910E+00
 -1.51973982E+01  7.59869910E+00  7.59869910E+00 -1.51973982E+01  7.59869910E+00
  7.59869910E+00 -1.51973982E+01  7.59869910E+00  7.59869910E+00 -1.51973982E+01
  7.59869910E+00  7.59869910E+00 -1.51973982E+01  7.59869910E+00  7.59869910E+00
 -1.51973982E+01  7.59869910E+00  7.59869910E+00 -1.51973982E+01  7.59869910E+00
  7.59869910E+00 -1.51973982E+01  7.59869910E+00  7.59869910E+00 -1.51973982E+01
  7.59869910E+00  7.59869910E+00 -1.51973982E+01  7.59869910E+00  7.59869910E+00
 -1.51973982E+01  7.59869910E+00  7.59869910E+00 -1.51973982E+01  7.59869910E+00
  7.59869910E+00 -1.51973982E+01  7.59869910E+00  7.59869910E+00 -1.51973982E+01
  7.59869910E+00  7.59869910E+00 -1.51973982E+01  7.59869910E+00  7.59869910E+00
 -1.51973982E+01  7.59869910E+00  7.59869910E+00 -1.51973982E+01  7.59869910E+00
  7.59869910E+00 -1.51973982E+01  7.59869910E+00  7.59869910E+00 -1.51973982E+01
  7.59869910E+00  7.59869910E+00 -1.51973982E+01  7.59869910E+00  7.59869910E+00
 -1.51973982E+01  7.59869910E+00  7.59869910E+00 -1.51973982E+01  7.59869910E+00
  7.59869910E+00 -1.51973982E+01  7.59869910E+00  7.59869910E+00 -1.51973982E+01
  7.59869910E+00  7.59869910E+00 -1.51973982E+01  7.59869910E+00  7.59869910E+00
 -1.51973982E+01  7.59869910E+00  7.59869910E+00 -1.51973982E+01  7.59869910E+00
  7.59869910E+00 -1.51973982E+01  7.59869910E+00  7.59869910E+00 -1.51973982E+01
  7.59869910E+00  7.59869910E+00 -1.51973982E+01  7.59869910E+00  7.59869910E+00
 -1.51973982E+01  7.59869910E+00  7.59869910E+00 -1.51973982E+01  7.59869910E+00
  7.59869910E+00 -1.51973982E+01  7.59869910E+00  7.59869910E+00 -1.51973982E+01
  7.59869910E+00  7.59869910E+00 -1.51973982E+01  7.59869910E+00  7.59869910E+00
 -1.51973982E+01  7.59869910E+00  7.59869910E+00 -1.51973982E+01  7.59869910E+00
  7.59869910E+00 -1.51973982E+01  7.59869910E+00  7.59869910E+00 -1.51973982E+01
  7.59869910E+00  7.59869910E+00 -1.51973982E+01  7.59869910E+00  7.59869910E+00
 -1.51973982E+01  7.59869910E+00  7.59869910E+00 -1.51973982E+01  7.59869910E+00
  7.59869910E+00 -1.51973982E+01  7.59869910E+00  7.59869910E+00 -1.51973982E+01
  7.59869910E+00  7.59869910E+00 -1.51973982E+01  7.59869910E+00  7.59869910E+00
 -1.51973982E+01  7.59869910E+00  7.59869910E+00 -1.51973982E+01  7.59869910E+00
  7.59869910E+00 -1.51973982E+01  7.59869910E+00  7.59869910E+00 -1.51973982E+01
  7.59869910E+00  7.59869910E+00 -1.51973982E+01  7.59869910E+00  7.59869910E+00
 -1.51973982E+01  7.59869910E+00  7.59869910E+00 -1.51973982E+01  7.59869910E+00
  7.59869910E+00 -1.51973982E+01  7.59869910E+00  7.59869910E+00 -1.51973982E+01
  7.59869910E+00  7.59869910E+00 -1.51973982E+01  7.59869910E+00  7.59869910E+00
 -1.51973982E+01  7.59869910E+00  7.59869910E+00 -1.51973982E+01  7.59869910E+00
  7.59869910E+00 -1.51973982E+01  7.59869910E+00  7.59869910E+00 -1.51973982E+01
  7.59869910E+00  7.59869910E+00 -1.51973982E+01  7.59869910E+00  7.59869910E+00
 -1.51973982E+01  7.59869910E+00  7.59869910E+00 -1.51973982E+01  7.59869910E+00
  7.59869910E+00 -1.51973982E+01  7.59869910E+00  7.59869910E+00 -1.51973982E+01
  7.59869910E+00  7.59869910E+00 -1.51973982E+01  7.59869910E+00  7.59869910E+00
 -1.51973982E+01  7.59869910E+00  7.59869910E+00 -1.51973982E+01  7.59869910E+00
  7.59869910E+00 -1.51973982E+01  7.59869910E+00  7.59869910E+00 -1.51973982E+01
  7.59869910E+00  7.59869910E+00 -1.51973982E+01  7.59869910E+00  7.59869910E+00
 -1.51973982E+01  7.59869910E+00  7.59869910E+00 -1.51973982E+01  7.59869910E+00
  7.59869910E+00 -1.51973982E+01  7.59869910E+00  7.59869910E+00 -1.51973982E+01
  7.59869910E+00  7.59869910E+00 -1.51973982E+01  7.59869910E+00  7.59869910E+00
 -1.51973982E+01  7.59869910E+00  7.59869910E+00 -1.51973982E+01  7.59869910E+00
  7.59869910E+00 -1.51973982E+01  7.59869910E+00  7.59869910E+00 -1.51973982E+01
  7.59869910E+00  7.59869910E+00 -1.51973982E+01  7.59869910E+00  7.59869910E+00
 -1.51973982E+01  7.59869910E+00  7.59869910E+00 -1.51973982E+01  7.59869910E+00
  7.59869910E+00 -1.51973982E+01  7.59869910E+00  7.59869910E+00 -1.51973982E+01
  7.59869910E+00  7.59869910E+00 -1.51973982E+01  7.59869910E+00  7.59869910E+00
 -1.51973982E+01  7.59869910E+00  7.59869910E+00 -1.51973982E+01  7.59869910E+00
  7.59869910E+00 -1.51973982E+01  7.59869910E+00  7.59869910E+00 -1.51973982E+01
  7.59869910E+00  7.59869910E+00 -1.51973982E+01  7.59869910E+00  7.59869910E+00
 -1.51973982E+01  7.59869910E+00  7.59869910E+00 -1.51973982E+01  7.59869910E+00
  7.59869910E+00 -1.51973982E+01  7.59869910E+00  7.59869910E+00 -1.51973982E+01
  7.59869910E+00  7.59869910E+00 -1.51973982E+01  7.59869910E+00  7.59869910E+00
 -1.51973982E+01  7.59869910E+00  7.59869910E+00 -1.51973982E+01  7.59869910E+00
  7.59869910E+00 -1.51973982E+01  7.59869910E+00  7.59869910E+00 -1.51973982E+01
  7.59869910E+00  7.59869910E+00 -1.51973982E+01  7.59869910E+00  7.59869910E+00
 -1.51973982E+01  7.59869910E+00  7.59869910E+00 -1.51973982E+01  7.59869910E+00
  7.59869910E+00 -1.51973982E+01  7.59869910E+00  7.59869910E+00 -1.51973982E+01
  7.59869910E+00  7.59869910E+00 -1.51973982E+01  7.59869910E+00  7.59869910E+00
 -1.51973982E+01  7.59869910E+00  7.59869910E+00 -1.51973982E+01  7.59869910E+00
  7.59869910E+00 -1.51973982E+01  7.59869910E+00  7.59869910E+00 -1.51973982E+01
  7.59869910E+00  7.59869910E+00 -1.51973982E+01  7.59869910E+00  7.59869910E+00
 -1.51973982E+01  7.59869910E+00  7.59869910E+00 -1.51973982E+01  7.59869910E+00
  7.59869910E+00 -1.51973982E+01  7.59869910E+00  7.59869910E+00 -1.51973982E+01
  7.59869910E+00  7.59869910E+00 -1.51973982E+01  7.59869910E+00  7.59869910E+00
 -1.51973982E+01  7.59869910E+00  7.59869910E+00 -1.51973982E+01  7.59869910E+00
  7.59869910E+00 -1.51973982E+01  7.59869910E+00  7.59869910E+00 -1.51973982E+01
  7.59869910E+00  7.59869910E+00 -1.51973982E+01  7.59869910E+00  7.59869910E+00
 -1.51973982E+01  7.59869910E+00  7.59869910E+00 -1.51973982E+01  7.59869910E+00
  7.59869910E+00 -1.51973982E+01  7.59869910E+00  7.59869910E+00 -1.51973982E+01
  7.59869910E+00  7.59869910E+00 -1.51973982E+01  7.59869910E+00  7.59869910E+00
 -1.51973982E+01  7.59869910E+00  7.59869910E+00 -1.51973982E+01  7.59869910E+00
  7.59869910E+00 -1.51973982E+01  7.59869910E+00  7.59869910E+00 -1.51973982E+01
  7.59869910E+00  7.59869910E+00 -1.51973982E+01  7.59869910E+00  7.59869910E+00
 -1.51973982E+01  7.59869910E+00  7.59869910E+00 -1.51973982E+01  7.59869910E+00
  7.59869910E+00 -1.51973982E+01  7.59869910E+00  7.59869910E+00 -1.51973982E+01
  7.59869910E+00  7.59869910E+00 -1.51973982E+01  7.59869910E+00  7.59869910E+00
 -1.51973982E+01  7.59869910E+00  7.59869910E+00 -1.51973982E+01  7.59869910E+00
  7.59869910E+00 -1.51973982E+01  7.59869910E+00  7.59869910E+00 -1.51973982E+01
  7.59869910E+00  7.59869910E+00 -1.51973982E+01  7.59869910E+00  7.59869910E+00
 -1.51973982E+01  7.59869910E+00  7.59869910E+00 -1.51973982E+01  7.59869910E+00
  7.59869910E+00 -1.51973982E+01  7.59869910E+00  7.59869910E+00 -1.51973982E+01
  7.59869910E+00  7.59869910E+00 -1.51973982E+01  7.59869910E+00  7.59869910E+00
 -1.51973982E+01  7.59869910E+00  7.59869910E+00 -1.51973982E+01  7.59869910E+00
  7.59869910E+00 -1.51973982E+01  7.59869910E+00  7.59869910E+00 -1.51973982E+01
  7.59869910E+00  7.59869910E+00 -1.51973982E+01  7.59869910E+00  7.59869910E+00
 -1.51973982E+01  7.59869910E+00  7.59869910E+00 -1.51973982E+01  7.59869910E+00
  7.59869910E+00 -1.51973982E+01  7.59869910E+00  7.59869910E+00 -1.51973982E+01
  7.59869910E+00  7.59869910E+00 -1.51973982E+01  7.59869910E+00  7.59869910E+00
 -1.51973982E+01  7.59869910E+00  7.59869910E+00 -1.51973982E+01  7.59869910E+00
  7.59869910E+00 -1.51973982E+01  7.59869910E+00  7.59869910E+00 -1.51973982E+01
  7.59869910E+00  7.59869910E+00 -1.51973982E+01  7.59869910E+00  7.59869910E+00
 -1.51973982E+01  7.59869910E+00  7.59869910E+00 -1.51973982E+01  7.59869910E+00
  7.59869910E+00 -1.51973982E+01  7.59869910E+00  7.59869910E+00 -1.51973982E+01
  7.59869910E+00  7.59869910E+00 -1.51973982E+01  7.59869910E+00  7.59869910E+00
 -1.51973982E+01  7.59869910E+00  7.59869910E+00 -1.51973982E+01  7.59869910E+00
  7.59869910E+00 -1.51973982E+01  7.59869910E+00  7.59869910E+00 -1.51973982E+01
  7.59869910E+00  7.59869910E+00 -1.51973982E+01  7.59869910E+00  7.59869910E+00
 -1.51973982E+01  7.59869910E+00  7.59869910E+00 -1.51973982E+01  7.59869910E+00
  7.59869910E+00 -1.51973982E+01  7.59869910E+00  7.59869910E+00 -1.51973982E+01
  7.59869910E+00  7.59869910E+00 -1.51973982E+01  7.59869910E+00  7.59869910E+00
 -1.51973982E+01  7.59869910E+00  7.59869910E+00 -1.51973982E+01  7.59869910E+00
  7.59869910E+00 -1.51973982E+01  7.59869910E+00  7.59869910E+00 -1.51973982E+01
  7.59869910E+00  7.59869910E+00 -1.51973982E+01  7.59869910E+00  7.59869910E+00
 -1.51973982E+01  7.59869910E+00  7.59869910E+00 -1.51973982E+01  7.59869910E+00
  7.59869910E+00 -1.51973982E+01  7.59869910E+00  7.59869910E+00 -1.51973982E+01
  7.59869910E+00  7.59869910E+00 -1.51973982E+01  7.59869910E+00  7.59869910E+00
 -1.51973982E+01  7.59869910E+00  7.59869910E+00 -1.51973982E+01  7.59869910E+00
  7.59869910E+00 -1.51973982E+01  7.59869910E+00  7.59869910E+00 -1.51973982E+01
  7.59869910E+00  7.59869910E+00 -1.51973982E+01  7.59869910E+00  7.59869910E+00
 -1.51973982E+01  7.59869910E+00  7.59869910E+00 -1.51973982E+01  7.59869910E+00
  7.59869910E+00 -1.51973982E+01  7.59869910E+00  7.59869910E+00 -1.51973982E+01
  7.59869910E+00  7.59869910E+00 -1.51973982E+01  7.59869910E+00  7.59869910E+00
 -1.51973982E+01  7.59869910E+00  7.59869910E+00 -1.51973982E+01  7.59869910E+00
  7.59869910E+00 -1.51973982E+01  7.59869910E+00  7.59869910E+00 -1.51973982E+01
  7.59869910E+00  7.59869910E+00 -1.51973982E+01  7.59869910E+00  7.59869910E+00
 -1.51973982E+01  7.59869910E+00  7.59869910E+00 -1.51973982E+01  7.59869910E+00
  7.59869910E+00 -1.51973982E+01  7.59869910E+00  7.59869910E+00 -1.51973982E+01
  7.59869910E+00  7.59869910E+00 -1.51973982E+01  7.59869910E+00  7.59869910E+00
 -1.51973982E+01  7.59869910E+00  7.59869910E+00 -1.51973982E+01  7.59869910E+00
  7.59869910E+00 -1.51973982E+01  7.59869910E+00  7.59869910E+00 -1.51973982E+01
  7.59869910E+00  7.59869910E+00 -1.51973982E+01  7.59869910E+00  7.59869910E+00
 -1.51973982E+01  7.59869910E+00  7.59869910E+00 -1.51973982E+01  7.59869910E+00
  7.59869910E+00 -1.51973982E+01  7.59869910E+00  7.59869910E+00 -1.51973982E+01
  7.59869910E+00  7.59869910E+00 -1.51973982E+01  7.59869910E+00  7.59869910E+00
 -1.51973982E+01  7.59869910E+00  7.59869910E+00 -1.51973982E+01  7.59869910E+00
  7.59869910E+00 -1.51973982E+01  7.59869910E+00  7.59869910E+00 -1.51973982E+01
  7.59869910E+00  7.59869910E+00 -1.51973982E+01  7.59869910E+00  7.59869910E+00
 -1.51973982E+01  7.59869910E+00  7.59869910E+00 -1.51973982E+01  7.59869910E+00
  7.59869910E+00 -1.51973982E+01  7.59869910E+00  7.59869910E+00 -1.51973982E+01
  7.59869910E+00  7.59869910E+00 -1.51973982E+01  7.59869910E+00  7.59869910E+00
 -1.51973982E+01  7.59869910E+00  7.59869910E+00 -1.51973982E+01  7.59869910E+00
  7.59869910E+00 -1.51973982E+01  7.59869910E+00  7.59869910E+00 -1.51973982E+01
  7.59869910E+00  7.59869910E+00 -1.51973982E+01  7.59869910E+00  7.59869910E+00
 -1.51973982E+01  7.59869910E+00  7.59869910E+00 -1.51973982E+01  7.59869910E+00
  7.59869910E+00 -1.51973982E+01  7.59869910E+00  7.59869910E+00 -1.51973982E+01
  7.59869910E+00  7.59869910E+00 -1.51973982E+01  7.59869910E+00  7.59869910E+00
 -1.51973982E+01  7.59869910E+00  7.59869910E+00 -1.51973982E+01  7.59869910E+00
  7.59869910E+00 -1.51973982E+01  7.59869910E+00  7.59869910E+00 -1.51973982E+01
  7.59869910E+00  7.59869910E+00 -1.51973982E+01  7.59869910E+00  7.59869910E+00
 -1.51973982E+01  7.59869910E+00  7.59869910E+00 -1.51973982E+01  7.59869910E+00
  7.59869910E+00 -1.51973982E+01  7.59869910E+00  7.59869910E+00 -1.51973982E+01
  7.59869910E+00  7.59869910E+00 -1.51973982E+01  7.59869910E+00  7.59869910E+00
 -1.51973982E+01  7.59869910E+00  7.59869910E+00 -1.51973982E+01  7.59869910E+00
  7.59869910E+00 -1.51973982E+01  7.59869910E+00  7.59869910E+00 -1.51973982E+01
  7.59869910E+00  7.59869910E+00 -1.51973982E+01  7.59869910E+00  7.59869910E+00
 -1.51973982E+01  7.59869910E+00  7.59869910E+00 -1.51973982E+01  7.59869910E+00
  7.59869910E+00 -1.51973982E+01  7.59869910E+00  7.59869910E+00 -1.51973982E+01
  7.59869910E+00  7.59869910E+00 -1.51973982E+01  7.59869910E+00  7.59869910E+00
 -1.51973982E+01  7.59869910E+00  7.59869910E+00 -1.51973982E+01  7.59869910E+00
  7.59869910E+00 -1.51973982E+01  7.59869910E+00  7.59869910E+00 -1.51973982E+01
  7.59869910E+00  7.59869910E+00 -1.51973982E+01  7.59869910E+00  7.59869910E+00
 -1.51973982E+01  7.59869910E+00  7.59869910E+00 -1.51973982E+01  7.59869910E+00
  7.59869910E+00 -1.51973982E+01  7.59869910E+00  7.59869910E+00 -1.51973982E+01
  7.59869910E+00  7.59869910E+00 -1.51973982E+01  7.59869910E+00  7.59869910E+00
 -1.51973982E+01  7.59869910E+00  7.59869910E+00 -1.51973982E+01  7.59869910E+00
  7.59869910E+00 -1.51973982E+01  7.59869910E+00  7.59869910E+00 -1.51973982E+01
  7.59869910E+00  7.59869910E+00 -1.51973982E+01  7.59869910E+00  7.59869910E+00
 -1.51973982E+01  7.59869910E+00  7.59869910E+00 -1.51973982E+01  7.59869910E+00
  7.59869910E+00 -1.51973982E+01  7.59869910E+00  7.59869910E+00 -1.51973982E+01
  7.59869910E+00  7.59869910E+00 -1.51973982E+01  7.59869910E+00  7.59869910E+00
 -1.51973982E+01  7.59869910E+00  7.59869910E+00 -1.51973982E+01  7.59869910E+00
  7.59869910E+00 -1.51973982E+01  7.59869910E+00  7.59869910E+00 -1.51973982E+01
  7.59869910E+00  7.59869910E+00 -1.51973982E+01  7.59869910E+00  7.59869910E+00
 -1.51973982E+01  7.59869910E+00  7.59869910E+00 -1.51973982E+01  7.59869910E+00
  7.59869910E+00 -1.51973982E+01  7.59869910E+00  7.59869910E+00 -1.51973982E+01
  7.59869910E+00  7.59869910E+00 -1.51973982E+01  7.59869910E+00  7.59869910E+00
 -1.51973982E+01  7.59869910E+00  7.59869910E+00 -1.51973982E+01  7.59869910E+00
  7.59869910E+00 -1.51973982E+01  7.59869910E+00  7.59869910E+00 -1.51973982E+01
  7.59869910E+00  7.59869910E+00 -1.51973982E+01  7.59869910E+00  7.59869910E+00
 -1.51973982E+01  7.59869910E+00  7.59869910E+00 -1.51973982E+01  7.59869910E+00
  7.59869910E+00 -1.51973982E+01  7.59869910E+00  7.59869910E+00 -1.51973982E+01
  7.59869910E+00  7.59869910E+00 -1.51973982E+01  7.59869910E+00  7.59869910E+00
 -1.51973982E+01  7.59869910E+00  7.59869910E+00 -1.51973982E+01  7.59869910E+00
  7.59869910E+00 -1.51973982E+01  7.59869910E+00  7.59869910E+00 -1.51973982E+01
  7.59869910E+00  7.59869910E+00 -1.51973982E+01  7.59869910E+00  7.59869910E+00
 -1.51973982E+01  7.59869910E+00  7.59869910E+00 -1.51973982E+01  7.59869910E+00
  7.59869910E+00 -1.51973982E+01  7.59869910E+00  7.59869910E+00 -1.51973982E+01
  7.59869910E+00  7.59869910E+00 -1.51973982E+01  7.59869910E+00  7.59869910E+00
[truncated: 6,566,123 more chars]
