# Supplementary material for: Structure-based inhibitor design for reshaping bacterial morphology
Source: Commun Biol. 2022 Apr 28;5:395. doi: 10.1038/s42003-022-03355-3 (PMC9050674; doi:10.1038/s42003-022-03355-3)
Supplement: Supplementary file 4 — Supplementary Data 2 [file 42003_2022_3355_MOESM4_ESM.xlsx]

## Sheet: Figure 5b
<Acculumation Assay>
Camplybacter jejuni
	µM	inject. Vol. (µL)	pmol	total volume	Total nmol		OD	CFU/ml	1011 CFUs	nmol/1011 CFUs
<First>
Ciprofloxacin	0.077	10	0.77	200	0.0154		1.653	0.827 X 109	0.008265	1.86328
BMK-S101	ND	10		200	ND		1.65	0.825 X 109	0.00825	ND
BMK-S201	0.056	10	0.56	200	0.0112		1.64	0.820 X 109	0.0082	1.36585
BMK-S301	0.649	10	6.49	200	0.1298		1.723	0.862 X 109	0.008615	15.0667
<Second>
Ciprofloxacin	0.062	10	0.62	200	0.0124		1.628	0.814 X 109	0.00814	1.52334
BMK-S101	ND	10		200	ND		1.6	0.800 X 109	0.008	ND
BMK-S201	0.024	10	0.24	200	0.0048		1.61	0.805 X 109	0.00805	0.596273
BMK-S301	0.766	10	7.66	200	0.1532		1.71	0.855 X 109	0.00855	17.9181
<Third>
Ciprofloxacin	0.101	10	1.01	200	0.0202		1.636	0.818 X 109	0.00818	2.46944
BMK-S101	ND	10		200	ND		1.664	0.832 X 109	0.00832	ND
BMK-S201	0.0396	10	0.396	200	0.00792		1.625	0.813 X 109	0.008125	0.974769
BMK-S301	0.686	10	6.86	200	0.1372		1.672	0.836 X 109	0.00836	16.4115
	µM	inject. Vol. (µL)	pmol	total volume	Total nmol		OD	CFU/ml	1011 CFUs	nmol/1011 CFUs		nmol/1011 CFUs
<First>
BMK-S203	0.0294	10	0.294	100	0.00294		1.766	0.883 X 109	0.00883	0.332956
BMK-S301	1.4468	10	14.468	100	0.14468		1.762	0.881 X 109	0.00881	16.4222
<Second>
BMK-S203	0.0222	10	0.222	100	0.00222		1.85	0.925 X 109	0.00925	0.24
BMK-S301	1.35892	10	13.5892	100	0.135892		1.74	0.870 X 109	0.0087	15.6198
<Third>
BMK-S203	0.0293	10	0.293	100	0.00293		1.79	0.895 X 109	0.00895	0.327374
BMK-S301	1.39822	10	13.9822	100	0.139822		1.809	0.905 X 109	0.009045	15.4585

## Sheet: Figure 5c
	Cytotoxicity test
Concentration (μM)	P/C						10						100
	100	100	100	100	100	100	4.59802	0	0	0	0	0	2.46621	0	0	0	0	0

## Sheet: Figure 5d
Invasion assay
BMK-S0301 (μM)	0									0									100									0
MAP (μM)	0									1									1									0
	87.768	104.414	107.818	107.588	102.168	90.2439	110.44	92.3077	97.2528	105.172	127.313	110.015	93.2575	94.1373	82.7001	100.121	93.4461	90.2677	90.1581	72.6517	79.6542	66.8677	113.675	78.0123	88.3559	93.1319	83.5799	53.9093	73.3167	63.613	95.4286	84.5225	79.0694	51.4865	56.3513	42.5676
